# Supplementary material for: Primer PICKR: literature-mined scoring platform for robust RT–qPCR primers
Source: Nat Commun. 2026 May 28;17:6938. doi: 10.1038/s41467-026-73648-2 (PMC13388996; doi:10.1038/s41467-026-73648-2)
Supplement: Supplementary file 11 — Source Data [file 41467_2026_73648_MOESM11_ESM.zip › Suppl_Fig_S18/amplification_data_TP53_3.csv]

Cycle	Well	Fluorescence	Target	melt temp	Replicate
1	A9	-0.58	TP53_3	65.0	IMR90p2
2	A9	-0.54	TP53_3	65.0	IMR90p2
3	A9	-0.24	TP53_3	65.0	IMR90p2
4	A9	-1.38	TP53_3	65.0	IMR90p2
5	A9	2.75	TP53_3	65.0	IMR90p2
6	A9	4.95	TP53_3	65.0	IMR90p2
7	A9	-1.51	TP53_3	65.0	IMR90p2
8	A9	4.27	TP53_3	65.0	IMR90p2
9	A9	-2.34	TP53_3	65.0	IMR90p2
10	A9	0.14	TP53_3	65.0	IMR90p2
11	A9	-0.53	TP53_3	65.0	IMR90p2
12	A9	-1.96	TP53_3	65.0	IMR90p2
13	A9	-3.77	TP53_3	65.0	IMR90p2
14	A9	0.73	TP53_3	65.0	IMR90p2
15	A9	-0.19	TP53_3	65.0	IMR90p2
16	A9	1.78	TP53_3	65.0	IMR90p2
17	A9	-0.64	TP53_3	65.0	IMR90p2
18	A9	0.47	TP53_3	65.0	IMR90p2
19	A9	3.97	TP53_3	65.0	IMR90p2
20	A9	10.89	TP53_3	65.0	IMR90p2
21	A9	21.9	TP53_3	65.0	IMR90p2
22	A9	48.63	TP53_3	65.0	IMR90p2
23	A9	97.97	TP53_3	65.0	IMR90p2
24	A9	173.97	TP53_3	65.0	IMR90p2
25	A9	273.02	TP53_3	65.0	IMR90p2
26	A9	394.04	TP53_3	65.0	IMR90p2
27	A9	519.31	TP53_3	65.0	IMR90p2
28	A9	642.46	TP53_3	65.0	IMR90p2
29	A9	762.12	TP53_3	65.0	IMR90p2
30	A9	873.24	TP53_3	65.0	IMR90p2
31	A9	978.07	TP53_3	65.0	IMR90p2
32	A9	1073.01	TP53_3	65.0	IMR90p2
33	A9	1159.62	TP53_3	65.0	IMR90p2
34	A9	1238.05	TP53_3	65.0	IMR90p2
35	A9	1308.94	TP53_3	65.0	IMR90p2
36	A9	1376.17	TP53_3	65.0	IMR90p2
37	A9	1437.27	TP53_3	65.0	IMR90p2
38	A9	1491.9	TP53_3	65.0	IMR90p2
39	A9	1538.64	TP53_3	65.0	IMR90p2
40	A9	1583.92	TP53_3	65.0	IMR90p2
1	B9	1.67	TP53_3	64.5	IMR90p2
2	B9	4.19	TP53_3	64.5	IMR90p2
3	B9	2.44	TP53_3	64.5	IMR90p2
4	B9	2.84	TP53_3	64.5	IMR90p2
5	B9	2.18	TP53_3	64.5	IMR90p2
6	B9	-0.57	TP53_3	64.5	IMR90p2
7	B9	0.04	TP53_3	64.5	IMR90p2
8	B9	-0.28	TP53_3	64.5	IMR90p2
9	B9	-0.0	TP53_3	64.5	IMR90p2
10	B9	-2.39	TP53_3	64.5	IMR90p2
11	B9	-4.54	TP53_3	64.5	IMR90p2
12	B9	1.22	TP53_3	64.5	IMR90p2
13	B9	0.35	TP53_3	64.5	IMR90p2
14	B9	2.43	TP53_3	64.5	IMR90p2
15	B9	-2.02	TP53_3	64.5	IMR90p2
16	B9	-0.4	TP53_3	64.5	IMR90p2
17	B9	-4.0	TP53_3	64.5	IMR90p2
18	B9	4.38	TP53_3	64.5	IMR90p2
19	B9	5.09	TP53_3	64.5	IMR90p2
20	B9	19.13	TP53_3	64.5	IMR90p2
21	B9	43.85	TP53_3	64.5	IMR90p2
22	B9	89.63	TP53_3	64.5	IMR90p2
23	B9	168.12	TP53_3	64.5	IMR90p2
24	B9	289.44	TP53_3	64.5	IMR90p2
25	B9	430.08	TP53_3	64.5	IMR90p2
26	B9	574.76	TP53_3	64.5	IMR90p2
27	B9	720.15	TP53_3	64.5	IMR90p2
28	B9	858.16	TP53_3	64.5	IMR90p2
29	B9	987.38	TP53_3	64.5	IMR90p2
30	B9	1103.46	TP53_3	64.5	IMR90p2
31	B9	1209.21	TP53_3	64.5	IMR90p2
32	B9	1301.74	TP53_3	64.5	IMR90p2
33	B9	1387.95	TP53_3	64.5	IMR90p2
34	B9	1463.97	TP53_3	64.5	IMR90p2
35	B9	1534.81	TP53_3	64.5	IMR90p2
36	B9	1597.81	TP53_3	64.5	IMR90p2
37	B9	1655.67	TP53_3	64.5	IMR90p2
38	B9	1708.1	TP53_3	64.5	IMR90p2
39	B9	1757.36	TP53_3	64.5	IMR90p2
40	B9	1804.42	TP53_3	64.5	IMR90p2
1	C9	-1.24	TP53_3	63.3	IMR90p2
2	C9	1.13	TP53_3	63.3	IMR90p2
3	C9	0.32	TP53_3	63.3	IMR90p2
4	C9	1.81	TP53_3	63.3	IMR90p2
5	C9	1.02	TP53_3	63.3	IMR90p2
6	C9	2.92	TP53_3	63.3	IMR90p2
7	C9	-0.11	TP53_3	63.3	IMR90p2
8	C9	2.13	TP53_3	63.3	IMR90p2
9	C9	-0.34	TP53_3	63.3	IMR90p2
10	C9	-0.2	TP53_3	63.3	IMR90p2
11	C9	-0.46	TP53_3	63.3	IMR90p2
12	C9	-1.22	TP53_3	63.3	IMR90p2
13	C9	0.31	TP53_3	63.3	IMR90p2
14	C9	-6.31	TP53_3	63.3	IMR90p2
15	C9	-2.55	TP53_3	63.3	IMR90p2
16	C9	-1.21	TP53_3	63.3	IMR90p2
17	C9	4.86	TP53_3	63.3	IMR90p2
18	C9	6.3	TP53_3	63.3	IMR90p2
19	C9	17.43	TP53_3	63.3	IMR90p2
20	C9	37.66	TP53_3	63.3	IMR90p2
21	C9	78.58	TP53_3	63.3	IMR90p2
22	C9	158.58	TP53_3	63.3	IMR90p2
23	C9	289.5	TP53_3	63.3	IMR90p2
24	C9	469.78	TP53_3	63.3	IMR90p2
25	C9	655.03	TP53_3	63.3	IMR90p2
26	C9	840.6	TP53_3	63.3	IMR90p2
27	C9	1016.08	TP53_3	63.3	IMR90p2
28	C9	1176.38	TP53_3	63.3	IMR90p2
29	C9	1320.95	TP53_3	63.3	IMR90p2
30	C9	1451.11	TP53_3	63.3	IMR90p2
31	C9	1562.31	TP53_3	63.3	IMR90p2
32	C9	1660.56	TP53_3	63.3	IMR90p2
33	C9	1748.52	TP53_3	63.3	IMR90p2
34	C9	1830.2	TP53_3	63.3	IMR90p2
35	C9	1903.65	TP53_3	63.3	IMR90p2
36	C9	1965.71	TP53_3	63.3	IMR90p2
37	C9	2022.54	TP53_3	63.3	IMR90p2
38	C9	2072.75	TP53_3	63.3	IMR90p2
39	C9	2122.57	TP53_3	63.3	IMR90p2
40	C9	2171.26	TP53_3	63.3	IMR90p2
1	D9	4.85	TP53_3	61.4	IMR90p2
2	D9	3.39	TP53_3	61.4	IMR90p2
3	D9	-0.4	TP53_3	61.4	IMR90p2
4	D9	-1.07	TP53_3	61.4	IMR90p2
5	D9	0.28	TP53_3	61.4	IMR90p2
6	D9	0.31	TP53_3	61.4	IMR90p2
7	D9	0.72	TP53_3	61.4	IMR90p2
8	D9	4.86	TP53_3	61.4	IMR90p2
9	D9	4.35	TP53_3	61.4	IMR90p2
10	D9	3.09	TP53_3	61.4	IMR90p2
11	D9	1.3	TP53_3	61.4	IMR90p2
12	D9	-1.78	TP53_3	61.4	IMR90p2
13	D9	-1.34	TP53_3	61.4	IMR90p2
14	D9	-4.04	TP53_3	61.4	IMR90p2
15	D9	-3.82	TP53_3	61.4	IMR90p2
16	D9	-2.85	TP53_3	61.4	IMR90p2
17	D9	3.11	TP53_3	61.4	IMR90p2
18	D9	6.38	TP53_3	61.4	IMR90p2
19	D9	22.5	TP53_3	61.4	IMR90p2
20	D9	52.53	TP53_3	61.4	IMR90p2
21	D9	104.56	TP53_3	61.4	IMR90p2
22	D9	206.1	TP53_3	61.4	IMR90p2
23	D9	362.3	TP53_3	61.4	IMR90p2
24	D9	572.81	TP53_3	61.4	IMR90p2
25	D9	786.1	TP53_3	61.4	IMR90p2
26	D9	995.62	TP53_3	61.4	IMR90p2
27	D9	1187.31	TP53_3	61.4	IMR90p2
28	D9	1358.71	TP53_3	61.4	IMR90p2
29	D9	1510.86	TP53_3	61.4	IMR90p2
30	D9	1646.74	TP53_3	61.4	IMR90p2
31	D9	1767.09	TP53_3	61.4	IMR90p2
32	D9	1872.29	TP53_3	61.4	IMR90p2
33	D9	1965.03	TP53_3	61.4	IMR90p2
34	D9	2047.35	TP53_3	61.4	IMR90p2
35	D9	2123.34	TP53_3	61.4	IMR90p2
36	D9	2191.94	TP53_3	61.4	IMR90p2
37	D9	2252.15	TP53_3	61.4	IMR90p2
38	D9	2307.14	TP53_3	61.4	IMR90p2
39	D9	2356.71	TP53_3	61.4	IMR90p2
40	D9	2405.07	TP53_3	61.4	IMR90p2
1	E9	4.81	TP53_3	59.0	IMR90p2
2	E9	6.89	TP53_3	59.0	IMR90p2
3	E9	1.28	TP53_3	59.0	IMR90p2
4	E9	6.22	TP53_3	59.0	IMR90p2
5	E9	-2.01	TP53_3	59.0	IMR90p2
6	E9	3.18	TP53_3	59.0	IMR90p2
7	E9	2.81	TP53_3	59.0	IMR90p2
8	E9	0.59	TP53_3	59.0	IMR90p2
9	E9	0.9	TP53_3	59.0	IMR90p2
10	E9	0.12	TP53_3	59.0	IMR90p2
11	E9	-5.18	TP53_3	59.0	IMR90p2
12	E9	-3.03	TP53_3	59.0	IMR90p2
13	E9	-6.64	TP53_3	59.0	IMR90p2
14	E9	-0.41	TP53_3	59.0	IMR90p2
15	E9	-1.49	TP53_3	59.0	IMR90p2
16	E9	-0.88	TP53_3	59.0	IMR90p2
17	E9	2.17	TP53_3	59.0	IMR90p2
18	E9	11.81	TP53_3	59.0	IMR90p2
19	E9	19.48	TP53_3	59.0	IMR90p2
20	E9	43.99	TP53_3	59.0	IMR90p2
21	E9	97.22	TP53_3	59.0	IMR90p2
22	E9	194.05	TP53_3	59.0	IMR90p2
23	E9	339.64	TP53_3	59.0	IMR90p2
24	E9	554.74	TP53_3	59.0	IMR90p2
25	E9	780.71	TP53_3	59.0	IMR90p2
26	E9	1012.16	TP53_3	59.0	IMR90p2
27	E9	1229.5	TP53_3	59.0	IMR90p2
28	E9	1429.69	TP53_3	59.0	IMR90p2
29	E9	1603.45	TP53_3	59.0	IMR90p2
30	E9	1762.48	TP53_3	59.0	IMR90p2
31	E9	1901.38	TP53_3	59.0	IMR90p2
32	E9	2031.63	TP53_3	59.0	IMR90p2
33	E9	2143.43	TP53_3	59.0	IMR90p2
34	E9	2247.83	TP53_3	59.0	IMR90p2
35	E9	2337.92	TP53_3	59.0	IMR90p2
36	E9	2424.22	TP53_3	59.0	IMR90p2
37	E9	2497.03	TP53_3	59.0	IMR90p2
38	E9	2563.76	TP53_3	59.0	IMR90p2
39	E9	2623.24	TP53_3	59.0	IMR90p2
40	E9	2683.44	TP53_3	59.0	IMR90p2
1	F9	4.63	TP53_3	57.0	IMR90p2
2	F9	6.38	TP53_3	57.0	IMR90p2
3	F9	4.27	TP53_3	57.0	IMR90p2
4	F9	1.51	TP53_3	57.0	IMR90p2
5	F9	4.12	TP53_3	57.0	IMR90p2
6	F9	2.38	TP53_3	57.0	IMR90p2
7	F9	3.79	TP53_3	57.0	IMR90p2
8	F9	0.72	TP53_3	57.0	IMR90p2
9	F9	-1.6	TP53_3	57.0	IMR90p2
10	F9	-2.02	TP53_3	57.0	IMR90p2
11	F9	-2.25	TP53_3	57.0	IMR90p2
12	F9	-7.06	TP53_3	57.0	IMR90p2
13	F9	-2.48	TP53_3	57.0	IMR90p2
14	F9	-3.35	TP53_3	57.0	IMR90p2
15	F9	-2.34	TP53_3	57.0	IMR90p2
16	F9	2.26	TP53_3	57.0	IMR90p2
17	F9	-3.06	TP53_3	57.0	IMR90p2
18	F9	5.16	TP53_3	57.0	IMR90p2
19	F9	11.97	TP53_3	57.0	IMR90p2
20	F9	38.36	TP53_3	57.0	IMR90p2
21	F9	86.9	TP53_3	57.0	IMR90p2
22	F9	174.95	TP53_3	57.0	IMR90p2
23	F9	313.59	TP53_3	57.0	IMR90p2
24	F9	506.31	TP53_3	57.0	IMR90p2
25	F9	714.03	TP53_3	57.0	IMR90p2
26	F9	930.62	TP53_3	57.0	IMR90p2
27	F9	1141.14	TP53_3	57.0	IMR90p2
28	F9	1333.41	TP53_3	57.0	IMR90p2
29	F9	1509.01	TP53_3	57.0	IMR90p2
30	F9	1668.55	TP53_3	57.0	IMR90p2
31	F9	1811.46	TP53_3	57.0	IMR90p2
32	F9	1939.79	TP53_3	57.0	IMR90p2
33	F9	2055.73	TP53_3	57.0	IMR90p2
34	F9	2158.8	TP53_3	57.0	IMR90p2
35	F9	2252.2	TP53_3	57.0	IMR90p2
36	F9	2333.92	TP53_3	57.0	IMR90p2
37	F9	2411.69	TP53_3	57.0	IMR90p2
38	F9	2482.39	TP53_3	57.0	IMR90p2
39	F9	2548.27	TP53_3	57.0	IMR90p2
40	F9	2611.04	TP53_3	57.0	IMR90p2
1	G9	5.36	TP53_3	55.7	IMR90p2
2	G9	4.62	TP53_3	55.7	IMR90p2
3	G9	4.41	TP53_3	55.7	IMR90p2
4	G9	2.87	TP53_3	55.7	IMR90p2
5	G9	2.63	TP53_3	55.7	IMR90p2
6	G9	-1.89	TP53_3	55.7	IMR90p2
7	G9	0.01	TP53_3	55.7	IMR90p2
8	G9	1.98	TP53_3	55.7	IMR90p2
9	G9	0.8	TP53_3	55.7	IMR90p2
10	G9	0.19	TP53_3	55.7	IMR90p2
11	G9	-1.96	TP53_3	55.7	IMR90p2
12	G9	-1.64	TP53_3	55.7	IMR90p2
13	G9	0.26	TP53_3	55.7	IMR90p2
14	G9	-5.91	TP53_3	55.7	IMR90p2
15	G9	-2.95	TP53_3	55.7	IMR90p2
16	G9	-5.83	TP53_3	55.7	IMR90p2
17	G9	0.0	TP53_3	55.7	IMR90p2
18	G9	4.75	TP53_3	55.7	IMR90p2
19	G9	12.01	TP53_3	55.7	IMR90p2
20	G9	26.75	TP53_3	55.7	IMR90p2
21	G9	54.76	TP53_3	55.7	IMR90p2
22	G9	122.94	TP53_3	55.7	IMR90p2
23	G9	219.72	TP53_3	55.7	IMR90p2
24	G9	373.32	TP53_3	55.7	IMR90p2
25	G9	571.02	TP53_3	55.7	IMR90p2
26	G9	773.22	TP53_3	55.7	IMR90p2
27	G9	976.81	TP53_3	55.7	IMR90p2
28	G9	1170.49	TP53_3	55.7	IMR90p2
29	G9	1349.86	TP53_3	55.7	IMR90p2
30	G9	1513.73	TP53_3	55.7	IMR90p2
31	G9	1657.66	TP53_3	55.7	IMR90p2
32	G9	1790.74	TP53_3	55.7	IMR90p2
33	G9	1908.72	TP53_3	55.7	IMR90p2
34	G9	2022.12	TP53_3	55.7	IMR90p2
35	G9	2118.06	TP53_3	55.7	IMR90p2
36	G9	2209.65	TP53_3	55.7	IMR90p2
37	G9	2289.75	TP53_3	55.7	IMR90p2
38	G9	2368.41	TP53_3	55.7	IMR90p2
39	G9	2436.5	TP53_3	55.7	IMR90p2
40	G9	2499.52	TP53_3	55.7	IMR90p2
1	H9	-5.0	TP53_3	55.0	IMR90p2
2	H9	-0.23	TP53_3	55.0	IMR90p2
3	H9	-1.04	TP53_3	55.0	IMR90p2
4	H9	0.21	TP53_3	55.0	IMR90p2
5	H9	6.14	TP53_3	55.0	IMR90p2
6	H9	1.39	TP53_3	55.0	IMR90p2
7	H9	1.65	TP53_3	55.0	IMR90p2
8	H9	-1.74	TP53_3	55.0	IMR90p2
9	H9	3.29	TP53_3	55.0	IMR90p2
10	H9	2.43	TP53_3	55.0	IMR90p2
11	H9	-1.71	TP53_3	55.0	IMR90p2
12	H9	-2.53	TP53_3	55.0	IMR90p2
13	H9	4.56	TP53_3	55.0	IMR90p2
14	H9	-1.21	TP53_3	55.0	IMR90p2
15	H9	0.03	TP53_3	55.0	IMR90p2
16	H9	-8.25	TP53_3	55.0	IMR90p2
17	H9	1.5	TP53_3	55.0	IMR90p2
18	H9	0.24	TP53_3	55.0	IMR90p2
19	H9	9.34	TP53_3	55.0	IMR90p2
20	H9	18.5	TP53_3	55.0	IMR90p2
21	H9	44.9	TP53_3	55.0	IMR90p2
22	H9	100.64	TP53_3	55.0	IMR90p2
23	H9	192.38	TP53_3	55.0	IMR90p2
24	H9	330.57	TP53_3	55.0	IMR90p2
25	H9	515.47	TP53_3	55.0	IMR90p2
26	H9	708.1	TP53_3	55.0	IMR90p2
27	H9	906.95	TP53_3	55.0	IMR90p2
28	H9	1098.62	TP53_3	55.0	IMR90p2
29	H9	1277.57	TP53_3	55.0	IMR90p2
30	H9	1440.05	TP53_3	55.0	IMR90p2
31	H9	1588.46	TP53_3	55.0	IMR90p2
32	H9	1720.33	TP53_3	55.0	IMR90p2
33	H9	1840.29	TP53_3	55.0	IMR90p2
34	H9	1947.17	TP53_3	55.0	IMR90p2
35	H9	2046.33	TP53_3	55.0	IMR90p2
36	H9	2135.12	TP53_3	55.0	IMR90p2
37	H9	2216.2	TP53_3	55.0	IMR90p2
38	H9	2289.87	TP53_3	55.0	IMR90p2
39	H9	2355.23	TP53_3	55.0	IMR90p2
40	H9	2413.94	TP53_3	55.0	IMR90p2
1	A9	-7.8578240336974	TP53_3	65.0	IMR90p11
2	A9	-11.1340770852412	TP53_3	65.0	IMR90p11
3	A9	-8.7452452033649	TP53_3	65.0	IMR90p11
4	A9	-10.8776079205463	TP53_3	65.0	IMR90p11
5	A9	-9.26510933532927	TP53_3	65.0	IMR90p11
6	A9	-6.77129041645139	TP53_3	65.0	IMR90p11
7	A9	8.36933363062599	TP53_3	65.0	IMR90p11
8	A9	13.2947224610302	TP53_3	65.0	IMR90p11
9	A9	11.0961526285041	TP53_3	65.0	IMR90p11
10	A9	8.85793870828456	TP53_3	65.0	IMR90p11
11	A9	10.3006816932188	TP53_3	65.0	IMR90p11
12	A9	3.56655069737326	TP53_3	65.0	IMR90p11
13	A9	3.56319084796405	TP53_3	65.0	IMR90p11
14	A9	3.03387146941486	TP53_3	65.0	IMR90p11
15	A9	1.88650990358292	TP53_3	65.0	IMR90p11
16	A9	-3.63798956720439	TP53_3	65.0	IMR90p11
17	A9	3.79930286221361	TP53_3	65.0	IMR90p11
18	A9	-0.187540607462779	TP53_3	65.0	IMR90p11
19	A9	0.0455709048496828	TP53_3	65.0	IMR90p11
20	A9	-1.52262968267678	TP53_3	65.0	IMR90p11
21	A9	-4.83790509809114	TP53_3	65.0	IMR90p11
22	A9	-4.47393117951196	TP53_3	65.0	IMR90p11
23	A9	-1.58537033411585	TP53_3	65.0	IMR90p11
24	A9	4.34000712770785	TP53_3	65.0	IMR90p11
25	A9	17.8359032952512	TP53_3	65.0	IMR90p11
26	A9	49.3142897300777	TP53_3	65.0	IMR90p11
27	A9	98.1833384140227	TP53_3	65.0	IMR90p11
28	A9	193.980187190227	TP53_3	65.0	IMR90p11
29	A9	338.254926130992	TP53_3	65.0	IMR90p11
30	A9	535.605161567344	TP53_3	65.0	IMR90p11
31	A9	740.482961889355	TP53_3	65.0	IMR90p11
32	A9	947.467978416636	TP53_3	65.0	IMR90p11
33	A9	1139.99830681626	TP53_3	65.0	IMR90p11
34	A9	1313.69184429476	TP53_3	65.0	IMR90p11
35	A9	1467.72040733697	TP53_3	65.0	IMR90p11
36	A9	1604.93215605141	TP53_3	65.0	IMR90p11
37	A9	1725.35788780121	TP53_3	65.0	IMR90p11
38	A9	1834.04569093763	TP53_3	65.0	IMR90p11
39	A9	1927.48957953139	TP53_3	65.0	IMR90p11
40	A9	2010.7768317016	TP53_3	65.0	IMR90p11
1	B9	0.370703300111927	TP53_3	64.5	IMR90p11
2	B9	-1.35753638865117	TP53_3	64.5	IMR90p11
3	B9	-5.46475228935287	TP53_3	64.5	IMR90p11
4	B9	-8.29590716035727	TP53_3	64.5	IMR90p11
5	B9	-7.07927749097053	TP53_3	64.5	IMR90p11
6	B9	-10.765899487003	TP53_3	64.5	IMR90p11
7	B9	9.60416152875223	TP53_3	64.5	IMR90p11
8	B9	6.83766209691248	TP53_3	64.5	IMR90p11
9	B9	13.536050789899	TP53_3	64.5	IMR90p11
10	B9	8.07541309208227	TP53_3	64.5	IMR90p11
11	B9	7.52962142244496	TP53_3	64.5	IMR90p11
12	B9	4.05397277585735	TP53_3	64.5	IMR90p11
13	B9	6.96714797462118	TP53_3	64.5	IMR90p11
14	B9	2.58443574880494	TP53_3	64.5	IMR90p11
15	B9	0.540235161372948	TP53_3	64.5	IMR90p11
16	B9	-1.56773491992271	TP53_3	64.5	IMR90p11
17	B9	2.25128431373696	TP53_3	64.5	IMR90p11
18	B9	-0.777783816018655	TP53_3	64.5	IMR90p11
19	B9	-4.92366929998343	TP53_3	64.5	IMR90p11
20	B9	-0.53926996141854	TP53_3	64.5	IMR90p11
21	B9	-4.14675652381948	TP53_3	64.5	IMR90p11
22	B9	-4.23084608080535	TP53_3	64.5	IMR90p11
23	B9	2.84813870008566	TP53_3	64.5	IMR90p11
24	B9	7.54838765948398	TP53_3	64.5	IMR90p11
25	B9	31.8082955201676	TP53_3	64.5	IMR90p11
26	B9	70.5280484619752	TP53_3	64.5	IMR90p11
27	B9	153.886711029139	TP53_3	64.5	IMR90p11
28	B9	289.049945265962	TP53_3	64.5	IMR90p11
29	B9	500.586139381997	TP53_3	64.5	IMR90p11
30	B9	744.733988121031	TP53_3	64.5	IMR90p11
31	B9	985.096271166281	TP53_3	64.5	IMR90p11
32	B9	1214.47843112215	TP53_3	64.5	IMR90p11
33	B9	1417.85520985821	TP53_3	64.5	IMR90p11
34	B9	1596.9619223014	TP53_3	64.5	IMR90p11
35	B9	1755.25147294034	TP53_3	64.5	IMR90p11
36	B9	1892.76351988899	TP53_3	64.5	IMR90p11
37	B9	2013.72638105962	TP53_3	64.5	IMR90p11
38	B9	2120.20776574517	TP53_3	64.5	IMR90p11
39	B9	2212.70319429656	TP53_3	64.5	IMR90p11
40	B9	2294.0826470614	TP53_3	64.5	IMR90p11
1	C9	2.04070213901105	TP53_3	63.3	IMR90p11
2	C9	-8.89589662791786	TP53_3	63.3	IMR90p11
3	C9	-8.43576616171958	TP53_3	63.3	IMR90p11
4	C9	-6.345187151554	TP53_3	63.3	IMR90p11
5	C9	-9.98623253224969	TP53_3	63.3	IMR90p11
6	C9	-7.93576428400002	TP53_3	63.3	IMR90p11
7	C9	13.3989999331502	TP53_3	63.3	IMR90p11
8	C9	8.82381707900004	TP53_3	63.3	IMR90p11
9	C9	10.8742853272502	TP53_3	63.3	IMR90p11
10	C9	4.68422232224884	TP53_3	63.3	IMR90p11
11	C9	7.95627263263168	TP53_3	63.3	IMR90p11
12	C9	6.11678255684501	TP53_3	63.3	IMR90p11
13	C9	3.90862830970036	TP53_3	63.3	IMR90p11
14	C9	3.21180896486567	TP53_3	63.3	IMR90p11
15	C9	1.54207316972679	TP53_3	63.3	IMR90p11
16	C9	4.2897386067084	TP53_3	63.3	IMR90p11
17	C9	-4.42493136593021	TP53_3	63.3	IMR90p11
18	C9	0.556725297248704	TP53_3	63.3	IMR90p11
19	C9	-0.823501391218542	TP53_3	63.3	IMR90p11
20	C9	-3.22846388208654	TP53_3	63.3	IMR90p11
21	C9	-4.45175038865591	TP53_3	63.3	IMR90p11
22	C9	-3.9906460151542	TP53_3	63.3	IMR90p11
23	C9	2.20086654852685	TP53_3	63.3	IMR90p11
24	C9	11.6779714263826	TP53_3	63.3	IMR90p11
25	C9	36.7847780211009	TP53_3	63.3	IMR90p11
26	C9	97.3433999165914	TP53_3	63.3	IMR90p11
27	C9	198.742926160575	TP53_3	63.3	IMR90p11
28	C9	377.86966754964	TP53_3	63.3	IMR90p11
29	C9	646.818658432988	TP53_3	63.3	IMR90p11
30	C9	927.094495020608	TP53_3	63.3	IMR90p11
31	C9	1208.64576906136	TP53_3	63.3	IMR90p11
32	C9	1465.60308242294	TP53_3	63.3	IMR90p11
33	C9	1690.23694870625	TP53_3	63.3	IMR90p11
34	C9	1888.37459358327	TP53_3	63.3	IMR90p11
35	C9	2055.90200552269	TP53_3	63.3	IMR90p11
36	C9	2204.14149108406	TP53_3	63.3	IMR90p11
37	C9	2327.62082671658	TP53_3	63.3	IMR90p11
38	C9	2435.9304004359	TP53_3	63.3	IMR90p11
39	C9	2527.20023471411	TP53_3	63.3	IMR90p11
40	C9	2611.1267356812	TP53_3	63.3	IMR90p11
1	D9	-0.986171363896574	TP53_3	61.4	IMR90p11
2	D9	-5.36195776976319	TP53_3	61.4	IMR90p11
3	D9	-3.94071269021015	TP53_3	61.4	IMR90p11
4	D9	-7.86894286421148	TP53_3	61.4	IMR90p11
5	D9	-3.88431066520161	TP53_3	61.4	IMR90p11
6	D9	-10.9816430677538	TP53_3	61.4	IMR90p11
7	D9	8.2110995449666	TP53_3	61.4	IMR90p11
8	D9	8.25284617133184	TP53_3	61.4	IMR90p11
9	D9	7.55715250042431	TP53_3	61.4	IMR90p11
10	D9	8.88667214097813	TP53_3	61.4	IMR90p11
11	D9	8.7303718284461	TP53_3	61.4	IMR90p11
12	D9	5.97079783036997	TP53_3	61.4	IMR90p11
13	D9	3.7776722998251	TP53_3	61.4	IMR90p11
14	D9	1.79443143991375	TP53_3	61.4	IMR90p11
15	D9	2.00580131448032	TP53_3	61.4	IMR90p11
16	D9	1.63877145232027	TP53_3	61.4	IMR90p11
17	D9	-3.01286430271193	TP53_3	61.4	IMR90p11
18	D9	-1.53858107149699	TP53_3	61.4	IMR90p11
19	D9	-0.906483977884818	TP53_3	61.4	IMR90p11
20	D9	-1.7588746925253	TP53_3	61.4	IMR90p11
21	D9	-9.40755146959054	TP53_3	61.4	IMR90p11
22	D9	0.346285870441534	TP53_3	61.4	IMR90p11
23	D9	5.15942763426892	TP53_3	61.4	IMR90p11
24	D9	14.5596093927466	TP53_3	61.4	IMR90p11
25	D9	44.3599304591835	TP53_3	61.4	IMR90p11
26	D9	102.568239853029	TP53_3	61.4	IMR90p11
27	D9	213.644399374548	TP53_3	61.4	IMR90p11
28	D9	411.094995546525	TP53_3	61.4	IMR90p11
29	D9	695.727708358728	TP53_3	61.4	IMR90p11
30	D9	999.236456126566	TP53_3	61.4	IMR90p11
31	D9	1309.10294505895	TP53_3	61.4	IMR90p11
32	D9	1594.87522439157	TP53_3	61.4	IMR90p11
33	D9	1845.80026114398	TP53_3	61.4	IMR90p11
34	D9	2064.48978812269	TP53_3	61.4	IMR90p11
35	D9	2254.51808211313	TP53_3	61.4	IMR90p11
36	D9	2416.9422782245	TP53_3	61.4	IMR90p11
37	D9	2556.55151061163	TP53_3	61.4	IMR90p11
38	D9	2678.57751026371	TP53_3	61.4	IMR90p11
39	D9	2785.36863360654	TP53_3	61.4	IMR90p11
40	D9	2882.04230746984	TP53_3	61.4	IMR90p11
1	E9	-0.878166830852933	TP53_3	59.0	IMR90p11
2	E9	-7.47976272274218	TP53_3	59.0	IMR90p11
3	E9	-2.27854365528265	TP53_3	59.0	IMR90p11
4	E9	-10.813289583944	TP53_3	59.0	IMR90p11
5	E9	-9.05544824289882	TP53_3	59.0	IMR90p11
6	E9	-8.16455614054485	TP53_3	59.0	IMR90p11
7	E9	9.93236498156557	TP53_3	59.0	IMR90p11
8	E9	8.32560706792583	TP53_3	59.0	IMR90p11
9	E9	11.0425771671485	TP53_3	59.0	IMR90p11
10	E9	3.78342840680853	TP53_3	59.0	IMR90p11
11	E9	8.47245677747469	TP53_3	59.0	IMR90p11
12	E9	9.10066876728297	TP53_3	59.0	IMR90p11
13	E9	2.72175463486747	TP53_3	59.0	IMR90p11
14	E9	3.13899336260647	TP53_3	59.0	IMR90p11
15	E9	2.08356487376705	TP53_3	59.0	IMR90p11
16	E9	-1.15366356253162	TP53_3	59.0	IMR90p11
17	E9	-2.45848568040401	TP53_3	59.0	IMR90p11
18	E9	2.007734243497	TP53_3	59.0	IMR90p11
19	E9	-3.53008545208058	TP53_3	59.0	IMR90p11
20	E9	-0.444454816180496	TP53_3	59.0	IMR90p11
21	E9	-8.50578991666544	TP53_3	59.0	IMR90p11
22	E9	-3.19847567461875	TP53_3	59.0	IMR90p11
23	E9	0.72859792950112	TP53_3	59.0	IMR90p11
24	E9	4.64226800627648	TP53_3	59.0	IMR90p11
25	E9	33.6623709349806	TP53_3	59.0	IMR90p11
26	E9	83.3339599263109	TP53_3	59.0	IMR90p11
27	E9	172.452811880558	TP53_3	59.0	IMR90p11
28	E9	340.744224908677	TP53_3	59.0	IMR90p11
29	E9	593.938023661895	TP53_3	59.0	IMR90p11
30	E9	915.953744770117	TP53_3	59.0	IMR90p11
31	E9	1242.33852974615	TP53_3	59.0	IMR90p11
32	E9	1564.58320107228	TP53_3	59.0	IMR90p11
33	E9	1854.50442457437	TP53_3	59.0	IMR90p11
34	E9	2114.70466432361	TP53_3	59.0	IMR90p11
35	E9	2339.61056841452	TP53_3	59.0	IMR90p11
36	E9	2540.57932681042	TP53_3	59.0	IMR90p11
37	E9	2707.7834854608	TP53_3	59.0	IMR90p11
38	E9	2856.01938431438	TP53_3	59.0	IMR90p11
39	E9	2985.00289319491	TP53_3	59.0	IMR90p11
40	E9	3107.91785311156	TP53_3	59.0	IMR90p11
1	F9	4.60000418864092	TP53_3	57.0	IMR90p11
2	F9	-2.24457054169625	TP53_3	57.0	IMR90p11
3	F9	-4.39674597692829	TP53_3	57.0	IMR90p11
4	F9	-11.4508309246889	TP53_3	57.0	IMR90p11
5	F9	-11.1444958474353	TP53_3	57.0	IMR90p11
6	F9	-10.4434144406709	TP53_3	57.0	IMR90p11
7	F9	14.49679340179	TP53_3	57.0	IMR90p11
8	F9	12.9490005801094	TP53_3	57.0	IMR90p11
9	F9	11.7969311093248	TP53_3	57.0	IMR90p11
10	F9	8.02842207509866	TP53_3	57.0	IMR90p11
11	F9	10.1088831280981	TP53_3	57.0	IMR90p11
12	F9	5.34148653729335	TP53_3	57.0	IMR90p11
13	F9	-0.188223284126252	TP53_3	57.0	IMR90p11
14	F9	0.0653020311888213	TP53_3	57.0	IMR90p11
15	F9	0.0171232479765422	TP53_3	57.0	IMR90p11
16	F9	1.48027382103146	TP53_3	57.0	IMR90p11
17	F9	-0.420937990264065	TP53_3	57.0	IMR90p11
18	F9	1.63378762224102	TP53_3	57.0	IMR90p11
19	F9	0.743422701425516	TP53_3	57.0	IMR90p11
20	F9	-1.39485189892503	TP53_3	57.0	IMR90p11
21	F9	-7.98942809770097	TP53_3	57.0	IMR90p11
22	F9	-5.86896759194951	TP53_3	57.0	IMR90p11
23	F9	-1.90902228885943	TP53_3	57.0	IMR90p11
24	F9	7.1528268295433	TP53_3	57.0	IMR90p11
25	F9	24.1786113866251	TP53_3	57.0	IMR90p11
26	F9	62.9870893990783	TP53_3	57.0	IMR90p11
27	F9	138.785052296581	TP53_3	57.0	IMR90p11
28	F9	277.585748570702	TP53_3	57.0	IMR90p11
29	F9	481.191485380054	TP53_3	57.0	IMR90p11
30	F9	780.413571209389	TP53_3	57.0	IMR90p11
31	F9	1090.07262328675	TP53_3	57.0	IMR90p11
32	F9	1400.43264791367	TP53_3	57.0	IMR90p11
33	F9	1693.7701198127	TP53_3	57.0	IMR90p11
34	F9	1960.14722891538	TP53_3	57.0	IMR90p11
35	F9	2201.14567014058	TP53_3	57.0	IMR90p11
36	F9	2409.71144653203	TP53_3	57.0	IMR90p11
37	F9	2595.19039425708	TP53_3	57.0	IMR90p11
38	F9	2755.2427765471	TP53_3	57.0	IMR90p11
39	F9	2899.26712407142	TP53_3	57.0	IMR90p11
40	F9	3029.22252071347	TP53_3	57.0	IMR90p11
1	G9	6.05888525797809	TP53_3	55.7	IMR90p11
2	G9	-1.39717922472801	TP53_3	55.7	IMR90p11
3	G9	-3.04427440523978	TP53_3	55.7	IMR90p11
4	G9	-6.5316010105339	TP53_3	55.7	IMR90p11
5	G9	-9.93989674380691	TP53_3	55.7	IMR90p11
6	G9	-4.93548139479299	TP53_3	55.7	IMR90p11
7	G9	15.1201117091118	TP53_3	55.7	IMR90p11
8	G9	5.77041500579298	TP53_3	55.7	IMR90p11
9	G9	8.119492949716	TP53_3	55.7	IMR90p11
10	G9	7.90505920547366	TP53_3	55.7	IMR90p11
11	G9	1.10606699521668	TP53_3	55.7	IMR90p11
12	G9	1.26029040543881	TP53_3	55.7	IMR90p11
13	G9	5.87019534259707	TP53_3	55.7	IMR90p11
14	G9	1.72544030315021	TP53_3	55.7	IMR90p11
15	G9	-0.552017583244833	TP53_3	55.7	IMR90p11
16	G9	1.58718715327541	TP53_3	55.7	IMR90p11
17	G9	0.728370247253224	TP53_3	55.7	IMR90p11
18	G9	-2.95565799985889	TP53_3	55.7	IMR90p11
19	G9	-0.251949512588908	TP53_3	55.7	IMR90p11
20	G9	-1.11003004081113	TP53_3	55.7	IMR90p11
21	G9	-5.99075509479781	TP53_3	55.7	IMR90p11
22	G9	-5.87567519937875	TP53_3	55.7	IMR90p11
23	G9	2.04712162316855	TP53_3	55.7	IMR90p11
24	G9	7.33995041020671	TP53_3	55.7	IMR90p11
25	G9	19.9428209367888	TP53_3	55.7	IMR90p11
26	G9	44.6777566056517	TP53_3	55.7	IMR90p11
27	G9	107.887771115687	TP53_3	55.7	IMR90p11
28	G9	217.8672780542	TP53_3	55.7	IMR90p11
29	G9	388.524308889711	TP53_3	55.7	IMR90p11
30	G9	649.644489960481	TP53_3	55.7	IMR90p11
31	G9	924.882085123557	TP53_3	55.7	IMR90p11
32	G9	1213.42263152282	TP53_3	55.7	IMR90p11
33	G9	1494.61068624316	TP53_3	55.7	IMR90p11
34	G9	1758.90347404586	TP53_3	55.7	IMR90p11
35	G9	2000.08261306705	TP53_3	55.7	IMR90p11
36	G9	2207.81202489273	TP53_3	55.7	IMR90p11
37	G9	2388.58586626791	TP53_3	55.7	IMR90p11
38	G9	2549.87031459191	TP53_3	55.7	IMR90p11
39	G9	2688.26078261901	TP53_3	55.7	IMR90p11
40	G9	2811.95921699039	TP53_3	55.7	IMR90p11
1	H9	-3.89947491523935	TP53_3	55.0	IMR90p11
2	H9	-5.33801573783376	TP53_3	55.0	IMR90p11
3	H9	-6.97240299400346	TP53_3	55.0	IMR90p11
4	H9	-10.5009215094988	TP53_3	55.0	IMR90p11
5	H9	-11.3070248723943	TP53_3	55.0	IMR90p11
6	H9	4.39535078619247	TP53_3	55.0	IMR90p11
7	H9	12.3167108742455	TP53_3	55.0	IMR90p11
8	H9	6.94894779221158	TP53_3	55.0	IMR90p11
9	H9	5.85296683849037	TP53_3	55.0	IMR90p11
10	H9	7.227811693479	TP53_3	55.0	IMR90p11
11	H9	5.60634994280554	TP53_3	55.0	IMR90p11
12	H9	6.44254341024089	TP53_3	55.0	IMR90p11
13	H9	6.00301763233119	TP53_3	55.0	IMR90p11
14	H9	1.3187823006997	TP53_3	55.0	IMR90p11
15	H9	-0.44743537953309	TP53_3	55.0	IMR90p11
16	H9	0.624244718959744	TP53_3	55.0	IMR90p11
17	H9	-2.2057433247287	TP53_3	55.0	IMR90p11
18	H9	-4.81414714256334	TP53_3	55.0	IMR90p11
19	H9	3.40977250596688	TP53_3	55.0	IMR90p11
20	H9	-2.87920072425322	TP53_3	55.0	IMR90p11
21	H9	-3.35653079497797	TP53_3	55.0	IMR90p11
22	H9	-4.21678154140136	TP53_3	55.0	IMR90p11
23	H9	1.4048478060954	TP53_3	55.0	IMR90p11
24	H9	3.42359023457857	TP53_3	55.0	IMR90p11
25	H9	15.5377116538261	TP53_3	55.0	IMR90p11
26	H9	40.6270599136542	TP53_3	55.0	IMR90p11
27	H9	90.2701732246751	TP53_3	55.0	IMR90p11
28	H9	187.668865009577	TP53_3	55.0	IMR90p11
29	H9	354.064504229998	TP53_3	55.0	IMR90p11
30	H9	594.121277822571	TP53_3	55.0	IMR90p11
31	H9	858.749743921379	TP53_3	55.0	IMR90p11
32	H9	1141.87297548449	TP53_3	55.0	IMR90p11
33	H9	1420.2154769526	TP53_3	55.0	IMR90p11
34	H9	1679.01200807316	TP53_3	55.0	IMR90p11
35	H9	1913.81449423472	TP53_3	55.0	IMR90p11
36	H9	2122.99326715015	TP53_3	55.0	IMR90p11
37	H9	2307.74424671703	TP53_3	55.0	IMR90p11
38	H9	2471.38032200674	TP53_3	55.0	IMR90p11
39	H9	2614.8654764692	TP53_3	55.0	IMR90p11
40	H9	2745.43809047456	TP53_3	55.0	IMR90p11
1	A9	-4.18932577652686	TP53_3	65.0	IMR90p8
2	A9	-0.0337623024893219	TP53_3	65.0	IMR90p8
3	A9	-0.5716976384183	TP53_3	65.0	IMR90p8
4	A9	-4.13241789820904	TP53_3	65.0	IMR90p8
5	A9	5.13577364897583	TP53_3	65.0	IMR90p8
6	A9	2.88858833280665	TP53_3	65.0	IMR90p8
7	A9	2.20710588468819	TP53_3	65.0	IMR90p8
8	A9	0.565170051227142	TP53_3	65.0	IMR90p8
9	A9	0.119294789771629	TP53_3	65.0	IMR90p8
10	A9	-2.35068090757841	TP53_3	65.0	IMR90p8
11	A9	0.765734848663669	TP53_3	65.0	IMR90p8
12	A9	0.635466061401075	TP53_3	65.0	IMR90p8
13	A9	-1.74255950098359	TP53_3	65.0	IMR90p8
14	A9	2.8995597603589	TP53_3	65.0	IMR90p8
15	A9	-0.491515869700379	TP53_3	65.0	IMR90p8
16	A9	-1.14725482636959	TP53_3	65.0	IMR90p8
17	A9	-4.94491148492216	TP53_3	65.0	IMR90p8
18	A9	0.788061892139012	TP53_3	65.0	IMR90p8
19	A9	-1.47229409299507	TP53_3	65.0	IMR90p8
20	A9	-0.379759017130709	TP53_3	65.0	IMR90p8
21	A9	4.47213780557013	TP53_3	65.0	IMR90p8
22	A9	2.26481842774683	TP53_3	65.0	IMR90p8
23	A9	17.3034352092382	TP53_3	65.0	IMR90p8
24	A9	31.0276538313128	TP53_3	65.0	IMR90p8
25	A9	60.6578202309315	TP53_3	65.0	IMR90p8
26	A9	115.868183687185	TP53_3	65.0	IMR90p8
27	A9	206.08257511287	TP53_3	65.0	IMR90p8
28	A9	326.083592257583	TP53_3	65.0	IMR90p8
29	A9	462.077933989093	TP53_3	65.0	IMR90p8
30	A9	597.103960080651	TP53_3	65.0	IMR90p8
31	A9	729.531510757504	TP53_3	65.0	IMR90p8
32	A9	855.737228589421	TP53_3	65.0	IMR90p8
33	A9	971.926096805986	TP53_3	65.0	IMR90p8
34	A9	1074.81713466077	TP53_3	65.0	IMR90p8
35	A9	1170.64914687129	TP53_3	65.0	IMR90p8
36	A9	1255.67184350007	TP53_3	65.0	IMR90p8
37	A9	1335.07703541489	TP53_3	65.0	IMR90p8
38	A9	1403.79112553428	TP53_3	65.0	IMR90p8
39	A9	1466.20007966412	TP53_3	65.0	IMR90p8
40	A9	1522.02322745783	TP53_3	65.0	IMR90p8
1	B9	-1.71010718721163	TP53_3	64.5	IMR90p8
2	B9	-0.293515860096704	TP53_3	64.5	IMR90p8
3	B9	0.505874848820895	TP53_3	64.5	IMR90p8
4	B9	7.95676801946047	TP53_3	64.5	IMR90p8
5	B9	1.40710276444634	TP53_3	64.5	IMR90p8
6	B9	-2.69686862748449	TP53_3	64.5	IMR90p8
7	B9	0.75796948873176	TP53_3	64.5	IMR90p8
8	B9	-1.23003701548714	TP53_3	64.5	IMR90p8
9	B9	-2.91636348292013	TP53_3	64.5	IMR90p8
10	B9	1.0636150064729	TP53_3	64.5	IMR90p8
11	B9	0.746188412376796	TP53_3	64.5	IMR90p8
12	B9	-1.7942751701903	TP53_3	64.5	IMR90p8
13	B9	-3.4537485316896	TP53_3	64.5	IMR90p8
14	B9	1.76229032949186	TP53_3	64.5	IMR90p8
15	B9	-2.78801794454557	TP53_3	64.5	IMR90p8
16	B9	-1.24058639054647	TP53_3	64.5	IMR90p8
17	B9	-2.24263983404626	TP53_3	64.5	IMR90p8
18	B9	-6.89782503804872	TP53_3	64.5	IMR90p8
19	B9	-0.670931208911497	TP53_3	64.5	IMR90p8
20	B9	2.678920141464	TP53_3	64.5	IMR90p8
21	B9	3.04332726689745	TP53_3	64.5	IMR90p8
22	B9	7.74693293182781	TP53_3	64.5	IMR90p8
23	B9	22.9658148085164	TP53_3	64.5	IMR90p8
24	B9	62.9624595345676	TP53_3	64.5	IMR90p8
25	B9	119.443823618361	TP53_3	64.5	IMR90p8
26	B9	216.305232009666	TP53_3	64.5	IMR90p8
27	B9	350.827460256457	TP53_3	64.5	IMR90p8
28	B9	512.32301548891	TP53_3	64.5	IMR90p8
29	B9	669.932108294831	TP53_3	64.5	IMR90p8
30	B9	818.23915702713	TP53_3	64.5	IMR90p8
31	B9	957.572673274921	TP53_3	64.5	IMR90p8
32	B9	1083.13013201973	TP53_3	64.5	IMR90p8
33	B9	1198.32041628504	TP53_3	64.5	IMR90p8
34	B9	1300.96180531718	TP53_3	64.5	IMR90p8
35	B9	1393.22745609115	TP53_3	64.5	IMR90p8
36	B9	1473.44803210861	TP53_3	64.5	IMR90p8
37	B9	1544.94877916342	TP53_3	64.5	IMR90p8
38	B9	1609.04058415139	TP53_3	64.5	IMR90p8
39	B9	1667.28708564275	TP53_3	64.5	IMR90p8
40	B9	1720.95052665696	TP53_3	64.5	IMR90p8
1	C9	0.67679913981101	TP53_3	63.3	IMR90p8
2	C9	-2.52542099878701	TP53_3	63.3	IMR90p8
3	C9	3.17139789263138	TP53_3	63.3	IMR90p8
4	C9	-5.07762158095602	TP53_3	63.3	IMR90p8
5	C9	1.92102479852292	TP53_3	63.3	IMR90p8
6	C9	1.93961184205773	TP53_3	63.3	IMR90p8
7	C9	0.89319846836861	TP53_3	63.3	IMR90p8
8	C9	1.54313203859238	TP53_3	63.3	IMR90p8
9	C9	-1.39618794513081	TP53_3	63.3	IMR90p8
10	C9	6.35171842067211	TP53_3	63.3	IMR90p8
11	C9	1.04646006342455	TP53_3	63.3	IMR90p8
12	C9	-1.82700692090475	TP53_3	63.3	IMR90p8
13	C9	-2.01828383590691	TP53_3	63.3	IMR90p8
14	C9	-4.64199748341525	TP53_3	63.3	IMR90p8
15	C9	-0.548331938248339	TP53_3	63.3	IMR90p8
16	C9	-2.61972257616617	TP53_3	63.3	IMR90p8
17	C9	1.65759954635814	TP53_3	63.3	IMR90p8
18	C9	-1.76743518762032	TP53_3	63.3	IMR90p8
19	C9	-4.57491553399041	TP53_3	63.3	IMR90p8
20	C9	3.67138863811806	TP53_3	63.3	IMR90p8
21	C9	6.84470939364701	TP53_3	63.3	IMR90p8
22	C9	19.5230282103616	TP53_3	63.3	IMR90p8
23	C9	44.6736737116285	TP53_3	63.3	IMR90p8
24	C9	92.6579591298341	TP53_3	63.3	IMR90p8
25	C9	177.922347435919	TP53_3	63.3	IMR90p8
26	C9	322.902921334002	TP53_3	63.3	IMR90p8
27	C9	511.572493116708	TP53_3	63.3	IMR90p8
28	C9	699.554471757678	TP53_3	63.3	IMR90p8
29	C9	883.466210570846	TP53_3	63.3	IMR90p8
30	C9	1052.35775919326	TP53_3	63.3	IMR90p8
31	C9	1207.75362465601	TP53_3	63.3	IMR90p8
32	C9	1344.72039730309	TP53_3	63.3	IMR90p8
33	C9	1466.00533299	TP53_3	63.3	IMR90p8
34	C9	1571.45514819539	TP53_3	63.3	IMR90p8
35	C9	1664.25046910716	TP53_3	63.3	IMR90p8
36	C9	1748.79530892845	TP53_3	63.3	IMR90p8
37	C9	1824.32268048719	TP53_3	63.3	IMR90p8
38	C9	1891.47697412158	TP53_3	63.3	IMR90p8
39	C9	1950.11721224151	TP53_3	63.3	IMR90p8
40	C9	2005.44909626319	TP53_3	63.3	IMR90p8
1	D9	2.3048281962183	TP53_3	61.4	IMR90p8
2	D9	3.01586338856214	TP53_3	61.4	IMR90p8
3	D9	4.60700008967751	TP53_3	61.4	IMR90p8
4	D9	1.6236626529294	TP53_3	61.4	IMR90p8
5	D9	-2.08184026383924	TP53_3	61.4	IMR90p8
6	D9	0.5741630773623	TP53_3	61.4	IMR90p8
7	D9	2.23150774886199	TP53_3	61.4	IMR90p8
8	D9	-2.11959812713394	TP53_3	61.4	IMR90p8
9	D9	2.91624702616582	TP53_3	61.4	IMR90p8
10	D9	-1.98607254924718	TP53_3	61.4	IMR90p8
11	D9	-1.32809658220731	TP53_3	61.4	IMR90p8
12	D9	0.18437165230489	TP53_3	61.4	IMR90p8
13	D9	-0.550187664167424	TP53_3	61.4	IMR90p8
14	D9	-2.71816787487023	TP53_3	61.4	IMR90p8
15	D9	-0.377770770465304	TP53_3	61.4	IMR90p8
16	D9	0.201425610037859	TP53_3	61.4	IMR90p8
17	D9	-1.84886215353617	TP53_3	61.4	IMR90p8
18	D9	-0.178701801559328	TP53_3	61.4	IMR90p8
19	D9	-2.12289313598194	TP53_3	61.4	IMR90p8
20	D9	3.06966866379662	TP53_3	61.4	IMR90p8
21	D9	6.26506686500534	TP53_3	61.4	IMR90p8
22	D9	18.8986366280519	TP53_3	61.4	IMR90p8
23	D9	46.0564602421287	TP53_3	61.4	IMR90p8
24	D9	97.4664474964161	TP53_3	61.4	IMR90p8
25	D9	198.565426481409	TP53_3	61.4	IMR90p8
26	D9	357.054766282481	TP53_3	61.4	IMR90p8
27	D9	577.263394162405	TP53_3	61.4	IMR90p8
28	D9	798.037505794157	TP53_3	61.4	IMR90p8
29	D9	1012.55449134651	TP53_3	61.4	IMR90p8
30	D9	1213.58485079028	TP53_3	61.4	IMR90p8
31	D9	1390.12598304307	TP53_3	61.4	IMR90p8
32	D9	1546.80974885888	TP53_3	61.4	IMR90p8
33	D9	1684.48634448816	TP53_3	61.4	IMR90p8
34	D9	1807.63325204429	TP53_3	61.4	IMR90p8
35	D9	1916.4039771764	TP53_3	61.4	IMR90p8
36	D9	2010.78087212046	TP53_3	61.4	IMR90p8
37	D9	2097.67849324491	TP53_3	61.4	IMR90p8
38	D9	2174.91004263832	TP53_3	61.4	IMR90p8
39	D9	2246.44116503838	TP53_3	61.4	IMR90p8
40	D9	2312.33323122397	TP53_3	61.4	IMR90p8
1	E9	8.69858350639743	TP53_3	59.0	IMR90p8
2	E9	-0.471477653320107	TP53_3	59.0	IMR90p8
3	E9	5.01500236748416	TP53_3	59.0	IMR90p8
4	E9	7.39967728618331	TP53_3	59.0	IMR90p8
5	E9	0.121547031730188	TP53_3	59.0	IMR90p8
6	E9	1.0334419170631	TP53_3	59.0	IMR90p8
7	E9	1.2752127883914	TP53_3	59.0	IMR90p8
8	E9	-2.21539689232668	TP53_3	59.0	IMR90p8
9	E9	-7.19259481535664	TP53_3	59.0	IMR90p8
10	E9	-2.19280733628329	TP53_3	59.0	IMR90p8
11	E9	2.33368296959179	TP53_3	59.0	IMR90p8
12	E9	-1.84010857725343	TP53_3	59.0	IMR90p8
13	E9	-2.66342979219007	TP53_3	59.0	IMR90p8
14	E9	0.942939405875677	TP53_3	59.0	IMR90p8
15	E9	0.43533731564321	TP53_3	59.0	IMR90p8
16	E9	-5.18513706030399	TP53_3	59.0	IMR90p8
17	E9	-5.16737890136255	TP53_3	59.0	IMR90p8
18	E9	0.240077858432869	TP53_3	59.0	IMR90p8
19	E9	0.271006608578773	TP53_3	59.0	IMR90p8
20	E9	3.27409877396667	TP53_3	59.0	IMR90p8
21	E9	11.3097065249162	TP53_3	59.0	IMR90p8
22	E9	22.4618498023247	TP53_3	59.0	IMR90p8
23	E9	52.0823473007899	TP53_3	59.0	IMR90p8
24	E9	103.286748170484	TP53_3	59.0	IMR90p8
25	E9	204.415744064351	TP53_3	59.0	IMR90p8
26	E9	367.259936635449	TP53_3	59.0	IMR90p8
27	E9	599.925765872955	TP53_3	59.0	IMR90p8
28	E9	838.646939470684	TP53_3	59.0	IMR90p8
29	E9	1074.80468797919	TP53_3	59.0	IMR90p8
30	E9	1294.83413345199	TP53_3	59.0	IMR90p8
31	E9	1493.17423834803	TP53_3	59.0	IMR90p8
32	E9	1670.14512583049	TP53_3	59.0	IMR90p8
33	E9	1826.65340968782	TP53_3	59.0	IMR90p8
34	E9	1969.50427168226	TP53_3	59.0	IMR90p8
35	E9	2096.28766938934	TP53_3	59.0	IMR90p8
36	E9	2206.48213837422	TP53_3	59.0	IMR90p8
37	E9	2302.30911392598	TP53_3	59.0	IMR90p8
38	E9	2390.69601067357	TP53_3	59.0	IMR90p8
39	E9	2470.37226863797	TP53_3	59.0	IMR90p8
40	E9	2539.59391588037	TP53_3	59.0	IMR90p8
1	F9	6.48652963387212	TP53_3	57.0	IMR90p8
2	F9	5.52153514631846	TP53_3	57.0	IMR90p8
3	F9	4.04324570132439	TP53_3	57.0	IMR90p8
4	F9	3.73481399893899	TP53_3	57.0	IMR90p8
5	F9	-0.227221551042931	TP53_3	57.0	IMR90p8
6	F9	3.01395063604696	TP53_3	57.0	IMR90p8
7	F9	3.9942857531878	TP53_3	57.0	IMR90p8
8	F9	-1.23041933494414	TP53_3	57.0	IMR90p8
9	F9	-1.80055559210632	TP53_3	57.0	IMR90p8
10	F9	-2.03019206407816	TP53_3	57.0	IMR90p8
11	F9	-5.2167558900087	TP53_3	57.0	IMR90p8
12	F9	2.03326827525325	TP53_3	57.0	IMR90p8
13	F9	0.791691122355132	TP53_3	57.0	IMR90p8
14	F9	0.956913179037201	TP53_3	57.0	IMR90p8
15	F9	-4.84523260388596	TP53_3	57.0	IMR90p8
16	F9	-0.276513412289205	TP53_3	57.0	IMR90p8
17	F9	-3.20039721726471	TP53_3	57.0	IMR90p8
18	F9	-1.40481917381385	TP53_3	57.0	IMR90p8
19	F9	-3.38261551056939	TP53_3	57.0	IMR90p8
20	F9	-3.86189124801149	TP53_3	57.0	IMR90p8
21	F9	1.9684069831419	TP53_3	57.0	IMR90p8
22	F9	16.1986013409587	TP53_3	57.0	IMR90p8
23	F9	43.2720856080196	TP53_3	57.0	IMR90p8
24	F9	92.441909212037	TP53_3	57.0	IMR90p8
25	F9	179.585965831441	TP53_3	57.0	IMR90p8
26	F9	326.435241540434	TP53_3	57.0	IMR90p8
27	F9	539.482453302502	TP53_3	57.0	IMR90p8
28	F9	764.036007854693	TP53_3	57.0	IMR90p8
29	F9	997.751540069998	TP53_3	57.0	IMR90p8
30	F9	1219.02734705595	TP53_3	57.0	IMR90p8
31	F9	1424.34090713956	TP53_3	57.0	IMR90p8
32	F9	1605.51592955642	TP53_3	57.0	IMR90p8
33	F9	1770.72431717569	TP53_3	57.0	IMR90p8
34	F9	1919.52319818946	TP53_3	57.0	IMR90p8
35	F9	2053.50354496226	TP53_3	57.0	IMR90p8
36	F9	2171.53934638254	TP53_3	57.0	IMR90p8
37	F9	2274.22620110291	TP53_3	57.0	IMR90p8
38	F9	2368.81997617736	TP53_3	57.0	IMR90p8
39	F9	2454.3834410821	TP53_3	57.0	IMR90p8
40	F9	2533.71664065198	TP53_3	57.0	IMR90p8
1	G9	3.89377386644992	TP53_3	55.7	IMR90p8
2	G9	4.3946959304335	TP53_3	55.7	IMR90p8
3	G9	3.81891539593289	TP53_3	55.7	IMR90p8
4	G9	0.415963159082366	TP53_3	55.7	IMR90p8
5	G9	2.41564970655418	TP53_3	55.7	IMR90p8
6	G9	5.99372710776515	TP53_3	55.7	IMR90p8
7	G9	0.106411336008023	TP53_3	55.7	IMR90p8
8	G9	0.910013044838706	TP53_3	55.7	IMR90p8
9	G9	-0.717592233595497	TP53_3	55.7	IMR90p8
10	G9	-2.13567407247092	TP53_3	55.7	IMR90p8
11	G9	-1.48951647897456	TP53_3	55.7	IMR90p8
12	G9	-1.92152475941839	TP53_3	55.7	IMR90p8
13	G9	-4.1405736779011	TP53_3	55.7	IMR90p8
14	G9	-5.15086852277864	TP53_3	55.7	IMR90p8
15	G9	-2.04620050595031	TP53_3	55.7	IMR90p8
16	G9	-0.414199705700867	TP53_3	55.7	IMR90p8
17	G9	1.34853140724908	TP53_3	55.7	IMR90p8
18	G9	-0.870402320915218	TP53_3	55.7	IMR90p8
19	G9	3.29791288562819	TP53_3	55.7	IMR90p8
20	G9	-3.89023612418214	TP53_3	55.7	IMR90p8
21	G9	2.60476774534254	TP53_3	55.7	IMR90p8
22	G9	9.60072954693078	TP53_3	55.7	IMR90p8
23	G9	32.3428757327656	TP53_3	55.7	IMR90p8
24	G9	69.3480310288792	TP53_3	55.7	IMR90p8
25	G9	155.225839449885	TP53_3	55.7	IMR90p8
26	G9	278.053255639356	TP53_3	55.7	IMR90p8
27	G9	464.507418111123	TP53_3	55.7	IMR90p8
28	G9	663.948476177583	TP53_3	55.7	IMR90p8
29	G9	871.6884312842	TP53_3	55.7	IMR90p8
30	G9	1078.74471205267	TP53_3	55.7	IMR90p8
31	G9	1273.87008686134	TP53_3	55.7	IMR90p8
32	G9	1450.03158183283	TP53_3	55.7	IMR90p8
33	G9	1610.63375667561	TP53_3	55.7	IMR90p8
34	G9	1750.24753109863	TP53_3	55.7	IMR90p8
35	G9	1882.02261509163	TP53_3	55.7	IMR90p8
36	G9	1994.78586938039	TP53_3	55.7	IMR90p8
37	G9	2097.54646140268	TP53_3	55.7	IMR90p8
38	G9	2184.86169448518	TP53_3	55.7	IMR90p8
39	G9	2267.86542884682	TP53_3	55.7	IMR90p8
40	G9	2345.34360330035	TP53_3	55.7	IMR90p8
1	H9	3.80960973538686	TP53_3	55.0	IMR90p8
2	H9	8.43319968537935	TP53_3	55.0	IMR90p8
3	H9	3.47456931647821	TP53_3	55.0	IMR90p8
4	H9	2.59088945556641	TP53_3	55.0	IMR90p8
5	H9	3.21744898497855	TP53_3	55.0	IMR90p8
6	H9	0.493428821408543	TP53_3	55.0	IMR90p8
7	H9	4.40701484913006	TP53_3	55.0	IMR90p8
8	H9	0.722888642674206	TP53_3	55.0	IMR90p8
9	H9	-4.85415569553061	TP53_3	55.0	IMR90p8
10	H9	3.26622611270386	TP53_3	55.0	IMR90p8
11	H9	-2.56068763657004	TP53_3	55.0	IMR90p8
12	H9	-4.16777434754385	TP53_3	55.0	IMR90p8
13	H9	-0.950510900615427	TP53_3	55.0	IMR90p8
14	H9	-2.00516432080394	TP53_3	55.0	IMR90p8
15	H9	0.54173481386897	TP53_3	55.0	IMR90p8
16	H9	-1.55180435265629	TP53_3	55.0	IMR90p8
17	H9	-2.10804284576352	TP53_3	55.0	IMR90p8
18	H9	-8.01276086725011	TP53_3	55.0	IMR90p8
19	H9	-0.0903093222768803	TP53_3	55.0	IMR90p8
20	H9	0.668316206573309	TP53_3	55.0	IMR90p8
21	H9	2.91339438206705	TP53_3	55.0	IMR90p8
22	H9	13.3725210938223	TP53_3	55.0	IMR90p8
23	H9	33.0083878906039	TP53_3	55.0	IMR90p8
24	H9	61.8843927693447	TP53_3	55.0	IMR90p8
25	H9	128.669752109476	TP53_3	55.0	IMR90p8
26	H9	239.491716537203	TP53_3	55.0	IMR90p8
27	H9	401.932628187839	TP53_3	55.0	IMR90p8
28	H9	601.631154770902	TP53_3	55.0	IMR90p8
29	H9	806.644746361012	TP53_3	55.0	IMR90p8
30	H9	1009.73028599658	TP53_3	55.0	IMR90p8
31	H9	1199.9688326305	TP53_3	55.0	IMR90p8
32	H9	1373.80696715734	TP53_3	55.0	IMR90p8
33	H9	1531.96749077598	TP53_3	55.0	IMR90p8
34	H9	1676.8651410662	TP53_3	55.0	IMR90p8
35	H9	1806.79060003972	TP53_3	55.0	IMR90p8
36	H9	1926.10820469698	TP53_3	55.0	IMR90p8
37	H9	2031.07994127925	TP53_3	55.0	IMR90p8
38	H9	2126.6443033985	TP53_3	55.0	IMR90p8
39	H9	2210.27741068524	TP53_3	55.0	IMR90p8
40	H9	2288.64365394597	TP53_3	55.0	IMR90p8
