# Supplementary material for: Primer PICKR: literature-mined scoring platform for robust RT–qPCR primers
Source: Nat Commun. 2026 May 28;17:6938. doi: 10.1038/s41467-026-73648-2 (PMC13388996; doi:10.1038/s41467-026-73648-2)
Supplement: Supplementary file 11 — Source Data [file 41467_2026_73648_MOESM11_ESM.zip › Suppl_Fig_S18/amplification_data_COL1A2_3.csv]

Cycle	Well	Fluorescence	Target	melt temp	Replicate
1	A12	-14.88	COL1A2_3	65.0	IMR90p2
2	A12	-7.32	COL1A2_3	65.0	IMR90p2
3	A12	0.27	COL1A2_3	65.0	IMR90p2
4	A12	0.13	COL1A2_3	65.0	IMR90p2
5	A12	2.53	COL1A2_3	65.0	IMR90p2
6	A12	4.57	COL1A2_3	65.0	IMR90p2
7	A12	-1.8	COL1A2_3	65.0	IMR90p2
8	A12	-2.3	COL1A2_3	65.0	IMR90p2
9	A12	1.71	COL1A2_3	65.0	IMR90p2
10	A12	2.82	COL1A2_3	65.0	IMR90p2
11	A12	-3.34	COL1A2_3	65.0	IMR90p2
12	A12	3.37	COL1A2_3	65.0	IMR90p2
13	A12	-0.69	COL1A2_3	65.0	IMR90p2
14	A12	-3.28	COL1A2_3	65.0	IMR90p2
15	A12	-1.56	COL1A2_3	65.0	IMR90p2
16	A12	1.25	COL1A2_3	65.0	IMR90p2
17	A12	0.28	COL1A2_3	65.0	IMR90p2
18	A12	4.99	COL1A2_3	65.0	IMR90p2
19	A12	15.47	COL1A2_3	65.0	IMR90p2
20	A12	30.2	COL1A2_3	65.0	IMR90p2
21	A12	61.08	COL1A2_3	65.0	IMR90p2
22	A12	111.83	COL1A2_3	65.0	IMR90p2
23	A12	168.46	COL1A2_3	65.0	IMR90p2
24	A12	230.22	COL1A2_3	65.0	IMR90p2
25	A12	296.97	COL1A2_3	65.0	IMR90p2
26	A12	369.52	COL1A2_3	65.0	IMR90p2
27	A12	449.11	COL1A2_3	65.0	IMR90p2
28	A12	536.93	COL1A2_3	65.0	IMR90p2
29	A12	628.69	COL1A2_3	65.0	IMR90p2
30	A12	726.67	COL1A2_3	65.0	IMR90p2
31	A12	828.23	COL1A2_3	65.0	IMR90p2
32	A12	930.81	COL1A2_3	65.0	IMR90p2
33	A12	1032.13	COL1A2_3	65.0	IMR90p2
34	A12	1132.1	COL1A2_3	65.0	IMR90p2
35	A12	1228.9	COL1A2_3	65.0	IMR90p2
36	A12	1319.56	COL1A2_3	65.0	IMR90p2
37	A12	1404.72	COL1A2_3	65.0	IMR90p2
38	A12	1486.37	COL1A2_3	65.0	IMR90p2
39	A12	1565.1	COL1A2_3	65.0	IMR90p2
40	A12	1642.0	COL1A2_3	65.0	IMR90p2
1	B12	-2.56	COL1A2_3	64.5	IMR90p2
2	B12	2.47	COL1A2_3	64.5	IMR90p2
3	B12	1.8	COL1A2_3	64.5	IMR90p2
4	B12	0.94	COL1A2_3	64.5	IMR90p2
5	B12	-2.02	COL1A2_3	64.5	IMR90p2
6	B12	-1.88	COL1A2_3	64.5	IMR90p2
7	B12	-0.73	COL1A2_3	64.5	IMR90p2
8	B12	7.87	COL1A2_3	64.5	IMR90p2
9	B12	0.99	COL1A2_3	64.5	IMR90p2
10	B12	5.34	COL1A2_3	64.5	IMR90p2
11	B12	-2.78	COL1A2_3	64.5	IMR90p2
12	B12	-1.37	COL1A2_3	64.5	IMR90p2
13	B12	-3.62	COL1A2_3	64.5	IMR90p2
14	B12	0.12	COL1A2_3	64.5	IMR90p2
15	B12	-0.85	COL1A2_3	64.5	IMR90p2
16	B12	0.87	COL1A2_3	64.5	IMR90p2
17	B12	4.31	COL1A2_3	64.5	IMR90p2
18	B12	12.63	COL1A2_3	64.5	IMR90p2
19	B12	22.0	COL1A2_3	64.5	IMR90p2
20	B12	44.0	COL1A2_3	64.5	IMR90p2
21	B12	82.41	COL1A2_3	64.5	IMR90p2
22	B12	138.01	COL1A2_3	64.5	IMR90p2
23	B12	201.02	COL1A2_3	64.5	IMR90p2
24	B12	265.66	COL1A2_3	64.5	IMR90p2
25	B12	335.62	COL1A2_3	64.5	IMR90p2
26	B12	410.02	COL1A2_3	64.5	IMR90p2
27	B12	494.61	COL1A2_3	64.5	IMR90p2
28	B12	582.1	COL1A2_3	64.5	IMR90p2
29	B12	678.48	COL1A2_3	64.5	IMR90p2
30	B12	776.86	COL1A2_3	64.5	IMR90p2
31	B12	878.41	COL1A2_3	64.5	IMR90p2
32	B12	980.95	COL1A2_3	64.5	IMR90p2
33	B12	1083.52	COL1A2_3	64.5	IMR90p2
34	B12	1184.92	COL1A2_3	64.5	IMR90p2
35	B12	1280.04	COL1A2_3	64.5	IMR90p2
36	B12	1372.58	COL1A2_3	64.5	IMR90p2
37	B12	1460.93	COL1A2_3	64.5	IMR90p2
38	B12	1546.05	COL1A2_3	64.5	IMR90p2
39	B12	1624.61	COL1A2_3	64.5	IMR90p2
40	B12	1699.69	COL1A2_3	64.5	IMR90p2
1	C12	-7.05	COL1A2_3	63.3	IMR90p2
2	C12	-3.01	COL1A2_3	63.3	IMR90p2
3	C12	1.74	COL1A2_3	63.3	IMR90p2
4	C12	0.15	COL1A2_3	63.3	IMR90p2
5	C12	-1.37	COL1A2_3	63.3	IMR90p2
6	C12	3.53	COL1A2_3	63.3	IMR90p2
7	C12	2.56	COL1A2_3	63.3	IMR90p2
8	C12	-2.22	COL1A2_3	63.3	IMR90p2
9	C12	0.66	COL1A2_3	63.3	IMR90p2
10	C12	1.94	COL1A2_3	63.3	IMR90p2
11	C12	3.47	COL1A2_3	63.3	IMR90p2
12	C12	-2.68	COL1A2_3	63.3	IMR90p2
13	C12	-2.81	COL1A2_3	63.3	IMR90p2
14	C12	-1.02	COL1A2_3	63.3	IMR90p2
15	C12	-0.04	COL1A2_3	63.3	IMR90p2
16	C12	-0.76	COL1A2_3	63.3	IMR90p2
17	C12	-0.52	COL1A2_3	63.3	IMR90p2
18	C12	6.45	COL1A2_3	63.3	IMR90p2
19	C12	15.37	COL1A2_3	63.3	IMR90p2
20	C12	34.41	COL1A2_3	63.3	IMR90p2
21	C12	71.19	COL1A2_3	63.3	IMR90p2
22	C12	119.28	COL1A2_3	63.3	IMR90p2
23	C12	176.18	COL1A2_3	63.3	IMR90p2
24	C12	245.18	COL1A2_3	63.3	IMR90p2
25	C12	315.34	COL1A2_3	63.3	IMR90p2
26	C12	388.6	COL1A2_3	63.3	IMR90p2
27	C12	468.11	COL1A2_3	63.3	IMR90p2
28	C12	555.46	COL1A2_3	63.3	IMR90p2
29	C12	647.8	COL1A2_3	63.3	IMR90p2
30	C12	747.02	COL1A2_3	63.3	IMR90p2
31	C12	850.89	COL1A2_3	63.3	IMR90p2
32	C12	958.46	COL1A2_3	63.3	IMR90p2
33	C12	1064.58	COL1A2_3	63.3	IMR90p2
34	C12	1168.56	COL1A2_3	63.3	IMR90p2
35	C12	1271.14	COL1A2_3	63.3	IMR90p2
36	C12	1373.64	COL1A2_3	63.3	IMR90p2
37	C12	1472.21	COL1A2_3	63.3	IMR90p2
38	C12	1566.41	COL1A2_3	63.3	IMR90p2
39	C12	1652.14	COL1A2_3	63.3	IMR90p2
40	C12	1733.71	COL1A2_3	63.3	IMR90p2
1	D12	-2.39	COL1A2_3	61.4	IMR90p2
2	D12	-1.62	COL1A2_3	61.4	IMR90p2
3	D12	0.81	COL1A2_3	61.4	IMR90p2
4	D12	1.73	COL1A2_3	61.4	IMR90p2
5	D12	-0.29	COL1A2_3	61.4	IMR90p2
6	D12	0.93	COL1A2_3	61.4	IMR90p2
7	D12	3.1	COL1A2_3	61.4	IMR90p2
8	D12	1.83	COL1A2_3	61.4	IMR90p2
9	D12	-0.01	COL1A2_3	61.4	IMR90p2
10	D12	-1.92	COL1A2_3	61.4	IMR90p2
11	D12	0.72	COL1A2_3	61.4	IMR90p2
12	D12	-1.85	COL1A2_3	61.4	IMR90p2
13	D12	-1.26	COL1A2_3	61.4	IMR90p2
14	D12	-0.19	COL1A2_3	61.4	IMR90p2
15	D12	-3.97	COL1A2_3	61.4	IMR90p2
16	D12	-1.26	COL1A2_3	61.4	IMR90p2
17	D12	3.76	COL1A2_3	61.4	IMR90p2
18	D12	0.06	COL1A2_3	61.4	IMR90p2
19	D12	5.19	COL1A2_3	61.4	IMR90p2
20	D12	14.78	COL1A2_3	61.4	IMR90p2
21	D12	34.79	COL1A2_3	61.4	IMR90p2
22	D12	60.46	COL1A2_3	61.4	IMR90p2
23	D12	106.6	COL1A2_3	61.4	IMR90p2
24	D12	162.51	COL1A2_3	61.4	IMR90p2
25	D12	223.67	COL1A2_3	61.4	IMR90p2
26	D12	289.1	COL1A2_3	61.4	IMR90p2
27	D12	357.06	COL1A2_3	61.4	IMR90p2
28	D12	431.49	COL1A2_3	61.4	IMR90p2
29	D12	513.28	COL1A2_3	61.4	IMR90p2
30	D12	602.2	COL1A2_3	61.4	IMR90p2
31	D12	697.42	COL1A2_3	61.4	IMR90p2
32	D12	796.86	COL1A2_3	61.4	IMR90p2
33	D12	902.28	COL1A2_3	61.4	IMR90p2
34	D12	1010.54	COL1A2_3	61.4	IMR90p2
35	D12	1119.15	COL1A2_3	61.4	IMR90p2
36	D12	1226.53	COL1A2_3	61.4	IMR90p2
37	D12	1328.96	COL1A2_3	61.4	IMR90p2
38	D12	1427.01	COL1A2_3	61.4	IMR90p2
39	D12	1521.07	COL1A2_3	61.4	IMR90p2
40	D12	1614.85	COL1A2_3	61.4	IMR90p2
1	E12	-9.9	COL1A2_3	59.0	IMR90p2
2	E12	-4.12	COL1A2_3	59.0	IMR90p2
3	E12	-0.03	COL1A2_3	59.0	IMR90p2
4	E12	1.12	COL1A2_3	59.0	IMR90p2
5	E12	3.06	COL1A2_3	59.0	IMR90p2
6	E12	3.14	COL1A2_3	59.0	IMR90p2
7	E12	-0.34	COL1A2_3	59.0	IMR90p2
8	E12	0.66	COL1A2_3	59.0	IMR90p2
9	E12	-3.23	COL1A2_3	59.0	IMR90p2
10	E12	-0.31	COL1A2_3	59.0	IMR90p2
11	E12	2.79	COL1A2_3	59.0	IMR90p2
12	E12	-1.49	COL1A2_3	59.0	IMR90p2
13	E12	0.13	COL1A2_3	59.0	IMR90p2
14	E12	-1.03	COL1A2_3	59.0	IMR90p2
15	E12	-3.13	COL1A2_3	59.0	IMR90p2
16	E12	-1.33	COL1A2_3	59.0	IMR90p2
17	E12	-3.88	COL1A2_3	59.0	IMR90p2
18	E12	3.21	COL1A2_3	59.0	IMR90p2
19	E12	-1.84	COL1A2_3	59.0	IMR90p2
20	E12	1.21	COL1A2_3	59.0	IMR90p2
21	E12	6.92	COL1A2_3	59.0	IMR90p2
22	E12	19.25	COL1A2_3	59.0	IMR90p2
23	E12	42.89	COL1A2_3	59.0	IMR90p2
24	E12	74.24	COL1A2_3	59.0	IMR90p2
25	E12	119.35	COL1A2_3	59.0	IMR90p2
26	E12	171.22	COL1A2_3	59.0	IMR90p2
27	E12	221.86	COL1A2_3	59.0	IMR90p2
28	E12	287.94	COL1A2_3	59.0	IMR90p2
29	E12	355.5	COL1A2_3	59.0	IMR90p2
30	E12	426.27	COL1A2_3	59.0	IMR90p2
31	E12	508.66	COL1A2_3	59.0	IMR90p2
32	E12	598.03	COL1A2_3	59.0	IMR90p2
33	E12	693.68	COL1A2_3	59.0	IMR90p2
34	E12	791.02	COL1A2_3	59.0	IMR90p2
35	E12	894.41	COL1A2_3	59.0	IMR90p2
36	E12	999.25	COL1A2_3	59.0	IMR90p2
37	E12	1106.04	COL1A2_3	59.0	IMR90p2
38	E12	1208.22	COL1A2_3	59.0	IMR90p2
39	E12	1311.9	COL1A2_3	59.0	IMR90p2
40	E12	1416.3	COL1A2_3	59.0	IMR90p2
1	F12	-12.1	COL1A2_3	57.0	IMR90p2
2	F12	-7.19	COL1A2_3	57.0	IMR90p2
3	F12	1.9	COL1A2_3	57.0	IMR90p2
4	F12	-0.78	COL1A2_3	57.0	IMR90p2
5	F12	-0.47	COL1A2_3	57.0	IMR90p2
6	F12	0.8	COL1A2_3	57.0	IMR90p2
7	F12	4.45	COL1A2_3	57.0	IMR90p2
8	F12	-0.8	COL1A2_3	57.0	IMR90p2
9	F12	0.5	COL1A2_3	57.0	IMR90p2
10	F12	-1.96	COL1A2_3	57.0	IMR90p2
11	F12	0.93	COL1A2_3	57.0	IMR90p2
12	F12	0.71	COL1A2_3	57.0	IMR90p2
13	F12	-2.76	COL1A2_3	57.0	IMR90p2
14	F12	0.69	COL1A2_3	57.0	IMR90p2
15	F12	2.5	COL1A2_3	57.0	IMR90p2
16	F12	1.41	COL1A2_3	57.0	IMR90p2
17	F12	-1.34	COL1A2_3	57.0	IMR90p2
18	F12	1.52	COL1A2_3	57.0	IMR90p2
19	F12	2.39	COL1A2_3	57.0	IMR90p2
20	F12	-0.67	COL1A2_3	57.0	IMR90p2
21	F12	4.9	COL1A2_3	57.0	IMR90p2
22	F12	10.16	COL1A2_3	57.0	IMR90p2
23	F12	20.25	COL1A2_3	57.0	IMR90p2
24	F12	43.62	COL1A2_3	57.0	IMR90p2
25	F12	70.03	COL1A2_3	57.0	IMR90p2
26	F12	111.97	COL1A2_3	57.0	IMR90p2
27	F12	159.02	COL1A2_3	57.0	IMR90p2
28	F12	215.25	COL1A2_3	57.0	IMR90p2
29	F12	269.29	COL1A2_3	57.0	IMR90p2
30	F12	326.26	COL1A2_3	57.0	IMR90p2
31	F12	390.51	COL1A2_3	57.0	IMR90p2
32	F12	461.33	COL1A2_3	57.0	IMR90p2
33	F12	540.46	COL1A2_3	57.0	IMR90p2
34	F12	625.7	COL1A2_3	57.0	IMR90p2
35	F12	714.44	COL1A2_3	57.0	IMR90p2
36	F12	806.53	COL1A2_3	57.0	IMR90p2
37	F12	901.54	COL1A2_3	57.0	IMR90p2
38	F12	999.52	COL1A2_3	57.0	IMR90p2
39	F12	1098.52	COL1A2_3	57.0	IMR90p2
40	F12	1196.83	COL1A2_3	57.0	IMR90p2
1	G12	-16.14	COL1A2_3	55.7	IMR90p2
2	G12	-1.84	COL1A2_3	55.7	IMR90p2
3	G12	-0.52	COL1A2_3	55.7	IMR90p2
4	G12	0.94	COL1A2_3	55.7	IMR90p2
5	G12	-0.71	COL1A2_3	55.7	IMR90p2
6	G12	-0.41	COL1A2_3	55.7	IMR90p2
7	G12	4.02	COL1A2_3	55.7	IMR90p2
8	G12	2.84	COL1A2_3	55.7	IMR90p2
9	G12	1.93	COL1A2_3	55.7	IMR90p2
10	G12	0.68	COL1A2_3	55.7	IMR90p2
11	G12	-2.77	COL1A2_3	55.7	IMR90p2
12	G12	2.44	COL1A2_3	55.7	IMR90p2
13	G12	-5.74	COL1A2_3	55.7	IMR90p2
14	G12	-1.15	COL1A2_3	55.7	IMR90p2
15	G12	1.37	COL1A2_3	55.7	IMR90p2
16	G12	1.33	COL1A2_3	55.7	IMR90p2
17	G12	-0.39	COL1A2_3	55.7	IMR90p2
18	G12	1.77	COL1A2_3	55.7	IMR90p2
19	G12	3.66	COL1A2_3	55.7	IMR90p2
20	G12	-6.53	COL1A2_3	55.7	IMR90p2
21	G12	0.07	COL1A2_3	55.7	IMR90p2
22	G12	5.12	COL1A2_3	55.7	IMR90p2
23	G12	5.97	COL1A2_3	55.7	IMR90p2
24	G12	21.01	COL1A2_3	55.7	IMR90p2
25	G12	41.94	COL1A2_3	55.7	IMR90p2
26	G12	67.23	COL1A2_3	55.7	IMR90p2
27	G12	105.22	COL1A2_3	55.7	IMR90p2
28	G12	151.81	COL1A2_3	55.7	IMR90p2
29	G12	194.02	COL1A2_3	55.7	IMR90p2
30	G12	242.19	COL1A2_3	55.7	IMR90p2
31	G12	298.81	COL1A2_3	55.7	IMR90p2
32	G12	357.39	COL1A2_3	55.7	IMR90p2
33	G12	422.17	COL1A2_3	55.7	IMR90p2
34	G12	490.04	COL1A2_3	55.7	IMR90p2
35	G12	566.17	COL1A2_3	55.7	IMR90p2
36	G12	643.91	COL1A2_3	55.7	IMR90p2
37	G12	729.87	COL1A2_3	55.7	IMR90p2
38	G12	816.35	COL1A2_3	55.7	IMR90p2
39	G12	908.59	COL1A2_3	55.7	IMR90p2
40	G12	1001.8	COL1A2_3	55.7	IMR90p2
1	H12	-31.69	COL1A2_3	55.0	IMR90p2
2	H12	-8.19	COL1A2_3	55.0	IMR90p2
3	H12	-0.9	COL1A2_3	55.0	IMR90p2
4	H12	-2.14	COL1A2_3	55.0	IMR90p2
5	H12	-0.16	COL1A2_3	55.0	IMR90p2
6	H12	5.7	COL1A2_3	55.0	IMR90p2
7	H12	1.91	COL1A2_3	55.0	IMR90p2
8	H12	4.55	COL1A2_3	55.0	IMR90p2
9	H12	0.53	COL1A2_3	55.0	IMR90p2
10	H12	-0.25	COL1A2_3	55.0	IMR90p2
11	H12	0.55	COL1A2_3	55.0	IMR90p2
12	H12	1.44	COL1A2_3	55.0	IMR90p2
13	H12	-3.66	COL1A2_3	55.0	IMR90p2
14	H12	3.78	COL1A2_3	55.0	IMR90p2
15	H12	2.14	COL1A2_3	55.0	IMR90p2
16	H12	-3.94	COL1A2_3	55.0	IMR90p2
17	H12	1.02	COL1A2_3	55.0	IMR90p2
18	H12	0.94	COL1A2_3	55.0	IMR90p2
19	H12	1.23	COL1A2_3	55.0	IMR90p2
20	H12	-4.05	COL1A2_3	55.0	IMR90p2
21	H12	1.27	COL1A2_3	55.0	IMR90p2
22	H12	5.19	COL1A2_3	55.0	IMR90p2
23	H12	5.52	COL1A2_3	55.0	IMR90p2
24	H12	12.64	COL1A2_3	55.0	IMR90p2
25	H12	25.08	COL1A2_3	55.0	IMR90p2
26	H12	45.62	COL1A2_3	55.0	IMR90p2
27	H12	71.46	COL1A2_3	55.0	IMR90p2
28	H12	109.85	COL1A2_3	55.0	IMR90p2
29	H12	150.51	COL1A2_3	55.0	IMR90p2
30	H12	190.32	COL1A2_3	55.0	IMR90p2
31	H12	235.09	COL1A2_3	55.0	IMR90p2
32	H12	284.99	COL1A2_3	55.0	IMR90p2
33	H12	341.67	COL1A2_3	55.0	IMR90p2
34	H12	403.81	COL1A2_3	55.0	IMR90p2
35	H12	471.41	COL1A2_3	55.0	IMR90p2
36	H12	540.12	COL1A2_3	55.0	IMR90p2
37	H12	614.96	COL1A2_3	55.0	IMR90p2
38	H12	694.2	COL1A2_3	55.0	IMR90p2
39	H12	776.29	COL1A2_3	55.0	IMR90p2
40	H12	857.51	COL1A2_3	55.0	IMR90p2
1	A12	-19.8664702864467	COL1A2_3	65.0	IMR90p11
2	A12	-12.149503172609	COL1A2_3	65.0	IMR90p11
3	A12	-7.28590618393855	COL1A2_3	65.0	IMR90p11
4	A12	-1.69891553487287	COL1A2_3	65.0	IMR90p11
5	A12	-3.14403215938773	COL1A2_3	65.0	IMR90p11
6	A12	-4.85293269973363	COL1A2_3	65.0	IMR90p11
7	A12	11.0400460329547	COL1A2_3	65.0	IMR90p11
8	A12	8.26713781777016	COL1A2_3	65.0	IMR90p11
9	A12	8.32065741972065	COL1A2_3	65.0	IMR90p11
10	A12	3.95653613787908	COL1A2_3	65.0	IMR90p11
11	A12	9.98987500881549	COL1A2_3	65.0	IMR90p11
12	A12	3.52395226319004	COL1A2_3	65.0	IMR90p11
13	A12	-1.33967575072302	COL1A2_3	65.0	IMR90p11
14	A12	0.790651084909769	COL1A2_3	65.0	IMR90p11
15	A12	1.89513520558148	COL1A2_3	65.0	IMR90p11
16	A12	-6.99087877261218	COL1A2_3	65.0	IMR90p11
17	A12	-3.15191670763215	COL1A2_3	65.0	IMR90p11
18	A12	0.50278411005047	COL1A2_3	65.0	IMR90p11
19	A12	10.9930217630827	COL1A2_3	65.0	IMR90p11
20	A12	26.2413824726586	COL1A2_3	65.0	IMR90p11
21	A12	60.195391123063	COL1A2_3	65.0	IMR90p11
22	A12	109.252411514373	COL1A2_3	65.0	IMR90p11
23	A12	186.873275446263	COL1A2_3	65.0	IMR90p11
24	A12	258.776630390751	COL1A2_3	65.0	IMR90p11
25	A12	341.57275944568	COL1A2_3	65.0	IMR90p11
26	A12	429.587091462139	COL1A2_3	65.0	IMR90p11
27	A12	527.249890507871	COL1A2_3	65.0	IMR90p11
28	A12	635.205099608704	COL1A2_3	65.0	IMR90p11
29	A12	754.557049691201	COL1A2_3	65.0	IMR90p11
30	A12	881.756660619909	COL1A2_3	65.0	IMR90p11
31	A12	1013.64435343435	COL1A2_3	65.0	IMR90p11
32	A12	1149.00258037734	COL1A2_3	65.0	IMR90p11
33	A12	1281.85427691955	COL1A2_3	65.0	IMR90p11
34	A12	1415.38092561104	COL1A2_3	65.0	IMR90p11
35	A12	1547.84686962287	COL1A2_3	65.0	IMR90p11
36	A12	1675.37904338393	COL1A2_3	65.0	IMR90p11
37	A12	1798.65246812234	COL1A2_3	65.0	IMR90p11
38	A12	1915.35815257863	COL1A2_3	65.0	IMR90p11
39	A12	2026.35437724897	COL1A2_3	65.0	IMR90p11
40	A12	2128.99020702473	COL1A2_3	65.0	IMR90p11
1	B12	-1.10499509583815	COL1A2_3	64.5	IMR90p11
2	B12	1.07134035718491	COL1A2_3	64.5	IMR90p11
3	B12	-1.03835952449981	COL1A2_3	64.5	IMR90p11
4	B12	-2.41271763641453	COL1A2_3	64.5	IMR90p11
5	B12	-9.62236297986692	COL1A2_3	64.5	IMR90p11
6	B12	-4.21349303031502	COL1A2_3	64.5	IMR90p11
7	B12	12.0009858580815	COL1A2_3	64.5	IMR90p11
8	B12	10.5615215447874	COL1A2_3	64.5	IMR90p11
9	B12	8.17510915723142	COL1A2_3	64.5	IMR90p11
10	B12	7.94561808589742	COL1A2_3	64.5	IMR90p11
11	B12	6.15054762089676	COL1A2_3	64.5	IMR90p11
12	B12	0.347586471468276	COL1A2_3	64.5	IMR90p11
13	B12	1.16930373071318	COL1A2_3	64.5	IMR90p11
14	B12	-3.26708676683938	COL1A2_3	64.5	IMR90p11
15	B12	-7.07324008525347	COL1A2_3	64.5	IMR90p11
16	B12	1.67547896163614	COL1A2_3	64.5	IMR90p11
17	B12	0.945506039778138	COL1A2_3	64.5	IMR90p11
18	B12	0.0056636072922629	COL1A2_3	64.5	IMR90p11
19	B12	10.6725266240542	COL1A2_3	64.5	IMR90p11
20	B12	29.4369906881684	COL1A2_3	64.5	IMR90p11
21	B12	62.7795829076904	COL1A2_3	64.5	IMR90p11
22	B12	115.129050355242	COL1A2_3	64.5	IMR90p11
23	B12	192.92653837766	COL1A2_3	64.5	IMR90p11
24	B12	266.189434073982	COL1A2_3	64.5	IMR90p11
25	B12	348.075858647399	COL1A2_3	64.5	IMR90p11
26	B12	434.611060940594	COL1A2_3	64.5	IMR90p11
27	B12	531.118710979969	COL1A2_3	64.5	IMR90p11
28	B12	637.033739906024	COL1A2_3	64.5	IMR90p11
29	B12	751.002456647529	COL1A2_3	64.5	IMR90p11
30	B12	872.034288634354	COL1A2_3	64.5	IMR90p11
31	B12	1000.58970066159	COL1A2_3	64.5	IMR90p11
32	B12	1131.62468159075	COL1A2_3	64.5	IMR90p11
33	B12	1265.26706198663	COL1A2_3	64.5	IMR90p11
34	B12	1396.1527238234	COL1A2_3	64.5	IMR90p11
35	B12	1528.09034224986	COL1A2_3	64.5	IMR90p11
36	B12	1654.09940413118	COL1A2_3	64.5	IMR90p11
37	B12	1775.56939405557	COL1A2_3	64.5	IMR90p11
38	B12	1889.48124787491	COL1A2_3	64.5	IMR90p11
39	B12	1996.18967326877	COL1A2_3	64.5	IMR90p11
40	B12	2098.51213263962	COL1A2_3	64.5	IMR90p11
1	C12	-10.9498827831699	COL1A2_3	63.3	IMR90p11
2	C12	-5.57462362935257	COL1A2_3	63.3	IMR90p11
3	C12	-1.59104669534781	COL1A2_3	63.3	IMR90p11
4	C12	-3.29985765049196	COL1A2_3	63.3	IMR90p11
5	C12	-6.63912942641809	COL1A2_3	63.3	IMR90p11
6	C12	-9.63682425394336	COL1A2_3	63.3	IMR90p11
7	C12	11.3560738094002	COL1A2_3	63.3	IMR90p11
8	C12	12.945772597101	COL1A2_3	63.3	IMR90p11
9	C12	10.067100884638	COL1A2_3	63.3	IMR90p11
10	C12	4.91369375837166	COL1A2_3	63.3	IMR90p11
11	C12	2.28465720487065	COL1A2_3	63.3	IMR90p11
12	C12	5.22933773673049	COL1A2_3	63.3	IMR90p11
13	C12	1.95615458022849	COL1A2_3	63.3	IMR90p11
14	C12	-2.65884008900503	COL1A2_3	63.3	IMR90p11
15	C12	-2.18584025591144	COL1A2_3	63.3	IMR90p11
16	C12	-0.148585592455674	COL1A2_3	63.3	IMR90p11
17	C12	-0.490580290067101	COL1A2_3	63.3	IMR90p11
18	C12	-1.90975539341207	COL1A2_3	63.3	IMR90p11
19	C12	2.4144228679329	COL1A2_3	63.3	IMR90p11
20	C12	26.9297287168433	COL1A2_3	63.3	IMR90p11
21	C12	49.4070044850259	COL1A2_3	63.3	IMR90p11
22	C12	103.30126148287	COL1A2_3	63.3	IMR90p11
23	C12	168.841008427016	COL1A2_3	63.3	IMR90p11
24	C12	245.317944603014	COL1A2_3	63.3	IMR90p11
25	C12	328.051526395685	COL1A2_3	63.3	IMR90p11
26	C12	415.022915390754	COL1A2_3	63.3	IMR90p11
27	C12	510.875462321432	COL1A2_3	63.3	IMR90p11
28	C12	616.726763916769	COL1A2_3	63.3	IMR90p11
29	C12	733.124977958993	COL1A2_3	63.3	IMR90p11
30	C12	856.976223249001	COL1A2_3	63.3	IMR90p11
31	C12	988.368365474696	COL1A2_3	63.3	IMR90p11
32	C12	1125.27240207961	COL1A2_3	63.3	IMR90p11
33	C12	1265.77382680419	COL1A2_3	63.3	IMR90p11
34	C12	1402.89683228483	COL1A2_3	63.3	IMR90p11
35	C12	1545.6632072672	COL1A2_3	63.3	IMR90p11
36	C12	1682.01964869716	COL1A2_3	63.3	IMR90p11
37	C12	1821.88579564597	COL1A2_3	63.3	IMR90p11
38	C12	1949.87791694111	COL1A2_3	63.3	IMR90p11
39	C12	2071.96318352625	COL1A2_3	63.3	IMR90p11
40	C12	2183.99230127679	COL1A2_3	63.3	IMR90p11
1	D12	-6.36258137706773	COL1A2_3	61.4	IMR90p11
2	D12	-8.32734348299164	COL1A2_3	61.4	IMR90p11
3	D12	-1.21024408003177	COL1A2_3	61.4	IMR90p11
4	D12	-2.57062193219235	COL1A2_3	61.4	IMR90p11
5	D12	-6.2848703848008	COL1A2_3	61.4	IMR90p11
6	D12	-7.35658948306673	COL1A2_3	61.4	IMR90p11
7	D12	10.1464900180999	COL1A2_3	61.4	IMR90p11
8	D12	6.69492076331517	COL1A2_3	61.4	IMR90p11
9	D12	11.7489896935467	COL1A2_3	61.4	IMR90p11
10	D12	8.20595345651054	COL1A2_3	61.4	IMR90p11
11	D12	3.94024633990648	COL1A2_3	61.4	IMR90p11
12	D12	-0.102660438051771	COL1A2_3	61.4	IMR90p11
13	D12	4.76787189495553	COL1A2_3	61.4	IMR90p11
14	D12	-1.82451995524343	COL1A2_3	61.4	IMR90p11
15	D12	-1.50259532270002	COL1A2_3	61.4	IMR90p11
16	D12	-4.48051146619309	COL1A2_3	61.4	IMR90p11
17	D12	-1.34654573187072	COL1A2_3	61.4	IMR90p11
18	D12	-5.36237970264938	COL1A2_3	61.4	IMR90p11
19	D12	3.10945798752527	COL1A2_3	61.4	IMR90p11
20	D12	5.13953631644335	COL1A2_3	61.4	IMR90p11
21	D12	10.6405508534308	COL1A2_3	61.4	IMR90p11
22	D12	43.9556592902304	COL1A2_3	61.4	IMR90p11
23	D12	84.5009361258062	COL1A2_3	61.4	IMR90p11
24	D12	147.339870986749	COL1A2_3	61.4	IMR90p11
25	D12	215.332046102906	COL1A2_3	61.4	IMR90p11
26	D12	289.133183373654	COL1A2_3	61.4	IMR90p11
27	D12	369.223079815282	COL1A2_3	61.4	IMR90p11
28	D12	455.228070077081	COL1A2_3	61.4	IMR90p11
29	D12	550.591694501662	COL1A2_3	61.4	IMR90p11
30	D12	657.014892334856	COL1A2_3	61.4	IMR90p11
31	D12	772.20108763114	COL1A2_3	61.4	IMR90p11
32	D12	895.85296664691	COL1A2_3	61.4	IMR90p11
33	D12	1027.73755282423	COL1A2_3	61.4	IMR90p11
34	D12	1164.51663963309	COL1A2_3	61.4	IMR90p11
35	D12	1303.62246808126	COL1A2_3	61.4	IMR90p11
36	D12	1440.05564005781	COL1A2_3	61.4	IMR90p11
37	D12	1575.3713278439	COL1A2_3	61.4	IMR90p11
38	D12	1710.54229541973	COL1A2_3	61.4	IMR90p11
39	D12	1841.66866186668	COL1A2_3	61.4	IMR90p11
40	D12	1968.02337615059	COL1A2_3	61.4	IMR90p11
1	E12	-9.99682008502487	COL1A2_3	59.0	IMR90p11
2	E12	-6.95125787033248	COL1A2_3	59.0	IMR90p11
3	E12	-5.11374237117889	COL1A2_3	59.0	IMR90p11
4	E12	-7.62763265834383	COL1A2_3	59.0	IMR90p11
5	E12	-4.31842574021266	COL1A2_3	59.0	IMR90p11
6	E12	-5.04538952217354	COL1A2_3	59.0	IMR90p11
7	E12	14.2882922470644	COL1A2_3	59.0	IMR90p11
8	E12	7.98784477553409	COL1A2_3	59.0	IMR90p11
9	E12	7.57673126817508	COL1A2_3	59.0	IMR90p11
10	E12	5.16771897809804	COL1A2_3	59.0	IMR90p11
11	E12	-0.920779369283991	COL1A2_3	59.0	IMR90p11
12	E12	3.42634882776701	COL1A2_3	59.0	IMR90p11
13	E12	5.31607121950719	COL1A2_3	59.0	IMR90p11
14	E12	0.895976151326977	COL1A2_3	59.0	IMR90p11
15	E12	1.4968031302642	COL1A2_3	59.0	IMR90p11
16	E12	1.66506678170254	COL1A2_3	59.0	IMR90p11
17	E12	-0.257365038015905	COL1A2_3	59.0	IMR90p11
18	E12	-4.20502612167911	COL1A2_3	59.0	IMR90p11
19	E12	-3.90590324126924	COL1A2_3	59.0	IMR90p11
20	E12	-0.543771444975391	COL1A2_3	59.0	IMR90p11
21	E12	0.228158458394319	COL1A2_3	59.0	IMR90p11
22	E12	13.6192068465211	COL1A2_3	59.0	IMR90p11
23	E12	30.6521836020852	COL1A2_3	59.0	IMR90p11
24	E12	63.7088733999099	COL1A2_3	59.0	IMR90p11
25	E12	106.492175168026	COL1A2_3	59.0	IMR90p11
26	E12	167.401380301083	COL1A2_3	59.0	IMR90p11
27	E12	228.416822058986	COL1A2_3	59.0	IMR90p11
28	E12	293.651694304489	COL1A2_3	59.0	IMR90p11
29	E12	367.882301431087	COL1A2_3	59.0	IMR90p11
30	E12	449.000772499083	COL1A2_3	59.0	IMR90p11
31	E12	542.992521991925	COL1A2_3	59.0	IMR90p11
32	E12	647.044734507451	COL1A2_3	59.0	IMR90p11
33	E12	759.610139418419	COL1A2_3	59.0	IMR90p11
34	E12	874.891775515537	COL1A2_3	59.0	IMR90p11
35	E12	996.737264692757	COL1A2_3	59.0	IMR90p11
36	E12	1123.52993481217	COL1A2_3	59.0	IMR90p11
37	E12	1257.58746817107	COL1A2_3	59.0	IMR90p11
38	E12	1391.42540416052	COL1A2_3	59.0	IMR90p11
39	E12	1520.43492398124	COL1A2_3	59.0	IMR90p11
40	E12	1642.10989206178	COL1A2_3	59.0	IMR90p11
1	F12	0.474082422593256	COL1A2_3	57.0	IMR90p11
2	F12	-3.24954430712341	COL1A2_3	57.0	IMR90p11
3	F12	-7.48610434633247	COL1A2_3	57.0	IMR90p11
4	F12	-5.71539962279212	COL1A2_3	57.0	IMR90p11
5	F12	-9.99195930759424	COL1A2_3	57.0	IMR90p11
6	F12	-8.44503873626081	COL1A2_3	57.0	IMR90p11
7	F12	18.3271068285612	COL1A2_3	57.0	IMR90p11
8	F12	8.63499402553862	COL1A2_3	57.0	IMR90p11
9	F12	9.01192713180217	COL1A2_3	57.0	IMR90p11
10	F12	10.1514203946554	COL1A2_3	57.0	IMR90p11
11	F12	3.11464509073994	COL1A2_3	57.0	IMR90p11
12	F12	6.92324874808446	COL1A2_3	57.0	IMR90p11
13	F12	3.67205732797493	COL1A2_3	57.0	IMR90p11
14	F12	1.70925940753477	COL1A2_3	57.0	IMR90p11
15	F12	-1.79181478567125	COL1A2_3	57.0	IMR90p11
16	F12	-1.21696424186757	COL1A2_3	57.0	IMR90p11
17	F12	2.55176945143694	COL1A2_3	57.0	IMR90p11
18	F12	-4.7217035226281	COL1A2_3	57.0	IMR90p11
19	F12	-3.27965971676122	COL1A2_3	57.0	IMR90p11
20	F12	-3.07358601593478	COL1A2_3	57.0	IMR90p11
21	F12	-5.6803937759164	COL1A2_3	57.0	IMR90p11
22	F12	-1.68923875333439	COL1A2_3	57.0	IMR90p11
23	F12	1.77803528115282	COL1A2_3	57.0	IMR90p11
24	F12	19.8873311996335	COL1A2_3	57.0	IMR90p11
25	F12	45.068876604757	COL1A2_3	57.0	IMR90p11
26	F12	85.2617245974711	COL1A2_3	57.0	IMR90p11
27	F12	138.112866414514	COL1A2_3	57.0	IMR90p11
28	F12	188.809123654177	COL1A2_3	57.0	IMR90p11
29	F12	246.984218014348	COL1A2_3	57.0	IMR90p11
30	F12	313.217568126515	COL1A2_3	57.0	IMR90p11
31	F12	384.472003924725	COL1A2_3	57.0	IMR90p11
32	F12	464.020905123071	COL1A2_3	57.0	IMR90p11
33	F12	553.590545378885	COL1A2_3	57.0	IMR90p11
34	F12	651.695785634776	COL1A2_3	57.0	IMR90p11
35	F12	758.4633967272	COL1A2_3	57.0	IMR90p11
36	F12	866.466440226942	COL1A2_3	57.0	IMR90p11
37	F12	980.630452259069	COL1A2_3	57.0	IMR90p11
38	F12	1096.4854977575	COL1A2_3	57.0	IMR90p11
39	F12	1219.50923001984	COL1A2_3	57.0	IMR90p11
40	F12	1341.51631029784	COL1A2_3	57.0	IMR90p11
1	G12	-6.59394123611401	COL1A2_3	55.7	IMR90p11
2	G12	0.81110087823572	COL1A2_3	55.7	IMR90p11
3	G12	5.44176105099677	COL1A2_3	55.7	IMR90p11
4	G12	2.66008341804672	COL1A2_3	55.7	IMR90p11
5	G12	-1.21306812390048	COL1A2_3	55.7	IMR90p11
6	G12	13.0661579241487	COL1A2_3	55.7	IMR90p11
7	G12	19.6041377648994	COL1A2_3	55.7	IMR90p11
8	G12	8.42252671401411	COL1A2_3	55.7	IMR90p11
9	G12	5.61364315652963	COL1A2_3	55.7	IMR90p11
10	G12	11.3894361123253	COL1A2_3	55.7	IMR90p11
11	G12	2.54731212079832	COL1A2_3	55.7	IMR90p11
12	G12	-1.81326212936392	COL1A2_3	55.7	IMR90p11
13	G12	2.98961448337104	COL1A2_3	55.7	IMR90p11
14	G12	1.04877046669662	COL1A2_3	55.7	IMR90p11
15	G12	-5.01983439353171	COL1A2_3	55.7	IMR90p11
16	G12	-8.9846935595383	COL1A2_3	55.7	IMR90p11
17	G12	-10.1371190017708	COL1A2_3	55.7	IMR90p11
18	G12	-9.90896176686556	COL1A2_3	55.7	IMR90p11
19	G12	-17.1746270277185	COL1A2_3	55.7	IMR90p11
20	G12	-17.3802582161429	COL1A2_3	55.7	IMR90p11
21	G12	-18.7553639976018	COL1A2_3	55.7	IMR90p11
22	G12	-20.0919589049472	COL1A2_3	55.7	IMR90p11
23	G12	-12.9634966907797	COL1A2_3	55.7	IMR90p11
24	G12	-9.0021001428604	COL1A2_3	55.7	IMR90p11
25	G12	3.25300124965042	COL1A2_3	55.7	IMR90p11
26	G12	27.0367596150477	COL1A2_3	55.7	IMR90p11
27	G12	70.0648416134195	COL1A2_3	55.7	IMR90p11
28	G12	111.22632301151	COL1A2_3	55.7	IMR90p11
29	G12	152.886475219903	COL1A2_3	55.7	IMR90p11
30	G12	208.836718230559	COL1A2_3	55.7	IMR90p11
31	G12	263.983704266884	COL1A2_3	55.7	IMR90p11
32	G12	334.896310699962	COL1A2_3	55.7	IMR90p11
33	G12	408.280191582767	COL1A2_3	55.7	IMR90p11
34	G12	487.526611550671	COL1A2_3	55.7	IMR90p11
35	G12	573.012502386192	COL1A2_3	55.7	IMR90p11
36	G12	666.472859431432	COL1A2_3	55.7	IMR90p11
37	G12	767.18474146508	COL1A2_3	55.7	IMR90p11
38	G12	868.764089113761	COL1A2_3	55.7	IMR90p11
39	G12	973.958582584849	COL1A2_3	55.7	IMR90p11
40	G12	1080.09989846428	COL1A2_3	55.7	IMR90p11
1	H12	-39.9227154694709	COL1A2_3	55.0	IMR90p11
2	H12	-15.1517524007722	COL1A2_3	55.0	IMR90p11
3	H12	-5.87869259600438	COL1A2_3	55.0	IMR90p11
4	H12	-7.1479377611181	COL1A2_3	55.0	IMR90p11
5	H12	-10.5203528155484	COL1A2_3	55.0	IMR90p11
6	H12	8.51907603150994	COL1A2_3	55.0	IMR90p11
7	H12	9.02395926626423	COL1A2_3	55.0	IMR90p11
8	H12	4.5347258428942	COL1A2_3	55.0	IMR90p11
9	H12	4.86874533856053	COL1A2_3	55.0	IMR90p11
10	H12	7.17482902777101	COL1A2_3	55.0	IMR90p11
11	H12	4.44679600773452	COL1A2_3	55.0	IMR90p11
12	H12	5.41227215277922	COL1A2_3	55.0	IMR90p11
13	H12	4.90521547006847	COL1A2_3	55.0	IMR90p11
14	H12	3.71461720735897	COL1A2_3	55.0	IMR90p11
15	H12	2.27426551143026	COL1A2_3	55.0	IMR90p11
16	H12	-0.453767824958504	COL1A2_3	55.0	IMR90p11
17	H12	0.130139627699464	COL1A2_3	55.0	IMR90p11
18	H12	-2.51995526038399	COL1A2_3	55.0	IMR90p11
19	H12	0.483548076159423	COL1A2_3	55.0	IMR90p11
20	H12	-3.32252284162678	COL1A2_3	55.0	IMR90p11
21	H12	-2.02837876196008	COL1A2_3	55.0	IMR90p11
22	H12	-6.99224225476974	COL1A2_3	55.0	IMR90p11
23	H12	0.585737276839154	COL1A2_3	55.0	IMR90p11
24	H12	8.7536839766376	COL1A2_3	55.0	IMR90p11
25	H12	15.9500689751626	COL1A2_3	55.0	IMR90p11
26	H12	31.9666033794274	COL1A2_3	55.0	IMR90p11
27	H12	59.9314408157456	COL1A2_3	55.0	IMR90p11
28	H12	91.0508457836195	COL1A2_3	55.0	IMR90p11
29	H12	136.077801085383	COL1A2_3	55.0	IMR90p11
30	H12	176.34627078291	COL1A2_3	55.0	IMR90p11
31	H12	226.250393419806	COL1A2_3	55.0	IMR90p11
32	H12	282.818935086562	COL1A2_3	55.0	IMR90p11
33	H12	349.614034324204	COL1A2_3	55.0	IMR90p11
34	H12	419.5070679931	COL1A2_3	55.0	IMR90p11
35	H12	496.923219065045	COL1A2_3	55.0	IMR90p11
36	H12	579.010131954713	COL1A2_3	55.0	IMR90p11
37	H12	671.20105783347	COL1A2_3	55.0	IMR90p11
38	H12	768.299569075778	COL1A2_3	55.0	IMR90p11
39	H12	869.722809925729	COL1A2_3	55.0	IMR90p11
40	H12	969.963302361526	COL1A2_3	55.0	IMR90p11
1	A12	-25.5438507189592	COL1A2_3	65.0	IMR90p8
2	A12	-10.972832945964	COL1A2_3	65.0	IMR90p8
3	A12	2.69147810120921	COL1A2_3	65.0	IMR90p8
4	A12	0.108760213474397	COL1A2_3	65.0	IMR90p8
5	A12	-0.490304631520303	COL1A2_3	65.0	IMR90p8
6	A12	1.97510200744773	COL1A2_3	65.0	IMR90p8
7	A12	-1.73857939011032	COL1A2_3	65.0	IMR90p8
8	A12	0.818419529560288	COL1A2_3	65.0	IMR90p8
9	A12	1.60054382194494	COL1A2_3	65.0	IMR90p8
10	A12	2.61902244128623	COL1A2_3	65.0	IMR90p8
11	A12	-1.43525716714794	COL1A2_3	65.0	IMR90p8
12	A12	-3.19091071561161	COL1A2_3	65.0	IMR90p8
13	A12	-2.46096543850172	COL1A2_3	65.0	IMR90p8
14	A12	3.31598358106203	COL1A2_3	65.0	IMR90p8
15	A12	-0.870002102679337	COL1A2_3	65.0	IMR90p8
16	A12	-2.78259740455042	COL1A2_3	65.0	IMR90p8
17	A12	-3.48618121377785	COL1A2_3	65.0	IMR90p8
18	A12	-0.41663454263562	COL1A2_3	65.0	IMR90p8
19	A12	1.44316893635187	COL1A2_3	65.0	IMR90p8
20	A12	6.73464312373062	COL1A2_3	65.0	IMR90p8
21	A12	28.0750986569733	COL1A2_3	65.0	IMR90p8
22	A12	59.5507994958966	COL1A2_3	65.0	IMR90p8
23	A12	96.7047416779651	COL1A2_3	65.0	IMR90p8
24	A12	146.689272648226	COL1A2_3	65.0	IMR90p8
25	A12	201.457656220563	COL1A2_3	65.0	IMR90p8
26	A12	263.187998550665	COL1A2_3	65.0	IMR90p8
27	A12	327.959323026703	COL1A2_3	65.0	IMR90p8
28	A12	403.045535457849	COL1A2_3	65.0	IMR90p8
29	A12	481.825409037065	COL1A2_3	65.0	IMR90p8
30	A12	568.181265941239	COL1A2_3	65.0	IMR90p8
31	A12	653.450013089846	COL1A2_3	65.0	IMR90p8
32	A12	743.240795269205	COL1A2_3	65.0	IMR90p8
33	A12	832.365440174272	COL1A2_3	65.0	IMR90p8
34	A12	920.337979493391	COL1A2_3	65.0	IMR90p8
35	A12	1007.31142783499	COL1A2_3	65.0	IMR90p8
36	A12	1087.45397343814	COL1A2_3	65.0	IMR90p8
37	A12	1162.89908599712	COL1A2_3	65.0	IMR90p8
38	A12	1233.38880774626	COL1A2_3	65.0	IMR90p8
39	A12	1301.2011596833	COL1A2_3	65.0	IMR90p8
40	A12	1366.07782769698	COL1A2_3	65.0	IMR90p8
1	B12	-2.71537371557406	COL1A2_3	64.5	IMR90p8
2	B12	3.45585361288477	COL1A2_3	64.5	IMR90p8
3	B12	4.12066611872706	COL1A2_3	64.5	IMR90p8
4	B12	1.13123941280719	COL1A2_3	64.5	IMR90p8
5	B12	2.41349439753958	COL1A2_3	64.5	IMR90p8
6	B12	-2.49626751847381	COL1A2_3	64.5	IMR90p8
7	B12	0.587167673210843	COL1A2_3	64.5	IMR90p8
8	B12	2.53965924830936	COL1A2_3	64.5	IMR90p8
9	B12	1.53533350476346	COL1A2_3	64.5	IMR90p8
10	B12	-1.99382365595784	COL1A2_3	64.5	IMR90p8
11	B12	0.563163699585402	COL1A2_3	64.5	IMR90p8
12	B12	-3.75405346599564	COL1A2_3	64.5	IMR90p8
13	B12	-1.28912841804049	COL1A2_3	64.5	IMR90p8
14	B12	-2.47735455383145	COL1A2_3	64.5	IMR90p8
15	B12	0.947916391193758	COL1A2_3	64.5	IMR90p8
16	B12	-1.39845840957787	COL1A2_3	64.5	IMR90p8
17	B12	0.159515382395057	COL1A2_3	64.5	IMR90p8
18	B12	2.62577216783302	COL1A2_3	64.5	IMR90p8
19	B12	6.44445355014568	COL1A2_3	64.5	IMR90p8
20	B12	32.1765596990599	COL1A2_3	64.5	IMR90p8
21	B12	56.7514897049882	COL1A2_3	64.5	IMR90p8
22	B12	100.425958788038	COL1A2_3	64.5	IMR90p8
23	B12	165.815814134723	COL1A2_3	64.5	IMR90p8
24	B12	236.292929223195	COL1A2_3	64.5	IMR90p8
25	B12	302.971548240173	COL1A2_3	64.5	IMR90p8
26	B12	377.615608218633	COL1A2_3	64.5	IMR90p8
27	B12	458.954759653419	COL1A2_3	64.5	IMR90p8
28	B12	546.476484387886	COL1A2_3	64.5	IMR90p8
29	B12	640.303388211125	COL1A2_3	64.5	IMR90p8
30	B12	740.969862889495	COL1A2_3	64.5	IMR90p8
31	B12	845.934696164452	COL1A2_3	64.5	IMR90p8
32	B12	950.032112943483	COL1A2_3	64.5	IMR90p8
33	B12	1054.82613989624	COL1A2_3	64.5	IMR90p8
34	B12	1157.53457458142	COL1A2_3	64.5	IMR90p8
35	B12	1259.39749459152	COL1A2_3	64.5	IMR90p8
36	B12	1355.34527445165	COL1A2_3	64.5	IMR90p8
37	B12	1448.94437583745	COL1A2_3	64.5	IMR90p8
38	B12	1535.50201196815	COL1A2_3	64.5	IMR90p8
39	B12	1620.80226313851	COL1A2_3	64.5	IMR90p8
40	B12	1701.76489842466	COL1A2_3	64.5	IMR90p8
1	C12	-9.81478000876996	COL1A2_3	63.3	IMR90p8
2	C12	2.33202364210365	COL1A2_3	63.3	IMR90p8
3	C12	3.80539682328163	COL1A2_3	63.3	IMR90p8
4	C12	4.85840124047172	COL1A2_3	63.3	IMR90p8
5	C12	4.17485372484998	COL1A2_3	63.3	IMR90p8
6	C12	-3.8153302405608	COL1A2_3	63.3	IMR90p8
7	C12	-1.88233541045065	COL1A2_3	63.3	IMR90p8
8	C12	2.69308528010652	COL1A2_3	63.3	IMR90p8
9	C12	-0.158014796766111	COL1A2_3	63.3	IMR90p8
10	C12	-0.381079460877572	COL1A2_3	63.3	IMR90p8
11	C12	-0.32720326671415	COL1A2_3	63.3	IMR90p8
12	C12	-0.851742785774604	COL1A2_3	63.3	IMR90p8
13	C12	-2.25747782400504	COL1A2_3	63.3	IMR90p8
14	C12	-3.53127763127304	COL1A2_3	63.3	IMR90p8
15	C12	-5.09470120466858	COL1A2_3	63.3	IMR90p8
16	C12	-4.48961132615932	COL1A2_3	63.3	IMR90p8
17	C12	-2.29283111055292	COL1A2_3	63.3	IMR90p8
18	C12	7.69825620015308	COL1A2_3	63.3	IMR90p8
19	C12	11.1167306999337	COL1A2_3	63.3	IMR90p8
20	C12	21.6602511417345	COL1A2_3	63.3	IMR90p8
21	C12	55.2070670288654	COL1A2_3	63.3	IMR90p8
22	C12	96.5352548066844	COL1A2_3	63.3	IMR90p8
23	C12	155.202041935381	COL1A2_3	63.3	IMR90p8
24	C12	217.510742286545	COL1A2_3	63.3	IMR90p8
25	C12	287.144077306773	COL1A2_3	63.3	IMR90p8
26	C12	356.493104289172	COL1A2_3	63.3	IMR90p8
27	C12	431.433413942661	COL1A2_3	63.3	IMR90p8
28	C12	512.753367441616	COL1A2_3	63.3	IMR90p8
29	C12	601.521984226908	COL1A2_3	63.3	IMR90p8
30	C12	696.341643838303	COL1A2_3	63.3	IMR90p8
31	C12	795.376410797435	COL1A2_3	63.3	IMR90p8
32	C12	898.582812969892	COL1A2_3	63.3	IMR90p8
33	C12	999.396508630864	COL1A2_3	63.3	IMR90p8
34	C12	1100.95945988583	COL1A2_3	63.3	IMR90p8
35	C12	1200.15609962664	COL1A2_3	63.3	IMR90p8
36	C12	1297.81958499126	COL1A2_3	63.3	IMR90p8
37	C12	1390.52295636863	COL1A2_3	63.3	IMR90p8
38	C12	1479.58523267699	COL1A2_3	63.3	IMR90p8
39	C12	1565.02380780519	COL1A2_3	63.3	IMR90p8
40	C12	1649.52042173701	COL1A2_3	63.3	IMR90p8
1	D12	-5.52125982487041	COL1A2_3	61.4	IMR90p8
2	D12	2.89145418951557	COL1A2_3	61.4	IMR90p8
3	D12	2.77364268235533	COL1A2_3	61.4	IMR90p8
4	D12	3.58813166656137	COL1A2_3	61.4	IMR90p8
5	D12	0.210483629018654	COL1A2_3	61.4	IMR90p8
6	D12	-2.3658381236919	COL1A2_3	61.4	IMR90p8
7	D12	2.45860799535922	COL1A2_3	61.4	IMR90p8
8	D12	-0.130755901163866	COL1A2_3	61.4	IMR90p8
9	D12	0.828609700191464	COL1A2_3	61.4	IMR90p8
10	D12	1.66969683152593	COL1A2_3	61.4	IMR90p8
11	D12	-2.24734226441797	COL1A2_3	61.4	IMR90p8
12	D12	-5.12622834875037	COL1A2_3	61.4	IMR90p8
13	D12	1.74918450110272	COL1A2_3	61.4	IMR90p8
14	D12	1.92026616207295	COL1A2_3	61.4	IMR90p8
15	D12	-1.07678287837643	COL1A2_3	61.4	IMR90p8
16	D12	-2.54921403693879	COL1A2_3	61.4	IMR90p8
17	D12	-1.4841112900217	COL1A2_3	61.4	IMR90p8
18	D12	3.28729338189305	COL1A2_3	61.4	IMR90p8
19	D12	2.57826871354109	COL1A2_3	61.4	IMR90p8
20	D12	3.61629857853677	COL1A2_3	61.4	IMR90p8
21	D12	24.582535276837	COL1A2_3	61.4	IMR90p8
22	D12	42.6170863508478	COL1A2_3	61.4	IMR90p8
23	D12	87.454772727302	COL1A2_3	61.4	IMR90p8
24	D12	142.9662440558	COL1A2_3	61.4	IMR90p8
25	D12	199.870137922656	COL1A2_3	61.4	IMR90p8
26	D12	264.929069330783	COL1A2_3	61.4	IMR90p8
27	D12	330.767868255475	COL1A2_3	61.4	IMR90p8
28	D12	400.444469414518	COL1A2_3	61.4	IMR90p8
29	D12	478.389642699823	COL1A2_3	61.4	IMR90p8
30	D12	565.702650716708	COL1A2_3	61.4	IMR90p8
31	D12	658.672378480147	COL1A2_3	61.4	IMR90p8
32	D12	756.264547689895	COL1A2_3	61.4	IMR90p8
33	D12	855.9072980084	COL1A2_3	61.4	IMR90p8
34	D12	960.050239398377	COL1A2_3	61.4	IMR90p8
35	D12	1065.06504622952	COL1A2_3	61.4	IMR90p8
36	D12	1168.89702015053	COL1A2_3	61.4	IMR90p8
37	D12	1269.20146607975	COL1A2_3	61.4	IMR90p8
38	D12	1365.04133013775	COL1A2_3	61.4	IMR90p8
39	D12	1459.54885068547	COL1A2_3	61.4	IMR90p8
40	D12	1553.27229310911	COL1A2_3	61.4	IMR90p8
1	E12	-2.5185667320352	COL1A2_3	59.0	IMR90p8
2	E12	1.29878339242987	COL1A2_3	59.0	IMR90p8
3	E12	2.60701513247705	COL1A2_3	59.0	IMR90p8
4	E12	-0.673361233884407	COL1A2_3	59.0	IMR90p8
5	E12	5.089089808474	COL1A2_3	59.0	IMR90p8
6	E12	-0.714797376107526	COL1A2_3	59.0	IMR90p8
7	E12	0.119904266733101	COL1A2_3	59.0	IMR90p8
8	E12	-0.347578090901152	COL1A2_3	59.0	IMR90p8
9	E12	1.36711425409885	COL1A2_3	59.0	IMR90p8
10	E12	4.01472034332483	COL1A2_3	59.0	IMR90p8
11	E12	-3.91792452212712	COL1A2_3	59.0	IMR90p8
12	E12	-1.45397193168355	COL1A2_3	59.0	IMR90p8
13	E12	-0.580737056357975	COL1A2_3	59.0	IMR90p8
14	E12	-4.39940014454805	COL1A2_3	59.0	IMR90p8
15	E12	-4.27530201730315	COL1A2_3	59.0	IMR90p8
16	E12	3.69627336953499	COL1A2_3	59.0	IMR90p8
17	E12	-1.76615427263687	COL1A2_3	59.0	IMR90p8
18	E12	2.06546527879073	COL1A2_3	59.0	IMR90p8
19	E12	0.204706531487318	COL1A2_3	59.0	IMR90p8
20	E12	-0.525332570889987	COL1A2_3	59.0	IMR90p8
21	E12	7.05124478633479	COL1A2_3	59.0	IMR90p8
22	E12	18.7043685080862	COL1A2_3	59.0	IMR90p8
23	E12	34.4840277569347	COL1A2_3	59.0	IMR90p8
24	E12	62.9094129089685	COL1A2_3	59.0	IMR90p8
25	E12	114.20576271294	COL1A2_3	59.0	IMR90p8
26	E12	167.870394538109	COL1A2_3	59.0	IMR90p8
27	E12	217.72138908908	COL1A2_3	59.0	IMR90p8
28	E12	280.01644710753	COL1A2_3	59.0	IMR90p8
29	E12	343.915309081469	COL1A2_3	59.0	IMR90p8
30	E12	415.337879232322	COL1A2_3	59.0	IMR90p8
31	E12	491.3301888761	COL1A2_3	59.0	IMR90p8
32	E12	576.769522086825	COL1A2_3	59.0	IMR90p8
33	E12	666.094945047	COL1A2_3	59.0	IMR90p8
34	E12	757.817330065435	COL1A2_3	59.0	IMR90p8
35	E12	853.189517787688	COL1A2_3	59.0	IMR90p8
36	E12	949.920390202634	COL1A2_3	59.0	IMR90p8
37	E12	1051.78217878536	COL1A2_3	59.0	IMR90p8
38	E12	1147.3781039582	COL1A2_3	59.0	IMR90p8
39	E12	1244.01239203765	COL1A2_3	59.0	IMR90p8
40	E12	1341.15063628389	COL1A2_3	59.0	IMR90p8
1	F12	22.5681352255911	COL1A2_3	57.0	IMR90p8
2	F12	23.6315400503267	COL1A2_3	57.0	IMR90p8
3	F12	23.4594704351125	COL1A2_3	57.0	IMR90p8
4	F12	21.3292516343317	COL1A2_3	57.0	IMR90p8
5	F12	17.2268577068326	COL1A2_3	57.0	IMR90p8
6	F12	16.0557744045373	COL1A2_3	57.0	IMR90p8
7	F12	5.78881329339811	COL1A2_3	57.0	IMR90p8
8	F12	8.67951539239039	COL1A2_3	57.0	IMR90p8
9	F12	7.19270451019565	COL1A2_3	57.0	IMR90p8
10	F12	3.38006339818594	COL1A2_3	57.0	IMR90p8
11	F12	-1.74829458010754	COL1A2_3	57.0	IMR90p8
12	F12	-3.11608232434219	COL1A2_3	57.0	IMR90p8
13	F12	-8.41431729909618	COL1A2_3	57.0	IMR90p8
14	F12	-8.8750415243203	COL1A2_3	57.0	IMR90p8
15	F12	-15.9485007736434	COL1A2_3	57.0	IMR90p8
16	F12	-15.1215564987169	COL1A2_3	57.0	IMR90p8
17	F12	-19.4206551007092	COL1A2_3	57.0	IMR90p8
18	F12	-19.1061443835883	COL1A2_3	57.0	IMR90p8
19	F12	-25.1805899000356	COL1A2_3	57.0	IMR90p8
20	F12	-21.3427021357638	COL1A2_3	57.0	IMR90p8
21	F12	-27.2333702734472	COL1A2_3	57.0	IMR90p8
22	F12	-26.9848333137575	COL1A2_3	57.0	IMR90p8
23	F12	-17.9422468798202	COL1A2_3	57.0	IMR90p8
24	F12	-6.63846124641486	COL1A2_3	57.0	IMR90p8
25	F12	13.5122975974814	COL1A2_3	57.0	IMR90p8
26	F12	48.6343674976574	COL1A2_3	57.0	IMR90p8
27	F12	96.8482374510304	COL1A2_3	57.0	IMR90p8
28	F12	141.119106320317	COL1A2_3	57.0	IMR90p8
29	F12	188.807743450605	COL1A2_3	57.0	IMR90p8
30	F12	245.667792372112	COL1A2_3	57.0	IMR90p8
31	F12	304.012900697699	COL1A2_3	57.0	IMR90p8
32	F12	367.817267601705	COL1A2_3	57.0	IMR90p8
33	F12	438.185096038457	COL1A2_3	57.0	IMR90p8
34	F12	516.589013849617	COL1A2_3	57.0	IMR90p8
35	F12	599.549797377016	COL1A2_3	57.0	IMR90p8
36	F12	686.629480053887	COL1A2_3	57.0	IMR90p8
37	F12	773.49444542705	COL1A2_3	57.0	IMR90p8
38	F12	864.254495346236	COL1A2_3	57.0	IMR90p8
39	F12	954.738857149522	COL1A2_3	57.0	IMR90p8
40	F12	1047.23886272724	COL1A2_3	57.0	IMR90p8
1	G12	-17.3054941257878	COL1A2_3	55.7	IMR90p8
2	G12	-0.42679751977812	COL1A2_3	55.7	IMR90p8
3	G12	0.545364447147676	COL1A2_3	55.7	IMR90p8
4	G12	1.7415516472679	COL1A2_3	55.7	IMR90p8
5	G12	-0.663936368501254	COL1A2_3	55.7	IMR90p8
6	G12	2.29332628181101	COL1A2_3	55.7	IMR90p8
7	G12	3.7134137228295	COL1A2_3	55.7	IMR90p8
8	G12	-2.4783753916272	COL1A2_3	55.7	IMR90p8
9	G12	1.80680329092183	COL1A2_3	55.7	IMR90p8
10	G12	-4.17425636004145	COL1A2_3	55.7	IMR90p8
11	G12	4.52733499098622	COL1A2_3	55.7	IMR90p8
12	G12	4.14622242103542	COL1A2_3	55.7	IMR90p8
13	G12	-1.92678768183805	COL1A2_3	55.7	IMR90p8
14	G12	-0.428896128889846	COL1A2_3	55.7	IMR90p8
15	G12	-3.34669258299164	COL1A2_3	55.7	IMR90p8
16	G12	3.42272469395675	COL1A2_3	55.7	IMR90p8
17	G12	-3.49210229099845	COL1A2_3	55.7	IMR90p8
18	G12	-3.72870783555209	COL1A2_3	55.7	IMR90p8
19	G12	-3.61043911708384	COL1A2_3	55.7	IMR90p8
20	G12	0.543640206340569	COL1A2_3	55.7	IMR90p8
21	G12	-3.75499879172048	COL1A2_3	55.7	IMR90p8
22	G12	5.8279286724769	COL1A2_3	55.7	IMR90p8
23	G12	7.45751852813601	COL1A2_3	55.7	IMR90p8
24	G12	16.6587433347418	COL1A2_3	55.7	IMR90p8
25	G12	28.9616329036735	COL1A2_3	55.7	IMR90p8
26	G12	51.2690604174736	COL1A2_3	55.7	IMR90p8
27	G12	89.5072802182781	COL1A2_3	55.7	IMR90p8
28	G12	132.070703904727	COL1A2_3	55.7	IMR90p8
29	G12	177.893604865137	COL1A2_3	55.7	IMR90p8
30	G12	222.546762260304	COL1A2_3	55.7	IMR90p8
31	G12	275.191750196992	COL1A2_3	55.7	IMR90p8
32	G12	331.241337589088	COL1A2_3	55.7	IMR90p8
33	G12	392.163754403619	COL1A2_3	55.7	IMR90p8
34	G12	460.469260019928	COL1A2_3	55.7	IMR90p8
35	G12	533.051227248417	COL1A2_3	55.7	IMR90p8
36	G12	609.405430657874	COL1A2_3	55.7	IMR90p8
37	G12	689.567150713317	COL1A2_3	55.7	IMR90p8
38	G12	774.299069628283	COL1A2_3	55.7	IMR90p8
39	G12	861.379662674846	COL1A2_3	55.7	IMR90p8
40	G12	948.552585091616	COL1A2_3	55.7	IMR90p8
1	H12	-36.6937321078799	COL1A2_3	55.0	IMR90p8
2	H12	-11.7165930419765	COL1A2_3	55.0	IMR90p8
3	H12	-1.54039191046832	COL1A2_3	55.0	IMR90p8
4	H12	3.07526203641146	COL1A2_3	55.0	IMR90p8
5	H12	2.22194419159905	COL1A2_3	55.0	IMR90p8
6	H12	-3.78412032885717	COL1A2_3	55.0	IMR90p8
7	H12	2.8295611018093	COL1A2_3	55.0	IMR90p8
8	H12	3.38305734343749	COL1A2_3	55.0	IMR90p8
9	H12	-1.37289562431533	COL1A2_3	55.0	IMR90p8
10	H12	-0.398915970702546	COL1A2_3	55.0	IMR90p8
11	H12	1.1805479956347	COL1A2_3	55.0	IMR90p8
12	H12	-3.33979770952919	COL1A2_3	55.0	IMR90p8
13	H12	3.35265723252451	COL1A2_3	55.0	IMR90p8
14	H12	-1.64134177617916	COL1A2_3	55.0	IMR90p8
15	H12	1.5815194054253	COL1A2_3	55.0	IMR90p8
16	H12	2.92440064244738	COL1A2_3	55.0	IMR90p8
17	H12	-0.360229730360061	COL1A2_3	55.0	IMR90p8
18	H12	-2.29121600710687	COL1A2_3	55.0	IMR90p8
19	H12	-2.73685227574424	COL1A2_3	55.0	IMR90p8
20	H12	2.23330733904504	COL1A2_3	55.0	IMR90p8
21	H12	2.48509899946157	COL1A2_3	55.0	IMR90p8
22	H12	0.988867837608723	COL1A2_3	55.0	IMR90p8
23	H12	0.884809628421863	COL1A2_3	55.0	IMR90p8
24	H12	3.80414112516792	COL1A2_3	55.0	IMR90p8
25	H12	8.91905118195973	COL1A2_3	55.0	IMR90p8
26	H12	22.7365595499818	COL1A2_3	55.0	IMR90p8
27	H12	42.6917974679109	COL1A2_3	55.0	IMR90p8
28	H12	68.0110070930214	COL1A2_3	55.0	IMR90p8
29	H12	114.217553912449	COL1A2_3	55.0	IMR90p8
30	H12	154.691479222807	COL1A2_3	55.0	IMR90p8
31	H12	201.699372110648	COL1A2_3	55.0	IMR90p8
32	H12	252.265503558603	COL1A2_3	55.0	IMR90p8
33	H12	306.656599370964	COL1A2_3	55.0	IMR90p8
34	H12	365.332768691783	COL1A2_3	55.0	IMR90p8
35	H12	431.895767175963	COL1A2_3	55.0	IMR90p8
36	H12	504.185777735745	COL1A2_3	55.0	IMR90p8
37	H12	581.672395932997	COL1A2_3	55.0	IMR90p8
38	H12	662.440771331076	COL1A2_3	55.0	IMR90p8
39	H12	748.160232122908	COL1A2_3	55.0	IMR90p8
40	H12	838.901073602573	COL1A2_3	55.0	IMR90p8
