# Supplementary material for: Primer PICKR: literature-mined scoring platform for robust RT–qPCR primers
Source: Nat Commun. 2026 May 28;17:6938. doi: 10.1038/s41467-026-73648-2 (PMC13388996; doi:10.1038/s41467-026-73648-2)
Supplement: Supplementary file 11 — Source Data [file 41467_2026_73648_MOESM11_ESM.zip › Suppl_Fig_S18/amplification_data_PCNA_3.csv]

Cycle	Well	Fluorescence	Target	melt temp	Replicate
1	A10	-7.85	PCNA_3	65.0	IMR90p2
2	A10	-0.09	PCNA_3	65.0	IMR90p2
3	A10	-4.05	PCNA_3	65.0	IMR90p2
4	A10	4.23	PCNA_3	65.0	IMR90p2
5	A10	1.49	PCNA_3	65.0	IMR90p2
6	A10	-3.61	PCNA_3	65.0	IMR90p2
7	A10	2.47	PCNA_3	65.0	IMR90p2
8	A10	-1.92	PCNA_3	65.0	IMR90p2
9	A10	0.94	PCNA_3	65.0	IMR90p2
10	A10	2.24	PCNA_3	65.0	IMR90p2
11	A10	3.0	PCNA_3	65.0	IMR90p2
12	A10	2.98	PCNA_3	65.0	IMR90p2
13	A10	-0.15	PCNA_3	65.0	IMR90p2
14	A10	1.13	PCNA_3	65.0	IMR90p2
15	A10	-3.25	PCNA_3	65.0	IMR90p2
16	A10	2.7	PCNA_3	65.0	IMR90p2
17	A10	-0.04	PCNA_3	65.0	IMR90p2
18	A10	-2.56	PCNA_3	65.0	IMR90p2
19	A10	-5.57	PCNA_3	65.0	IMR90p2
20	A10	-1.69	PCNA_3	65.0	IMR90p2
21	A10	0.88	PCNA_3	65.0	IMR90p2
22	A10	-0.79	PCNA_3	65.0	IMR90p2
23	A10	6.45	PCNA_3	65.0	IMR90p2
24	A10	7.35	PCNA_3	65.0	IMR90p2
25	A10	23.44	PCNA_3	65.0	IMR90p2
26	A10	45.02	PCNA_3	65.0	IMR90p2
27	A10	81.58	PCNA_3	65.0	IMR90p2
28	A10	152.14	PCNA_3	65.0	IMR90p2
29	A10	235.0	PCNA_3	65.0	IMR90p2
30	A10	325.78	PCNA_3	65.0	IMR90p2
31	A10	424.71	PCNA_3	65.0	IMR90p2
32	A10	529.49	PCNA_3	65.0	IMR90p2
33	A10	640.7	PCNA_3	65.0	IMR90p2
34	A10	760.98	PCNA_3	65.0	IMR90p2
35	A10	882.16	PCNA_3	65.0	IMR90p2
36	A10	999.68	PCNA_3	65.0	IMR90p2
37	A10	1112.39	PCNA_3	65.0	IMR90p2
38	A10	1218.94	PCNA_3	65.0	IMR90p2
39	A10	1321.83	PCNA_3	65.0	IMR90p2
40	A10	1418.49	PCNA_3	65.0	IMR90p2
1	B10	-0.38	PCNA_3	64.5	IMR90p2
2	B10	2.31	PCNA_3	64.5	IMR90p2
3	B10	3.57	PCNA_3	64.5	IMR90p2
4	B10	-0.03	PCNA_3	64.5	IMR90p2
5	B10	0.94	PCNA_3	64.5	IMR90p2
6	B10	1.41	PCNA_3	64.5	IMR90p2
7	B10	-2.11	PCNA_3	64.5	IMR90p2
8	B10	-1.87	PCNA_3	64.5	IMR90p2
9	B10	0.54	PCNA_3	64.5	IMR90p2
10	B10	1.06	PCNA_3	64.5	IMR90p2
11	B10	-1.58	PCNA_3	64.5	IMR90p2
12	B10	-0.5	PCNA_3	64.5	IMR90p2
13	B10	3.79	PCNA_3	64.5	IMR90p2
14	B10	2.32	PCNA_3	64.5	IMR90p2
15	B10	3.68	PCNA_3	64.5	IMR90p2
16	B10	-2.0	PCNA_3	64.5	IMR90p2
17	B10	-1.67	PCNA_3	64.5	IMR90p2
18	B10	-8.05	PCNA_3	64.5	IMR90p2
19	B10	-1.91	PCNA_3	64.5	IMR90p2
20	B10	-4.12	PCNA_3	64.5	IMR90p2
21	B10	-1.54	PCNA_3	64.5	IMR90p2
22	B10	4.21	PCNA_3	64.5	IMR90p2
23	B10	9.05	PCNA_3	64.5	IMR90p2
24	B10	18.03	PCNA_3	64.5	IMR90p2
25	B10	34.85	PCNA_3	64.5	IMR90p2
26	B10	63.67	PCNA_3	64.5	IMR90p2
27	B10	123.85	PCNA_3	64.5	IMR90p2
28	B10	212.89	PCNA_3	64.5	IMR90p2
29	B10	301.99	PCNA_3	64.5	IMR90p2
30	B10	403.42	PCNA_3	64.5	IMR90p2
31	B10	511.08	PCNA_3	64.5	IMR90p2
32	B10	626.73	PCNA_3	64.5	IMR90p2
33	B10	751.32	PCNA_3	64.5	IMR90p2
34	B10	878.06	PCNA_3	64.5	IMR90p2
35	B10	1003.72	PCNA_3	64.5	IMR90p2
36	B10	1125.93	PCNA_3	64.5	IMR90p2
37	B10	1240.53	PCNA_3	64.5	IMR90p2
38	B10	1348.22	PCNA_3	64.5	IMR90p2
39	B10	1445.7	PCNA_3	64.5	IMR90p2
40	B10	1537.57	PCNA_3	64.5	IMR90p2
1	C10	2.81	PCNA_3	63.3	IMR90p2
2	C10	3.38	PCNA_3	63.3	IMR90p2
3	C10	4.64	PCNA_3	63.3	IMR90p2
4	C10	1.68	PCNA_3	63.3	IMR90p2
5	C10	0.23	PCNA_3	63.3	IMR90p2
6	C10	-0.53	PCNA_3	63.3	IMR90p2
7	C10	-0.68	PCNA_3	63.3	IMR90p2
8	C10	0.08	PCNA_3	63.3	IMR90p2
9	C10	-0.41	PCNA_3	63.3	IMR90p2
10	C10	0.09	PCNA_3	63.3	IMR90p2
11	C10	3.64	PCNA_3	63.3	IMR90p2
12	C10	-3.92	PCNA_3	63.3	IMR90p2
13	C10	-2.95	PCNA_3	63.3	IMR90p2
14	C10	-0.04	PCNA_3	63.3	IMR90p2
15	C10	5.63	PCNA_3	63.3	IMR90p2
16	C10	-0.99	PCNA_3	63.3	IMR90p2
17	C10	-1.68	PCNA_3	63.3	IMR90p2
18	C10	-1.7	PCNA_3	63.3	IMR90p2
19	C10	-2.25	PCNA_3	63.3	IMR90p2
20	C10	0.55	PCNA_3	63.3	IMR90p2
21	C10	-1.89	PCNA_3	63.3	IMR90p2
22	C10	1.51	PCNA_3	63.3	IMR90p2
23	C10	7.61	PCNA_3	63.3	IMR90p2
24	C10	14.16	PCNA_3	63.3	IMR90p2
25	C10	32.56	PCNA_3	63.3	IMR90p2
26	C10	65.77	PCNA_3	63.3	IMR90p2
27	C10	123.8	PCNA_3	63.3	IMR90p2
28	C10	217.26	PCNA_3	63.3	IMR90p2
29	C10	322.24	PCNA_3	63.3	IMR90p2
30	C10	433.38	PCNA_3	63.3	IMR90p2
31	C10	549.23	PCNA_3	63.3	IMR90p2
32	C10	676.58	PCNA_3	63.3	IMR90p2
33	C10	813.46	PCNA_3	63.3	IMR90p2
34	C10	957.3	PCNA_3	63.3	IMR90p2
35	C10	1098.1	PCNA_3	63.3	IMR90p2
36	C10	1235.37	PCNA_3	63.3	IMR90p2
37	C10	1363.91	PCNA_3	63.3	IMR90p2
38	C10	1484.61	PCNA_3	63.3	IMR90p2
39	C10	1595.63	PCNA_3	63.3	IMR90p2
40	C10	1702.35	PCNA_3	63.3	IMR90p2
1	D10	1.2	PCNA_3	61.4	IMR90p2
2	D10	-0.88	PCNA_3	61.4	IMR90p2
3	D10	-0.92	PCNA_3	61.4	IMR90p2
4	D10	0.13	PCNA_3	61.4	IMR90p2
5	D10	4.87	PCNA_3	61.4	IMR90p2
6	D10	0.94	PCNA_3	61.4	IMR90p2
7	D10	0.29	PCNA_3	61.4	IMR90p2
8	D10	-1.64	PCNA_3	61.4	IMR90p2
9	D10	-0.1	PCNA_3	61.4	IMR90p2
10	D10	0.66	PCNA_3	61.4	IMR90p2
11	D10	4.63	PCNA_3	61.4	IMR90p2
12	D10	-1.69	PCNA_3	61.4	IMR90p2
13	D10	0.25	PCNA_3	61.4	IMR90p2
14	D10	-0.95	PCNA_3	61.4	IMR90p2
15	D10	2.29	PCNA_3	61.4	IMR90p2
16	D10	1.07	PCNA_3	61.4	IMR90p2
17	D10	-2.28	PCNA_3	61.4	IMR90p2
18	D10	-2.76	PCNA_3	61.4	IMR90p2
19	D10	-1.86	PCNA_3	61.4	IMR90p2
20	D10	-1.95	PCNA_3	61.4	IMR90p2
21	D10	-3.25	PCNA_3	61.4	IMR90p2
22	D10	-0.48	PCNA_3	61.4	IMR90p2
23	D10	-0.15	PCNA_3	61.4	IMR90p2
24	D10	10.62	PCNA_3	61.4	IMR90p2
25	D10	15.62	PCNA_3	61.4	IMR90p2
26	D10	38.11	PCNA_3	61.4	IMR90p2
27	D10	77.25	PCNA_3	61.4	IMR90p2
28	D10	141.87	PCNA_3	61.4	IMR90p2
29	D10	229.3	PCNA_3	61.4	IMR90p2
30	D10	334.27	PCNA_3	61.4	IMR90p2
31	D10	438.11	PCNA_3	61.4	IMR90p2
32	D10	553.51	PCNA_3	61.4	IMR90p2
33	D10	683.03	PCNA_3	61.4	IMR90p2
34	D10	823.73	PCNA_3	61.4	IMR90p2
35	D10	970.37	PCNA_3	61.4	IMR90p2
36	D10	1117.43	PCNA_3	61.4	IMR90p2
37	D10	1259.62	PCNA_3	61.4	IMR90p2
38	D10	1395.02	PCNA_3	61.4	IMR90p2
39	D10	1520.7	PCNA_3	61.4	IMR90p2
40	D10	1639.03	PCNA_3	61.4	IMR90p2
1	E10	2.66	PCNA_3	59.0	IMR90p2
2	E10	2.92	PCNA_3	59.0	IMR90p2
3	E10	0.08	PCNA_3	59.0	IMR90p2
4	E10	1.05	PCNA_3	59.0	IMR90p2
5	E10	3.08	PCNA_3	59.0	IMR90p2
6	E10	4.33	PCNA_3	59.0	IMR90p2
7	E10	-3.29	PCNA_3	59.0	IMR90p2
8	E10	0.21	PCNA_3	59.0	IMR90p2
9	E10	-1.67	PCNA_3	59.0	IMR90p2
10	E10	0.92	PCNA_3	59.0	IMR90p2
11	E10	3.25	PCNA_3	59.0	IMR90p2
12	E10	-2.35	PCNA_3	59.0	IMR90p2
13	E10	-0.54	PCNA_3	59.0	IMR90p2
14	E10	1.69	PCNA_3	59.0	IMR90p2
15	E10	-0.35	PCNA_3	59.0	IMR90p2
16	E10	1.57	PCNA_3	59.0	IMR90p2
17	E10	-2.56	PCNA_3	59.0	IMR90p2
18	E10	-1.39	PCNA_3	59.0	IMR90p2
19	E10	-1.09	PCNA_3	59.0	IMR90p2
20	E10	1.68	PCNA_3	59.0	IMR90p2
21	E10	1.66	PCNA_3	59.0	IMR90p2
22	E10	-2.29	PCNA_3	59.0	IMR90p2
23	E10	2.14	PCNA_3	59.0	IMR90p2
24	E10	3.99	PCNA_3	59.0	IMR90p2
25	E10	6.31	PCNA_3	59.0	IMR90p2
26	E10	11.88	PCNA_3	59.0	IMR90p2
27	E10	21.35	PCNA_3	59.0	IMR90p2
28	E10	47.84	PCNA_3	59.0	IMR90p2
29	E10	91.94	PCNA_3	59.0	IMR90p2
30	E10	164.27	PCNA_3	59.0	IMR90p2
31	E10	249.81	PCNA_3	59.0	IMR90p2
32	E10	342.86	PCNA_3	59.0	IMR90p2
33	E10	439.83	PCNA_3	59.0	IMR90p2
34	E10	546.59	PCNA_3	59.0	IMR90p2
35	E10	667.36	PCNA_3	59.0	IMR90p2
36	E10	801.77	PCNA_3	59.0	IMR90p2
37	E10	942.63	PCNA_3	59.0	IMR90p2
38	E10	1087.31	PCNA_3	59.0	IMR90p2
39	E10	1226.81	PCNA_3	59.0	IMR90p2
40	E10	1362.43	PCNA_3	59.0	IMR90p2
1	F10	0.94	PCNA_3	57.0	IMR90p2
2	F10	2.12	PCNA_3	57.0	IMR90p2
3	F10	3.34	PCNA_3	57.0	IMR90p2
4	F10	0.43	PCNA_3	57.0	IMR90p2
5	F10	-1.37	PCNA_3	57.0	IMR90p2
6	F10	1.18	PCNA_3	57.0	IMR90p2
7	F10	-1.23	PCNA_3	57.0	IMR90p2
8	F10	2.06	PCNA_3	57.0	IMR90p2
9	F10	-2.43	PCNA_3	57.0	IMR90p2
10	F10	3.56	PCNA_3	57.0	IMR90p2
11	F10	0.85	PCNA_3	57.0	IMR90p2
12	F10	1.28	PCNA_3	57.0	IMR90p2
13	F10	-5.91	PCNA_3	57.0	IMR90p2
14	F10	2.92	PCNA_3	57.0	IMR90p2
15	F10	0.4	PCNA_3	57.0	IMR90p2
16	F10	0.99	PCNA_3	57.0	IMR90p2
17	F10	-1.46	PCNA_3	57.0	IMR90p2
18	F10	0.71	PCNA_3	57.0	IMR90p2
19	F10	-0.28	PCNA_3	57.0	IMR90p2
20	F10	5.24	PCNA_3	57.0	IMR90p2
21	F10	0.74	PCNA_3	57.0	IMR90p2
22	F10	0.3	PCNA_3	57.0	IMR90p2
23	F10	-2.14	PCNA_3	57.0	IMR90p2
24	F10	1.51	PCNA_3	57.0	IMR90p2
25	F10	0.81	PCNA_3	57.0	IMR90p2
26	F10	0.98	PCNA_3	57.0	IMR90p2
27	F10	7.76	PCNA_3	57.0	IMR90p2
28	F10	13.54	PCNA_3	57.0	IMR90p2
29	F10	31.55	PCNA_3	57.0	IMR90p2
30	F10	59.91	PCNA_3	57.0	IMR90p2
31	F10	109.74	PCNA_3	57.0	IMR90p2
32	F10	175.98	PCNA_3	57.0	IMR90p2
33	F10	257.9	PCNA_3	57.0	IMR90p2
34	F10	347.41	PCNA_3	57.0	IMR90p2
35	F10	440.52	PCNA_3	57.0	IMR90p2
36	F10	541.69	PCNA_3	57.0	IMR90p2
37	F10	656.54	PCNA_3	57.0	IMR90p2
38	F10	785.53	PCNA_3	57.0	IMR90p2
39	F10	922.79	PCNA_3	57.0	IMR90p2
40	F10	1063.46	PCNA_3	57.0	IMR90p2
1	G10	0.82	PCNA_3	55.7	IMR90p2
2	G10	2.66	PCNA_3	55.7	IMR90p2
3	G10	3.58	PCNA_3	55.7	IMR90p2
4	G10	1.12	PCNA_3	55.7	IMR90p2
5	G10	0.38	PCNA_3	55.7	IMR90p2
6	G10	2.79	PCNA_3	55.7	IMR90p2
7	G10	-2.06	PCNA_3	55.7	IMR90p2
8	G10	1.05	PCNA_3	55.7	IMR90p2
9	G10	0.71	PCNA_3	55.7	IMR90p2
10	G10	-0.0	PCNA_3	55.7	IMR90p2
11	G10	1.27	PCNA_3	55.7	IMR90p2
12	G10	-1.51	PCNA_3	55.7	IMR90p2
13	G10	0.48	PCNA_3	55.7	IMR90p2
14	G10	0.03	PCNA_3	55.7	IMR90p2
15	G10	0.13	PCNA_3	55.7	IMR90p2
16	G10	1.4	PCNA_3	55.7	IMR90p2
17	G10	-3.09	PCNA_3	55.7	IMR90p2
18	G10	0.16	PCNA_3	55.7	IMR90p2
19	G10	2.07	PCNA_3	55.7	IMR90p2
20	G10	0.96	PCNA_3	55.7	IMR90p2
21	G10	4.52	PCNA_3	55.7	IMR90p2
22	G10	-1.18	PCNA_3	55.7	IMR90p2
23	G10	-3.26	PCNA_3	55.7	IMR90p2
24	G10	0.27	PCNA_3	55.7	IMR90p2
25	G10	-3.81	PCNA_3	55.7	IMR90p2
26	G10	-5.35	PCNA_3	55.7	IMR90p2
27	G10	5.96	PCNA_3	55.7	IMR90p2
28	G10	8.45	PCNA_3	55.7	IMR90p2
29	G10	19.14	PCNA_3	55.7	IMR90p2
30	G10	32.45	PCNA_3	55.7	IMR90p2
31	G10	59.15	PCNA_3	55.7	IMR90p2
32	G10	103.58	PCNA_3	55.7	IMR90p2
33	G10	166.21	PCNA_3	55.7	IMR90p2
34	G10	243.22	PCNA_3	55.7	IMR90p2
35	G10	323.83	PCNA_3	55.7	IMR90p2
36	G10	406.33	PCNA_3	55.7	IMR90p2
37	G10	498.79	PCNA_3	55.7	IMR90p2
38	G10	601.84	PCNA_3	55.7	IMR90p2
39	G10	722.06	PCNA_3	55.7	IMR90p2
40	G10	851.38	PCNA_3	55.7	IMR90p2
1	H10	-0.06	PCNA_3	55.0	IMR90p2
2	H10	-0.04	PCNA_3	55.0	IMR90p2
3	H10	0.48	PCNA_3	55.0	IMR90p2
4	H10	3.59	PCNA_3	55.0	IMR90p2
5	H10	4.42	PCNA_3	55.0	IMR90p2
6	H10	-4.91	PCNA_3	55.0	IMR90p2
7	H10	-0.03	PCNA_3	55.0	IMR90p2
8	H10	-1.74	PCNA_3	55.0	IMR90p2
9	H10	-1.12	PCNA_3	55.0	IMR90p2
10	H10	1.08	PCNA_3	55.0	IMR90p2
11	H10	-0.07	PCNA_3	55.0	IMR90p2
12	H10	0.61	PCNA_3	55.0	IMR90p2
13	H10	2.12	PCNA_3	55.0	IMR90p2
14	H10	0.84	PCNA_3	55.0	IMR90p2
15	H10	1.23	PCNA_3	55.0	IMR90p2
16	H10	2.32	PCNA_3	55.0	IMR90p2
17	H10	0.19	PCNA_3	55.0	IMR90p2
18	H10	-0.44	PCNA_3	55.0	IMR90p2
19	H10	-0.3	PCNA_3	55.0	IMR90p2
20	H10	1.52	PCNA_3	55.0	IMR90p2
21	H10	-1.92	PCNA_3	55.0	IMR90p2
22	H10	1.63	PCNA_3	55.0	IMR90p2
23	H10	1.13	PCNA_3	55.0	IMR90p2
24	H10	0.58	PCNA_3	55.0	IMR90p2
25	H10	0.13	PCNA_3	55.0	IMR90p2
26	H10	1.44	PCNA_3	55.0	IMR90p2
27	H10	5.2	PCNA_3	55.0	IMR90p2
28	H10	11.27	PCNA_3	55.0	IMR90p2
29	H10	16.29	PCNA_3	55.0	IMR90p2
30	H10	23.8	PCNA_3	55.0	IMR90p2
31	H10	36.31	PCNA_3	55.0	IMR90p2
32	H10	69.14	PCNA_3	55.0	IMR90p2
33	H10	114.4	PCNA_3	55.0	IMR90p2
34	H10	175.48	PCNA_3	55.0	IMR90p2
35	H10	248.34	PCNA_3	55.0	IMR90p2
36	H10	322.96	PCNA_3	55.0	IMR90p2
37	H10	405.12	PCNA_3	55.0	IMR90p2
38	H10	497.04	PCNA_3	55.0	IMR90p2
39	H10	600.36	PCNA_3	55.0	IMR90p2
40	H10	710.66	PCNA_3	55.0	IMR90p2
1	A10	-4.60979680185164	PCNA_3	65.0	IMR90p11
2	A10	-6.32179386322287	PCNA_3	65.0	IMR90p11
3	A10	-8.15181922686679	PCNA_3	65.0	IMR90p11
4	A10	-7.99773865423958	PCNA_3	65.0	IMR90p11
5	A10	-11.1167746636902	PCNA_3	65.0	IMR90p11
6	A10	-12.1845007280776	PCNA_3	65.0	IMR90p11
7	A10	7.35961692511592	PCNA_3	65.0	IMR90p11
8	A10	12.2458600851737	PCNA_3	65.0	IMR90p11
9	A10	5.68331484201462	PCNA_3	65.0	IMR90p11
10	A10	13.8165796479962	PCNA_3	65.0	IMR90p11
11	A10	9.08146196433563	PCNA_3	65.0	IMR90p11
12	A10	9.01250568720297	PCNA_3	65.0	IMR90p11
13	A10	7.28758334267013	PCNA_3	65.0	IMR90p11
14	A10	2.57843273226626	PCNA_3	65.0	IMR90p11
15	A10	9.89622699048141	PCNA_3	65.0	IMR90p11
16	A10	-0.214686933427856	PCNA_3	65.0	IMR90p11
17	A10	0.609875581560118	PCNA_3	65.0	IMR90p11
18	A10	-3.58586587168929	PCNA_3	65.0	IMR90p11
19	A10	-5.95528534452433	PCNA_3	65.0	IMR90p11
20	A10	0.100701136137559	PCNA_3	65.0	IMR90p11
21	A10	-5.43661940106267	PCNA_3	65.0	IMR90p11
22	A10	-5.67641929386036	PCNA_3	65.0	IMR90p11
23	A10	-3.74699033955039	PCNA_3	65.0	IMR90p11
24	A10	3.49190991072646	PCNA_3	65.0	IMR90p11
25	A10	16.5681786528598	PCNA_3	65.0	IMR90p11
26	A10	41.0282278712666	PCNA_3	65.0	IMR90p11
27	A10	83.5225923629978	PCNA_3	65.0	IMR90p11
28	A10	169.499669138419	PCNA_3	65.0	IMR90p11
29	A10	284.107776925106	PCNA_3	65.0	IMR90p11
30	A10	413.095486750179	PCNA_3	65.0	IMR90p11
31	A10	550.96929436845	PCNA_3	65.0	IMR90p11
32	A10	699.174817165855	PCNA_3	65.0	IMR90p11
33	A10	860.599910513937	PCNA_3	65.0	IMR90p11
34	A10	1034.44243236988	PCNA_3	65.0	IMR90p11
35	A10	1209.84073178869	PCNA_3	65.0	IMR90p11
36	A10	1377.24659378946	PCNA_3	65.0	IMR90p11
37	A10	1534.66270551467	PCNA_3	65.0	IMR90p11
38	A10	1682.26818335368	PCNA_3	65.0	IMR90p11
39	A10	1815.83957065543	PCNA_3	65.0	IMR90p11
40	A10	1937.2036942913	PCNA_3	65.0	IMR90p11
1	B10	-5.79372070981117	PCNA_3	64.5	IMR90p11
2	B10	-9.8980456026211	PCNA_3	64.5	IMR90p11
3	B10	-3.92148234781871	PCNA_3	64.5	IMR90p11
4	B10	-5.31729934265059	PCNA_3	64.5	IMR90p11
5	B10	-15.6537323773514	PCNA_3	64.5	IMR90p11
6	B10	-9.9387619566528	PCNA_3	64.5	IMR90p11
7	B10	11.0632307970886	PCNA_3	64.5	IMR90p11
8	B10	7.18136182409944	PCNA_3	64.5	IMR90p11
9	B10	9.09710465601438	PCNA_3	64.5	IMR90p11
10	B10	6.85910248289974	PCNA_3	64.5	IMR90p11
11	B10	6.36890450098508	PCNA_3	64.5	IMR90p11
12	B10	4.80102611889151	PCNA_3	64.5	IMR90p11
13	B10	6.51907928832907	PCNA_3	64.5	IMR90p11
14	B10	5.64851052913582	PCNA_3	64.5	IMR90p11
15	B10	6.24963338717271	PCNA_3	64.5	IMR90p11
16	B10	3.53775161652311	PCNA_3	64.5	IMR90p11
17	B10	-0.409744346900425	PCNA_3	64.5	IMR90p11
18	B10	0.191134611299276	PCNA_3	64.5	IMR90p11
19	B10	-3.71647491981184	PCNA_3	64.5	IMR90p11
20	B10	-2.3923021555247	PCNA_3	64.5	IMR90p11
21	B10	-7.85124543977327	PCNA_3	64.5	IMR90p11
22	B10	-7.97242297535831	PCNA_3	64.5	IMR90p11
23	B10	-1.981732440418	PCNA_3	64.5	IMR90p11
24	B10	6.13773305337645	PCNA_3	64.5	IMR90p11
25	B10	23.7737952669104	PCNA_3	64.5	IMR90p11
26	B10	54.871664473791	PCNA_3	64.5	IMR90p11
27	B10	102.610205452756	PCNA_3	64.5	IMR90p11
28	B10	200.444070588051	PCNA_3	64.5	IMR90p11
29	B10	326.500190730548	PCNA_3	64.5	IMR90p11
30	B10	466.857912247184	PCNA_3	64.5	IMR90p11
31	B10	611.483395238743	PCNA_3	64.5	IMR90p11
32	B10	771.646600779345	PCNA_3	64.5	IMR90p11
33	B10	944.625722126398	PCNA_3	64.5	IMR90p11
34	B10	1127.31034969229	PCNA_3	64.5	IMR90p11
35	B10	1310.5599509825	PCNA_3	64.5	IMR90p11
36	B10	1486.59304139031	PCNA_3	64.5	IMR90p11
37	B10	1655.65505005314	PCNA_3	64.5	IMR90p11
38	B10	1807.99227074084	PCNA_3	64.5	IMR90p11
39	B10	1948.11351332966	PCNA_3	64.5	IMR90p11
40	B10	2077.23211360804	PCNA_3	64.5	IMR90p11
1	C10	-2.73847182171721	PCNA_3	63.3	IMR90p11
2	C10	-4.15345548083542	PCNA_3	63.3	IMR90p11
3	C10	-7.32986617350343	PCNA_3	63.3	IMR90p11
4	C10	-4.53782162036487	PCNA_3	63.3	IMR90p11
5	C10	-8.77909906760806	PCNA_3	63.3	IMR90p11
6	C10	-11.902470302854	PCNA_3	63.3	IMR90p11
7	C10	6.46623733701472	PCNA_3	63.3	IMR90p11
8	C10	9.79756098319604	PCNA_3	63.3	IMR90p11
9	C10	7.73808078873299	PCNA_3	63.3	IMR90p11
10	C10	9.45208914881232	PCNA_3	63.3	IMR90p11
11	C10	6.80128142894409	PCNA_3	63.3	IMR90p11
12	C10	6.18959060130555	PCNA_3	63.3	IMR90p11
13	C10	5.49801499496925	PCNA_3	63.3	IMR90p11
14	C10	1.66440735688366	PCNA_3	63.3	IMR90p11
15	C10	2.86586795646781	PCNA_3	63.3	IMR90p11
16	C10	6.14304547790061	PCNA_3	63.3	IMR90p11
17	C10	2.40150267036051	PCNA_3	63.3	IMR90p11
18	C10	1.8156652634716	PCNA_3	63.3	IMR90p11
19	C10	-5.50131984847667	PCNA_3	63.3	IMR90p11
20	C10	-2.97242687371045	PCNA_3	63.3	IMR90p11
21	C10	-3.49302858578039	PCNA_3	63.3	IMR90p11
22	C10	-5.93310698921141	PCNA_3	63.3	IMR90p11
23	C10	-3.64081188329601	PCNA_3	63.3	IMR90p11
24	C10	3.10705993120746	PCNA_3	63.3	IMR90p11
25	C10	9.97406946659703	PCNA_3	63.3	IMR90p11
26	C10	36.1108725506201	PCNA_3	63.3	IMR90p11
27	C10	72.7903639849096	PCNA_3	63.3	IMR90p11
28	C10	154.241334121705	PCNA_3	63.3	IMR90p11
29	C10	275.021757365873	PCNA_3	63.3	IMR90p11
30	C10	409.498619235947	PCNA_3	63.3	IMR90p11
31	C10	557.870550395577	PCNA_3	63.3	IMR90p11
32	C10	717.415732324964	PCNA_3	63.3	IMR90p11
33	C10	894.570519126024	PCNA_3	63.3	IMR90p11
34	C10	1083.02103908399	PCNA_3	63.3	IMR90p11
35	C10	1281.82065570324	PCNA_3	63.3	IMR90p11
36	C10	1474.17058229822	PCNA_3	63.3	IMR90p11
37	C10	1661.2585151661	PCNA_3	63.3	IMR90p11
38	C10	1832.90562921063	PCNA_3	63.3	IMR90p11
39	C10	1992.58676393932	PCNA_3	63.3	IMR90p11
40	C10	2140.87989527592	PCNA_3	63.3	IMR90p11
1	D10	-2.5561567756281	PCNA_3	61.4	IMR90p11
2	D10	-7.08125457279539	PCNA_3	61.4	IMR90p11
3	D10	-4.65250922955693	PCNA_3	61.4	IMR90p11
4	D10	-12.753178610667	PCNA_3	61.4	IMR90p11
5	D10	-7.8139722233982	PCNA_3	61.4	IMR90p11
6	D10	-6.13534839626982	PCNA_3	61.4	IMR90p11
7	D10	8.63642126751301	PCNA_3	61.4	IMR90p11
8	D10	11.4327226168184	PCNA_3	61.4	IMR90p11
9	D10	3.46266932946446	PCNA_3	61.4	IMR90p11
10	D10	7.71894204196633	PCNA_3	61.4	IMR90p11
11	D10	9.18647699488974	PCNA_3	61.4	IMR90p11
12	D10	5.31857488014612	PCNA_3	61.4	IMR90p11
13	D10	1.79224796148401	PCNA_3	61.4	IMR90p11
14	D10	1.77552415991113	PCNA_3	61.4	IMR90p11
15	D10	4.76998774752019	PCNA_3	61.4	IMR90p11
16	D10	3.62218469086156	PCNA_3	61.4	IMR90p11
17	D10	0.108784634707263	PCNA_3	61.4	IMR90p11
18	D10	3.64153516285751	PCNA_3	61.4	IMR90p11
19	D10	2.49506731570773	PCNA_3	61.4	IMR90p11
20	D10	-1.0973438410424	PCNA_3	61.4	IMR90p11
21	D10	-8.52777524891553	PCNA_3	61.4	IMR90p11
22	D10	-5.18001647748815	PCNA_3	61.4	IMR90p11
23	D10	-3.82883431226719	PCNA_3	61.4	IMR90p11
24	D10	-3.88469795179071	PCNA_3	61.4	IMR90p11
25	D10	5.52311135961372	PCNA_3	61.4	IMR90p11
26	D10	14.4187310365287	PCNA_3	61.4	IMR90p11
27	D10	36.8009095049429	PCNA_3	61.4	IMR90p11
28	D10	79.2160521457417	PCNA_3	61.4	IMR90p11
29	D10	148.289075878683	PCNA_3	61.4	IMR90p11
30	D10	256.349730689156	PCNA_3	61.4	IMR90p11
31	D10	387.624417380234	PCNA_3	61.4	IMR90p11
32	D10	527.452217992957	PCNA_3	61.4	IMR90p11
33	D10	678.059090607605	PCNA_3	61.4	IMR90p11
34	D10	847.546330914278	PCNA_3	61.4	IMR90p11
35	D10	1034.97608624672	PCNA_3	61.4	IMR90p11
36	D10	1230.96306439594	PCNA_3	61.4	IMR90p11
37	D10	1428.50553386782	PCNA_3	61.4	IMR90p11
38	D10	1620.41805453968	PCNA_3	61.4	IMR90p11
39	D10	1802.8879000382	PCNA_3	61.4	IMR90p11
40	D10	1974.81550616738	PCNA_3	61.4	IMR90p11
1	E10	2.47719067238313	PCNA_3	59.0	IMR90p11
2	E10	-10.0029576943339	PCNA_3	59.0	IMR90p11
3	E10	-8.5888570128518	PCNA_3	59.0	IMR90p11
4	E10	-10.3696077034338	PCNA_3	59.0	IMR90p11
5	E10	-6.10358646861687	PCNA_3	59.0	IMR90p11
6	E10	-11.9453874908841	PCNA_3	59.0	IMR90p11
7	E10	10.435311422495	PCNA_3	59.0	IMR90p11
8	E10	9.20675623224224	PCNA_3	59.0	IMR90p11
9	E10	6.83443023407835	PCNA_3	59.0	IMR90p11
10	E10	10.5494756653443	PCNA_3	59.0	IMR90p11
11	E10	7.49386668126999	PCNA_3	59.0	IMR90p11
12	E10	8.394432447496	PCNA_3	59.0	IMR90p11
13	E10	3.60469082203508	PCNA_3	59.0	IMR90p11
14	E10	4.54525626697114	PCNA_3	59.0	IMR90p11
15	E10	4.48680797903035	PCNA_3	59.0	IMR90p11
16	E10	3.80971005481979	PCNA_3	59.0	IMR90p11
17	E10	-0.178820559287487	PCNA_3	59.0	IMR90p11
18	E10	-2.09041980972643	PCNA_3	59.0	IMR90p11
19	E10	-1.6093616579401	PCNA_3	59.0	IMR90p11
20	E10	1.28886798931126	PCNA_3	59.0	IMR90p11
21	E10	-9.04813134440292	PCNA_3	59.0	IMR90p11
22	E10	0.304907409268708	PCNA_3	59.0	IMR90p11
23	E10	-5.8394536410442	PCNA_3	59.0	IMR90p11
24	E10	0.582396729026641	PCNA_3	59.0	IMR90p11
25	E10	0.327121220087065	PCNA_3	59.0	IMR90p11
26	E10	2.06889748600588	PCNA_3	59.0	IMR90p11
27	E10	7.41319470118651	PCNA_3	59.0	IMR90p11
28	E10	20.9861871039752	PCNA_3	59.0	IMR90p11
29	E10	40.9738654491998	PCNA_3	59.0	IMR90p11
30	E10	78.2606267494029	PCNA_3	59.0	IMR90p11
31	E10	147.121079398843	PCNA_3	59.0	IMR90p11
32	E10	252.958086795787	PCNA_3	59.0	IMR90p11
33	E10	371.558372669639	PCNA_3	59.0	IMR90p11
34	E10	496.113879566699	PCNA_3	59.0	IMR90p11
35	E10	635.67649111466	PCNA_3	59.0	IMR90p11
36	E10	791.53868220505	PCNA_3	59.0	IMR90p11
37	E10	970.838483144837	PCNA_3	59.0	IMR90p11
38	E10	1159.33516913817	PCNA_3	59.0	IMR90p11
39	E10	1352.64747722128	PCNA_3	59.0	IMR90p11
40	E10	1543.71623803451	PCNA_3	59.0	IMR90p11
1	F10	2.17301700168946	PCNA_3	57.0	IMR90p11
2	F10	-8.14813887814898	PCNA_3	57.0	IMR90p11
3	F10	-8.99403054399272	PCNA_3	57.0	IMR90p11
4	F10	-6.40703181785784	PCNA_3	57.0	IMR90p11
5	F10	-5.71440359915186	PCNA_3	57.0	IMR90p11
6	F10	-8.4264947211127	PCNA_3	57.0	IMR90p11
7	F10	8.75132419411739	PCNA_3	57.0	IMR90p11
8	F10	6.77544351569259	PCNA_3	57.0	IMR90p11
9	F10	4.18237550879439	PCNA_3	57.0	IMR90p11
10	F10	11.6715180785213	PCNA_3	57.0	IMR90p11
11	F10	3.82057805223803	PCNA_3	57.0	IMR90p11
12	F10	6.10379926550786	PCNA_3	57.0	IMR90p11
13	F10	6.20521606327929	PCNA_3	57.0	IMR90p11
14	F10	4.26945806743015	PCNA_3	57.0	IMR90p11
15	F10	3.13613053573226	PCNA_3	57.0	IMR90p11
16	F10	2.31706643832194	PCNA_3	57.0	IMR90p11
17	F10	1.38068953095672	PCNA_3	57.0	IMR90p11
18	F10	-2.09358863749594	PCNA_3	57.0	IMR90p11
19	F10	-0.348898091083356	PCNA_3	57.0	IMR90p11
20	F10	1.92127289128393	PCNA_3	57.0	IMR90p11
21	F10	-1.63068561215596	PCNA_3	57.0	IMR90p11
22	F10	0.376561278882491	PCNA_3	57.0	IMR90p11
23	F10	-5.54195727730621	PCNA_3	57.0	IMR90p11
24	F10	-3.82446333791268	PCNA_3	57.0	IMR90p11
25	F10	-0.173695800555834	PCNA_3	57.0	IMR90p11
26	F10	-3.60797430714729	PCNA_3	57.0	IMR90p11
27	F10	0.0690146217293659	PCNA_3	57.0	IMR90p11
28	F10	5.31012881394781	PCNA_3	57.0	IMR90p11
29	F10	10.3545399567688	PCNA_3	57.0	IMR90p11
30	F10	25.4410386333261	PCNA_3	57.0	IMR90p11
31	F10	49.8475641264367	PCNA_3	57.0	IMR90p11
32	F10	95.2730082036132	PCNA_3	57.0	IMR90p11
33	F10	171.391295584651	PCNA_3	57.0	IMR90p11
34	F10	269.580810926912	PCNA_3	57.0	IMR90p11
35	F10	377.444857208693	PCNA_3	57.0	IMR90p11
36	F10	494.150253827533	PCNA_3	57.0	IMR90p11
37	F10	621.04734909938	PCNA_3	57.0	IMR90p11
38	F10	766.321314771177	PCNA_3	57.0	IMR90p11
39	F10	923.40838287602	PCNA_3	57.0	IMR90p11
40	F10	1086.09523344191	PCNA_3	57.0	IMR90p11
1	G10	0.561028399798943	PCNA_3	55.7	IMR90p11
2	G10	-3.18213344827973	PCNA_3	55.7	IMR90p11
3	G10	-5.54483540427373	PCNA_3	55.7	IMR90p11
4	G10	-8.06410802452774	PCNA_3	55.7	IMR90p11
5	G10	-8.49463546058587	PCNA_3	55.7	IMR90p11
6	G10	0.776324992766149	PCNA_3	55.7	IMR90p11
7	G10	9.29693507755746	PCNA_3	55.7	IMR90p11
8	G10	3.27988114481423	PCNA_3	55.7	IMR90p11
9	G10	4.24312572674171	PCNA_3	55.7	IMR90p11
10	G10	1.69678104828972	PCNA_3	55.7	IMR90p11
11	G10	4.32914680399836	PCNA_3	55.7	IMR90p11
12	G10	6.18652814784946	PCNA_3	55.7	IMR90p11
13	G10	2.72019356035662	PCNA_3	55.7	IMR90p11
14	G10	6.14072910801087	PCNA_3	55.7	IMR90p11
15	G10	1.88500508173638	PCNA_3	55.7	IMR90p11
16	G10	4.29468997519461	PCNA_3	55.7	IMR90p11
17	G10	-1.36747468265958	PCNA_3	55.7	IMR90p11
18	G10	2.18501067688112	PCNA_3	55.7	IMR90p11
19	G10	4.48897277016431	PCNA_3	55.7	IMR90p11
20	G10	1.81041912531327	PCNA_3	55.7	IMR90p11
21	G10	-0.906654863075346	PCNA_3	55.7	IMR90p11
22	G10	-4.67592840723773	PCNA_3	55.7	IMR90p11
23	G10	-5.63180184404973	PCNA_3	55.7	IMR90p11
24	G10	-2.51285641221239	PCNA_3	55.7	IMR90p11
25	G10	-2.79837893913509	PCNA_3	55.7	IMR90p11
26	G10	0.254599351510933	PCNA_3	55.7	IMR90p11
27	G10	3.45282841670587	PCNA_3	55.7	IMR90p11
28	G10	1.28670785361737	PCNA_3	55.7	IMR90p11
29	G10	8.66451785796426	PCNA_3	55.7	IMR90p11
30	G10	8.95752571818912	PCNA_3	55.7	IMR90p11
31	G10	21.1595618197725	PCNA_3	55.7	IMR90p11
32	G10	48.9252035101954	PCNA_3	55.7	IMR90p11
33	G10	86.9168336718831	PCNA_3	55.7	IMR90p11
34	G10	153.631084253113	PCNA_3	55.7	IMR90p11
35	G10	236.566381302213	PCNA_3	55.7	IMR90p11
36	G10	328.13680626047	PCNA_3	55.7	IMR90p11
37	G10	434.56157449328	PCNA_3	55.7	IMR90p11
38	G10	546.984681834896	PCNA_3	55.7	IMR90p11
39	G10	671.076338047249	PCNA_3	55.7	IMR90p11
40	G10	806.28438331373	PCNA_3	55.7	IMR90p11
1	H10	-2.09534868730407	PCNA_3	55.0	IMR90p11
2	H10	-6.29473648749217	PCNA_3	55.0	IMR90p11
3	H10	-6.30051661325024	PCNA_3	55.0	IMR90p11
4	H10	-4.33387268586785	PCNA_3	55.0	IMR90p11
5	H10	-8.37473175989362	PCNA_3	55.0	IMR90p11
6	H10	5.96043499677808	PCNA_3	55.0	IMR90p11
7	H10	12.6192247597337	PCNA_3	55.0	IMR90p11
8	H10	7.93422526138556	PCNA_3	55.0	IMR90p11
9	H10	1.27717789858207	PCNA_3	55.0	IMR90p11
10	H10	3.87405976618174	PCNA_3	55.0	IMR90p11
11	H10	4.7882687661363	PCNA_3	55.0	IMR90p11
12	H10	5.53187382205761	PCNA_3	55.0	IMR90p11
13	H10	0.0717688718655154	PCNA_3	55.0	IMR90p11
14	H10	3.44363867571747	PCNA_3	55.0	IMR90p11
15	H10	-3.02853284675348	PCNA_3	55.0	IMR90p11
16	H10	2.56513818548729	PCNA_3	55.0	IMR90p11
17	H10	-2.27765613712154	PCNA_3	55.0	IMR90p11
18	H10	3.14541129697682	PCNA_3	55.0	IMR90p11
19	H10	-3.12993305693226	PCNA_3	55.0	IMR90p11
20	H10	-4.21375173064234	PCNA_3	55.0	IMR90p11
21	H10	-3.48294701014174	PCNA_3	55.0	IMR90p11
22	H10	-4.90944506103006	PCNA_3	55.0	IMR90p11
23	H10	-4.65107421903303	PCNA_3	55.0	IMR90p11
24	H10	-3.54003856512054	PCNA_3	55.0	IMR90p11
25	H10	1.35742442651235	PCNA_3	55.0	IMR90p11
26	H10	-0.0938250512676859	PCNA_3	55.0	IMR90p11
27	H10	-3.1493207997687	PCNA_3	55.0	IMR90p11
28	H10	5.99382357759623	PCNA_3	55.0	IMR90p11
29	H10	10.8512869977735	PCNA_3	55.0	IMR90p11
30	H10	3.13034859418713	PCNA_3	55.0	IMR90p11
31	H10	8.09281651503852	PCNA_3	55.0	IMR90p11
32	H10	24.5979608487214	PCNA_3	55.0	IMR90p11
33	H10	54.0502841365069	PCNA_3	55.0	IMR90p11
34	H10	100.498767574557	PCNA_3	55.0	IMR90p11
35	H10	154.899361302328	PCNA_3	55.0	IMR90p11
36	H10	242.228245587898	PCNA_3	55.0	IMR90p11
37	H10	330.635301685171	PCNA_3	55.0	IMR90p11
38	H10	427.775240122998	PCNA_3	55.0	IMR90p11
39	H10	532.398679004457	PCNA_3	55.0	IMR90p11
40	H10	644.50561832955	PCNA_3	55.0	IMR90p11
1	A10	-2.95167917891195	PCNA_3	65.0	IMR90p8
2	A10	0.995072646723656	PCNA_3	65.0	IMR90p8
3	A10	0.945880967526136	PCNA_3	65.0	IMR90p8
4	A10	2.49995439143277	PCNA_3	65.0	IMR90p8
5	A10	0.137993015448501	PCNA_3	65.0	IMR90p8
6	A10	-0.621434956908615	PCNA_3	65.0	IMR90p8
7	A10	-2.589762998894	PCNA_3	65.0	IMR90p8
8	A10	3.99939941695357	PCNA_3	65.0	IMR90p8
9	A10	1.68936795081072	PCNA_3	65.0	IMR90p8
10	A10	-0.620642814682924	PCNA_3	65.0	IMR90p8
11	A10	1.55184902067458	PCNA_3	65.0	IMR90p8
12	A10	-0.574038126876985	PCNA_3	65.0	IMR90p8
13	A10	-0.965045011816983	PCNA_3	65.0	IMR90p8
14	A10	0.2875683049906	PCNA_3	65.0	IMR90p8
15	A10	-0.576980514062598	PCNA_3	65.0	IMR90p8
16	A10	-2.33444663684122	PCNA_3	65.0	IMR90p8
17	A10	-4.06605937688437	PCNA_3	65.0	IMR90p8
18	A10	0.498114378857736	PCNA_3	65.0	IMR90p8
19	A10	-3.63908245477842	PCNA_3	65.0	IMR90p8
20	A10	-0.612453272291987	PCNA_3	65.0	IMR90p8
21	A10	0.627010037637774	PCNA_3	65.0	IMR90p8
22	A10	1.32719043968154	PCNA_3	65.0	IMR90p8
23	A10	7.14001926120045	PCNA_3	65.0	IMR90p8
24	A10	10.3248076384648	PCNA_3	65.0	IMR90p8
25	A10	23.2107309641679	PCNA_3	65.0	IMR90p8
26	A10	51.0679398381535	PCNA_3	65.0	IMR90p8
27	A10	91.0191810458991	PCNA_3	65.0	IMR90p8
28	A10	160.414367309601	PCNA_3	65.0	IMR90p8
29	A10	252.577114525851	PCNA_3	65.0	IMR90p8
30	A10	348.691245617204	PCNA_3	65.0	IMR90p8
31	A10	447.535709865227	PCNA_3	65.0	IMR90p8
32	A10	552.641699215786	PCNA_3	65.0	IMR90p8
33	A10	667.729165466024	PCNA_3	65.0	IMR90p8
34	A10	788.65249885806	PCNA_3	65.0	IMR90p8
35	A10	911.907195054367	PCNA_3	65.0	IMR90p8
36	A10	1030.29804069867	PCNA_3	65.0	IMR90p8
37	A10	1143.72909663736	PCNA_3	65.0	IMR90p8
38	A10	1248.66390696737	PCNA_3	65.0	IMR90p8
39	A10	1349.1207162877	PCNA_3	65.0	IMR90p8
40	A10	1446.13363508855	PCNA_3	65.0	IMR90p8
1	B10	0.870396397956483	PCNA_3	64.5	IMR90p8
2	B10	2.05901381789408	PCNA_3	64.5	IMR90p8
3	B10	-0.129783050783772	PCNA_3	64.5	IMR90p8
4	B10	-0.859948472429551	PCNA_3	64.5	IMR90p8
5	B10	3.89131371836083	PCNA_3	64.5	IMR90p8
6	B10	-2.89914116646833	PCNA_3	64.5	IMR90p8
7	B10	6.92643440208167	PCNA_3	64.5	IMR90p8
8	B10	1.12195560267674	PCNA_3	64.5	IMR90p8
9	B10	-1.51428687860698	PCNA_3	64.5	IMR90p8
10	B10	2.82941862288362	PCNA_3	64.5	IMR90p8
11	B10	-0.517414619393094	PCNA_3	64.5	IMR90p8
12	B10	0.987274325015278	PCNA_3	64.5	IMR90p8
13	B10	-5.0140314718119	PCNA_3	64.5	IMR90p8
14	B10	-3.15471232629216	PCNA_3	64.5	IMR90p8
15	B10	0.492769929356655	PCNA_3	64.5	IMR90p8
16	B10	-1.77602616420745	PCNA_3	64.5	IMR90p8
17	B10	0.0831824856190906	PCNA_3	64.5	IMR90p8
18	B10	0.0631428903748201	PCNA_3	64.5	IMR90p8
19	B10	-3.11271669746884	PCNA_3	64.5	IMR90p8
20	B10	-1.83203846130937	PCNA_3	64.5	IMR90p8
21	B10	-0.36659503356077	PCNA_3	64.5	IMR90p8
22	B10	5.63365593597791	PCNA_3	64.5	IMR90p8
23	B10	4.19303255127625	PCNA_3	64.5	IMR90p8
24	B10	23.9297226009348	PCNA_3	64.5	IMR90p8
25	B10	30.0475539395898	PCNA_3	64.5	IMR90p8
26	B10	63.3367835683421	PCNA_3	64.5	IMR90p8
27	B10	117.262393539773	PCNA_3	64.5	IMR90p8
28	B10	199.174402954833	PCNA_3	64.5	IMR90p8
29	B10	300.132793677958	PCNA_3	64.5	IMR90p8
30	B10	402.467799833274	PCNA_3	64.5	IMR90p8
31	B10	509.197429537911	PCNA_3	64.5	IMR90p8
32	B10	627.384789928606	PCNA_3	64.5	IMR90p8
33	B10	752.609186597338	PCNA_3	64.5	IMR90p8
34	B10	883.937251947967	PCNA_3	64.5	IMR90p8
35	B10	1015.17337310218	PCNA_3	64.5	IMR90p8
36	B10	1140.83597647828	PCNA_3	64.5	IMR90p8
37	B10	1257.31428222604	PCNA_3	64.5	IMR90p8
38	B10	1363.92107262728	PCNA_3	64.5	IMR90p8
39	B10	1462.04917299044	PCNA_3	64.5	IMR90p8
40	B10	1555.80030480678	PCNA_3	64.5	IMR90p8
1	C10	3.2960373816054	PCNA_3	63.3	IMR90p8
2	C10	2.09900619398013	PCNA_3	63.3	IMR90p8
3	C10	-1.37179122191765	PCNA_3	63.3	IMR90p8
4	C10	2.81988019201344	PCNA_3	63.3	IMR90p8
5	C10	3.37087900812821	PCNA_3	63.3	IMR90p8
6	C10	1.72615958909955	PCNA_3	63.3	IMR90p8
7	C10	-1.50769932566709	PCNA_3	63.3	IMR90p8
8	C10	-1.67986336576041	PCNA_3	63.3	IMR90p8
9	C10	-3.41642128943067	PCNA_3	63.3	IMR90p8
10	C10	2.28769321742402	PCNA_3	63.3	IMR90p8
11	C10	0.630047107620612	PCNA_3	63.3	IMR90p8
12	C10	3.31124711038956	PCNA_3	63.3	IMR90p8
13	C10	-1.52842823751826	PCNA_3	63.3	IMR90p8
14	C10	4.37371296251968	PCNA_3	63.3	IMR90p8
15	C10	-1.13511162797204	PCNA_3	63.3	IMR90p8
16	C10	-0.0325433334346599	PCNA_3	63.3	IMR90p8
17	C10	-4.51650080831405	PCNA_3	63.3	IMR90p8
18	C10	-3.55758951784537	PCNA_3	63.3	IMR90p8
19	C10	-1.17918117529143	PCNA_3	63.3	IMR90p8
20	C10	-1.53513390677972	PCNA_3	63.3	IMR90p8
21	C10	-1.7602245140074	PCNA_3	63.3	IMR90p8
22	C10	4.16777024654721	PCNA_3	63.3	IMR90p8
23	C10	5.9275361143541	PCNA_3	63.3	IMR90p8
24	C10	15.797684341921	PCNA_3	63.3	IMR90p8
25	C10	30.3348737112428	PCNA_3	63.3	IMR90p8
26	C10	61.8686944381398	PCNA_3	63.3	IMR90p8
27	C10	116.682279406279	PCNA_3	63.3	IMR90p8
28	C10	209.497279678631	PCNA_3	63.3	IMR90p8
29	C10	314.761170967167	PCNA_3	63.3	IMR90p8
30	C10	425.163914682424	PCNA_3	63.3	IMR90p8
31	C10	541.534760144784	PCNA_3	63.3	IMR90p8
32	C10	668.114570362575	PCNA_3	63.3	IMR90p8
33	C10	806.788110089646	PCNA_3	63.3	IMR90p8
34	C10	949.785987350346	PCNA_3	63.3	IMR90p8
35	C10	1093.62971582486	PCNA_3	63.3	IMR90p8
36	C10	1231.10237405386	PCNA_3	63.3	IMR90p8
37	C10	1361.91062581335	PCNA_3	63.3	IMR90p8
38	C10	1484.53433675822	PCNA_3	63.3	IMR90p8
39	C10	1596.31767554209	PCNA_3	63.3	IMR90p8
40	C10	1702.11560994159	PCNA_3	63.3	IMR90p8
1	D10	8.27647163200027	PCNA_3	61.4	IMR90p8
2	D10	3.98505978155299	PCNA_3	61.4	IMR90p8
3	D10	1.31130402299914	PCNA_3	61.4	IMR90p8
4	D10	3.42175566344349	PCNA_3	61.4	IMR90p8
5	D10	1.66787773532496	PCNA_3	61.4	IMR90p8
6	D10	2.68725314126777	PCNA_3	61.4	IMR90p8
7	D10	2.26139052786493	PCNA_3	61.4	IMR90p8
8	D10	-2.49050409698066	PCNA_3	61.4	IMR90p8
9	D10	-0.248102669973377	PCNA_3	61.4	IMR90p8
10	D10	-0.280779507105763	PCNA_3	61.4	IMR90p8
11	D10	0.161285010819483	PCNA_3	61.4	IMR90p8
12	D10	-0.857254173643469	PCNA_3	61.4	IMR90p8
13	D10	0.412006198684594	PCNA_3	61.4	IMR90p8
14	D10	-5.87720839503982	PCNA_3	61.4	IMR90p8
15	D10	-0.375197806002234	PCNA_3	61.4	IMR90p8
16	D10	2.37952501762584	PCNA_3	61.4	IMR90p8
17	D10	-0.754957626038959	PCNA_3	61.4	IMR90p8
18	D10	-0.615572755934409	PCNA_3	61.4	IMR90p8
19	D10	-7.22050618209323	PCNA_3	61.4	IMR90p8
20	D10	-0.956308602030276	PCNA_3	61.4	IMR90p8
21	D10	0.273927564361202	PCNA_3	61.4	IMR90p8
22	D10	0.583179396292962	PCNA_3	61.4	IMR90p8
23	D10	1.77341586107741	PCNA_3	61.4	IMR90p8
24	D10	9.89209670632863	PCNA_3	61.4	IMR90p8
25	D10	20.3890622433109	PCNA_3	61.4	IMR90p8
26	D10	34.093050271726	PCNA_3	61.4	IMR90p8
27	D10	67.7512299113678	PCNA_3	61.4	IMR90p8
28	D10	131.70846760341	PCNA_3	61.4	IMR90p8
29	D10	213.766974777971	PCNA_3	61.4	IMR90p8
30	D10	322.259345088723	PCNA_3	61.4	IMR90p8
31	D10	424.617516200377	PCNA_3	61.4	IMR90p8
32	D10	533.613831145536	PCNA_3	61.4	IMR90p8
33	D10	656.578978894765	PCNA_3	61.4	IMR90p8
34	D10	788.653047777076	PCNA_3	61.4	IMR90p8
35	D10	929.144431322594	PCNA_3	61.4	IMR90p8
36	D10	1071.24392779424	PCNA_3	61.4	IMR90p8
37	D10	1206.80194309033	PCNA_3	61.4	IMR90p8
38	D10	1336.05019454381	PCNA_3	61.4	IMR90p8
39	D10	1454.38352178609	PCNA_3	61.4	IMR90p8
40	D10	1567.06444716506	PCNA_3	61.4	IMR90p8
1	E10	9.36072231670141	PCNA_3	59.0	IMR90p8
2	E10	-1.50515832066458	PCNA_3	59.0	IMR90p8
3	E10	-2.01347331074385	PCNA_3	59.0	IMR90p8
4	E10	2.10608239790872	PCNA_3	59.0	IMR90p8
5	E10	0.335958206998839	PCNA_3	59.0	IMR90p8
6	E10	2.32639693375177	PCNA_3	59.0	IMR90p8
7	E10	2.25185133725427	PCNA_3	59.0	IMR90p8
8	E10	1.31001085341904	PCNA_3	59.0	IMR90p8
9	E10	1.23546527377084	PCNA_3	59.0	IMR90p8
10	E10	1.99019196237714	PCNA_3	59.0	IMR90p8
11	E10	-2.14662073832324	PCNA_3	59.0	IMR90p8
12	E10	-2.54872386252691	PCNA_3	59.0	IMR90p8
13	E10	0.347687276032502	PCNA_3	59.0	IMR90p8
14	E10	4.07261347365238	PCNA_3	59.0	IMR90p8
15	E10	-1.1280904745131	PCNA_3	59.0	IMR90p8
16	E10	-1.110801307163	PCNA_3	59.0	IMR90p8
17	E10	2.67986224039441	PCNA_3	59.0	IMR90p8
18	E10	-3.80936454731864	PCNA_3	59.0	IMR90p8
19	E10	-5.01376966414227	PCNA_3	59.0	IMR90p8
20	E10	-0.815549488743727	PCNA_3	59.0	IMR90p8
21	E10	1.59428116383788	PCNA_3	59.0	IMR90p8
22	E10	-1.9238857908249	PCNA_3	59.0	IMR90p8
23	E10	-1.70890968457843	PCNA_3	59.0	IMR90p8
24	E10	1.95113937929364	PCNA_3	59.0	IMR90p8
25	E10	7.97532129888305	PCNA_3	59.0	IMR90p8
26	E10	12.3704849792302	PCNA_3	59.0	IMR90p8
27	E10	26.9404284592988	PCNA_3	59.0	IMR90p8
28	E10	44.7160639213735	PCNA_3	59.0	IMR90p8
29	E10	89.6240916211514	PCNA_3	59.0	IMR90p8
30	E10	159.573314450959	PCNA_3	59.0	IMR90p8
31	E10	244.954694458081	PCNA_3	59.0	IMR90p8
32	E10	339.847919419076	PCNA_3	59.0	IMR90p8
33	E10	435.863127580711	PCNA_3	59.0	IMR90p8
34	E10	540.926445752295	PCNA_3	59.0	IMR90p8
35	E10	659.879295396578	PCNA_3	59.0	IMR90p8
36	E10	793.186300855409	PCNA_3	59.0	IMR90p8
37	E10	931.804056281778	PCNA_3	59.0	IMR90p8
38	E10	1071.28506091772	PCNA_3	59.0	IMR90p8
39	E10	1208.23357224482	PCNA_3	59.0	IMR90p8
40	E10	1343.76686930077	PCNA_3	59.0	IMR90p8
1	F10	1.94063046159863	PCNA_3	57.0	IMR90p8
2	F10	-0.899989421537157	PCNA_3	57.0	IMR90p8
3	F10	0.807751947683755	PCNA_3	57.0	IMR90p8
4	F10	1.45098791031933	PCNA_3	57.0	IMR90p8
5	F10	0.988879094235926	PCNA_3	57.0	IMR90p8
6	F10	1.42102437375161	PCNA_3	57.0	IMR90p8
7	F10	-3.12787931024741	PCNA_3	57.0	IMR90p8
8	F10	0.866793545072142	PCNA_3	57.0	IMR90p8
9	F10	-0.882871694926507	PCNA_3	57.0	IMR90p8
10	F10	2.17864028471695	PCNA_3	57.0	IMR90p8
11	F10	-3.12061644570758	PCNA_3	57.0	IMR90p8
12	F10	-0.703253093126932	PCNA_3	57.0	IMR90p8
13	F10	2.62093893279553	PCNA_3	57.0	IMR90p8
14	F10	2.94832488291104	PCNA_3	57.0	IMR90p8
15	F10	-1.92922925269522	PCNA_3	57.0	IMR90p8
16	F10	2.60384792744435	PCNA_3	57.0	IMR90p8
17	F10	-3.01003981645181	PCNA_3	57.0	IMR90p8
18	F10	-0.290114025521234	PCNA_3	57.0	IMR90p8
19	F10	-0.265525334692484	PCNA_3	57.0	IMR90p8
20	F10	1.42831384144029	PCNA_3	57.0	IMR90p8
21	F10	-2.66107349460435	PCNA_3	57.0	IMR90p8
22	F10	-1.25589425159524	PCNA_3	57.0	IMR90p8
23	F10	2.77877779920163	PCNA_3	57.0	IMR90p8
24	F10	-2.61231163130651	PCNA_3	57.0	IMR90p8
25	F10	2.82893073922014	PCNA_3	57.0	IMR90p8
26	F10	1.99950000350464	PCNA_3	57.0	IMR90p8
27	F10	9.75315637374342	PCNA_3	57.0	IMR90p8
28	F10	15.0096402105	PCNA_3	57.0	IMR90p8
29	F10	27.2201958846722	PCNA_3	57.0	IMR90p8
30	F10	50.2750256201216	PCNA_3	57.0	IMR90p8
31	F10	88.9195662960628	PCNA_3	57.0	IMR90p8
32	F10	155.536246479111	PCNA_3	57.0	IMR90p8
33	F10	228.712618759228	PCNA_3	57.0	IMR90p8
34	F10	315.928101817206	PCNA_3	57.0	IMR90p8
35	F10	406.915866464432	PCNA_3	57.0	IMR90p8
36	F10	504.476162622638	PCNA_3	57.0	IMR90p8
37	F10	615.549073746368	PCNA_3	57.0	IMR90p8
38	F10	738.833973526137	PCNA_3	57.0	IMR90p8
39	F10	871.140646981325	PCNA_3	57.0	IMR90p8
40	F10	1008.19740158379	PCNA_3	57.0	IMR90p8
1	G10	9.1572083005899	PCNA_3	55.7	IMR90p8
2	G10	8.82761090628355	PCNA_3	55.7	IMR90p8
3	G10	4.42306113067434	PCNA_3	55.7	IMR90p8
4	G10	-2.34694754865905	PCNA_3	55.7	IMR90p8
5	G10	2.50218046386453	PCNA_3	55.7	IMR90p8
6	G10	-0.89042893388887	PCNA_3	55.7	IMR90p8
7	G10	1.58043929718042	PCNA_3	55.7	IMR90p8
8	G10	-0.379628336002042	PCNA_3	55.7	IMR90p8
9	G10	0.65759675909112	PCNA_3	55.7	IMR90p8
10	G10	1.56359593967454	PCNA_3	55.7	IMR90p8
11	G10	5.07213211710587	PCNA_3	55.7	IMR90p8
12	G10	-2.27616271331772	PCNA_3	55.7	IMR90p8
13	G10	1.32419785412321	PCNA_3	55.7	IMR90p8
14	G10	-3.31705277257697	PCNA_3	55.7	IMR90p8
15	G10	-0.254853094633745	PCNA_3	55.7	IMR90p8
16	G10	-3.14795573984475	PCNA_3	55.7	IMR90p8
17	G10	-2.38670712536668	PCNA_3	55.7	IMR90p8
18	G10	2.65937382777565	PCNA_3	55.7	IMR90p8
19	G10	1.96234531606524	PCNA_3	55.7	IMR90p8
20	G10	-2.85000514750527	PCNA_3	55.7	IMR90p8
21	G10	0.276945551089739	PCNA_3	55.7	IMR90p8
22	G10	0.512960252417997	PCNA_3	55.7	IMR90p8
23	G10	-2.36612250034977	PCNA_3	55.7	IMR90p8
24	G10	3.27154185593827	PCNA_3	55.7	IMR90p8
25	G10	-0.646798264893278	PCNA_3	55.7	IMR90p8
26	G10	1.02188420387301	PCNA_3	55.7	IMR90p8
27	G10	5.38443099348888	PCNA_3	55.7	IMR90p8
28	G10	8.2888273020485	PCNA_3	55.7	IMR90p8
29	G10	16.3978019965007	PCNA_3	55.7	IMR90p8
30	G10	27.92552055126	PCNA_3	55.7	IMR90p8
31	G10	57.6056130323891	PCNA_3	55.7	IMR90p8
32	G10	103.808928261527	PCNA_3	55.7	IMR90p8
33	G10	157.05852896514	PCNA_3	55.7	IMR90p8
34	G10	236.571132590854	PCNA_3	55.7	IMR90p8
35	G10	314.330780973386	PCNA_3	55.7	IMR90p8
36	G10	396.485470234761	PCNA_3	55.7	IMR90p8
37	G10	487.267624231739	PCNA_3	55.7	IMR90p8
38	G10	591.339315457327	PCNA_3	55.7	IMR90p8
39	G10	706.347556679681	PCNA_3	55.7	IMR90p8
40	G10	828.05992404204	PCNA_3	55.7	IMR90p8
1	H10	4.6817973878201	PCNA_3	55.0	IMR90p8
2	H10	-1.2881040346233	PCNA_3	55.0	IMR90p8
3	H10	5.55856239982268	PCNA_3	55.0	IMR90p8
4	H10	4.36031299947626	PCNA_3	55.0	IMR90p8
5	H10	2.4923187287327	PCNA_3	55.0	IMR90p8
6	H10	-0.0067683674769796	PCNA_3	55.0	IMR90p8
7	H10	1.26641916249855	PCNA_3	55.0	IMR90p8
8	H10	-1.74522138610882	PCNA_3	55.0	IMR90p8
9	H10	1.94672083952082	PCNA_3	55.0	IMR90p8
10	H10	-0.539559605728755	PCNA_3	55.0	IMR90p8
11	H10	4.19005633949337	PCNA_3	55.0	IMR90p8
12	H10	-5.13127683694256	PCNA_3	55.0	IMR90p8
13	H10	0.124798981322328	PCNA_3	55.0	IMR90p8
14	H10	-0.600040631505635	PCNA_3	55.0	IMR90p8
15	H10	-3.90033876196685	PCNA_3	55.0	IMR90p8
16	H10	0.0800171456799035	PCNA_3	55.0	IMR90p8
17	H10	-2.70760352713796	PCNA_3	55.0	IMR90p8
18	H10	-0.0550383328163662	PCNA_3	55.0	IMR90p8
19	H10	-2.50119923365537	PCNA_3	55.0	IMR90p8
20	H10	-2.48982537559232	PCNA_3	55.0	IMR90p8
21	H10	-3.03100500355049	PCNA_3	55.0	IMR90p8
22	H10	-1.94147351045558	PCNA_3	55.0	IMR90p8
23	H10	-1.52266353916912	PCNA_3	55.0	IMR90p8
24	H10	2.31391197918947	PCNA_3	55.0	IMR90p8
25	H10	0.787864452753638	PCNA_3	55.0	IMR90p8
26	H10	2.36275697788778	PCNA_3	55.0	IMR90p8
27	H10	4.779593944932	PCNA_3	55.0	IMR90p8
28	H10	8.74799853337208	PCNA_3	55.0	IMR90p8
29	H10	8.79839631779123	PCNA_3	55.0	IMR90p8
30	H10	18.9706368790312	PCNA_3	55.0	IMR90p8
31	H10	36.9126729343548	PCNA_3	55.0	IMR90p8
32	H10	60.6104996046397	PCNA_3	55.0	IMR90p8
33	H10	111.808280451707	PCNA_3	55.0	IMR90p8
34	H10	175.953360382413	PCNA_3	55.0	IMR90p8
35	H10	243.989486002345	PCNA_3	55.0	IMR90p8
36	H10	320.035909293813	PCNA_3	55.0	IMR90p8
37	H10	400.020979135018	PCNA_3	55.0	IMR90p8
38	H10	488.221574801876	PCNA_3	55.0	IMR90p8
39	H10	587.179291485318	PCNA_3	55.0	IMR90p8
40	H10	693.288036609399	PCNA_3	55.0	IMR90p8
