# Supplementary material for: Primer PICKR: literature-mined scoring platform for robust RT–qPCR primers
Source: Nat Commun. 2026 May 28;17:6938. doi: 10.1038/s41467-026-73648-2 (PMC13388996; doi:10.1038/s41467-026-73648-2)
Supplement: Supplementary file 11 — Source Data [file 41467_2026_73648_MOESM11_ESM.zip › Suppl_Fig_S18/melting_curve_data_GAPDH_3.csv]

Temperature	Well	Derivative	Target	melt temp	Replicate
55.0	A1	1.67973604931547	GAPDH_3	65.0	IMR90p11
55.5	A1	3.63942810685069	GAPDH_3	65.0	IMR90p11
56.0	A1	3.35947209863048	GAPDH_3	65.0	IMR90p11
56.5	A1	3.35947209864537	GAPDH_3	65.0	IMR90p11
57.0	A1	3.35947209852816	GAPDH_3	65.0	IMR90p11
57.5	A1	3.29707534854401	GAPDH_3	65.0	IMR90p11
58.0	A1	3.70471164453522	GAPDH_3	65.0	IMR90p11
58.5	A1	4.3704554721196	GAPDH_3	65.0	IMR90p11
59.0	A1	4.31487638450869	GAPDH_3	65.0	IMR90p11
59.5	A1	4.23468902820582	GAPDH_3	65.0	IMR90p11
60.0	A1	4.6110749567066	GAPDH_3	65.0	IMR90p11
60.5	A1	5.02196683773741	GAPDH_3	65.0	IMR90p11
61.0	A1	5.19778588623444	GAPDH_3	65.0	IMR90p11
61.5	A1	5.8324269137396	GAPDH_3	65.0	IMR90p11
62.0	A1	6.8957777837411	GAPDH_3	65.0	IMR90p11
62.5	A1	8.11671557602256	GAPDH_3	65.0	IMR90p11
63.0	A1	11.0377649948235	GAPDH_3	65.0	IMR90p11
63.5	A1	15.9396328616081	GAPDH_3	65.0	IMR90p11
64.0	A1	23.0073693667968	GAPDH_3	65.0	IMR90p11
64.5	A1	33.1870231505865	GAPDH_3	65.0	IMR90p11
65.0	A1	45.916301393132	GAPDH_3	65.0	IMR90p11
65.5	A1	59.0348100545141	GAPDH_3	65.0	IMR90p11
66.0	A1	71.6292084532648	GAPDH_3	65.0	IMR90p11
66.5	A1	82.401509382237	GAPDH_3	65.0	IMR90p11
67.0	A1	89.915434464399	GAPDH_3	65.0	IMR90p11
67.5	A1	94.4903037300321	GAPDH_3	65.0	IMR90p11
68.0	A1	97.1035682150161	GAPDH_3	65.0	IMR90p11
68.5	A1	98.2448103921349	GAPDH_3	65.0	IMR90p11
69.0	A1	98.3002301204442	GAPDH_3	65.0	IMR90p11
69.5	A1	98.0720484078385	GAPDH_3	65.0	IMR90p11
70.0	A1	98.1533071805162	GAPDH_3	65.0	IMR90p11
70.5	A1	98.4360393073497	GAPDH_3	65.0	IMR90p11
71.0	A1	99.1157838049626	GAPDH_3	65.0	IMR90p11
71.5	A1	100.755959858581	GAPDH_3	65.0	IMR90p11
72.0	A1	102.678367244786	GAPDH_3	65.0	IMR90p11
72.5	A1	104.221555789342	GAPDH_3	65.0	IMR90p11
73.0	A1	105.505069870533	GAPDH_3	65.0	IMR90p11
73.5	A1	106.329091070304	GAPDH_3	65.0	IMR90p11
74.0	A1	106.320916561389	GAPDH_3	65.0	IMR90p11
74.5	A1	105.575054589512	GAPDH_3	65.0	IMR90p11
75.0	A1	104.439064477842	GAPDH_3	65.0	IMR90p11
75.5	A1	103.29557731776	GAPDH_3	65.0	IMR90p11
76.0	A1	101.787218384949	GAPDH_3	65.0	IMR90p11
76.5	A1	100.266159445735	GAPDH_3	65.0	IMR90p11
77.0	A1	99.8911056896927	GAPDH_3	65.0	IMR90p11
77.5	A1	100.345079036651	GAPDH_3	65.0	IMR90p11
78.0	A1	101.452844527704	GAPDH_3	65.0	IMR90p11
78.5	A1	107.382652929992	GAPDH_3	65.0	IMR90p11
79.0	A1	123.938482740151	GAPDH_3	65.0	IMR90p11
79.5	A1	152.136353448686	GAPDH_3	65.0	IMR90p11
80.0	A1	204.220758862407	GAPDH_3	65.0	IMR90p11
80.5	A1	280.049120246277	GAPDH_3	65.0	IMR90p11
81.0	A1	350.362079710729	GAPDH_3	65.0	IMR90p11
81.5	A1	394.891044049016	GAPDH_3	65.0	IMR90p11
82.0	A1	410.779750274487	GAPDH_3	65.0	IMR90p11
82.5	A1	373.518264745557	GAPDH_3	65.0	IMR90p11
83.0	A1	282.850858194789	GAPDH_3	65.0	IMR90p11
83.5	A1	186.150409443321	GAPDH_3	65.0	IMR90p11
84.0	A1	105.890255378425	GAPDH_3	65.0	IMR90p11
84.5	A1	42.2889703332298	GAPDH_3	65.0	IMR90p11
85.0	A1	7.57614550177192	GAPDH_3	65.0	IMR90p11
85.5	A1	1.81002708246848	GAPDH_3	65.0	IMR90p11
86.0	A1	3.20400957792407	GAPDH_3	65.0	IMR90p11
86.5	A1	3.23085101649411	GAPDH_3	65.0	IMR90p11
87.0	A1	2.70777290563342	GAPDH_3	65.0	IMR90p11
87.5	A1	2.22712297951358	GAPDH_3	65.0	IMR90p11
88.0	A1	2.10388699904502	GAPDH_3	65.0	IMR90p11
88.5	A1	1.91595168733016	GAPDH_3	65.0	IMR90p11
89.0	A1	1.83231335698588	GAPDH_3	65.0	IMR90p11
89.5	A1	2.32110286895528	GAPDH_3	65.0	IMR90p11
90.0	A1	2.60487691878632	GAPDH_3	65.0	IMR90p11
90.5	A1	2.18274707057105	GAPDH_3	65.0	IMR90p11
91.0	A1	1.74911648695695	GAPDH_3	65.0	IMR90p11
91.5	A1	1.75359670288799	GAPDH_3	65.0	IMR90p11
92.0	A1	1.58004463269185	GAPDH_3	65.0	IMR90p11
92.5	A1	1.54254611260762	GAPDH_3	65.0	IMR90p11
93.0	A1	2.23471892105096	GAPDH_3	65.0	IMR90p11
93.5	A1	3.08461667077273	GAPDH_3	65.0	IMR90p11
94.0	A1	3.3904578007506	GAPDH_3	65.0	IMR90p11
94.5	A1	4.25250369735943	GAPDH_3	65.0	IMR90p11
95.0	A1	2.17066927551207	GAPDH_3	65.0	IMR90p11
55.0	B1	4.87576527804379	GAPDH_3	64.5	IMR90p11
55.5	B1	10.5641581024283	GAPDH_3	64.5	IMR90p11
56.0	B1	9.7515305560886	GAPDH_3	64.5	IMR90p11
56.5	B1	9.75153055609587	GAPDH_3	64.5	IMR90p11
57.0	B1	9.7515305560388	GAPDH_3	64.5	IMR90p11
57.5	B1	9.58678436319178	GAPDH_3	64.5	IMR90p11
58.0	B1	10.6418163456002	GAPDH_3	64.5	IMR90p11
58.5	B1	12.5479428240945	GAPDH_3	64.5	IMR90p11
59.0	B1	12.705139023769	GAPDH_3	64.5	IMR90p11
59.5	B1	11.4628563199553	GAPDH_3	64.5	IMR90p11
60.0	B1	11.128409106246	GAPDH_3	64.5	IMR90p11
60.5	B1	11.1569810778485	GAPDH_3	64.5	IMR90p11
61.0	B1	10.5226581797433	GAPDH_3	64.5	IMR90p11
61.5	B1	11.3584493120403	GAPDH_3	64.5	IMR90p11
62.0	B1	13.379811946667	GAPDH_3	64.5	IMR90p11
62.5	B1	15.2046992357605	GAPDH_3	64.5	IMR90p11
63.0	B1	17.7999491827328	GAPDH_3	64.5	IMR90p11
63.5	B1	22.7627799408473	GAPDH_3	64.5	IMR90p11
64.0	B1	29.4458845507651	GAPDH_3	64.5	IMR90p11
64.5	B1	37.7960941940913	GAPDH_3	64.5	IMR90p11
65.0	B1	48.40236491439	GAPDH_3	64.5	IMR90p11
65.5	B1	60.4447987413729	GAPDH_3	64.5	IMR90p11
66.0	B1	72.2791919976155	GAPDH_3	64.5	IMR90p11
66.5	B1	82.5836380711451	GAPDH_3	64.5	IMR90p11
67.0	B1	90.8094720007641	GAPDH_3	64.5	IMR90p11
67.5	B1	96.555352043216	GAPDH_3	64.5	IMR90p11
68.0	B1	99.8262092974721	GAPDH_3	64.5	IMR90p11
68.5	B1	101.507909711609	GAPDH_3	64.5	IMR90p11
69.0	B1	102.460852519578	GAPDH_3	64.5	IMR90p11
69.5	B1	103.126177013448	GAPDH_3	64.5	IMR90p11
70.0	B1	104.139147915902	GAPDH_3	64.5	IMR90p11
70.5	B1	105.978174050149	GAPDH_3	64.5	IMR90p11
71.0	B1	108.016486634145	GAPDH_3	64.5	IMR90p11
71.5	B1	110.420602710397	GAPDH_3	64.5	IMR90p11
72.0	B1	113.641819623063	GAPDH_3	64.5	IMR90p11
72.5	B1	116.266135366819	GAPDH_3	64.5	IMR90p11
73.0	B1	117.548825922961	GAPDH_3	64.5	IMR90p11
73.5	B1	117.524174406868	GAPDH_3	64.5	IMR90p11
74.0	B1	116.038536049379	GAPDH_3	64.5	IMR90p11
74.5	B1	113.120784727023	GAPDH_3	64.5	IMR90p11
75.0	B1	110.046038269682	GAPDH_3	64.5	IMR90p11
75.5	B1	107.524031437881	GAPDH_3	64.5	IMR90p11
76.0	B1	105.094596485637	GAPDH_3	64.5	IMR90p11
76.5	B1	103.214097212709	GAPDH_3	64.5	IMR90p11
77.0	B1	102.391335127535	GAPDH_3	64.5	IMR90p11
77.5	B1	101.986359882804	GAPDH_3	64.5	IMR90p11
78.0	B1	102.781238131936	GAPDH_3	64.5	IMR90p11
78.5	B1	110.357072691322	GAPDH_3	64.5	IMR90p11
79.0	B1	129.658410656914	GAPDH_3	64.5	IMR90p11
79.5	B1	161.86846581543	GAPDH_3	64.5	IMR90p11
80.0	B1	220.285241792114	GAPDH_3	64.5	IMR90p11
80.5	B1	297.804890107807	GAPDH_3	64.5	IMR90p11
81.0	B1	362.966657831536	GAPDH_3	64.5	IMR90p11
81.5	B1	400.96953655436	GAPDH_3	64.5	IMR90p11
82.0	B1	407.978703227153	GAPDH_3	64.5	IMR90p11
82.5	B1	358.143885007898	GAPDH_3	64.5	IMR90p11
83.0	B1	262.23546339526	GAPDH_3	64.5	IMR90p11
83.5	B1	169.239509728055	GAPDH_3	64.5	IMR90p11
84.0	B1	92.7450447213878	GAPDH_3	64.5	IMR90p11
84.5	B1	33.772432002568	GAPDH_3	64.5	IMR90p11
85.0	B1	5.17726730221835	GAPDH_3	64.5	IMR90p11
85.5	B1	2.45802911513783	GAPDH_3	64.5	IMR90p11
86.0	B1	3.264632893341	GAPDH_3	64.5	IMR90p11
86.5	B1	3.21961421744612	GAPDH_3	64.5	IMR90p11
87.0	B1	3.27128715601299	GAPDH_3	64.5	IMR90p11
87.5	B1	3.21243756544823	GAPDH_3	64.5	IMR90p11
88.0	B1	2.94234279174884	GAPDH_3	64.5	IMR90p11
88.5	B1	2.41622880783109	GAPDH_3	64.5	IMR90p11
89.0	B1	1.77385252064369	GAPDH_3	64.5	IMR90p11
89.5	B1	1.23111818053587	GAPDH_3	64.5	IMR90p11
90.0	B1	0.986893768362052	GAPDH_3	64.5	IMR90p11
90.5	B1	1.11185432673301	GAPDH_3	64.5	IMR90p11
91.0	B1	1.52317377630658	GAPDH_3	64.5	IMR90p11
91.5	B1	2.34706032535428	GAPDH_3	64.5	IMR90p11
92.0	B1	2.69001706140358	GAPDH_3	64.5	IMR90p11
92.5	B1	2.86037704224941	GAPDH_3	64.5	IMR90p11
93.0	B1	2.87045158806347	GAPDH_3	64.5	IMR90p11
93.5	B1	2.69833065897569	GAPDH_3	64.5	IMR90p11
94.0	B1	2.62892482653848	GAPDH_3	64.5	IMR90p11
94.5	B1	3.05905109430711	GAPDH_3	64.5	IMR90p11
95.0	B1	1.658583912702	GAPDH_3	64.5	IMR90p11
55.0	C1	-3.06774527978939	GAPDH_3	63.3	IMR90p11
55.5	C1	-6.64678143954291	GAPDH_3	63.3	IMR90p11
56.0	C1	-6.13549055957719	GAPDH_3	63.3	IMR90p11
56.5	C1	-6.13549055957208	GAPDH_3	63.3	IMR90p11
57.0	C1	-6.13549055962642	GAPDH_3	63.3	IMR90p11
57.5	C1	-6.01771033878686	GAPDH_3	63.3	IMR90p11
58.0	C1	-6.7627357221071	GAPDH_3	63.3	IMR90p11
58.5	C1	-8.01226120534784	GAPDH_3	63.3	IMR90p11
59.0	C1	-9.37234934181208	GAPDH_3	63.3	IMR90p11
59.5	C1	-10.2301463246577	GAPDH_3	63.3	IMR90p11
60.0	C1	-9.8636217948457	GAPDH_3	63.3	IMR90p11
60.5	C1	-8.50610888575932	GAPDH_3	63.3	IMR90p11
61.0	C1	-5.84906794746735	GAPDH_3	63.3	IMR90p11
61.5	C1	-1.04092973939316	GAPDH_3	63.3	IMR90p11
62.0	C1	6.52597547143466	GAPDH_3	63.3	IMR90p11
62.5	C1	16.6443094997873	GAPDH_3	63.3	IMR90p11
63.0	C1	28.3413539807328	GAPDH_3	63.3	IMR90p11
63.5	C1	40.8821871195523	GAPDH_3	63.3	IMR90p11
64.0	C1	53.1647163273598	GAPDH_3	63.3	IMR90p11
64.5	C1	63.542972138525	GAPDH_3	63.3	IMR90p11
65.0	C1	71.3828684851178	GAPDH_3	63.3	IMR90p11
65.5	C1	77.264328313615	GAPDH_3	63.3	IMR90p11
66.0	C1	81.307782087845	GAPDH_3	63.3	IMR90p11
66.5	C1	84.0374132940298	GAPDH_3	63.3	IMR90p11
67.0	C1	85.7595732926782	GAPDH_3	63.3	IMR90p11
67.5	C1	87.2197647240052	GAPDH_3	63.3	IMR90p11
68.0	C1	88.7696911445352	GAPDH_3	63.3	IMR90p11
68.5	C1	90.235752950675	GAPDH_3	63.3	IMR90p11
69.0	C1	91.3316261241611	GAPDH_3	63.3	IMR90p11
69.5	C1	93.2415069885013	GAPDH_3	63.3	IMR90p11
70.0	C1	96.1831268330724	GAPDH_3	63.3	IMR90p11
70.5	C1	99.6900628500478	GAPDH_3	63.3	IMR90p11
71.0	C1	104.398547536395	GAPDH_3	63.3	IMR90p11
71.5	C1	110.089908247728	GAPDH_3	63.3	IMR90p11
72.0	C1	115.388931002112	GAPDH_3	63.3	IMR90p11
72.5	C1	118.991298332807	GAPDH_3	63.3	IMR90p11
73.0	C1	120.125619433243	GAPDH_3	63.3	IMR90p11
73.5	C1	118.03772566698	GAPDH_3	63.3	IMR90p11
74.0	C1	113.795462941886	GAPDH_3	63.3	IMR90p11
74.5	C1	107.565674900568	GAPDH_3	63.3	IMR90p11
75.0	C1	100.575439867115	GAPDH_3	63.3	IMR90p11
75.5	C1	94.4378890059654	GAPDH_3	63.3	IMR90p11
76.0	C1	89.894680917418	GAPDH_3	63.3	IMR90p11
76.5	C1	86.57897867372	GAPDH_3	63.3	IMR90p11
77.0	C1	85.1546444553311	GAPDH_3	63.3	IMR90p11
77.5	C1	85.6489977533738	GAPDH_3	63.3	IMR90p11
78.0	C1	89.2211344469822	GAPDH_3	63.3	IMR90p11
78.5	C1	100.315006446136	GAPDH_3	63.3	IMR90p11
79.0	C1	121.048231501713	GAPDH_3	63.3	IMR90p11
79.5	C1	156.413576072607	GAPDH_3	63.3	IMR90p11
80.0	C1	212.100529868749	GAPDH_3	63.3	IMR90p11
80.5	C1	271.847037140854	GAPDH_3	63.3	IMR90p11
81.0	C1	312.758990598844	GAPDH_3	63.3	IMR90p11
81.5	C1	330.08404682429	GAPDH_3	63.3	IMR90p11
82.0	C1	313.883911985602	GAPDH_3	63.3	IMR90p11
82.5	C1	251.875727855804	GAPDH_3	63.3	IMR90p11
83.0	C1	171.214750003827	GAPDH_3	63.3	IMR90p11
83.5	C1	103.076038777943	GAPDH_3	63.3	IMR90p11
84.0	C1	48.8342598340694	GAPDH_3	63.3	IMR90p11
84.5	C1	12.932848894048	GAPDH_3	63.3	IMR90p11
85.0	C1	1.74490866772203	GAPDH_3	63.3	IMR90p11
85.5	C1	2.5107501532529	GAPDH_3	63.3	IMR90p11
86.0	C1	2.10807114813565	GAPDH_3	63.3	IMR90p11
86.5	C1	1.79906550796181	GAPDH_3	63.3	IMR90p11
87.0	C1	2.00565063768596	GAPDH_3	63.3	IMR90p11
87.5	C1	1.76922458099466	GAPDH_3	63.3	IMR90p11
88.0	C1	1.46621891930141	GAPDH_3	63.3	IMR90p11
88.5	C1	1.6184682169141	GAPDH_3	63.3	IMR90p11
89.0	C1	1.48264635428592	GAPDH_3	63.3	IMR90p11
89.5	C1	0.912392481954612	GAPDH_3	63.3	IMR90p11
90.0	C1	1.48994540034965	GAPDH_3	63.3	IMR90p11
90.5	C1	2.32172237113014	GAPDH_3	63.3	IMR90p11
91.0	C1	2.53408120007572	GAPDH_3	63.3	IMR90p11
91.5	C1	2.87675372292364	GAPDH_3	63.3	IMR90p11
92.0	C1	3.08092878363783	GAPDH_3	63.3	IMR90p11
92.5	C1	2.34939419013563	GAPDH_3	63.3	IMR90p11
93.0	C1	1.4224640965034	GAPDH_3	63.3	IMR90p11
93.5	C1	1.34669762888791	GAPDH_3	63.3	IMR90p11
94.0	C1	0.90755618065316	GAPDH_3	63.3	IMR90p11
94.5	C1	1.76406077465901	GAPDH_3	63.3	IMR90p11
95.0	C1	1.41514957276661	GAPDH_3	63.3	IMR90p11
55.0	D1	-4.32226010054819	GAPDH_3	61.4	IMR90p11
55.5	D1	-9.36489688452173	GAPDH_3	61.4	IMR90p11
56.0	D1	-8.64452020109707	GAPDH_3	61.4	IMR90p11
56.5	D1	-8.6445202010932	GAPDH_3	61.4	IMR90p11
57.0	D1	-8.64452020111582	GAPDH_3	61.4	IMR90p11
57.5	D1	-8.80026166367804	GAPDH_3	61.4	IMR90p11
58.0	D1	-7.80555321077713	GAPDH_3	61.4	IMR90p11
58.5	D1	-6.16636599763058	GAPDH_3	61.4	IMR90p11
59.0	D1	-4.97547548873922	GAPDH_3	61.4	IMR90p11
59.5	D1	-3.31350575614943	GAPDH_3	61.4	IMR90p11
60.0	D1	-1.30464707093915	GAPDH_3	61.4	IMR90p11
60.5	D1	1.16408009661586	GAPDH_3	61.4	IMR90p11
61.0	D1	4.09385954595109	GAPDH_3	61.4	IMR90p11
61.5	D1	7.39393152119419	GAPDH_3	61.4	IMR90p11
62.0	D1	10.7901386096942	GAPDH_3	61.4	IMR90p11
62.5	D1	14.2738405178577	GAPDH_3	61.4	IMR90p11
63.0	D1	18.5804365061196	GAPDH_3	61.4	IMR90p11
63.5	D1	23.4633003528139	GAPDH_3	61.4	IMR90p11
64.0	D1	29.027686172338	GAPDH_3	61.4	IMR90p11
64.5	D1	36.0149236245956	GAPDH_3	61.4	IMR90p11
65.0	D1	44.5212370268363	GAPDH_3	61.4	IMR90p11
65.5	D1	53.4379054339906	GAPDH_3	61.4	IMR90p11
66.0	D1	62.9746242509891	GAPDH_3	61.4	IMR90p11
66.5	D1	72.3330983037432	GAPDH_3	61.4	IMR90p11
67.0	D1	79.1299132250459	GAPDH_3	61.4	IMR90p11
67.5	D1	83.9799354894084	GAPDH_3	61.4	IMR90p11
68.0	D1	87.8118661024814	GAPDH_3	61.4	IMR90p11
68.5	D1	89.5393855436829	GAPDH_3	61.4	IMR90p11
69.0	D1	89.8314187835409	GAPDH_3	61.4	IMR90p11
69.5	D1	90.9923047194254	GAPDH_3	61.4	IMR90p11
70.0	D1	91.5782926247543	GAPDH_3	61.4	IMR90p11
70.5	D1	91.8493150393862	GAPDH_3	61.4	IMR90p11
71.0	D1	93.776319369592	GAPDH_3	61.4	IMR90p11
71.5	D1	96.4285268956467	GAPDH_3	61.4	IMR90p11
72.0	D1	98.6895031060225	GAPDH_3	61.4	IMR90p11
72.5	D1	101.346283115317	GAPDH_3	61.4	IMR90p11
73.0	D1	103.302196218475	GAPDH_3	61.4	IMR90p11
73.5	D1	103.121368948193	GAPDH_3	61.4	IMR90p11
74.0	D1	101.684685688488	GAPDH_3	61.4	IMR90p11
74.5	D1	99.258205553261	GAPDH_3	61.4	IMR90p11
75.0	D1	96.1062403460551	GAPDH_3	61.4	IMR90p11
75.5	D1	92.8492103201972	GAPDH_3	61.4	IMR90p11
76.0	D1	90.1079488531169	GAPDH_3	61.4	IMR90p11
76.5	D1	88.0738075901191	GAPDH_3	61.4	IMR90p11
77.0	D1	86.8458981028755	GAPDH_3	61.4	IMR90p11
77.5	D1	86.4340505014791	GAPDH_3	61.4	IMR90p11
78.0	D1	87.14205338232	GAPDH_3	61.4	IMR90p11
78.5	D1	91.1123490288617	GAPDH_3	61.4	IMR90p11
79.0	D1	103.03272908985	GAPDH_3	61.4	IMR90p11
79.5	D1	125.092849191691	GAPDH_3	61.4	IMR90p11
80.0	D1	164.538980444937	GAPDH_3	61.4	IMR90p11
80.5	D1	222.734449803761	GAPDH_3	61.4	IMR90p11
81.0	D1	279.437635053577	GAPDH_3	61.4	IMR90p11
81.5	D1	315.942824403478	GAPDH_3	61.4	IMR90p11
82.0	D1	328.872221452954	GAPDH_3	61.4	IMR90p11
82.5	D1	302.973231255205	GAPDH_3	61.4	IMR90p11
83.0	D1	234.376731258771	GAPDH_3	61.4	IMR90p11
83.5	D1	156.668654126725	GAPDH_3	61.4	IMR90p11
84.0	D1	91.8587404293719	GAPDH_3	61.4	IMR90p11
84.5	D1	40.1792621701513	GAPDH_3	61.4	IMR90p11
85.0	D1	9.89968120860692	GAPDH_3	61.4	IMR90p11
85.5	D1	2.86967409696365	GAPDH_3	61.4	IMR90p11
86.0	D1	3.21479636922925	GAPDH_3	61.4	IMR90p11
86.5	D1	2.89056299998197	GAPDH_3	61.4	IMR90p11
87.0	D1	2.77677185560191	GAPDH_3	61.4	IMR90p11
87.5	D1	2.50612612620648	GAPDH_3	61.4	IMR90p11
88.0	D1	2.25100036447759	GAPDH_3	61.4	IMR90p11
88.5	D1	2.27616090355082	GAPDH_3	61.4	IMR90p11
89.0	D1	2.25470529275049	GAPDH_3	61.4	IMR90p11
89.5	D1	2.27357920812108	GAPDH_3	61.4	IMR90p11
90.0	D1	2.19988575075803	GAPDH_3	61.4	IMR90p11
90.5	D1	2.11658097007199	GAPDH_3	61.4	IMR90p11
91.0	D1	2.13097293913955	GAPDH_3	61.4	IMR90p11
91.5	D1	2.17508702435083	GAPDH_3	61.4	IMR90p11
92.0	D1	2.18587053546435	GAPDH_3	61.4	IMR90p11
92.5	D1	2.21263666903673	GAPDH_3	61.4	IMR90p11
93.0	D1	1.98385549718813	GAPDH_3	61.4	IMR90p11
93.5	D1	2.003273139047	GAPDH_3	61.4	IMR90p11
94.0	D1	1.88795886486872	GAPDH_3	61.4	IMR90p11
94.5	D1	2.55227374138934	GAPDH_3	61.4	IMR90p11
95.0	D1	1.52469239962323	GAPDH_3	61.4	IMR90p11
55.0	E1	0.891995249759248	GAPDH_3	59.0	IMR90p11
55.5	E1	1.93265637447666	GAPDH_3	59.0	IMR90p11
56.0	E1	1.78399049951611	GAPDH_3	59.0	IMR90p11
56.5	E1	1.78399049951213	GAPDH_3	59.0	IMR90p11
57.0	E1	1.78399049954612	GAPDH_3	59.0	IMR90p11
57.5	E1	1.62635687684019	GAPDH_3	59.0	IMR90p11
58.0	E1	2.61092182307607	GAPDH_3	59.0	IMR90p11
58.5	E1	4.56923610082436	GAPDH_3	59.0	IMR90p11
59.0	E1	5.1387293900857	GAPDH_3	59.0	IMR90p11
59.5	E1	4.54279781627145	GAPDH_3	59.0	IMR90p11
60.0	E1	3.7615721935108	GAPDH_3	59.0	IMR90p11
60.5	E1	3.25402845244366	GAPDH_3	59.0	IMR90p11
61.0	E1	2.56600349299129	GAPDH_3	59.0	IMR90p11
61.5	E1	2.19945071592269	GAPDH_3	59.0	IMR90p11
62.0	E1	2.52368586405862	GAPDH_3	59.0	IMR90p11
62.5	E1	2.81386715204223	GAPDH_3	59.0	IMR90p11
63.0	E1	3.6134803028641	GAPDH_3	59.0	IMR90p11
63.5	E1	6.07778332127646	GAPDH_3	59.0	IMR90p11
64.0	E1	10.3779486003403	GAPDH_3	59.0	IMR90p11
64.5	E1	16.6144036753586	GAPDH_3	59.0	IMR90p11
65.0	E1	25.3620625782621	GAPDH_3	59.0	IMR90p11
65.5	E1	35.3987402198904	GAPDH_3	59.0	IMR90p11
66.0	E1	45.7866047975784	GAPDH_3	59.0	IMR90p11
66.5	E1	55.48228430906	GAPDH_3	59.0	IMR90p11
67.0	E1	63.4197220276476	GAPDH_3	59.0	IMR90p11
67.5	E1	69.1929874964738	GAPDH_3	59.0	IMR90p11
68.0	E1	73.2335367629048	GAPDH_3	59.0	IMR90p11
68.5	E1	75.5490963686773	GAPDH_3	59.0	IMR90p11
69.0	E1	76.8280876440864	GAPDH_3	59.0	IMR90p11
69.5	E1	78.8756815876117	GAPDH_3	59.0	IMR90p11
70.0	E1	82.127169565345	GAPDH_3	59.0	IMR90p11
70.5	E1	87.2492059486556	GAPDH_3	59.0	IMR90p11
71.0	E1	95.0639317274753	GAPDH_3	59.0	IMR90p11
71.5	E1	106.413154896659	GAPDH_3	59.0	IMR90p11
72.0	E1	119.63064267082	GAPDH_3	59.0	IMR90p11
72.5	E1	132.536206415977	GAPDH_3	59.0	IMR90p11
73.0	E1	143.173253400233	GAPDH_3	59.0	IMR90p11
73.5	E1	149.627874196935	GAPDH_3	59.0	IMR90p11
74.0	E1	149.545074386773	GAPDH_3	59.0	IMR90p11
74.5	E1	142.094998354092	GAPDH_3	59.0	IMR90p11
75.0	E1	129.926495937004	GAPDH_3	59.0	IMR90p11
75.5	E1	115.207536853138	GAPDH_3	59.0	IMR90p11
76.0	E1	99.733528127025	GAPDH_3	59.0	IMR90p11
76.5	E1	85.6926358302453	GAPDH_3	59.0	IMR90p11
77.0	E1	74.7981863888529	GAPDH_3	59.0	IMR90p11
77.5	E1	66.8356446333806	GAPDH_3	59.0	IMR90p11
78.0	E1	62.2629766031633	GAPDH_3	59.0	IMR90p11
78.5	E1	60.4280392817032	GAPDH_3	59.0	IMR90p11
79.0	E1	64.0260823129279	GAPDH_3	59.0	IMR90p11
79.5	E1	76.1134858240081	GAPDH_3	59.0	IMR90p11
80.0	E1	97.8137910464815	GAPDH_3	59.0	IMR90p11
80.5	E1	129.119411174565	GAPDH_3	59.0	IMR90p11
81.0	E1	162.245052901224	GAPDH_3	59.0	IMR90p11
81.5	E1	184.261224507243	GAPDH_3	59.0	IMR90p11
82.0	E1	189.737045993996	GAPDH_3	59.0	IMR90p11
82.5	E1	174.938952240072	GAPDH_3	59.0	IMR90p11
83.0	E1	136.950217982178	GAPDH_3	59.0	IMR90p11
83.5	E1	91.1914890208942	GAPDH_3	59.0	IMR90p11
84.0	E1	53.3072976228	GAPDH_3	59.0	IMR90p11
84.5	E1	24.5786002628465	GAPDH_3	59.0	IMR90p11
85.0	E1	6.58591810856143	GAPDH_3	59.0	IMR90p11
85.5	E1	1.63108180905277	GAPDH_3	59.0	IMR90p11
86.0	E1	2.26802042176064	GAPDH_3	59.0	IMR90p11
86.5	E1	2.16373597248645	GAPDH_3	59.0	IMR90p11
87.0	E1	2.28557223129354	GAPDH_3	59.0	IMR90p11
87.5	E1	2.86019895235444	GAPDH_3	59.0	IMR90p11
88.0	E1	3.00415806492271	GAPDH_3	59.0	IMR90p11
88.5	E1	2.81819824881836	GAPDH_3	59.0	IMR90p11
89.0	E1	2.61284284208574	GAPDH_3	59.0	IMR90p11
89.5	E1	2.02498352040215	GAPDH_3	59.0	IMR90p11
90.0	E1	1.19176168763488	GAPDH_3	59.0	IMR90p11
90.5	E1	0.869615923579147	GAPDH_3	59.0	IMR90p11
91.0	E1	0.751144281230381	GAPDH_3	59.0	IMR90p11
91.5	E1	0.857687193549452	GAPDH_3	59.0	IMR90p11
92.0	E1	1.33030561307345	GAPDH_3	59.0	IMR90p11
92.5	E1	1.90763773109069	GAPDH_3	59.0	IMR90p11
93.0	E1	2.52368018336466	GAPDH_3	59.0	IMR90p11
93.5	E1	2.54422809551698	GAPDH_3	59.0	IMR90p11
94.0	E1	2.64956081668589	GAPDH_3	59.0	IMR90p11
94.5	E1	1.84213276306519	GAPDH_3	59.0	IMR90p11
95.0	E1	0.275691279013529	GAPDH_3	59.0	IMR90p11
55.0	F1	-11.2241758107524	GAPDH_3	57.0	IMR90p11
55.5	F1	-24.319047589963	GAPDH_3	57.0	IMR90p11
56.0	F1	-22.4483516215043	GAPDH_3	57.0	IMR90p11
56.5	F1	-22.4483516215059	GAPDH_3	57.0	IMR90p11
57.0	F1	-22.4483516214941	GAPDH_3	57.0	IMR90p11
57.5	F1	-23.4033358275625	GAPDH_3	57.0	IMR90p11
58.0	F1	-17.5906606257305	GAPDH_3	57.0	IMR90p11
58.5	F1	-5.55507413700025	GAPDH_3	57.0	IMR90p11
59.0	F1	4.28915582001571	GAPDH_3	57.0	IMR90p11
59.5	F1	12.4160839943343	GAPDH_3	57.0	IMR90p11
60.0	F1	18.4028344003821	GAPDH_3	57.0	IMR90p11
60.5	F1	22.6034907398856	GAPDH_3	57.0	IMR90p11
61.0	F1	24.7469742542293	GAPDH_3	57.0	IMR90p11
61.5	F1	25.997798113551	GAPDH_3	57.0	IMR90p11
62.0	F1	26.2298434275226	GAPDH_3	57.0	IMR90p11
62.5	F1	25.1291230062762	GAPDH_3	57.0	IMR90p11
63.0	F1	24.3500843849525	GAPDH_3	57.0	IMR90p11
63.5	F1	25.049632818929	GAPDH_3	57.0	IMR90p11
64.0	F1	26.4528364474246	GAPDH_3	57.0	IMR90p11
64.5	F1	29.5201361489245	GAPDH_3	57.0	IMR90p11
65.0	F1	35.5176442884161	GAPDH_3	57.0	IMR90p11
65.5	F1	42.5978121166731	GAPDH_3	57.0	IMR90p11
66.0	F1	49.5863217554235	GAPDH_3	57.0	IMR90p11
66.5	F1	56.6034566096885	GAPDH_3	57.0	IMR90p11
67.0	F1	62.4341239404857	GAPDH_3	57.0	IMR90p11
67.5	F1	66.0869609261488	GAPDH_3	57.0	IMR90p11
68.0	F1	68.6647091820329	GAPDH_3	57.0	IMR90p11
68.5	F1	69.8882920131939	GAPDH_3	57.0	IMR90p11
69.0	F1	69.449941854748	GAPDH_3	57.0	IMR90p11
69.5	F1	68.7768140579313	GAPDH_3	57.0	IMR90p11
70.0	F1	68.267809341853	GAPDH_3	57.0	IMR90p11
70.5	F1	67.3240496967168	GAPDH_3	57.0	IMR90p11
71.0	F1	66.4908011270768	GAPDH_3	57.0	IMR90p11
71.5	F1	66.9542023051918	GAPDH_3	57.0	IMR90p11
72.0	F1	67.655317725785	GAPDH_3	57.0	IMR90p11
72.5	F1	67.9325029367611	GAPDH_3	57.0	IMR90p11
73.0	F1	68.2781948797244	GAPDH_3	57.0	IMR90p11
73.5	F1	68.8736975800355	GAPDH_3	57.0	IMR90p11
74.0	F1	68.6818063958218	GAPDH_3	57.0	IMR90p11
74.5	F1	68.0214445566321	GAPDH_3	57.0	IMR90p11
75.0	F1	67.8844597644134	GAPDH_3	57.0	IMR90p11
75.5	F1	67.187837874187	GAPDH_3	57.0	IMR90p11
76.0	F1	66.4781359777398	GAPDH_3	57.0	IMR90p11
76.5	F1	65.9285069350072	GAPDH_3	57.0	IMR90p11
77.0	F1	65.0598531665461	GAPDH_3	57.0	IMR90p11
77.5	F1	63.9458822214291	GAPDH_3	57.0	IMR90p11
78.0	F1	64.2633691166484	GAPDH_3	57.0	IMR90p11
78.5	F1	65.5499341920755	GAPDH_3	57.0	IMR90p11
79.0	F1	71.4543469559752	GAPDH_3	57.0	IMR90p11
79.5	F1	85.659685462713	GAPDH_3	57.0	IMR90p11
80.0	F1	110.894203124743	GAPDH_3	57.0	IMR90p11
80.5	F1	146.439826490591	GAPDH_3	57.0	IMR90p11
81.0	F1	181.738406699513	GAPDH_3	57.0	IMR90p11
81.5	F1	204.669157771957	GAPDH_3	57.0	IMR90p11
82.0	F1	210.03529496912	GAPDH_3	57.0	IMR90p11
82.5	F1	190.441667019582	GAPDH_3	57.0	IMR90p11
83.0	F1	146.022464938781	GAPDH_3	57.0	IMR90p11
83.5	F1	96.5487145877116	GAPDH_3	57.0	IMR90p11
84.0	F1	55.2180957969799	GAPDH_3	57.0	IMR90p11
84.5	F1	23.8283831673197	GAPDH_3	57.0	IMR90p11
85.0	F1	6.49778551176655	GAPDH_3	57.0	IMR90p11
85.5	F1	2.89551740937719	GAPDH_3	57.0	IMR90p11
86.0	F1	3.42512647294251	GAPDH_3	57.0	IMR90p11
86.5	F1	3.50111421755832	GAPDH_3	57.0	IMR90p11
87.0	F1	3.21369175680815	GAPDH_3	57.0	IMR90p11
87.5	F1	2.47404526878853	GAPDH_3	57.0	IMR90p11
88.0	F1	1.97812719434205	GAPDH_3	57.0	IMR90p11
88.5	F1	1.84760111507063	GAPDH_3	57.0	IMR90p11
89.0	F1	1.7036577659382	GAPDH_3	57.0	IMR90p11
89.5	F1	1.87679554490109	GAPDH_3	57.0	IMR90p11
90.0	F1	2.58621480199713	GAPDH_3	57.0	IMR90p11
90.5	F1	2.63686558032379	GAPDH_3	57.0	IMR90p11
91.0	F1	2.70806320391995	GAPDH_3	57.0	IMR90p11
91.5	F1	3.13034783533129	GAPDH_3	57.0	IMR90p11
92.0	F1	3.02389692301676	GAPDH_3	57.0	IMR90p11
92.5	F1	2.68216752267318	GAPDH_3	57.0	IMR90p11
93.0	F1	2.453783816883	GAPDH_3	57.0	IMR90p11
93.5	F1	1.49394528293789	GAPDH_3	57.0	IMR90p11
94.0	F1	0.756263915679995	GAPDH_3	57.0	IMR90p11
94.5	F1	-0.636531107417738	GAPDH_3	57.0	IMR90p11
95.0	F1	-1.02218198627673	GAPDH_3	57.0	IMR90p11
55.0	G1	-3.02455333910427	GAPDH_3	55.7	IMR90p11
55.5	G1	-6.5531989013939	GAPDH_3	55.7	IMR90p11
56.0	G1	-6.0491066782098	GAPDH_3	55.7	IMR90p11
56.5	G1	-6.04910667821071	GAPDH_3	55.7	IMR90p11
57.0	G1	-6.04910667820036	GAPDH_3	55.7	IMR90p11
57.5	G1	-6.91905903543682	GAPDH_3	55.7	IMR90p11
58.0	G1	-1.49414803783327	GAPDH_3	55.7	IMR90p11
58.5	G1	8.83193501043502	GAPDH_3	55.7	IMR90p11
59.0	G1	15.2090947025096	GAPDH_3	55.7	IMR90p11
59.5	G1	19.5757969680786	GAPDH_3	55.7	IMR90p11
60.0	G1	22.4819076353268	GAPDH_3	55.7	IMR90p11
60.5	G1	23.5472692463934	GAPDH_3	55.7	IMR90p11
61.0	G1	23.7268888985262	GAPDH_3	55.7	IMR90p11
61.5	G1	24.005553028951	GAPDH_3	55.7	IMR90p11
62.0	G1	23.9539114531664	GAPDH_3	55.7	IMR90p11
62.5	G1	23.4974354346886	GAPDH_3	55.7	IMR90p11
63.0	G1	24.1951680889571	GAPDH_3	55.7	IMR90p11
63.5	G1	25.8638062762924	GAPDH_3	55.7	IMR90p11
64.0	G1	28.3381677479957	GAPDH_3	55.7	IMR90p11
64.5	G1	32.2932872575091	GAPDH_3	55.7	IMR90p11
65.0	G1	37.2917222835829	GAPDH_3	55.7	IMR90p11
65.5	G1	42.3315750159566	GAPDH_3	55.7	IMR90p11
66.0	G1	47.4837761204559	GAPDH_3	55.7	IMR90p11
66.5	G1	51.721295016069	GAPDH_3	55.7	IMR90p11
67.0	G1	54.0979314698792	GAPDH_3	55.7	IMR90p11
67.5	G1	55.685986310598	GAPDH_3	55.7	IMR90p11
68.0	G1	56.3569431168057	GAPDH_3	55.7	IMR90p11
68.5	G1	55.6198856621656	GAPDH_3	55.7	IMR90p11
69.0	G1	55.2907020047254	GAPDH_3	55.7	IMR90p11
69.5	G1	55.6077368811609	GAPDH_3	55.7	IMR90p11
70.0	G1	54.7444176100162	GAPDH_3	55.7	IMR90p11
70.5	G1	53.6542319974303	GAPDH_3	55.7	IMR90p11
71.0	G1	53.4403776460771	GAPDH_3	55.7	IMR90p11
71.5	G1	52.6106961705661	GAPDH_3	55.7	IMR90p11
72.0	G1	51.2605079211137	GAPDH_3	55.7	IMR90p11
72.5	G1	51.0822160330306	GAPDH_3	55.7	IMR90p11
73.0	G1	51.4472224433301	GAPDH_3	55.7	IMR90p11
73.5	G1	51.6012107341938	GAPDH_3	55.7	IMR90p11
74.0	G1	51.7765172720349	GAPDH_3	55.7	IMR90p11
74.5	G1	52.3142256553567	GAPDH_3	55.7	IMR90p11
75.0	G1	52.4031288789751	GAPDH_3	55.7	IMR90p11
75.5	G1	52.1057567024655	GAPDH_3	55.7	IMR90p11
76.0	G1	51.8276460141461	GAPDH_3	55.7	IMR90p11
76.5	G1	51.3052029563235	GAPDH_3	55.7	IMR90p11
77.0	G1	50.390159711469	GAPDH_3	55.7	IMR90p11
77.5	G1	49.9287814951147	GAPDH_3	55.7	IMR90p11
78.0	G1	49.8536366947741	GAPDH_3	55.7	IMR90p11
78.5	G1	50.254407573862	GAPDH_3	55.7	IMR90p11
79.0	G1	54.8074855155137	GAPDH_3	55.7	IMR90p11
79.5	G1	65.1598989074338	GAPDH_3	55.7	IMR90p11
80.0	G1	83.4988855084284	GAPDH_3	55.7	IMR90p11
80.5	G1	110.163787135205	GAPDH_3	55.7	IMR90p11
81.0	G1	136.987717908887	GAPDH_3	55.7	IMR90p11
81.5	G1	154.025442261104	GAPDH_3	55.7	IMR90p11
82.0	G1	158.337941556098	GAPDH_3	55.7	IMR90p11
82.5	G1	144.333344856177	GAPDH_3	55.7	IMR90p11
83.0	G1	111.045724039518	GAPDH_3	55.7	IMR90p11
83.5	G1	73.5741255640062	GAPDH_3	55.7	IMR90p11
84.0	G1	42.5947787398273	GAPDH_3	55.7	IMR90p11
84.5	G1	18.8225414332006	GAPDH_3	55.7	IMR90p11
85.0	G1	5.12274038191987	GAPDH_3	55.7	IMR90p11
85.5	G1	2.22915200961364	GAPDH_3	55.7	IMR90p11
86.0	G1	2.6028442492771	GAPDH_3	55.7	IMR90p11
86.5	G1	2.36286171398609	GAPDH_3	55.7	IMR90p11
87.0	G1	2.22849210177736	GAPDH_3	55.7	IMR90p11
87.5	G1	2.04187554847618	GAPDH_3	55.7	IMR90p11
88.0	G1	1.77772248746857	GAPDH_3	55.7	IMR90p11
88.5	G1	2.00981840174023	GAPDH_3	55.7	IMR90p11
89.0	G1	2.35392669167459	GAPDH_3	55.7	IMR90p11
89.5	G1	2.38469068472455	GAPDH_3	55.7	IMR90p11
90.0	G1	2.56912246785873	GAPDH_3	55.7	IMR90p11
90.5	G1	2.54094410401234	GAPDH_3	55.7	IMR90p11
91.0	G1	1.71663971966342	GAPDH_3	55.7	IMR90p11
91.5	G1	1.47666641901839	GAPDH_3	55.7	IMR90p11
92.0	G1	1.73538375198063	GAPDH_3	55.7	IMR90p11
92.5	G1	1.25123622762152	GAPDH_3	55.7	IMR90p11
93.0	G1	1.59452688356873	GAPDH_3	55.7	IMR90p11
93.5	G1	1.42298047216542	GAPDH_3	55.7	IMR90p11
94.0	G1	0.931791772299221	GAPDH_3	55.7	IMR90p11
94.5	G1	-1.37627773090753	GAPDH_3	55.7	IMR90p11
95.0	G1	-1.76986267839357	GAPDH_3	55.7	IMR90p11
55.0	H1	5.34321510624744	GAPDH_3	55.0	IMR90p11
55.5	H1	11.5769660635362	GAPDH_3	55.0	IMR90p11
56.0	H1	10.6864302124949	GAPDH_3	55.0	IMR90p11
56.5	H1	10.6864302124925	GAPDH_3	55.0	IMR90p11
57.0	H1	10.6864302125136	GAPDH_3	55.0	IMR90p11
57.5	H1	10.4281308257131	GAPDH_3	55.0	IMR90p11
58.0	H1	12.1362305106404	GAPDH_3	55.0	IMR90p11
58.5	H1	14.5681662192435	GAPDH_3	55.0	IMR90p11
59.0	H1	15.5767104710858	GAPDH_3	55.0	IMR90p11
59.5	H1	15.831059616831	GAPDH_3	55.0	IMR90p11
60.0	H1	15.1906064795411	GAPDH_3	55.0	IMR90p11
60.5	H1	14.2675071012798	GAPDH_3	55.0	IMR90p11
61.0	H1	13.2456026963152	GAPDH_3	55.0	IMR90p11
61.5	H1	13.0843237858278	GAPDH_3	55.0	IMR90p11
62.0	H1	13.6983266738146	GAPDH_3	55.0	IMR90p11
62.5	H1	15.0994677955163	GAPDH_3	55.0	IMR90p11
63.0	H1	17.1493946968795	GAPDH_3	55.0	IMR90p11
63.5	H1	19.6354818525232	GAPDH_3	55.0	IMR90p11
64.0	H1	21.839872631272	GAPDH_3	55.0	IMR90p11
64.5	H1	23.8051709207718	GAPDH_3	55.0	IMR90p11
65.0	H1	25.5363525036357	GAPDH_3	55.0	IMR90p11
65.5	H1	26.5277888430268	GAPDH_3	55.0	IMR90p11
66.0	H1	27.0904714779398	GAPDH_3	55.0	IMR90p11
66.5	H1	27.0982173925385	GAPDH_3	55.0	IMR90p11
67.0	H1	26.9382987544384	GAPDH_3	55.0	IMR90p11
67.5	H1	26.573685292268	GAPDH_3	55.0	IMR90p11
68.0	H1	26.0117086911259	GAPDH_3	55.0	IMR90p11
68.5	H1	25.5938753516998	GAPDH_3	55.0	IMR90p11
69.0	H1	25.3235916741524	GAPDH_3	55.0	IMR90p11
69.5	H1	24.8600598939877	GAPDH_3	55.0	IMR90p11
70.0	H1	24.778626332299	GAPDH_3	55.0	IMR90p11
70.5	H1	24.8324045138892	GAPDH_3	55.0	IMR90p11
71.0	H1	24.3796204331781	GAPDH_3	55.0	IMR90p11
71.5	H1	24.2515976291252	GAPDH_3	55.0	IMR90p11
72.0	H1	24.0880667249838	GAPDH_3	55.0	IMR90p11
72.5	H1	23.0778515514355	GAPDH_3	55.0	IMR90p11
73.0	H1	22.4814147147263	GAPDH_3	55.0	IMR90p11
73.5	H1	22.8385909937324	GAPDH_3	55.0	IMR90p11
74.0	H1	23.1653438218663	GAPDH_3	55.0	IMR90p11
74.5	H1	24.038189002059	GAPDH_3	55.0	IMR90p11
75.0	H1	25.7277245524746	GAPDH_3	55.0	IMR90p11
75.5	H1	26.7440311932921	GAPDH_3	55.0	IMR90p11
76.0	H1	26.6497314889431	GAPDH_3	55.0	IMR90p11
76.5	H1	25.7760479878854	GAPDH_3	55.0	IMR90p11
77.0	H1	23.8039110773206	GAPDH_3	55.0	IMR90p11
77.5	H1	21.3376714626934	GAPDH_3	55.0	IMR90p11
78.0	H1	19.5424263605868	GAPDH_3	55.0	IMR90p11
78.5	H1	18.3804508602861	GAPDH_3	55.0	IMR90p11
79.0	H1	18.7653964944873	GAPDH_3	55.0	IMR90p11
79.5	H1	21.2353499418182	GAPDH_3	55.0	IMR90p11
80.0	H1	26.2582102574979	GAPDH_3	55.0	IMR90p11
80.5	H1	32.7743464690552	GAPDH_3	55.0	IMR90p11
81.0	H1	38.87922132238	GAPDH_3	55.0	IMR90p11
81.5	H1	42.6023645743133	GAPDH_3	55.0	IMR90p11
82.0	H1	42.8522335767392	GAPDH_3	55.0	IMR90p11
82.5	H1	38.162126882615	GAPDH_3	55.0	IMR90p11
83.0	H1	29.3710242329981	GAPDH_3	55.0	IMR90p11
83.5	H1	20.3530730387055	GAPDH_3	55.0	IMR90p11
84.0	H1	12.5735142048574	GAPDH_3	55.0	IMR90p11
84.5	H1	6.72902251084759	GAPDH_3	55.0	IMR90p11
85.0	H1	3.54167611787506	GAPDH_3	55.0	IMR90p11
85.5	H1	2.55124373510893	GAPDH_3	55.0	IMR90p11
86.0	H1	2.17034823713982	GAPDH_3	55.0	IMR90p11
86.5	H1	2.160002493501	GAPDH_3	55.0	IMR90p11
87.0	H1	2.12541017298844	GAPDH_3	55.0	IMR90p11
87.5	H1	1.65654021970266	GAPDH_3	55.0	IMR90p11
88.0	H1	1.66380116846238	GAPDH_3	55.0	IMR90p11
88.5	H1	1.85283510676175	GAPDH_3	55.0	IMR90p11
89.0	H1	1.60627922999828	GAPDH_3	55.0	IMR90p11
89.5	H1	1.82249020687487	GAPDH_3	55.0	IMR90p11
90.0	H1	2.64186057963792	GAPDH_3	55.0	IMR90p11
90.5	H1	2.9905038027764	GAPDH_3	55.0	IMR90p11
91.0	H1	2.97503640916358	GAPDH_3	55.0	IMR90p11
91.5	H1	3.1986914616366	GAPDH_3	55.0	IMR90p11
92.0	H1	2.88605863748808	GAPDH_3	55.0	IMR90p11
92.5	H1	2.18885103975259	GAPDH_3	55.0	IMR90p11
93.0	H1	1.31711044640815	GAPDH_3	55.0	IMR90p11
93.5	H1	0.50188334047067	GAPDH_3	55.0	IMR90p11
94.0	H1	-0.0213062231972003	GAPDH_3	55.0	IMR90p11
94.5	H1	-0.688381639950705	GAPDH_3	55.0	IMR90p11
95.0	H1	-0.489296354271403	GAPDH_3	55.0	IMR90p11
55.0	A1	-9.76	GAPDH_3	65.0	IMR90p2
55.5	A1	-21.15	GAPDH_3	65.0	IMR90p2
56.0	A1	-19.53	GAPDH_3	65.0	IMR90p2
56.5	A1	-19.53	GAPDH_3	65.0	IMR90p2
57.0	A1	-19.53	GAPDH_3	65.0	IMR90p2
57.5	A1	-19.46	GAPDH_3	65.0	IMR90p2
58.0	A1	-19.75	GAPDH_3	65.0	IMR90p2
58.5	A1	-21.45	GAPDH_3	65.0	IMR90p2
59.0	A1	-23.25	GAPDH_3	65.0	IMR90p2
59.5	A1	-23.79	GAPDH_3	65.0	IMR90p2
60.0	A1	-21.79	GAPDH_3	65.0	IMR90p2
60.5	A1	-16.75	GAPDH_3	65.0	IMR90p2
61.0	A1	-8.57	GAPDH_3	65.0	IMR90p2
61.5	A1	2.92	GAPDH_3	65.0	IMR90p2
62.0	A1	17.64	GAPDH_3	65.0	IMR90p2
62.5	A1	34.43	GAPDH_3	65.0	IMR90p2
63.0	A1	51.04	GAPDH_3	65.0	IMR90p2
63.5	A1	66.25	GAPDH_3	65.0	IMR90p2
64.0	A1	78.84	GAPDH_3	65.0	IMR90p2
64.5	A1	88.01	GAPDH_3	65.0	IMR90p2
65.0	A1	93.53	GAPDH_3	65.0	IMR90p2
65.5	A1	96.54	GAPDH_3	65.0	IMR90p2
66.0	A1	97.87	GAPDH_3	65.0	IMR90p2
66.5	A1	97.89	GAPDH_3	65.0	IMR90p2
67.0	A1	97.83	GAPDH_3	65.0	IMR90p2
67.5	A1	98.08	GAPDH_3	65.0	IMR90p2
68.0	A1	97.77	GAPDH_3	65.0	IMR90p2
68.5	A1	97.61	GAPDH_3	65.0	IMR90p2
69.0	A1	97.96	GAPDH_3	65.0	IMR90p2
69.5	A1	97.45	GAPDH_3	65.0	IMR90p2
70.0	A1	96.88	GAPDH_3	65.0	IMR90p2
70.5	A1	97.56	GAPDH_3	65.0	IMR90p2
71.0	A1	98.45	GAPDH_3	65.0	IMR90p2
71.5	A1	99.05	GAPDH_3	65.0	IMR90p2
72.0	A1	100.18	GAPDH_3	65.0	IMR90p2
72.5	A1	101.0	GAPDH_3	65.0	IMR90p2
73.0	A1	101.15	GAPDH_3	65.0	IMR90p2
73.5	A1	101.42	GAPDH_3	65.0	IMR90p2
74.0	A1	101.78	GAPDH_3	65.0	IMR90p2
74.5	A1	102.18	GAPDH_3	65.0	IMR90p2
75.0	A1	102.5	GAPDH_3	65.0	IMR90p2
75.5	A1	102.35	GAPDH_3	65.0	IMR90p2
76.0	A1	101.63	GAPDH_3	65.0	IMR90p2
76.5	A1	100.78	GAPDH_3	65.0	IMR90p2
77.0	A1	99.79	GAPDH_3	65.0	IMR90p2
77.5	A1	99.57	GAPDH_3	65.0	IMR90p2
78.0	A1	101.35	GAPDH_3	65.0	IMR90p2
78.5	A1	109.01	GAPDH_3	65.0	IMR90p2
79.0	A1	127.83	GAPDH_3	65.0	IMR90p2
79.5	A1	160.25	GAPDH_3	65.0	IMR90p2
80.0	A1	218.15	GAPDH_3	65.0	IMR90p2
80.5	A1	293.28	GAPDH_3	65.0	IMR90p2
81.0	A1	356.06	GAPDH_3	65.0	IMR90p2
81.5	A1	392.81	GAPDH_3	65.0	IMR90p2
82.0	A1	398.68	GAPDH_3	65.0	IMR90p2
82.5	A1	348.08	GAPDH_3	65.0	IMR90p2
83.0	A1	254.09	GAPDH_3	65.0	IMR90p2
83.5	A1	164.11	GAPDH_3	65.0	IMR90p2
84.0	A1	89.42	GAPDH_3	65.0	IMR90p2
84.5	A1	31.61	GAPDH_3	65.0	IMR90p2
85.0	A1	4.57	GAPDH_3	65.0	IMR90p2
85.5	A1	2.44	GAPDH_3	65.0	IMR90p2
86.0	A1	2.75	GAPDH_3	65.0	IMR90p2
86.5	A1	2.73	GAPDH_3	65.0	IMR90p2
87.0	A1	3.07	GAPDH_3	65.0	IMR90p2
87.5	A1	3.05	GAPDH_3	65.0	IMR90p2
88.0	A1	2.43	GAPDH_3	65.0	IMR90p2
88.5	A1	2.08	GAPDH_3	65.0	IMR90p2
89.0	A1	1.84	GAPDH_3	65.0	IMR90p2
89.5	A1	2.03	GAPDH_3	65.0	IMR90p2
90.0	A1	2.29	GAPDH_3	65.0	IMR90p2
90.5	A1	2.73	GAPDH_3	65.0	IMR90p2
91.0	A1	3.0	GAPDH_3	65.0	IMR90p2
91.5	A1	2.77	GAPDH_3	65.0	IMR90p2
92.0	A1	2.53	GAPDH_3	65.0	IMR90p2
92.5	A1	2.29	GAPDH_3	65.0	IMR90p2
93.0	A1	1.86	GAPDH_3	65.0	IMR90p2
93.5	A1	1.2	GAPDH_3	65.0	IMR90p2
94.0	A1	1.26	GAPDH_3	65.0	IMR90p2
94.5	A1	0.23	GAPDH_3	65.0	IMR90p2
95.0	A1	-0.5	GAPDH_3	65.0	IMR90p2
55.0	B1	2.8	GAPDH_3	64.5	IMR90p2
55.5	B1	6.06	GAPDH_3	64.5	IMR90p2
56.0	B1	5.6	GAPDH_3	64.5	IMR90p2
56.5	B1	5.6	GAPDH_3	64.5	IMR90p2
57.0	B1	5.6	GAPDH_3	64.5	IMR90p2
57.5	B1	5.48	GAPDH_3	64.5	IMR90p2
58.0	B1	6.22	GAPDH_3	64.5	IMR90p2
58.5	B1	7.67	GAPDH_3	64.5	IMR90p2
59.0	B1	8.46	GAPDH_3	64.5	IMR90p2
59.5	B1	9.08	GAPDH_3	64.5	IMR90p2
60.0	B1	9.58	GAPDH_3	64.5	IMR90p2
60.5	B1	10.34	GAPDH_3	64.5	IMR90p2
61.0	B1	11.64	GAPDH_3	64.5	IMR90p2
61.5	B1	12.77	GAPDH_3	64.5	IMR90p2
62.0	B1	13.99	GAPDH_3	64.5	IMR90p2
62.5	B1	16.48	GAPDH_3	64.5	IMR90p2
63.0	B1	20.25	GAPDH_3	64.5	IMR90p2
63.5	B1	24.49	GAPDH_3	64.5	IMR90p2
64.0	B1	30.84	GAPDH_3	64.5	IMR90p2
64.5	B1	40.3	GAPDH_3	64.5	IMR90p2
65.0	B1	51.6	GAPDH_3	64.5	IMR90p2
65.5	B1	63.67	GAPDH_3	64.5	IMR90p2
66.0	B1	75.76	GAPDH_3	64.5	IMR90p2
66.5	B1	86.18	GAPDH_3	64.5	IMR90p2
67.0	B1	93.73	GAPDH_3	64.5	IMR90p2
67.5	B1	98.36	GAPDH_3	64.5	IMR90p2
68.0	B1	100.37	GAPDH_3	64.5	IMR90p2
68.5	B1	101.18	GAPDH_3	64.5	IMR90p2
69.0	B1	101.64	GAPDH_3	64.5	IMR90p2
69.5	B1	101.84	GAPDH_3	64.5	IMR90p2
70.0	B1	102.14	GAPDH_3	64.5	IMR90p2
70.5	B1	102.87	GAPDH_3	64.5	IMR90p2
71.0	B1	103.97	GAPDH_3	64.5	IMR90p2
71.5	B1	105.13	GAPDH_3	64.5	IMR90p2
72.0	B1	106.4	GAPDH_3	64.5	IMR90p2
72.5	B1	107.5	GAPDH_3	64.5	IMR90p2
73.0	B1	108.52	GAPDH_3	64.5	IMR90p2
73.5	B1	109.18	GAPDH_3	64.5	IMR90p2
74.0	B1	108.98	GAPDH_3	64.5	IMR90p2
74.5	B1	107.77	GAPDH_3	64.5	IMR90p2
75.0	B1	106.31	GAPDH_3	64.5	IMR90p2
75.5	B1	104.81	GAPDH_3	64.5	IMR90p2
76.0	B1	102.82	GAPDH_3	64.5	IMR90p2
76.5	B1	101.43	GAPDH_3	64.5	IMR90p2
77.0	B1	101.05	GAPDH_3	64.5	IMR90p2
77.5	B1	101.38	GAPDH_3	64.5	IMR90p2
78.0	B1	103.63	GAPDH_3	64.5	IMR90p2
78.5	B1	112.4	GAPDH_3	64.5	IMR90p2
79.0	B1	132.57	GAPDH_3	64.5	IMR90p2
79.5	B1	166.15	GAPDH_3	64.5	IMR90p2
80.0	B1	225.49	GAPDH_3	64.5	IMR90p2
80.5	B1	302.44	GAPDH_3	64.5	IMR90p2
81.0	B1	366.25	GAPDH_3	64.5	IMR90p2
81.5	B1	402.44	GAPDH_3	64.5	IMR90p2
82.0	B1	407.41	GAPDH_3	64.5	IMR90p2
82.5	B1	355.82	GAPDH_3	64.5	IMR90p2
83.0	B1	259.12	GAPDH_3	64.5	IMR90p2
83.5	B1	166.43	GAPDH_3	64.5	IMR90p2
84.0	B1	90.87	GAPDH_3	64.5	IMR90p2
84.5	B1	32.71	GAPDH_3	64.5	IMR90p2
85.0	B1	4.9	GAPDH_3	64.5	IMR90p2
85.5	B1	3.1	GAPDH_3	64.5	IMR90p2
86.0	B1	4.03	GAPDH_3	64.5	IMR90p2
86.5	B1	3.74	GAPDH_3	64.5	IMR90p2
87.0	B1	3.55	GAPDH_3	64.5	IMR90p2
87.5	B1	3.14	GAPDH_3	64.5	IMR90p2
88.0	B1	2.55	GAPDH_3	64.5	IMR90p2
88.5	B1	2.22	GAPDH_3	64.5	IMR90p2
89.0	B1	1.9	GAPDH_3	64.5	IMR90p2
89.5	B1	1.53	GAPDH_3	64.5	IMR90p2
90.0	B1	1.5	GAPDH_3	64.5	IMR90p2
90.5	B1	1.32	GAPDH_3	64.5	IMR90p2
91.0	B1	1.24	GAPDH_3	64.5	IMR90p2
91.5	B1	1.46	GAPDH_3	64.5	IMR90p2
92.0	B1	2.04	GAPDH_3	64.5	IMR90p2
92.5	B1	2.45	GAPDH_3	64.5	IMR90p2
93.0	B1	2.57	GAPDH_3	64.5	IMR90p2
93.5	B1	2.08	GAPDH_3	64.5	IMR90p2
94.0	B1	1.76	GAPDH_3	64.5	IMR90p2
94.5	B1	0.29	GAPDH_3	64.5	IMR90p2
95.0	B1	-0.75	GAPDH_3	64.5	IMR90p2
55.0	C1	2.1	GAPDH_3	63.3	IMR90p2
55.5	C1	4.56	GAPDH_3	63.3	IMR90p2
56.0	C1	4.21	GAPDH_3	63.3	IMR90p2
56.5	C1	4.21	GAPDH_3	63.3	IMR90p2
57.0	C1	4.21	GAPDH_3	63.3	IMR90p2
57.5	C1	4.1	GAPDH_3	63.3	IMR90p2
58.0	C1	4.84	GAPDH_3	63.3	IMR90p2
58.5	C1	5.43	GAPDH_3	63.3	IMR90p2
59.0	C1	5.35	GAPDH_3	63.3	IMR90p2
59.5	C1	6.8	GAPDH_3	63.3	IMR90p2
60.0	C1	8.36	GAPDH_3	63.3	IMR90p2
60.5	C1	8.89	GAPDH_3	63.3	IMR90p2
61.0	C1	9.86	GAPDH_3	63.3	IMR90p2
61.5	C1	11.15	GAPDH_3	63.3	IMR90p2
62.0	C1	11.92	GAPDH_3	63.3	IMR90p2
62.5	C1	12.95	GAPDH_3	63.3	IMR90p2
63.0	C1	15.58	GAPDH_3	63.3	IMR90p2
63.5	C1	19.77	GAPDH_3	63.3	IMR90p2
64.0	C1	25.12	GAPDH_3	63.3	IMR90p2
64.5	C1	32.1	GAPDH_3	63.3	IMR90p2
65.0	C1	41.7	GAPDH_3	63.3	IMR90p2
65.5	C1	52.71	GAPDH_3	63.3	IMR90p2
66.0	C1	63.54	GAPDH_3	63.3	IMR90p2
66.5	C1	74.14	GAPDH_3	63.3	IMR90p2
67.0	C1	83.48	GAPDH_3	63.3	IMR90p2
67.5	C1	89.47	GAPDH_3	63.3	IMR90p2
68.0	C1	92.73	GAPDH_3	63.3	IMR90p2
68.5	C1	94.63	GAPDH_3	63.3	IMR90p2
69.0	C1	95.36	GAPDH_3	63.3	IMR90p2
69.5	C1	95.43	GAPDH_3	63.3	IMR90p2
70.0	C1	96.56	GAPDH_3	63.3	IMR90p2
70.5	C1	98.63	GAPDH_3	63.3	IMR90p2
71.0	C1	100.34	GAPDH_3	63.3	IMR90p2
71.5	C1	102.31	GAPDH_3	63.3	IMR90p2
72.0	C1	105.14	GAPDH_3	63.3	IMR90p2
72.5	C1	107.44	GAPDH_3	63.3	IMR90p2
73.0	C1	109.03	GAPDH_3	63.3	IMR90p2
73.5	C1	110.71	GAPDH_3	63.3	IMR90p2
74.0	C1	111.73	GAPDH_3	63.3	IMR90p2
74.5	C1	110.99	GAPDH_3	63.3	IMR90p2
75.0	C1	108.83	GAPDH_3	63.3	IMR90p2
75.5	C1	106.07	GAPDH_3	63.3	IMR90p2
76.0	C1	103.19	GAPDH_3	63.3	IMR90p2
76.5	C1	100.24	GAPDH_3	63.3	IMR90p2
77.0	C1	97.96	GAPDH_3	63.3	IMR90p2
77.5	C1	97.35	GAPDH_3	63.3	IMR90p2
78.0	C1	97.99	GAPDH_3	63.3	IMR90p2
78.5	C1	102.59	GAPDH_3	63.3	IMR90p2
79.0	C1	117.37	GAPDH_3	63.3	IMR90p2
79.5	C1	143.56	GAPDH_3	63.3	IMR90p2
80.0	C1	190.49	GAPDH_3	63.3	IMR90p2
80.5	C1	259.14	GAPDH_3	63.3	IMR90p2
81.0	C1	323.57	GAPDH_3	63.3	IMR90p2
81.5	C1	363.78	GAPDH_3	63.3	IMR90p2
82.0	C1	377.63	GAPDH_3	63.3	IMR90p2
82.5	C1	344.82	GAPDH_3	63.3	IMR90p2
83.0	C1	262.82	GAPDH_3	63.3	IMR90p2
83.5	C1	173.69	GAPDH_3	63.3	IMR90p2
84.0	C1	99.75	GAPDH_3	63.3	IMR90p2
84.5	C1	41.0	GAPDH_3	63.3	IMR90p2
85.0	C1	7.85	GAPDH_3	63.3	IMR90p2
85.5	C1	1.7	GAPDH_3	63.3	IMR90p2
86.0	C1	2.97	GAPDH_3	63.3	IMR90p2
86.5	C1	3.21	GAPDH_3	63.3	IMR90p2
87.0	C1	3.36	GAPDH_3	63.3	IMR90p2
87.5	C1	3.25	GAPDH_3	63.3	IMR90p2
88.0	C1	2.82	GAPDH_3	63.3	IMR90p2
88.5	C1	2.65	GAPDH_3	63.3	IMR90p2
89.0	C1	2.84	GAPDH_3	63.3	IMR90p2
89.5	C1	2.93	GAPDH_3	63.3	IMR90p2
90.0	C1	2.97	GAPDH_3	63.3	IMR90p2
90.5	C1	2.83	GAPDH_3	63.3	IMR90p2
91.0	C1	2.61	GAPDH_3	63.3	IMR90p2
91.5	C1	2.31	GAPDH_3	63.3	IMR90p2
92.0	C1	1.88	GAPDH_3	63.3	IMR90p2
92.5	C1	1.5	GAPDH_3	63.3	IMR90p2
93.0	C1	1.47	GAPDH_3	63.3	IMR90p2
93.5	C1	1.11	GAPDH_3	63.3	IMR90p2
94.0	C1	0.71	GAPDH_3	63.3	IMR90p2
94.5	C1	0.2	GAPDH_3	63.3	IMR90p2
95.0	C1	-0.21	GAPDH_3	63.3	IMR90p2
55.0	D1	-3.78	GAPDH_3	61.4	IMR90p2
55.5	D1	-8.19	GAPDH_3	61.4	IMR90p2
56.0	D1	-7.56	GAPDH_3	61.4	IMR90p2
56.5	D1	-7.56	GAPDH_3	61.4	IMR90p2
57.0	D1	-7.56	GAPDH_3	61.4	IMR90p2
57.5	D1	-7.68	GAPDH_3	61.4	IMR90p2
58.0	D1	-7.04	GAPDH_3	61.4	IMR90p2
58.5	D1	-5.31	GAPDH_3	61.4	IMR90p2
59.0	D1	-3.67	GAPDH_3	61.4	IMR90p2
59.5	D1	-2.29	GAPDH_3	61.4	IMR90p2
60.0	D1	-0.78	GAPDH_3	61.4	IMR90p2
60.5	D1	1.0	GAPDH_3	61.4	IMR90p2
61.0	D1	3.19	GAPDH_3	61.4	IMR90p2
61.5	D1	5.14	GAPDH_3	61.4	IMR90p2
62.0	D1	7.9	GAPDH_3	61.4	IMR90p2
62.5	D1	11.45	GAPDH_3	61.4	IMR90p2
63.0	D1	15.19	GAPDH_3	61.4	IMR90p2
63.5	D1	19.92	GAPDH_3	61.4	IMR90p2
64.0	D1	26.46	GAPDH_3	61.4	IMR90p2
64.5	D1	34.62	GAPDH_3	61.4	IMR90p2
65.0	D1	44.41	GAPDH_3	61.4	IMR90p2
65.5	D1	55.62	GAPDH_3	61.4	IMR90p2
66.0	D1	66.59	GAPDH_3	61.4	IMR90p2
66.5	D1	75.76	GAPDH_3	61.4	IMR90p2
67.0	D1	82.31	GAPDH_3	61.4	IMR90p2
67.5	D1	86.28	GAPDH_3	61.4	IMR90p2
68.0	D1	88.15	GAPDH_3	61.4	IMR90p2
68.5	D1	88.74	GAPDH_3	61.4	IMR90p2
69.0	D1	88.95	GAPDH_3	61.4	IMR90p2
69.5	D1	89.3	GAPDH_3	61.4	IMR90p2
70.0	D1	90.08	GAPDH_3	61.4	IMR90p2
70.5	D1	90.73	GAPDH_3	61.4	IMR90p2
71.0	D1	91.57	GAPDH_3	61.4	IMR90p2
71.5	D1	93.51	GAPDH_3	61.4	IMR90p2
72.0	D1	96.19	GAPDH_3	61.4	IMR90p2
72.5	D1	99.57	GAPDH_3	61.4	IMR90p2
73.0	D1	104.0	GAPDH_3	61.4	IMR90p2
73.5	D1	108.19	GAPDH_3	61.4	IMR90p2
74.0	D1	109.96	GAPDH_3	61.4	IMR90p2
74.5	D1	109.86	GAPDH_3	61.4	IMR90p2
75.0	D1	107.37	GAPDH_3	61.4	IMR90p2
75.5	D1	102.42	GAPDH_3	61.4	IMR90p2
76.0	D1	96.61	GAPDH_3	61.4	IMR90p2
76.5	D1	91.73	GAPDH_3	61.4	IMR90p2
77.0	D1	88.19	GAPDH_3	61.4	IMR90p2
77.5	D1	86.37	GAPDH_3	61.4	IMR90p2
78.0	D1	86.74	GAPDH_3	61.4	IMR90p2
78.5	D1	91.15	GAPDH_3	61.4	IMR90p2
79.0	D1	104.61	GAPDH_3	61.4	IMR90p2
79.5	D1	127.12	GAPDH_3	61.4	IMR90p2
80.0	D1	166.58	GAPDH_3	61.4	IMR90p2
80.5	D1	222.1	GAPDH_3	61.4	IMR90p2
81.0	D1	272.09	GAPDH_3	61.4	IMR90p2
81.5	D1	300.95	GAPDH_3	61.4	IMR90p2
82.0	D1	307.75	GAPDH_3	61.4	IMR90p2
82.5	D1	276.09	GAPDH_3	61.4	IMR90p2
83.0	D1	206.74	GAPDH_3	61.4	IMR90p2
83.5	D1	135.48	GAPDH_3	61.4	IMR90p2
84.0	D1	77.04	GAPDH_3	61.4	IMR90p2
84.5	D1	30.82	GAPDH_3	61.4	IMR90p2
85.0	D1	6.29	GAPDH_3	61.4	IMR90p2
85.5	D1	2.64	GAPDH_3	61.4	IMR90p2
86.0	D1	2.89	GAPDH_3	61.4	IMR90p2
86.5	D1	2.96	GAPDH_3	61.4	IMR90p2
87.0	D1	3.53	GAPDH_3	61.4	IMR90p2
87.5	D1	3.27	GAPDH_3	61.4	IMR90p2
88.0	D1	2.91	GAPDH_3	61.4	IMR90p2
88.5	D1	2.64	GAPDH_3	61.4	IMR90p2
89.0	D1	2.41	GAPDH_3	61.4	IMR90p2
89.5	D1	2.73	GAPDH_3	61.4	IMR90p2
90.0	D1	3.04	GAPDH_3	61.4	IMR90p2
90.5	D1	3.25	GAPDH_3	61.4	IMR90p2
91.0	D1	3.89	GAPDH_3	61.4	IMR90p2
91.5	D1	4.22	GAPDH_3	61.4	IMR90p2
92.0	D1	3.65	GAPDH_3	61.4	IMR90p2
92.5	D1	3.27	GAPDH_3	61.4	IMR90p2
93.0	D1	3.42	GAPDH_3	61.4	IMR90p2
93.5	D1	2.91	GAPDH_3	61.4	IMR90p2
94.0	D1	2.55	GAPDH_3	61.4	IMR90p2
94.5	D1	2.12	GAPDH_3	61.4	IMR90p2
95.0	D1	0.61	GAPDH_3	61.4	IMR90p2
55.0	E1	-3.57	GAPDH_3	59.0	IMR90p2
55.5	E1	-7.73	GAPDH_3	59.0	IMR90p2
56.0	E1	-7.13	GAPDH_3	59.0	IMR90p2
56.5	E1	-7.13	GAPDH_3	59.0	IMR90p2
57.0	E1	-7.13	GAPDH_3	59.0	IMR90p2
57.5	E1	-7.27	GAPDH_3	59.0	IMR90p2
58.0	E1	-6.36	GAPDH_3	59.0	IMR90p2
58.5	E1	-5.04	GAPDH_3	59.0	IMR90p2
59.0	E1	-4.45	GAPDH_3	59.0	IMR90p2
59.5	E1	-3.49	GAPDH_3	59.0	IMR90p2
60.0	E1	-2.23	GAPDH_3	59.0	IMR90p2
60.5	E1	-0.69	GAPDH_3	59.0	IMR90p2
61.0	E1	1.51	GAPDH_3	59.0	IMR90p2
61.5	E1	4.29	GAPDH_3	59.0	IMR90p2
62.0	E1	7.63	GAPDH_3	59.0	IMR90p2
62.5	E1	11.98	GAPDH_3	59.0	IMR90p2
63.0	E1	17.3	GAPDH_3	59.0	IMR90p2
63.5	E1	22.99	GAPDH_3	59.0	IMR90p2
64.0	E1	28.89	GAPDH_3	59.0	IMR90p2
64.5	E1	34.76	GAPDH_3	59.0	IMR90p2
65.0	E1	40.68	GAPDH_3	59.0	IMR90p2
65.5	E1	46.47	GAPDH_3	59.0	IMR90p2
66.0	E1	51.34	GAPDH_3	59.0	IMR90p2
66.5	E1	55.99	GAPDH_3	59.0	IMR90p2
67.0	E1	61.07	GAPDH_3	59.0	IMR90p2
67.5	E1	65.55	GAPDH_3	59.0	IMR90p2
68.0	E1	69.13	GAPDH_3	59.0	IMR90p2
68.5	E1	73.28	GAPDH_3	59.0	IMR90p2
69.0	E1	77.23	GAPDH_3	59.0	IMR90p2
69.5	E1	80.25	GAPDH_3	59.0	IMR90p2
70.0	E1	83.09	GAPDH_3	59.0	IMR90p2
70.5	E1	86.72	GAPDH_3	59.0	IMR90p2
71.0	E1	91.39	GAPDH_3	59.0	IMR90p2
71.5	E1	96.79	GAPDH_3	59.0	IMR90p2
72.0	E1	102.57	GAPDH_3	59.0	IMR90p2
72.5	E1	108.38	GAPDH_3	59.0	IMR90p2
73.0	E1	112.1	GAPDH_3	59.0	IMR90p2
73.5	E1	111.33	GAPDH_3	59.0	IMR90p2
74.0	E1	106.65	GAPDH_3	59.0	IMR90p2
74.5	E1	99.1	GAPDH_3	59.0	IMR90p2
75.0	E1	89.48	GAPDH_3	59.0	IMR90p2
75.5	E1	79.82	GAPDH_3	59.0	IMR90p2
76.0	E1	72.49	GAPDH_3	59.0	IMR90p2
76.5	E1	67.07	GAPDH_3	59.0	IMR90p2
77.0	E1	63.54	GAPDH_3	59.0	IMR90p2
77.5	E1	61.71	GAPDH_3	59.0	IMR90p2
78.0	E1	60.88	GAPDH_3	59.0	IMR90p2
78.5	E1	61.68	GAPDH_3	59.0	IMR90p2
79.0	E1	68.4	GAPDH_3	59.0	IMR90p2
79.5	E1	82.06	GAPDH_3	59.0	IMR90p2
80.0	E1	105.36	GAPDH_3	59.0	IMR90p2
80.5	E1	138.52	GAPDH_3	59.0	IMR90p2
81.0	E1	170.21	GAPDH_3	59.0	IMR90p2
81.5	E1	188.96	GAPDH_3	59.0	IMR90p2
82.0	E1	191.54	GAPDH_3	59.0	IMR90p2
82.5	E1	172.0	GAPDH_3	59.0	IMR90p2
83.0	E1	130.14	GAPDH_3	59.0	IMR90p2
83.5	E1	84.53	GAPDH_3	59.0	IMR90p2
84.0	E1	47.4	GAPDH_3	59.0	IMR90p2
84.5	E1	19.93	GAPDH_3	59.0	IMR90p2
85.0	E1	4.49	GAPDH_3	59.0	IMR90p2
85.5	E1	1.79	GAPDH_3	59.0	IMR90p2
86.0	E1	3.09	GAPDH_3	59.0	IMR90p2
86.5	E1	2.89	GAPDH_3	59.0	IMR90p2
87.0	E1	2.61	GAPDH_3	59.0	IMR90p2
87.5	E1	2.72	GAPDH_3	59.0	IMR90p2
88.0	E1	2.42	GAPDH_3	59.0	IMR90p2
88.5	E1	2.46	GAPDH_3	59.0	IMR90p2
89.0	E1	3.15	GAPDH_3	59.0	IMR90p2
89.5	E1	3.07	GAPDH_3	59.0	IMR90p2
90.0	E1	3.12	GAPDH_3	59.0	IMR90p2
90.5	E1	3.12	GAPDH_3	59.0	IMR90p2
91.0	E1	2.11	GAPDH_3	59.0	IMR90p2
91.5	E1	1.37	GAPDH_3	59.0	IMR90p2
92.0	E1	1.41	GAPDH_3	59.0	IMR90p2
92.5	E1	1.2	GAPDH_3	59.0	IMR90p2
93.0	E1	1.47	GAPDH_3	59.0	IMR90p2
93.5	E1	2.03	GAPDH_3	59.0	IMR90p2
94.0	E1	2.25	GAPDH_3	59.0	IMR90p2
94.5	E1	2.2	GAPDH_3	59.0	IMR90p2
95.0	E1	0.84	GAPDH_3	59.0	IMR90p2
55.0	F1	-5.2	GAPDH_3	57.0	IMR90p2
55.5	F1	-11.27	GAPDH_3	57.0	IMR90p2
56.0	F1	-10.4	GAPDH_3	57.0	IMR90p2
56.5	F1	-10.4	GAPDH_3	57.0	IMR90p2
57.0	F1	-10.4	GAPDH_3	57.0	IMR90p2
57.5	F1	-10.51	GAPDH_3	57.0	IMR90p2
58.0	F1	-9.85	GAPDH_3	57.0	IMR90p2
58.5	F1	-8.56	GAPDH_3	57.0	IMR90p2
59.0	F1	-7.91	GAPDH_3	57.0	IMR90p2
59.5	F1	-7.13	GAPDH_3	57.0	IMR90p2
60.0	F1	-5.82	GAPDH_3	57.0	IMR90p2
60.5	F1	-4.26	GAPDH_3	57.0	IMR90p2
61.0	F1	-2.84	GAPDH_3	57.0	IMR90p2
61.5	F1	-1.74	GAPDH_3	57.0	IMR90p2
62.0	F1	-0.53	GAPDH_3	57.0	IMR90p2
62.5	F1	1.6	GAPDH_3	57.0	IMR90p2
63.0	F1	4.42	GAPDH_3	57.0	IMR90p2
63.5	F1	7.97	GAPDH_3	57.0	IMR90p2
64.0	F1	13.38	GAPDH_3	57.0	IMR90p2
64.5	F1	19.95	GAPDH_3	57.0	IMR90p2
65.0	F1	27.49	GAPDH_3	57.0	IMR90p2
65.5	F1	36.28	GAPDH_3	57.0	IMR90p2
66.0	F1	45.33	GAPDH_3	57.0	IMR90p2
66.5	F1	53.49	GAPDH_3	57.0	IMR90p2
67.0	F1	60.71	GAPDH_3	57.0	IMR90p2
67.5	F1	65.81	GAPDH_3	57.0	IMR90p2
68.0	F1	68.11	GAPDH_3	57.0	IMR90p2
68.5	F1	69.22	GAPDH_3	57.0	IMR90p2
69.0	F1	69.2	GAPDH_3	57.0	IMR90p2
69.5	F1	68.01	GAPDH_3	57.0	IMR90p2
70.0	F1	67.1	GAPDH_3	57.0	IMR90p2
70.5	F1	66.94	GAPDH_3	57.0	IMR90p2
71.0	F1	66.37	GAPDH_3	57.0	IMR90p2
71.5	F1	66.38	GAPDH_3	57.0	IMR90p2
72.0	F1	67.93	GAPDH_3	57.0	IMR90p2
72.5	F1	70.53	GAPDH_3	57.0	IMR90p2
73.0	F1	74.98	GAPDH_3	57.0	IMR90p2
73.5	F1	82.6	GAPDH_3	57.0	IMR90p2
74.0	F1	92.94	GAPDH_3	57.0	IMR90p2
74.5	F1	104.21	GAPDH_3	57.0	IMR90p2
75.0	F1	113.23	GAPDH_3	57.0	IMR90p2
75.5	F1	117.33	GAPDH_3	57.0	IMR90p2
76.0	F1	115.11	GAPDH_3	57.0	IMR90p2
76.5	F1	105.74	GAPDH_3	57.0	IMR90p2
77.0	F1	90.77	GAPDH_3	57.0	IMR90p2
77.5	F1	75.73	GAPDH_3	57.0	IMR90p2
78.0	F1	64.5	GAPDH_3	57.0	IMR90p2
78.5	F1	57.79	GAPDH_3	57.0	IMR90p2
79.0	F1	57.74	GAPDH_3	57.0	IMR90p2
79.5	F1	65.63	GAPDH_3	57.0	IMR90p2
80.0	F1	80.99	GAPDH_3	57.0	IMR90p2
80.5	F1	101.29	GAPDH_3	57.0	IMR90p2
81.0	F1	120.3	GAPDH_3	57.0	IMR90p2
81.5	F1	131.8	GAPDH_3	57.0	IMR90p2
82.0	F1	132.92	GAPDH_3	57.0	IMR90p2
82.5	F1	119.18	GAPDH_3	57.0	IMR90p2
83.0	F1	91.3	GAPDH_3	57.0	IMR90p2
83.5	F1	61.01	GAPDH_3	57.0	IMR90p2
84.0	F1	35.71	GAPDH_3	57.0	IMR90p2
84.5	F1	16.2	GAPDH_3	57.0	IMR90p2
85.0	F1	5.45	GAPDH_3	57.0	IMR90p2
85.5	F1	2.79	GAPDH_3	57.0	IMR90p2
86.0	F1	2.46	GAPDH_3	57.0	IMR90p2
86.5	F1	2.36	GAPDH_3	57.0	IMR90p2
87.0	F1	2.52	GAPDH_3	57.0	IMR90p2
87.5	F1	2.11	GAPDH_3	57.0	IMR90p2
88.0	F1	2.11	GAPDH_3	57.0	IMR90p2
88.5	F1	2.53	GAPDH_3	57.0	IMR90p2
89.0	F1	2.43	GAPDH_3	57.0	IMR90p2
89.5	F1	2.08	GAPDH_3	57.0	IMR90p2
90.0	F1	2.22	GAPDH_3	57.0	IMR90p2
90.5	F1	2.22	GAPDH_3	57.0	IMR90p2
91.0	F1	1.82	GAPDH_3	57.0	IMR90p2
91.5	F1	1.94	GAPDH_3	57.0	IMR90p2
92.0	F1	2.65	GAPDH_3	57.0	IMR90p2
92.5	F1	2.81	GAPDH_3	57.0	IMR90p2
93.0	F1	3.16	GAPDH_3	57.0	IMR90p2
93.5	F1	3.45	GAPDH_3	57.0	IMR90p2
94.0	F1	3.28	GAPDH_3	57.0	IMR90p2
94.5	F1	2.56	GAPDH_3	57.0	IMR90p2
95.0	F1	0.71	GAPDH_3	57.0	IMR90p2
55.0	G1	-2.26	GAPDH_3	55.7	IMR90p2
55.5	G1	-4.89	GAPDH_3	55.7	IMR90p2
56.0	G1	-4.51	GAPDH_3	55.7	IMR90p2
56.5	G1	-4.51	GAPDH_3	55.7	IMR90p2
57.0	G1	-4.51	GAPDH_3	55.7	IMR90p2
57.5	G1	-5.31	GAPDH_3	55.7	IMR90p2
58.0	G1	-0.34	GAPDH_3	55.7	IMR90p2
58.5	G1	9.06	GAPDH_3	55.7	IMR90p2
59.0	G1	15.16	GAPDH_3	55.7	IMR90p2
59.5	G1	18.89	GAPDH_3	55.7	IMR90p2
60.0	G1	21.09	GAPDH_3	55.7	IMR90p2
60.5	G1	22.7	GAPDH_3	55.7	IMR90p2
61.0	G1	23.42	GAPDH_3	55.7	IMR90p2
61.5	G1	23.43	GAPDH_3	55.7	IMR90p2
62.0	G1	23.72	GAPDH_3	55.7	IMR90p2
62.5	G1	25.12	GAPDH_3	55.7	IMR90p2
63.0	G1	27.99	GAPDH_3	55.7	IMR90p2
63.5	G1	31.98	GAPDH_3	55.7	IMR90p2
64.0	G1	36.69	GAPDH_3	55.7	IMR90p2
64.5	G1	41.98	GAPDH_3	55.7	IMR90p2
65.0	G1	46.94	GAPDH_3	55.7	IMR90p2
65.5	G1	50.37	GAPDH_3	55.7	IMR90p2
66.0	G1	52.85	GAPDH_3	55.7	IMR90p2
66.5	G1	54.65	GAPDH_3	55.7	IMR90p2
67.0	G1	55.24	GAPDH_3	55.7	IMR90p2
67.5	G1	55.01	GAPDH_3	55.7	IMR90p2
68.0	G1	54.43	GAPDH_3	55.7	IMR90p2
68.5	G1	53.68	GAPDH_3	55.7	IMR90p2
69.0	G1	52.94	GAPDH_3	55.7	IMR90p2
69.5	G1	52.04	GAPDH_3	55.7	IMR90p2
70.0	G1	51.29	GAPDH_3	55.7	IMR90p2
70.5	G1	51.3	GAPDH_3	55.7	IMR90p2
71.0	G1	50.98	GAPDH_3	55.7	IMR90p2
71.5	G1	50.53	GAPDH_3	55.7	IMR90p2
72.0	G1	50.71	GAPDH_3	55.7	IMR90p2
72.5	G1	50.75	GAPDH_3	55.7	IMR90p2
73.0	G1	50.19	GAPDH_3	55.7	IMR90p2
73.5	G1	49.66	GAPDH_3	55.7	IMR90p2
74.0	G1	48.92	GAPDH_3	55.7	IMR90p2
74.5	G1	47.6	GAPDH_3	55.7	IMR90p2
75.0	G1	46.49	GAPDH_3	55.7	IMR90p2
75.5	G1	45.34	GAPDH_3	55.7	IMR90p2
76.0	G1	44.05	GAPDH_3	55.7	IMR90p2
76.5	G1	43.17	GAPDH_3	55.7	IMR90p2
77.0	G1	42.83	GAPDH_3	55.7	IMR90p2
77.5	G1	41.95	GAPDH_3	55.7	IMR90p2
78.0	G1	41.41	GAPDH_3	55.7	IMR90p2
78.5	G1	42.55	GAPDH_3	55.7	IMR90p2
79.0	G1	47.33	GAPDH_3	55.7	IMR90p2
79.5	G1	56.91	GAPDH_3	55.7	IMR90p2
80.0	G1	74.5	GAPDH_3	55.7	IMR90p2
80.5	G1	98.37	GAPDH_3	55.7	IMR90p2
81.0	G1	120.17	GAPDH_3	55.7	IMR90p2
81.5	G1	132.79	GAPDH_3	55.7	IMR90p2
82.0	G1	133.62	GAPDH_3	55.7	IMR90p2
82.5	G1	117.99	GAPDH_3	55.7	IMR90p2
83.0	G1	88.13	GAPDH_3	55.7	IMR90p2
83.5	G1	57.46	GAPDH_3	55.7	IMR90p2
84.0	G1	32.43	GAPDH_3	55.7	IMR90p2
84.5	G1	14.24	GAPDH_3	55.7	IMR90p2
85.0	G1	4.74	GAPDH_3	55.7	IMR90p2
85.5	G1	2.95	GAPDH_3	55.7	IMR90p2
86.0	G1	2.81	GAPDH_3	55.7	IMR90p2
86.5	G1	2.36	GAPDH_3	55.7	IMR90p2
87.0	G1	2.0	GAPDH_3	55.7	IMR90p2
87.5	G1	2.07	GAPDH_3	55.7	IMR90p2
88.0	G1	2.54	GAPDH_3	55.7	IMR90p2
88.5	G1	2.94	GAPDH_3	55.7	IMR90p2
89.0	G1	3.15	GAPDH_3	55.7	IMR90p2
89.5	G1	3.31	GAPDH_3	55.7	IMR90p2
90.0	G1	3.44	GAPDH_3	55.7	IMR90p2
90.5	G1	3.25	GAPDH_3	55.7	IMR90p2
91.0	G1	2.74	GAPDH_3	55.7	IMR90p2
91.5	G1	2.56	GAPDH_3	55.7	IMR90p2
92.0	G1	2.33	GAPDH_3	55.7	IMR90p2
92.5	G1	1.86	GAPDH_3	55.7	IMR90p2
93.0	G1	1.62	GAPDH_3	55.7	IMR90p2
93.5	G1	1.61	GAPDH_3	55.7	IMR90p2
94.0	G1	1.62	GAPDH_3	55.7	IMR90p2
94.5	G1	1.56	GAPDH_3	55.7	IMR90p2
95.0	G1	0.65	GAPDH_3	55.7	IMR90p2
55.0	H1	4.0	GAPDH_3	55.0	IMR90p2
55.5	H1	8.68	GAPDH_3	55.0	IMR90p2
56.0	H1	8.01	GAPDH_3	55.0	IMR90p2
56.5	H1	8.01	GAPDH_3	55.0	IMR90p2
57.0	H1	8.01	GAPDH_3	55.0	IMR90p2
57.5	H1	7.56	GAPDH_3	55.0	IMR90p2
58.0	H1	10.53	GAPDH_3	55.0	IMR90p2
58.5	H1	14.98	GAPDH_3	55.0	IMR90p2
59.0	H1	16.2	GAPDH_3	55.0	IMR90p2
59.5	H1	17.15	GAPDH_3	55.0	IMR90p2
60.0	H1	18.1	GAPDH_3	55.0	IMR90p2
60.5	H1	17.68	GAPDH_3	55.0	IMR90p2
61.0	H1	17.52	GAPDH_3	55.0	IMR90p2
61.5	H1	18.1	GAPDH_3	55.0	IMR90p2
62.0	H1	18.67	GAPDH_3	55.0	IMR90p2
62.5	H1	19.53	GAPDH_3	55.0	IMR90p2
63.0	H1	21.93	GAPDH_3	55.0	IMR90p2
63.5	H1	25.78	GAPDH_3	55.0	IMR90p2
64.0	H1	30.09	GAPDH_3	55.0	IMR90p2
64.5	H1	34.4	GAPDH_3	55.0	IMR90p2
65.0	H1	38.58	GAPDH_3	55.0	IMR90p2
65.5	H1	41.95	GAPDH_3	55.0	IMR90p2
66.0	H1	43.46	GAPDH_3	55.0	IMR90p2
66.5	H1	43.72	GAPDH_3	55.0	IMR90p2
67.0	H1	43.13	GAPDH_3	55.0	IMR90p2
67.5	H1	42.28	GAPDH_3	55.0	IMR90p2
68.0	H1	40.94	GAPDH_3	55.0	IMR90p2
68.5	H1	40.21	GAPDH_3	55.0	IMR90p2
69.0	H1	40.38	GAPDH_3	55.0	IMR90p2
69.5	H1	40.54	GAPDH_3	55.0	IMR90p2
70.0	H1	40.06	GAPDH_3	55.0	IMR90p2
70.5	H1	40.41	GAPDH_3	55.0	IMR90p2
71.0	H1	40.66	GAPDH_3	55.0	IMR90p2
71.5	H1	39.89	GAPDH_3	55.0	IMR90p2
72.0	H1	39.47	GAPDH_3	55.0	IMR90p2
72.5	H1	39.5	GAPDH_3	55.0	IMR90p2
73.0	H1	39.14	GAPDH_3	55.0	IMR90p2
73.5	H1	38.85	GAPDH_3	55.0	IMR90p2
74.0	H1	39.15	GAPDH_3	55.0	IMR90p2
74.5	H1	39.48	GAPDH_3	55.0	IMR90p2
75.0	H1	39.77	GAPDH_3	55.0	IMR90p2
75.5	H1	39.69	GAPDH_3	55.0	IMR90p2
76.0	H1	39.23	GAPDH_3	55.0	IMR90p2
76.5	H1	37.98	GAPDH_3	55.0	IMR90p2
77.0	H1	36.2	GAPDH_3	55.0	IMR90p2
77.5	H1	34.42	GAPDH_3	55.0	IMR90p2
78.0	H1	32.79	GAPDH_3	55.0	IMR90p2
78.5	H1	31.87	GAPDH_3	55.0	IMR90p2
79.0	H1	34.02	GAPDH_3	55.0	IMR90p2
79.5	H1	40.28	GAPDH_3	55.0	IMR90p2
80.0	H1	51.76	GAPDH_3	55.0	IMR90p2
80.5	H1	67.83	GAPDH_3	55.0	IMR90p2
81.0	H1	83.69	GAPDH_3	55.0	IMR90p2
81.5	H1	93.32	GAPDH_3	55.0	IMR90p2
82.0	H1	94.68	GAPDH_3	55.0	IMR90p2
82.5	H1	84.93	GAPDH_3	55.0	IMR90p2
83.0	H1	64.77	GAPDH_3	55.0	IMR90p2
83.5	H1	42.47	GAPDH_3	55.0	IMR90p2
84.0	H1	24.3	GAPDH_3	55.0	IMR90p2
84.5	H1	11.0	GAPDH_3	55.0	IMR90p2
85.0	H1	3.62	GAPDH_3	55.0	IMR90p2
85.5	H1	2.39	GAPDH_3	55.0	IMR90p2
86.0	H1	3.21	GAPDH_3	55.0	IMR90p2
86.5	H1	3.54	GAPDH_3	55.0	IMR90p2
87.0	H1	3.25	GAPDH_3	55.0	IMR90p2
87.5	H1	3.22	GAPDH_3	55.0	IMR90p2
88.0	H1	3.09	GAPDH_3	55.0	IMR90p2
88.5	H1	2.53	GAPDH_3	55.0	IMR90p2
89.0	H1	2.39	GAPDH_3	55.0	IMR90p2
89.5	H1	2.58	GAPDH_3	55.0	IMR90p2
90.0	H1	2.22	GAPDH_3	55.0	IMR90p2
90.5	H1	2.11	GAPDH_3	55.0	IMR90p2
91.0	H1	2.4	GAPDH_3	55.0	IMR90p2
91.5	H1	2.2	GAPDH_3	55.0	IMR90p2
92.0	H1	1.98	GAPDH_3	55.0	IMR90p2
92.5	H1	2.1	GAPDH_3	55.0	IMR90p2
93.0	H1	1.86	GAPDH_3	55.0	IMR90p2
93.5	H1	1.17	GAPDH_3	55.0	IMR90p2
94.0	H1	1.02	GAPDH_3	55.0	IMR90p2
94.5	H1	0.34	GAPDH_3	55.0	IMR90p2
95.0	H1	-0.24	GAPDH_3	55.0	IMR90p2
55.0	A1	2.60232734297256	GAPDH_3	65.0	IMR90p8
55.5	A1	5.63837590977414	GAPDH_3	65.0	IMR90p8
56.0	A1	5.20465468594534	GAPDH_3	65.0	IMR90p8
56.5	A1	5.2046546859558	GAPDH_3	65.0	IMR90p8
57.0	A1	5.20465468587213	GAPDH_3	65.0	IMR90p8
57.5	A1	5.16075404031653	GAPDH_3	65.0	IMR90p8
58.0	A1	5.49465167711492	GAPDH_3	65.0	IMR90p8
58.5	A1	5.63147852762245	GAPDH_3	65.0	IMR90p8
59.0	A1	5.25319555378451	GAPDH_3	65.0	IMR90p8
59.5	A1	5.46671482750867	GAPDH_3	65.0	IMR90p8
60.0	A1	5.52678207623046	GAPDH_3	65.0	IMR90p8
60.5	A1	5.44217466222494	GAPDH_3	65.0	IMR90p8
61.0	A1	6.37333032487072	GAPDH_3	65.0	IMR90p8
61.5	A1	7.67097111318776	GAPDH_3	65.0	IMR90p8
62.0	A1	8.43157060271892	GAPDH_3	65.0	IMR90p8
62.5	A1	10.1250719307845	GAPDH_3	65.0	IMR90p8
63.0	A1	14.0470863596853	GAPDH_3	65.0	IMR90p8
63.5	A1	20.5677660146984	GAPDH_3	65.0	IMR90p8
64.0	A1	30.4405527066449	GAPDH_3	65.0	IMR90p8
64.5	A1	43.3636524487608	GAPDH_3	65.0	IMR90p8
65.0	A1	58.1502400490028	GAPDH_3	65.0	IMR90p8
65.5	A1	73.1693650721675	GAPDH_3	65.0	IMR90p8
66.0	A1	86.1006081653462	GAPDH_3	65.0	IMR90p8
66.5	A1	95.0871534479007	GAPDH_3	65.0	IMR90p8
67.0	A1	100.973104635733	GAPDH_3	65.0	IMR90p8
67.5	A1	104.152266461648	GAPDH_3	65.0	IMR90p8
68.0	A1	104.869239982835	GAPDH_3	65.0	IMR90p8
68.5	A1	104.953741808152	GAPDH_3	65.0	IMR90p8
69.0	A1	105.261333667997	GAPDH_3	65.0	IMR90p8
69.5	A1	105.42257927801	GAPDH_3	65.0	IMR90p8
70.0	A1	105.701332550049	GAPDH_3	65.0	IMR90p8
70.5	A1	106.822997766921	GAPDH_3	65.0	IMR90p8
71.0	A1	107.349759657976	GAPDH_3	65.0	IMR90p8
71.5	A1	108.52015946465	GAPDH_3	65.0	IMR90p8
72.0	A1	110.177500013278	GAPDH_3	65.0	IMR90p8
72.5	A1	111.059929153927	GAPDH_3	65.0	IMR90p8
73.0	A1	111.372857600468	GAPDH_3	65.0	IMR90p8
73.5	A1	112.426302944982	GAPDH_3	65.0	IMR90p8
74.0	A1	112.936296659522	GAPDH_3	65.0	IMR90p8
74.5	A1	112.506479435056	GAPDH_3	65.0	IMR90p8
75.0	A1	112.127890562166	GAPDH_3	65.0	IMR90p8
75.5	A1	111.013764079402	GAPDH_3	65.0	IMR90p8
76.0	A1	109.275789950944	GAPDH_3	65.0	IMR90p8
76.5	A1	107.125095739932	GAPDH_3	65.0	IMR90p8
77.0	A1	105.344454416353	GAPDH_3	65.0	IMR90p8
77.5	A1	104.600906103878	GAPDH_3	65.0	IMR90p8
78.0	A1	106.154300776407	GAPDH_3	65.0	IMR90p8
78.5	A1	113.58888503298	GAPDH_3	65.0	IMR90p8
79.0	A1	133.08533714682	GAPDH_3	65.0	IMR90p8
79.5	A1	166.457923043929	GAPDH_3	65.0	IMR90p8
80.0	A1	226.121887938332	GAPDH_3	65.0	IMR90p8
80.5	A1	306.069053352731	GAPDH_3	65.0	IMR90p8
81.0	A1	374.45252911605	GAPDH_3	65.0	IMR90p8
81.5	A1	414.202902266701	GAPDH_3	65.0	IMR90p8
82.0	A1	422.798107937458	GAPDH_3	65.0	IMR90p8
82.5	A1	372.836376820739	GAPDH_3	65.0	IMR90p8
83.0	A1	273.750623841766	GAPDH_3	65.0	IMR90p8
83.5	A1	177.08526524182	GAPDH_3	65.0	IMR90p8
84.0	A1	97.8363357127537	GAPDH_3	65.0	IMR90p8
84.5	A1	35.5902606707874	GAPDH_3	65.0	IMR90p8
85.0	A1	5.1361200736788	GAPDH_3	65.0	IMR90p8
85.5	A1	1.95949583317542	GAPDH_3	65.0	IMR90p8
86.0	A1	1.98695427437679	GAPDH_3	65.0	IMR90p8
86.5	A1	1.75326314544594	GAPDH_3	65.0	IMR90p8
87.0	A1	1.96624981400834	GAPDH_3	65.0	IMR90p8
87.5	A1	1.94227158367602	GAPDH_3	65.0	IMR90p8
88.0	A1	1.84336013774538	GAPDH_3	65.0	IMR90p8
88.5	A1	2.10996704995119	GAPDH_3	65.0	IMR90p8
89.0	A1	1.97013681721938	GAPDH_3	65.0	IMR90p8
89.5	A1	1.72508237544099	GAPDH_3	65.0	IMR90p8
90.0	A1	1.44675927173898	GAPDH_3	65.0	IMR90p8
90.5	A1	1.42694136818022	GAPDH_3	65.0	IMR90p8
91.0	A1	1.45666693495536	GAPDH_3	65.0	IMR90p8
91.5	A1	1.43151605888238	GAPDH_3	65.0	IMR90p8
92.0	A1	1.61757453787027	GAPDH_3	65.0	IMR90p8
92.5	A1	2.22230054632161	GAPDH_3	65.0	IMR90p8
93.0	A1	2.28772802581909	GAPDH_3	65.0	IMR90p8
93.5	A1	2.09412138687463	GAPDH_3	65.0	IMR90p8
94.0	A1	2.42516071142791	GAPDH_3	65.0	IMR90p8
94.5	A1	2.34165002040663	GAPDH_3	65.0	IMR90p8
95.0	A1	0.83182755321377	GAPDH_3	65.0	IMR90p8
55.0	B1	2.23252323710653	GAPDH_3	64.5	IMR90p8
55.5	B1	4.83713368039605	GAPDH_3	64.5	IMR90p8
56.0	B1	4.46504647421182	GAPDH_3	64.5	IMR90p8
56.5	B1	4.46504647421341	GAPDH_3	64.5	IMR90p8
57.0	B1	4.46504647420409	GAPDH_3	64.5	IMR90p8
57.5	B1	4.36374941836164	GAPDH_3	64.5	IMR90p8
58.0	B1	4.8900655306395	GAPDH_3	64.5	IMR90p8
58.5	B1	6.686761748908	GAPDH_3	64.5	IMR90p8
59.0	B1	9.08548622076739	GAPDH_3	64.5	IMR90p8
59.5	B1	10.9857788534536	GAPDH_3	64.5	IMR90p8
60.0	B1	12.3083794089991	GAPDH_3	64.5	IMR90p8
60.5	B1	13.5510452592847	GAPDH_3	64.5	IMR90p8
61.0	B1	14.616588683184	GAPDH_3	64.5	IMR90p8
61.5	B1	15.3944878396444	GAPDH_3	64.5	IMR90p8
62.0	B1	16.8685194301117	GAPDH_3	64.5	IMR90p8
62.5	B1	19.4954395732543	GAPDH_3	64.5	IMR90p8
63.0	B1	22.9111657896277	GAPDH_3	64.5	IMR90p8
63.5	B1	27.4825123145607	GAPDH_3	64.5	IMR90p8
64.0	B1	34.1083568746453	GAPDH_3	64.5	IMR90p8
64.5	B1	43.043095639187	GAPDH_3	64.5	IMR90p8
65.0	B1	53.757361172374	GAPDH_3	64.5	IMR90p8
65.5	B1	66.3418146855505	GAPDH_3	64.5	IMR90p8
66.0	B1	79.0779691210267	GAPDH_3	64.5	IMR90p8
66.5	B1	89.6409995416699	GAPDH_3	64.5	IMR90p8
67.0	B1	97.4833134238444	GAPDH_3	64.5	IMR90p8
67.5	B1	102.410425377044	GAPDH_3	64.5	IMR90p8
68.0	B1	104.400250508451	GAPDH_3	64.5	IMR90p8
68.5	B1	104.791503361022	GAPDH_3	64.5	IMR90p8
69.0	B1	105.219172843085	GAPDH_3	64.5	IMR90p8
69.5	B1	105.845122684761	GAPDH_3	64.5	IMR90p8
70.0	B1	106.300848430963	GAPDH_3	64.5	IMR90p8
70.5	B1	107.083057084474	GAPDH_3	64.5	IMR90p8
71.0	B1	107.906073897769	GAPDH_3	64.5	IMR90p8
71.5	B1	108.684100072947	GAPDH_3	64.5	IMR90p8
72.0	B1	109.108295309517	GAPDH_3	64.5	IMR90p8
72.5	B1	109.945710851271	GAPDH_3	64.5	IMR90p8
73.0	B1	110.754915552943	GAPDH_3	64.5	IMR90p8
73.5	B1	110.998896194364	GAPDH_3	64.5	IMR90p8
74.0	B1	110.885887994238	GAPDH_3	64.5	IMR90p8
74.5	B1	110.448351930293	GAPDH_3	64.5	IMR90p8
75.0	B1	109.661051041587	GAPDH_3	64.5	IMR90p8
75.5	B1	108.343366380439	GAPDH_3	64.5	IMR90p8
76.0	B1	107.244717812519	GAPDH_3	64.5	IMR90p8
76.5	B1	105.866731010839	GAPDH_3	64.5	IMR90p8
77.0	B1	105.310766754907	GAPDH_3	64.5	IMR90p8
77.5	B1	105.308883946004	GAPDH_3	64.5	IMR90p8
78.0	B1	106.951256205675	GAPDH_3	64.5	IMR90p8
78.5	B1	115.504888712255	GAPDH_3	64.5	IMR90p8
79.0	B1	136.183681121499	GAPDH_3	64.5	IMR90p8
79.5	B1	170.666156329449	GAPDH_3	64.5	IMR90p8
80.0	B1	233.109569550536	GAPDH_3	64.5	IMR90p8
80.5	B1	315.06207452205	GAPDH_3	64.5	IMR90p8
81.0	B1	382.880383199606	GAPDH_3	64.5	IMR90p8
81.5	B1	422.655812830198	GAPDH_3	64.5	IMR90p8
82.0	B1	429.239484843834	GAPDH_3	64.5	IMR90p8
82.5	B1	374.954894865796	GAPDH_3	64.5	IMR90p8
83.0	B1	273.263322507423	GAPDH_3	64.5	IMR90p8
83.5	B1	175.418541037789	GAPDH_3	64.5	IMR90p8
84.0	B1	94.7462671702544	GAPDH_3	64.5	IMR90p8
84.5	B1	33.422519655905	GAPDH_3	64.5	IMR90p8
85.0	B1	4.13463227645144	GAPDH_3	64.5	IMR90p8
85.5	B1	1.78186039275994	GAPDH_3	64.5	IMR90p8
86.0	B1	3.48797159955944	GAPDH_3	64.5	IMR90p8
86.5	B1	3.46643108816733	GAPDH_3	64.5	IMR90p8
87.0	B1	2.8017658643671	GAPDH_3	64.5	IMR90p8
87.5	B1	3.090006425203	GAPDH_3	64.5	IMR90p8
88.0	B1	2.98004725823944	GAPDH_3	64.5	IMR90p8
88.5	B1	2.03177552371181	GAPDH_3	64.5	IMR90p8
89.0	B1	2.07884453002623	GAPDH_3	64.5	IMR90p8
89.5	B1	2.04636835634005	GAPDH_3	64.5	IMR90p8
90.0	B1	1.26744198996204	GAPDH_3	64.5	IMR90p8
90.5	B1	0.761384366446919	GAPDH_3	64.5	IMR90p8
91.0	B1	1.00527370822533	GAPDH_3	64.5	IMR90p8
91.5	B1	1.14977358037265	GAPDH_3	64.5	IMR90p8
92.0	B1	1.4808548275887	GAPDH_3	64.5	IMR90p8
92.5	B1	2.20148582977833	GAPDH_3	64.5	IMR90p8
93.0	B1	2.23556957562738	GAPDH_3	64.5	IMR90p8
93.5	B1	1.79713172878934	GAPDH_3	64.5	IMR90p8
94.0	B1	1.57983015394609	GAPDH_3	64.5	IMR90p8
94.5	B1	1.16845689739137	GAPDH_3	64.5	IMR90p8
95.0	B1	0.275816993037893	GAPDH_3	64.5	IMR90p8
55.0	C1	0.240301848489025	GAPDH_3	63.3	IMR90p8
55.5	C1	0.520654005059441	GAPDH_3	63.3	IMR90p8
56.0	C1	0.480603696978847	GAPDH_3	63.3	IMR90p8
56.5	C1	0.480603696969411	GAPDH_3	63.3	IMR90p8
57.0	C1	0.480603697046149	GAPDH_3	63.3	IMR90p8
57.5	C1	0.255900692254158	GAPDH_3	63.3	IMR90p8
58.0	C1	1.69320688417656	GAPDH_3	63.3	IMR90p8
58.5	C1	4.13303696841797	GAPDH_3	63.3	IMR90p8
59.0	C1	5.28011867693158	GAPDH_3	63.3	IMR90p8
59.5	C1	6.69038483342445	GAPDH_3	63.3	IMR90p8
60.0	C1	8.32691427629322	GAPDH_3	63.3	IMR90p8
60.5	C1	9.70486536353962	GAPDH_3	63.3	IMR90p8
61.0	C1	11.6456023123965	GAPDH_3	63.3	IMR90p8
61.5	C1	14.9728312481966	GAPDH_3	63.3	IMR90p8
62.0	C1	18.8306719886727	GAPDH_3	63.3	IMR90p8
62.5	C1	22.3461863395528	GAPDH_3	63.3	IMR90p8
63.0	C1	26.7091223352468	GAPDH_3	63.3	IMR90p8
63.5	C1	32.1707527678763	GAPDH_3	63.3	IMR90p8
64.0	C1	38.8604507299808	GAPDH_3	63.3	IMR90p8
64.5	C1	47.5660025538134	GAPDH_3	63.3	IMR90p8
65.0	C1	58.4781160587999	GAPDH_3	63.3	IMR90p8
65.5	C1	69.6745288489828	GAPDH_3	63.3	IMR90p8
66.0	C1	80.2655163588189	GAPDH_3	63.3	IMR90p8
66.5	C1	89.1930018396695	GAPDH_3	63.3	IMR90p8
67.0	C1	95.297099102271	GAPDH_3	63.3	IMR90p8
67.5	C1	99.147503092952	GAPDH_3	63.3	IMR90p8
68.0	C1	101.329511808168	GAPDH_3	63.3	IMR90p8
68.5	C1	102.192769271721	GAPDH_3	63.3	IMR90p8
69.0	C1	102.658645470558	GAPDH_3	63.3	IMR90p8
69.5	C1	103.808265019561	GAPDH_3	63.3	IMR90p8
70.0	C1	105.065473139175	GAPDH_3	63.3	IMR90p8
70.5	C1	106.108401254988	GAPDH_3	63.3	IMR90p8
71.0	C1	107.152470226335	GAPDH_3	63.3	IMR90p8
71.5	C1	107.913326681789	GAPDH_3	63.3	IMR90p8
72.0	C1	107.693280283716	GAPDH_3	63.3	IMR90p8
72.5	C1	106.746095954592	GAPDH_3	63.3	IMR90p8
73.0	C1	106.533859237699	GAPDH_3	63.3	IMR90p8
73.5	C1	106.902615312421	GAPDH_3	63.3	IMR90p8
74.0	C1	107.098673266918	GAPDH_3	63.3	IMR90p8
74.5	C1	107.184431436714	GAPDH_3	63.3	IMR90p8
75.0	C1	106.881613554949	GAPDH_3	63.3	IMR90p8
75.5	C1	105.85145822593	GAPDH_3	63.3	IMR90p8
76.0	C1	104.536534546559	GAPDH_3	63.3	IMR90p8
76.5	C1	103.674779277136	GAPDH_3	63.3	IMR90p8
77.0	C1	102.952230493763	GAPDH_3	63.3	IMR90p8
77.5	C1	103.299067010464	GAPDH_3	63.3	IMR90p8
78.0	C1	105.228439876702	GAPDH_3	63.3	IMR90p8
78.5	C1	112.166255872576	GAPDH_3	63.3	IMR90p8
79.0	C1	130.006995994934	GAPDH_3	63.3	IMR90p8
79.5	C1	161.913458741623	GAPDH_3	63.3	IMR90p8
80.0	C1	220.255537683316	GAPDH_3	63.3	IMR90p8
80.5	C1	298.123155428237	GAPDH_3	63.3	IMR90p8
81.0	C1	364.805069111681	GAPDH_3	63.3	IMR90p8
81.5	C1	404.242740744766	GAPDH_3	63.3	IMR90p8
82.0	C1	412.585507862622	GAPDH_3	63.3	IMR90p8
82.5	C1	363.147316034841	GAPDH_3	63.3	IMR90p8
83.0	C1	266.090237118629	GAPDH_3	63.3	IMR90p8
83.5	C1	171.547792985789	GAPDH_3	63.3	IMR90p8
84.0	C1	94.0372014848724	GAPDH_3	63.3	IMR90p8
84.5	C1	33.5549596869662	GAPDH_3	63.3	IMR90p8
85.0	C1	3.97895279242908	GAPDH_3	63.3	IMR90p8
85.5	C1	1.71361538201432	GAPDH_3	63.3	IMR90p8
86.0	C1	2.87345128471082	GAPDH_3	63.3	IMR90p8
86.5	C1	2.66930291831886	GAPDH_3	63.3	IMR90p8
87.0	C1	2.87514984216267	GAPDH_3	63.3	IMR90p8
87.5	C1	3.05178880886552	GAPDH_3	63.3	IMR90p8
88.0	C1	2.32733158959132	GAPDH_3	63.3	IMR90p8
88.5	C1	1.9806813417361	GAPDH_3	63.3	IMR90p8
89.0	C1	2.10727152523344	GAPDH_3	63.3	IMR90p8
89.5	C1	1.80194527185398	GAPDH_3	63.3	IMR90p8
90.0	C1	1.79122435113322	GAPDH_3	63.3	IMR90p8
90.5	C1	2.13804915569079	GAPDH_3	63.3	IMR90p8
91.0	C1	1.98111971580744	GAPDH_3	63.3	IMR90p8
91.5	C1	1.93071716909134	GAPDH_3	63.3	IMR90p8
92.0	C1	2.39069599198797	GAPDH_3	63.3	IMR90p8
92.5	C1	2.28401174375637	GAPDH_3	63.3	IMR90p8
93.0	C1	1.92222993578287	GAPDH_3	63.3	IMR90p8
93.5	C1	1.05036558062403	GAPDH_3	63.3	IMR90p8
94.0	C1	0.470957678788807	GAPDH_3	63.3	IMR90p8
94.5	C1	-1.78455395134807	GAPDH_3	63.3	IMR90p8
95.0	C1	-1.91789707888876	GAPDH_3	63.3	IMR90p8
55.0	D1	-2.82484213881651	GAPDH_3	61.4	IMR90p8
55.5	D1	-6.12049130076832	GAPDH_3	61.4	IMR90p8
56.0	D1	-5.64968427763142	GAPDH_3	61.4	IMR90p8
56.5	D1	-5.64968427763608	GAPDH_3	61.4	IMR90p8
57.0	D1	-5.64968427760823	GAPDH_3	61.4	IMR90p8
57.5	D1	-5.78868473765124	GAPDH_3	61.4	IMR90p8
58.0	D1	-5.04200430092396	GAPDH_3	61.4	IMR90p8
58.5	D1	-2.53900194052278	GAPDH_3	61.4	IMR90p8
59.0	D1	-0.780399354873566	GAPDH_3	61.4	IMR90p8
59.5	D1	-0.222844274326349	GAPDH_3	61.4	IMR90p8
60.0	D1	0.477572675078932	GAPDH_3	61.4	IMR90p8
60.5	D1	1.72596303807961	GAPDH_3	61.4	IMR90p8
61.0	D1	3.06924568293823	GAPDH_3	61.4	IMR90p8
61.5	D1	4.88311764578384	GAPDH_3	61.4	IMR90p8
62.0	D1	7.69027548407041	GAPDH_3	61.4	IMR90p8
62.5	D1	11.0777516836362	GAPDH_3	61.4	IMR90p8
63.0	D1	14.9946233927603	GAPDH_3	61.4	IMR90p8
63.5	D1	20.1541282984304	GAPDH_3	61.4	IMR90p8
64.0	D1	26.9269949499493	GAPDH_3	61.4	IMR90p8
64.5	D1	35.0307413062226	GAPDH_3	61.4	IMR90p8
65.0	D1	44.8063015761495	GAPDH_3	61.4	IMR90p8
65.5	D1	55.8116759661206	GAPDH_3	61.4	IMR90p8
66.0	D1	66.4848041063739	GAPDH_3	61.4	IMR90p8
66.5	D1	75.6942637027805	GAPDH_3	61.4	IMR90p8
67.0	D1	83.103972500813	GAPDH_3	61.4	IMR90p8
67.5	D1	88.1905873135543	GAPDH_3	61.4	IMR90p8
68.0	D1	90.9376775616246	GAPDH_3	61.4	IMR90p8
68.5	D1	92.1332333135992	GAPDH_3	61.4	IMR90p8
69.0	D1	92.3927910498498	GAPDH_3	61.4	IMR90p8
69.5	D1	92.4241805730627	GAPDH_3	61.4	IMR90p8
70.0	D1	92.6149561145544	GAPDH_3	61.4	IMR90p8
70.5	D1	93.0151654223208	GAPDH_3	61.4	IMR90p8
71.0	D1	93.8200277792758	GAPDH_3	61.4	IMR90p8
71.5	D1	94.8842969627847	GAPDH_3	61.4	IMR90p8
72.0	D1	96.411403898779	GAPDH_3	61.4	IMR90p8
72.5	D1	98.6338772681742	GAPDH_3	61.4	IMR90p8
73.0	D1	101.318314128608	GAPDH_3	61.4	IMR90p8
73.5	D1	103.943268170914	GAPDH_3	61.4	IMR90p8
74.0	D1	106.707969520744	GAPDH_3	61.4	IMR90p8
74.5	D1	108.271656104137	GAPDH_3	61.4	IMR90p8
75.0	D1	107.887268414673	GAPDH_3	61.4	IMR90p8
75.5	D1	105.342969538039	GAPDH_3	61.4	IMR90p8
76.0	D1	101.339296797395	GAPDH_3	61.4	IMR90p8
76.5	D1	97.0813941052294	GAPDH_3	61.4	IMR90p8
77.0	D1	93.1393538849323	GAPDH_3	61.4	IMR90p8
77.5	D1	89.8634315176221	GAPDH_3	61.4	IMR90p8
78.0	D1	89.1005103989655	GAPDH_3	61.4	IMR90p8
78.5	D1	92.6466466341539	GAPDH_3	61.4	IMR90p8
79.0	D1	104.273823022869	GAPDH_3	61.4	IMR90p8
79.5	D1	126.985800703467	GAPDH_3	61.4	IMR90p8
80.0	D1	168.345343650252	GAPDH_3	61.4	IMR90p8
80.5	D1	226.916415769346	GAPDH_3	61.4	IMR90p8
81.0	D1	282.044915778519	GAPDH_3	61.4	IMR90p8
81.5	D1	316.563969439772	GAPDH_3	61.4	IMR90p8
82.0	D1	326.153751882369	GAPDH_3	61.4	IMR90p8
82.5	D1	295.641672314489	GAPDH_3	61.4	IMR90p8
83.0	D1	224.934324998484	GAPDH_3	61.4	IMR90p8
83.5	D1	148.602756892761	GAPDH_3	61.4	IMR90p8
84.0	D1	85.5439872395257	GAPDH_3	61.4	IMR90p8
84.5	D1	36.5646101232637	GAPDH_3	61.4	IMR90p8
85.0	D1	9.27491109296284	GAPDH_3	61.4	IMR90p8
85.5	D1	3.45211239593584	GAPDH_3	61.4	IMR90p8
86.0	D1	3.35844721430897	GAPDH_3	61.4	IMR90p8
86.5	D1	2.84677585585126	GAPDH_3	61.4	IMR90p8
87.0	D1	2.1864426637336	GAPDH_3	61.4	IMR90p8
87.5	D1	1.58051079858762	GAPDH_3	61.4	IMR90p8
88.0	D1	1.93233788782226	GAPDH_3	61.4	IMR90p8
88.5	D1	2.52319566274349	GAPDH_3	61.4	IMR90p8
89.0	D1	2.44429515090701	GAPDH_3	61.4	IMR90p8
89.5	D1	2.42984526061321	GAPDH_3	61.4	IMR90p8
90.0	D1	2.48572174488885	GAPDH_3	61.4	IMR90p8
90.5	D1	2.02957240450849	GAPDH_3	61.4	IMR90p8
91.0	D1	1.54148996226917	GAPDH_3	61.4	IMR90p8
91.5	D1	1.96391137229057	GAPDH_3	61.4	IMR90p8
92.0	D1	2.98379361709385	GAPDH_3	61.4	IMR90p8
92.5	D1	3.57584846090043	GAPDH_3	61.4	IMR90p8
93.0	D1	4.34489772107287	GAPDH_3	61.4	IMR90p8
93.5	D1	4.63525440932995	GAPDH_3	61.4	IMR90p8
94.0	D1	4.48851844000438	GAPDH_3	61.4	IMR90p8
94.5	D1	3.42332276627468	GAPDH_3	61.4	IMR90p8
95.0	D1	0.90014828451541	GAPDH_3	61.4	IMR90p8
55.0	E1	-16.21324831689	GAPDH_3	59.0	IMR90p8
55.5	E1	-35.1287046865948	GAPDH_3	59.0	IMR90p8
56.0	E1	-32.4264966337798	GAPDH_3	59.0	IMR90p8
56.5	E1	-32.4264966337765	GAPDH_3	59.0	IMR90p8
57.0	E1	-32.4264966338029	GAPDH_3	59.0	IMR90p8
57.5	E1	-33.0584169454049	GAPDH_3	59.0	IMR90p8
58.0	E1	-29.2215857078693	GAPDH_3	59.0	IMR90p8
58.5	E1	-21.3290057417493	GAPDH_3	59.0	IMR90p8
59.0	E1	-13.9731234764963	GAPDH_3	59.0	IMR90p8
59.5	E1	-6.67585050953539	GAPDH_3	59.0	IMR90p8
60.0	E1	0.620489401784425	GAPDH_3	59.0	IMR90p8
60.5	E1	7.39804559603385	GAPDH_3	59.0	IMR90p8
61.0	E1	13.0571519646386	GAPDH_3	59.0	IMR90p8
61.5	E1	18.4443501096408	GAPDH_3	59.0	IMR90p8
62.0	E1	22.7447365046377	GAPDH_3	59.0	IMR90p8
62.5	E1	25.4923281692683	GAPDH_3	59.0	IMR90p8
63.0	E1	27.8952003500324	GAPDH_3	59.0	IMR90p8
63.5	E1	30.9779571685995	GAPDH_3	59.0	IMR90p8
64.0	E1	34.7770520024644	GAPDH_3	59.0	IMR90p8
64.5	E1	40.4477315568042	GAPDH_3	59.0	IMR90p8
65.0	E1	48.3901249514347	GAPDH_3	59.0	IMR90p8
65.5	E1	57.6791809376915	GAPDH_3	59.0	IMR90p8
66.0	E1	67.0227404159858	GAPDH_3	59.0	IMR90p8
66.5	E1	75.1107445005667	GAPDH_3	59.0	IMR90p8
67.0	E1	80.6525637174774	GAPDH_3	59.0	IMR90p8
67.5	E1	83.4342783254297	GAPDH_3	59.0	IMR90p8
68.0	E1	84.6245837106824	GAPDH_3	59.0	IMR90p8
68.5	E1	84.6780443458086	GAPDH_3	59.0	IMR90p8
69.0	E1	83.6190424295057	GAPDH_3	59.0	IMR90p8
69.5	E1	83.1867801902155	GAPDH_3	59.0	IMR90p8
70.0	E1	83.9844697314767	GAPDH_3	59.0	IMR90p8
70.5	E1	84.6980913973875	GAPDH_3	59.0	IMR90p8
71.0	E1	85.4636124212352	GAPDH_3	59.0	IMR90p8
71.5	E1	87.3376043553702	GAPDH_3	59.0	IMR90p8
72.0	E1	89.1633531253472	GAPDH_3	59.0	IMR90p8
72.5	E1	90.0708213097871	GAPDH_3	59.0	IMR90p8
73.0	E1	90.8675900225438	GAPDH_3	59.0	IMR90p8
73.5	E1	91.6137438924645	GAPDH_3	59.0	IMR90p8
74.0	E1	91.6114008404801	GAPDH_3	59.0	IMR90p8
74.5	E1	91.3680629628191	GAPDH_3	59.0	IMR90p8
75.0	E1	90.449757701179	GAPDH_3	59.0	IMR90p8
75.5	E1	88.5609877832097	GAPDH_3	59.0	IMR90p8
76.0	E1	86.4415035749876	GAPDH_3	59.0	IMR90p8
76.5	E1	84.6566235798996	GAPDH_3	59.0	IMR90p8
77.0	E1	82.7612599976035	GAPDH_3	59.0	IMR90p8
77.5	E1	81.5882500655922	GAPDH_3	59.0	IMR90p8
78.0	E1	81.9816191504273	GAPDH_3	59.0	IMR90p8
78.5	E1	84.227974707256	GAPDH_3	59.0	IMR90p8
79.0	E1	92.5983828461882	GAPDH_3	59.0	IMR90p8
79.5	E1	110.49264834678	GAPDH_3	59.0	IMR90p8
80.0	E1	143.401015715841	GAPDH_3	59.0	IMR90p8
80.5	E1	191.576447127982	GAPDH_3	59.0	IMR90p8
81.0	E1	240.154436951595	GAPDH_3	59.0	IMR90p8
81.5	E1	272.244541020723	GAPDH_3	59.0	IMR90p8
82.0	E1	282.079761260704	GAPDH_3	59.0	IMR90p8
82.5	E1	259.543995439198	GAPDH_3	59.0	IMR90p8
83.0	E1	201.655988376741	GAPDH_3	59.0	IMR90p8
83.5	E1	134.185572790625	GAPDH_3	59.0	IMR90p8
84.0	E1	77.7743025433414	GAPDH_3	59.0	IMR90p8
84.5	E1	34.3664020518547	GAPDH_3	59.0	IMR90p8
85.0	E1	7.98209015070398	GAPDH_3	59.0	IMR90p8
85.5	E1	1.00227371178556	GAPDH_3	59.0	IMR90p8
86.0	E1	2.02518764571386	GAPDH_3	59.0	IMR90p8
86.5	E1	2.20938049160964	GAPDH_3	59.0	IMR90p8
87.0	E1	2.41685901902366	GAPDH_3	59.0	IMR90p8
87.5	E1	2.84083203580917	GAPDH_3	59.0	IMR90p8
88.0	E1	3.0321998422059	GAPDH_3	59.0	IMR90p8
88.5	E1	2.71507421318097	GAPDH_3	59.0	IMR90p8
89.0	E1	2.30860173734726	GAPDH_3	59.0	IMR90p8
89.5	E1	1.83549334894457	GAPDH_3	59.0	IMR90p8
90.0	E1	1.79346339248053	GAPDH_3	59.0	IMR90p8
90.5	E1	1.89507917217412	GAPDH_3	59.0	IMR90p8
91.0	E1	1.55202266726957	GAPDH_3	59.0	IMR90p8
91.5	E1	1.65538439721962	GAPDH_3	59.0	IMR90p8
92.0	E1	1.5750816841217	GAPDH_3	59.0	IMR90p8
92.5	E1	1.02935017961545	GAPDH_3	59.0	IMR90p8
93.0	E1	1.33899692521572	GAPDH_3	59.0	IMR90p8
93.5	E1	2.52411562768657	GAPDH_3	59.0	IMR90p8
94.0	E1	2.7847541783064	GAPDH_3	59.0	IMR90p8
94.5	E1	4.58157322042206	GAPDH_3	59.0	IMR90p8
95.0	E1	2.95711946337923	GAPDH_3	59.0	IMR90p8
55.0	F1	-6.82487264368763	GAPDH_3	57.0	IMR90p8
55.5	F1	-14.7872240613232	GAPDH_3	57.0	IMR90p8
56.0	F1	-13.6497452873743	GAPDH_3	57.0	IMR90p8
56.5	F1	-13.6497452873735	GAPDH_3	57.0	IMR90p8
57.0	F1	-13.6497452873798	GAPDH_3	57.0	IMR90p8
57.5	F1	-13.7348380992819	GAPDH_3	57.0	IMR90p8
58.0	F1	-13.2292543737112	GAPDH_3	57.0	IMR90p8
58.5	F1	-12.0244609602482	GAPDH_3	57.0	IMR90p8
59.0	F1	-11.4257284191375	GAPDH_3	57.0	IMR90p8
59.5	F1	-10.7814672897157	GAPDH_3	57.0	IMR90p8
60.0	F1	-9.63835746511791	GAPDH_3	57.0	IMR90p8
60.5	F1	-8.48680957287479	GAPDH_3	57.0	IMR90p8
61.0	F1	-7.24732716763651	GAPDH_3	57.0	IMR90p8
61.5	F1	-5.34540167666364	GAPDH_3	57.0	IMR90p8
62.0	F1	-2.63188893277106	GAPDH_3	57.0	IMR90p8
62.5	F1	0.444236308651512	GAPDH_3	57.0	IMR90p8
63.0	F1	4.37316316927036	GAPDH_3	57.0	IMR90p8
63.5	F1	9.39888000541839	GAPDH_3	57.0	IMR90p8
64.0	F1	15.1468169341836	GAPDH_3	57.0	IMR90p8
64.5	F1	22.0565463931486	GAPDH_3	57.0	IMR90p8
65.0	F1	30.3612124255761	GAPDH_3	57.0	IMR90p8
65.5	F1	38.7929079310003	GAPDH_3	57.0	IMR90p8
66.0	F1	46.6089905272042	GAPDH_3	57.0	IMR90p8
66.5	F1	53.6897769605591	GAPDH_3	57.0	IMR90p8
67.0	F1	58.9778968384397	GAPDH_3	57.0	IMR90p8
67.5	F1	62.4601124942719	GAPDH_3	57.0	IMR90p8
68.0	F1	64.7424945585148	GAPDH_3	57.0	IMR90p8
68.5	F1	65.6805374169622	GAPDH_3	57.0	IMR90p8
69.0	F1	65.8867596746131	GAPDH_3	57.0	IMR90p8
69.5	F1	65.9909893282062	GAPDH_3	57.0	IMR90p8
70.0	F1	66.0756238151889	GAPDH_3	57.0	IMR90p8
70.5	F1	66.5734828026517	GAPDH_3	57.0	IMR90p8
71.0	F1	68.8935747607984	GAPDH_3	57.0	IMR90p8
71.5	F1	73.5668729592671	GAPDH_3	57.0	IMR90p8
72.0	F1	80.801168365334	GAPDH_3	57.0	IMR90p8
72.5	F1	90.2579833554747	GAPDH_3	57.0	IMR90p8
73.0	F1	101.024523414187	GAPDH_3	57.0	IMR90p8
73.5	F1	110.248925239319	GAPDH_3	57.0	IMR90p8
74.0	F1	114.62236273912	GAPDH_3	57.0	IMR90p8
74.5	F1	112.806578323605	GAPDH_3	57.0	IMR90p8
75.0	F1	104.893675681828	GAPDH_3	57.0	IMR90p8
75.5	F1	91.8017099834694	GAPDH_3	57.0	IMR90p8
76.0	F1	76.6193341947973	GAPDH_3	57.0	IMR90p8
76.5	F1	63.3078369390243	GAPDH_3	57.0	IMR90p8
77.0	F1	53.3682487184428	GAPDH_3	57.0	IMR90p8
77.5	F1	47.0005618954926	GAPDH_3	57.0	IMR90p8
78.0	F1	44.1348750154101	GAPDH_3	57.0	IMR90p8
78.5	F1	44.3467127535383	GAPDH_3	57.0	IMR90p8
79.0	F1	48.2097696560526	GAPDH_3	57.0	IMR90p8
79.5	F1	57.1640296020596	GAPDH_3	57.0	IMR90p8
80.0	F1	73.7717966219003	GAPDH_3	57.0	IMR90p8
80.5	F1	96.0122278416491	GAPDH_3	57.0	IMR90p8
81.0	F1	116.715143897023	GAPDH_3	57.0	IMR90p8
81.5	F1	129.484348795299	GAPDH_3	57.0	IMR90p8
82.0	F1	130.513551357659	GAPDH_3	57.0	IMR90p8
82.5	F1	114.909804058942	GAPDH_3	57.0	IMR90p8
83.0	F1	85.8473558752787	GAPDH_3	57.0	IMR90p8
83.5	F1	55.6336003930207	GAPDH_3	57.0	IMR90p8
84.0	F1	30.7655701393019	GAPDH_3	57.0	IMR90p8
84.5	F1	12.7499212442034	GAPDH_3	57.0	IMR90p8
85.0	F1	3.77437553434237	GAPDH_3	57.0	IMR90p8
85.5	F1	2.4498084969652	GAPDH_3	57.0	IMR90p8
86.0	F1	2.79808446057535	GAPDH_3	57.0	IMR90p8
86.5	F1	2.71797326834553	GAPDH_3	57.0	IMR90p8
87.0	F1	2.56725918936723	GAPDH_3	57.0	IMR90p8
87.5	F1	1.97067643681726	GAPDH_3	57.0	IMR90p8
88.0	F1	1.65660981840256	GAPDH_3	57.0	IMR90p8
88.5	F1	1.91061892951143	GAPDH_3	57.0	IMR90p8
89.0	F1	1.96037573065479	GAPDH_3	57.0	IMR90p8
89.5	F1	2.01564056739903	GAPDH_3	57.0	IMR90p8
90.0	F1	2.58491236172739	GAPDH_3	57.0	IMR90p8
90.5	F1	2.71602924586279	GAPDH_3	57.0	IMR90p8
91.0	F1	2.17562398003366	GAPDH_3	57.0	IMR90p8
91.5	F1	2.05358424939124	GAPDH_3	57.0	IMR90p8
92.0	F1	1.67129909331612	GAPDH_3	57.0	IMR90p8
92.5	F1	1.31222586536228	GAPDH_3	57.0	IMR90p8
93.0	F1	1.60018292274935	GAPDH_3	57.0	IMR90p8
93.5	F1	1.94906067736946	GAPDH_3	57.0	IMR90p8
94.0	F1	2.07922472779484	GAPDH_3	57.0	IMR90p8
94.5	F1	2.49977429376742	GAPDH_3	57.0	IMR90p8
95.0	F1	1.1813608328369	GAPDH_3	57.0	IMR90p8
55.0	G1	-1.7728983253669	GAPDH_3	55.7	IMR90p8
55.5	G1	-3.84127970496161	GAPDH_3	55.7	IMR90p8
56.0	G1	-3.54579665073379	GAPDH_3	55.7	IMR90p8
56.5	G1	-3.54579665073879	GAPDH_3	55.7	IMR90p8
57.0	G1	-3.54579665069855	GAPDH_3	55.7	IMR90p8
57.5	G1	-4.46762783549684	GAPDH_3	55.7	IMR90p8
58.0	G1	1.33772731722377	GAPDH_3	55.7	IMR90p8
58.5	G1	11.7820232839621	GAPDH_3	55.7	IMR90p8
59.0	G1	18.8065323565567	GAPDH_3	55.7	IMR90p8
59.5	G1	24.3274329272825	GAPDH_3	55.7	IMR90p8
60.0	G1	27.7805931470992	GAPDH_3	55.7	IMR90p8
60.5	G1	29.6592484289758	GAPDH_3	55.7	IMR90p8
61.0	G1	30.7742762268761	GAPDH_3	55.7	IMR90p8
61.5	G1	30.7557114604009	GAPDH_3	55.7	IMR90p8
62.0	G1	29.7791816445703	GAPDH_3	55.7	IMR90p8
62.5	G1	28.756731776551	GAPDH_3	55.7	IMR90p8
63.0	G1	27.8142690553851	GAPDH_3	55.7	IMR90p8
63.5	G1	26.8396388298404	GAPDH_3	55.7	IMR90p8
64.0	G1	27.0725497525472	GAPDH_3	55.7	IMR90p8
64.5	G1	28.8189310040383	GAPDH_3	55.7	IMR90p8
65.0	G1	31.6995628249921	GAPDH_3	55.7	IMR90p8
65.5	G1	35.9184904478976	GAPDH_3	55.7	IMR90p8
66.0	G1	41.3900353265811	GAPDH_3	55.7	IMR90p8
66.5	G1	46.9484874537499	GAPDH_3	55.7	IMR90p8
67.0	G1	51.1998473511857	GAPDH_3	55.7	IMR90p8
67.5	G1	54.446554162498	GAPDH_3	55.7	IMR90p8
68.0	G1	56.5304027885418	GAPDH_3	55.7	IMR90p8
68.5	G1	56.9517838282499	GAPDH_3	55.7	IMR90p8
69.0	G1	56.492243268507	GAPDH_3	55.7	IMR90p8
69.5	G1	56.2713078397538	GAPDH_3	55.7	IMR90p8
70.0	G1	55.7742363312194	GAPDH_3	55.7	IMR90p8
70.5	G1	55.2898992071657	GAPDH_3	55.7	IMR90p8
71.0	G1	55.1665282561571	GAPDH_3	55.7	IMR90p8
71.5	G1	54.8570658419393	GAPDH_3	55.7	IMR90p8
72.0	G1	54.9877448704215	GAPDH_3	55.7	IMR90p8
72.5	G1	55.3241346043282	GAPDH_3	55.7	IMR90p8
73.0	G1	54.9604860474195	GAPDH_3	55.7	IMR90p8
73.5	G1	54.8856511242632	GAPDH_3	55.7	IMR90p8
74.0	G1	54.9695568723841	GAPDH_3	55.7	IMR90p8
74.5	G1	54.1634877323735	GAPDH_3	55.7	IMR90p8
75.0	G1	53.5037930763594	GAPDH_3	55.7	IMR90p8
75.5	G1	53.1976329371333	GAPDH_3	55.7	IMR90p8
76.0	G1	52.3093760602783	GAPDH_3	55.7	IMR90p8
76.5	G1	51.4602169695092	GAPDH_3	55.7	IMR90p8
77.0	G1	50.7315353623172	GAPDH_3	55.7	IMR90p8
77.5	G1	49.527888655421	GAPDH_3	55.7	IMR90p8
78.0	G1	48.6778308355911	GAPDH_3	55.7	IMR90p8
78.5	G1	49.0199777987497	GAPDH_3	55.7	IMR90p8
79.0	G1	53.2603474365879	GAPDH_3	55.7	IMR90p8
79.5	G1	63.5901613111341	GAPDH_3	55.7	IMR90p8
80.0	G1	82.8370372842465	GAPDH_3	55.7	IMR90p8
80.5	G1	109.948624379634	GAPDH_3	55.7	IMR90p8
81.0	G1	136.284628215365	GAPDH_3	55.7	IMR90p8
81.5	G1	152.844635818121	GAPDH_3	55.7	IMR90p8
82.0	G1	156.082581472483	GAPDH_3	55.7	IMR90p8
82.5	G1	140.253062694144	GAPDH_3	55.7	IMR90p8
83.0	G1	106.502348265413	GAPDH_3	55.7	IMR90p8
83.5	G1	70.0114501509818	GAPDH_3	55.7	IMR90p8
84.0	G1	39.7515533140095	GAPDH_3	55.7	IMR90p8
84.5	G1	16.7694164224681	GAPDH_3	55.7	IMR90p8
85.0	G1	4.49068083049514	GAPDH_3	55.7	IMR90p8
85.5	G1	1.91701425497371	GAPDH_3	55.7	IMR90p8
86.0	G1	2.11207096643915	GAPDH_3	55.7	IMR90p8
86.5	G1	2.40301589037404	GAPDH_3	55.7	IMR90p8
87.0	G1	2.54877744333908	GAPDH_3	55.7	IMR90p8
87.5	G1	2.28236169298407	GAPDH_3	55.7	IMR90p8
88.0	G1	2.36302024739189	GAPDH_3	55.7	IMR90p8
88.5	G1	2.40222514173644	GAPDH_3	55.7	IMR90p8
89.0	G1	1.77049599323931	GAPDH_3	55.7	IMR90p8
89.5	G1	1.68576383644842	GAPDH_3	55.7	IMR90p8
90.0	G1	1.91151752257178	GAPDH_3	55.7	IMR90p8
90.5	G1	2.00181440645605	GAPDH_3	55.7	IMR90p8
91.0	G1	1.86667252248532	GAPDH_3	55.7	IMR90p8
91.5	G1	1.92398139586277	GAPDH_3	55.7	IMR90p8
92.0	G1	1.85030670223887	GAPDH_3	55.7	IMR90p8
92.5	G1	1.58166751313405	GAPDH_3	55.7	IMR90p8
93.0	G1	1.17734516413861	GAPDH_3	55.7	IMR90p8
93.5	G1	1.31465808635539	GAPDH_3	55.7	IMR90p8
94.0	G1	1.38054812075279	GAPDH_3	55.7	IMR90p8
94.5	G1	2.13261528357543	GAPDH_3	55.7	IMR90p8
95.0	G1	1.40563224579682	GAPDH_3	55.7	IMR90p8
55.0	H1	4.56518947120935	GAPDH_3	55.0	IMR90p8
55.5	H1	9.89124385428693	GAPDH_3	55.0	IMR90p8
56.0	H1	9.13037894241961	GAPDH_3	55.0	IMR90p8
56.5	H1	9.13037894241734	GAPDH_3	55.0	IMR90p8
57.0	H1	9.13037894243189	GAPDH_3	55.0	IMR90p8
57.5	H1	8.66401763858778	GAPDH_3	55.0	IMR90p8
58.0	H1	11.7081425275636	GAPDH_3	55.0	IMR90p8
58.5	H1	16.3679386443106	GAPDH_3	55.0	IMR90p8
59.0	H1	18.5179709237635	GAPDH_3	55.0	IMR90p8
59.5	H1	19.0449816165343	GAPDH_3	55.0	IMR90p8
60.0	H1	18.7101588262821	GAPDH_3	55.0	IMR90p8
60.5	H1	18.1620538486341	GAPDH_3	55.0	IMR90p8
61.0	H1	17.3261520213186	GAPDH_3	55.0	IMR90p8
61.5	H1	17.2203240297229	GAPDH_3	55.0	IMR90p8
62.0	H1	18.39912102686	GAPDH_3	55.0	IMR90p8
62.5	H1	20.6921049930406	GAPDH_3	55.0	IMR90p8
63.0	H1	23.9807741025512	GAPDH_3	55.0	IMR90p8
63.5	H1	28.3162233855743	GAPDH_3	55.0	IMR90p8
64.0	H1	32.4815802936334	GAPDH_3	55.0	IMR90p8
64.5	H1	35.8490493322431	GAPDH_3	55.0	IMR90p8
65.0	H1	38.850978652305	GAPDH_3	55.0	IMR90p8
65.5	H1	40.9867180670805	GAPDH_3	55.0	IMR90p8
66.0	H1	41.7835592353809	GAPDH_3	55.0	IMR90p8
66.5	H1	42.311474902693	GAPDH_3	55.0	IMR90p8
67.0	H1	42.7832555874968	GAPDH_3	55.0	IMR90p8
67.5	H1	42.0876118281478	GAPDH_3	55.0	IMR90p8
68.0	H1	41.0730564907161	GAPDH_3	55.0	IMR90p8
68.5	H1	40.3682437048131	GAPDH_3	55.0	IMR90p8
69.0	H1	39.1736077674622	GAPDH_3	55.0	IMR90p8
69.5	H1	38.0603163673455	GAPDH_3	55.0	IMR90p8
70.0	H1	38.038378157106	GAPDH_3	55.0	IMR90p8
70.5	H1	37.9810107933561	GAPDH_3	55.0	IMR90p8
71.0	H1	37.6550915330106	GAPDH_3	55.0	IMR90p8
71.5	H1	37.9421471352788	GAPDH_3	55.0	IMR90p8
72.0	H1	38.0948308060512	GAPDH_3	55.0	IMR90p8
72.5	H1	37.5225984650916	GAPDH_3	55.0	IMR90p8
73.0	H1	36.8187786811674	GAPDH_3	55.0	IMR90p8
73.5	H1	36.7970611537876	GAPDH_3	55.0	IMR90p8
74.0	H1	36.7707673280529	GAPDH_3	55.0	IMR90p8
74.5	H1	36.5652814466605	GAPDH_3	55.0	IMR90p8
75.0	H1	36.615462507406	GAPDH_3	55.0	IMR90p8
75.5	H1	37.3712388900729	GAPDH_3	55.0	IMR90p8
76.0	H1	37.571729228355	GAPDH_3	55.0	IMR90p8
76.5	H1	36.8577482842342	GAPDH_3	55.0	IMR90p8
77.0	H1	35.7926050717268	GAPDH_3	55.0	IMR90p8
77.5	H1	34.8014972318654	GAPDH_3	55.0	IMR90p8
78.0	H1	33.8130873610361	GAPDH_3	55.0	IMR90p8
78.5	H1	33.0109549845178	GAPDH_3	55.0	IMR90p8
79.0	H1	35.1246519029107	GAPDH_3	55.0	IMR90p8
79.5	H1	41.9185008697034	GAPDH_3	55.0	IMR90p8
80.0	H1	53.6623008453649	GAPDH_3	55.0	IMR90p8
80.5	H1	69.4139178576577	GAPDH_3	55.0	IMR90p8
81.0	H1	85.4864781933875	GAPDH_3	55.0	IMR90p8
81.5	H1	95.6789984077734	GAPDH_3	55.0	IMR90p8
82.0	H1	96.7353080061726	GAPDH_3	55.0	IMR90p8
82.5	H1	86.513504644738	GAPDH_3	55.0	IMR90p8
83.0	H1	66.2991034118081	GAPDH_3	55.0	IMR90p8
83.5	H1	44.0605719627043	GAPDH_3	55.0	IMR90p8
84.0	H1	25.5775753247517	GAPDH_3	55.0	IMR90p8
84.5	H1	12.019728689424	GAPDH_3	55.0	IMR90p8
85.0	H1	4.33660135513964	GAPDH_3	55.0	IMR90p8
85.5	H1	2.19463847226706	GAPDH_3	55.0	IMR90p8
86.0	H1	1.92775614886443	GAPDH_3	55.0	IMR90p8
86.5	H1	1.64148413442535	GAPDH_3	55.0	IMR90p8
87.0	H1	1.48192691132749	GAPDH_3	55.0	IMR90p8
87.5	H1	1.96307391017848	GAPDH_3	55.0	IMR90p8
88.0	H1	2.8069123396636	GAPDH_3	55.0	IMR90p8
88.5	H1	3.16197739373018	GAPDH_3	55.0	IMR90p8
89.0	H1	3.15229367326538	GAPDH_3	55.0	IMR90p8
89.5	H1	3.05403461884549	GAPDH_3	55.0	IMR90p8
90.0	H1	2.56225684952045	GAPDH_3	55.0	IMR90p8
90.5	H1	1.75081980925637	GAPDH_3	55.0	IMR90p8
91.0	H1	1.11968749176822	GAPDH_3	55.0	IMR90p8
91.5	H1	0.9775704406523	GAPDH_3	55.0	IMR90p8
92.0	H1	1.26610859577369	GAPDH_3	55.0	IMR90p8
92.5	H1	1.58233321602773	GAPDH_3	55.0	IMR90p8
93.0	H1	2.12449066794937	GAPDH_3	55.0	IMR90p8
93.5	H1	2.20036323379389	GAPDH_3	55.0	IMR90p8
94.0	H1	2.26905361981693	GAPDH_3	55.0	IMR90p8
94.5	H1	1.08640840612719	GAPDH_3	55.0	IMR90p8
95.0	H1	-0.24940844438521	GAPDH_3	55.0	IMR90p8
