# Supplementary material for: Primer PICKR: literature-mined scoring platform for robust RT–qPCR primers
Source: Nat Commun. 2026 May 28;17:6938. doi: 10.1038/s41467-026-73648-2 (PMC13388996; doi:10.1038/s41467-026-73648-2)
Supplement: Supplementary file 11 — Source Data [file 41467_2026_73648_MOESM11_ESM.zip › Suppl_Fig_S18/melting_curve_data_CCL2_3.csv]

Temperature	Well	Derivative	Target	melt temp	Replicate
55.0	A5	22.09	CCL2_3	65.0	IMR90p2
55.5	A5	47.87	CCL2_3	65.0	IMR90p2
56.0	A5	44.19	CCL2_3	65.0	IMR90p2
56.5	A5	44.19	CCL2_3	65.0	IMR90p2
57.0	A5	44.19	CCL2_3	65.0	IMR90p2
57.5	A5	44.16	CCL2_3	65.0	IMR90p2
58.0	A5	44.55	CCL2_3	65.0	IMR90p2
58.5	A5	43.53	CCL2_3	65.0	IMR90p2
59.0	A5	41.91	CCL2_3	65.0	IMR90p2
59.5	A5	42.22	CCL2_3	65.0	IMR90p2
60.0	A5	42.05	CCL2_3	65.0	IMR90p2
60.5	A5	40.0	CCL2_3	65.0	IMR90p2
61.0	A5	38.51	CCL2_3	65.0	IMR90p2
61.5	A5	38.5	CCL2_3	65.0	IMR90p2
62.0	A5	36.89	CCL2_3	65.0	IMR90p2
62.5	A5	35.42	CCL2_3	65.0	IMR90p2
63.0	A5	36.51	CCL2_3	65.0	IMR90p2
63.5	A5	38.94	CCL2_3	65.0	IMR90p2
64.0	A5	43.36	CCL2_3	65.0	IMR90p2
64.5	A5	51.48	CCL2_3	65.0	IMR90p2
65.0	A5	61.43	CCL2_3	65.0	IMR90p2
65.5	A5	71.7	CCL2_3	65.0	IMR90p2
66.0	A5	81.95	CCL2_3	65.0	IMR90p2
66.5	A5	90.03	CCL2_3	65.0	IMR90p2
67.0	A5	95.5	CCL2_3	65.0	IMR90p2
67.5	A5	99.64	CCL2_3	65.0	IMR90p2
68.0	A5	103.7	CCL2_3	65.0	IMR90p2
68.5	A5	108.4	CCL2_3	65.0	IMR90p2
69.0	A5	115.88	CCL2_3	65.0	IMR90p2
69.5	A5	127.33	CCL2_3	65.0	IMR90p2
70.0	A5	143.89	CCL2_3	65.0	IMR90p2
70.5	A5	166.13	CCL2_3	65.0	IMR90p2
71.0	A5	194.7	CCL2_3	65.0	IMR90p2
71.5	A5	229.03	CCL2_3	65.0	IMR90p2
72.0	A5	266.18	CCL2_3	65.0	IMR90p2
72.5	A5	302.67	CCL2_3	65.0	IMR90p2
73.0	A5	332.64	CCL2_3	65.0	IMR90p2
73.5	A5	349.46	CCL2_3	65.0	IMR90p2
74.0	A5	347.59	CCL2_3	65.0	IMR90p2
74.5	A5	325.71	CCL2_3	65.0	IMR90p2
75.0	A5	285.49	CCL2_3	65.0	IMR90p2
75.5	A5	232.74	CCL2_3	65.0	IMR90p2
76.0	A5	175.95	CCL2_3	65.0	IMR90p2
76.5	A5	123.34	CCL2_3	65.0	IMR90p2
77.0	A5	80.75	CCL2_3	65.0	IMR90p2
77.5	A5	49.85	CCL2_3	65.0	IMR90p2
78.0	A5	29.68	CCL2_3	65.0	IMR90p2
78.5	A5	17.98	CCL2_3	65.0	IMR90p2
79.0	A5	11.82	CCL2_3	65.0	IMR90p2
79.5	A5	8.29	CCL2_3	65.0	IMR90p2
80.0	A5	6.32	CCL2_3	65.0	IMR90p2
80.5	A5	5.7	CCL2_3	65.0	IMR90p2
81.0	A5	5.27	CCL2_3	65.0	IMR90p2
81.5	A5	4.9	CCL2_3	65.0	IMR90p2
82.0	A5	5.27	CCL2_3	65.0	IMR90p2
82.5	A5	5.35	CCL2_3	65.0	IMR90p2
83.0	A5	4.61	CCL2_3	65.0	IMR90p2
83.5	A5	4.34	CCL2_3	65.0	IMR90p2
84.0	A5	4.28	CCL2_3	65.0	IMR90p2
84.5	A5	3.08	CCL2_3	65.0	IMR90p2
85.0	A5	2.19	CCL2_3	65.0	IMR90p2
85.5	A5	2.4	CCL2_3	65.0	IMR90p2
86.0	A5	2.33	CCL2_3	65.0	IMR90p2
86.5	A5	1.91	CCL2_3	65.0	IMR90p2
87.0	A5	2.27	CCL2_3	65.0	IMR90p2
87.5	A5	2.72	CCL2_3	65.0	IMR90p2
88.0	A5	2.63	CCL2_3	65.0	IMR90p2
88.5	A5	2.65	CCL2_3	65.0	IMR90p2
89.0	A5	2.97	CCL2_3	65.0	IMR90p2
89.5	A5	2.63	CCL2_3	65.0	IMR90p2
90.0	A5	2.4	CCL2_3	65.0	IMR90p2
90.5	A5	2.32	CCL2_3	65.0	IMR90p2
91.0	A5	2.25	CCL2_3	65.0	IMR90p2
91.5	A5	2.06	CCL2_3	65.0	IMR90p2
92.0	A5	2.37	CCL2_3	65.0	IMR90p2
92.5	A5	2.65	CCL2_3	65.0	IMR90p2
93.0	A5	2.55	CCL2_3	65.0	IMR90p2
93.5	A5	2.8	CCL2_3	65.0	IMR90p2
94.0	A5	2.72	CCL2_3	65.0	IMR90p2
94.5	A5	3.56	CCL2_3	65.0	IMR90p2
95.0	A5	1.9	CCL2_3	65.0	IMR90p2
55.0	B5	22.9	CCL2_3	64.5	IMR90p2
55.5	B5	49.61	CCL2_3	64.5	IMR90p2
56.0	B5	45.8	CCL2_3	64.5	IMR90p2
56.5	B5	45.8	CCL2_3	64.5	IMR90p2
57.0	B5	45.8	CCL2_3	64.5	IMR90p2
57.5	B5	45.87	CCL2_3	64.5	IMR90p2
58.0	B5	45.46	CCL2_3	64.5	IMR90p2
58.5	B5	44.39	CCL2_3	64.5	IMR90p2
59.0	B5	43.41	CCL2_3	64.5	IMR90p2
59.5	B5	42.73	CCL2_3	64.5	IMR90p2
60.0	B5	42.58	CCL2_3	64.5	IMR90p2
60.5	B5	42.48	CCL2_3	64.5	IMR90p2
61.0	B5	41.57	CCL2_3	64.5	IMR90p2
61.5	B5	40.5	CCL2_3	64.5	IMR90p2
62.0	B5	39.81	CCL2_3	64.5	IMR90p2
62.5	B5	39.34	CCL2_3	64.5	IMR90p2
63.0	B5	39.28	CCL2_3	64.5	IMR90p2
63.5	B5	40.94	CCL2_3	64.5	IMR90p2
64.0	B5	45.19	CCL2_3	64.5	IMR90p2
64.5	B5	50.86	CCL2_3	64.5	IMR90p2
65.0	B5	58.15	CCL2_3	64.5	IMR90p2
65.5	B5	67.72	CCL2_3	64.5	IMR90p2
66.0	B5	77.48	CCL2_3	64.5	IMR90p2
66.5	B5	85.67	CCL2_3	64.5	IMR90p2
67.0	B5	92.53	CCL2_3	64.5	IMR90p2
67.5	B5	98.31	CCL2_3	64.5	IMR90p2
68.0	B5	102.79	CCL2_3	64.5	IMR90p2
68.5	B5	108.12	CCL2_3	64.5	IMR90p2
69.0	B5	116.31	CCL2_3	64.5	IMR90p2
69.5	B5	128.4	CCL2_3	64.5	IMR90p2
70.0	B5	144.96	CCL2_3	64.5	IMR90p2
70.5	B5	167.23	CCL2_3	64.5	IMR90p2
71.0	B5	195.28	CCL2_3	64.5	IMR90p2
71.5	B5	228.11	CCL2_3	64.5	IMR90p2
72.0	B5	264.81	CCL2_3	64.5	IMR90p2
72.5	B5	302.18	CCL2_3	64.5	IMR90p2
73.0	B5	334.88	CCL2_3	64.5	IMR90p2
73.5	B5	356.85	CCL2_3	64.5	IMR90p2
74.0	B5	362.0	CCL2_3	64.5	IMR90p2
74.5	B5	346.48	CCL2_3	64.5	IMR90p2
75.0	B5	311.34	CCL2_3	64.5	IMR90p2
75.5	B5	260.75	CCL2_3	64.5	IMR90p2
76.0	B5	202.45	CCL2_3	64.5	IMR90p2
76.5	B5	145.62	CCL2_3	64.5	IMR90p2
77.0	B5	97.2	CCL2_3	64.5	IMR90p2
77.5	B5	60.46	CCL2_3	64.5	IMR90p2
78.0	B5	35.78	CCL2_3	64.5	IMR90p2
78.5	B5	21.18	CCL2_3	64.5	IMR90p2
79.0	B5	13.34	CCL2_3	64.5	IMR90p2
79.5	B5	9.44	CCL2_3	64.5	IMR90p2
80.0	B5	7.53	CCL2_3	64.5	IMR90p2
80.5	B5	6.9	CCL2_3	64.5	IMR90p2
81.0	B5	6.56	CCL2_3	64.5	IMR90p2
81.5	B5	6.23	CCL2_3	64.5	IMR90p2
82.0	B5	6.2	CCL2_3	64.5	IMR90p2
82.5	B5	5.77	CCL2_3	64.5	IMR90p2
83.0	B5	4.77	CCL2_3	64.5	IMR90p2
83.5	B5	4.02	CCL2_3	64.5	IMR90p2
84.0	B5	3.59	CCL2_3	64.5	IMR90p2
84.5	B5	2.61	CCL2_3	64.5	IMR90p2
85.0	B5	2.16	CCL2_3	64.5	IMR90p2
85.5	B5	2.5	CCL2_3	64.5	IMR90p2
86.0	B5	2.46	CCL2_3	64.5	IMR90p2
86.5	B5	2.35	CCL2_3	64.5	IMR90p2
87.0	B5	2.57	CCL2_3	64.5	IMR90p2
87.5	B5	2.66	CCL2_3	64.5	IMR90p2
88.0	B5	2.66	CCL2_3	64.5	IMR90p2
88.5	B5	2.91	CCL2_3	64.5	IMR90p2
89.0	B5	3.02	CCL2_3	64.5	IMR90p2
89.5	B5	3.49	CCL2_3	64.5	IMR90p2
90.0	B5	3.67	CCL2_3	64.5	IMR90p2
90.5	B5	3.21	CCL2_3	64.5	IMR90p2
91.0	B5	2.69	CCL2_3	64.5	IMR90p2
91.5	B5	2.17	CCL2_3	64.5	IMR90p2
92.0	B5	1.53	CCL2_3	64.5	IMR90p2
92.5	B5	0.92	CCL2_3	64.5	IMR90p2
93.0	B5	0.95	CCL2_3	64.5	IMR90p2
93.5	B5	0.23	CCL2_3	64.5	IMR90p2
94.0	B5	-0.03	CCL2_3	64.5	IMR90p2
94.5	B5	-1.98	CCL2_3	64.5	IMR90p2
95.0	B5	-1.96	CCL2_3	64.5	IMR90p2
55.0	C5	24.08	CCL2_3	63.3	IMR90p2
55.5	C5	52.17	CCL2_3	63.3	IMR90p2
56.0	C5	48.15	CCL2_3	63.3	IMR90p2
56.5	C5	48.15	CCL2_3	63.3	IMR90p2
57.0	C5	48.15	CCL2_3	63.3	IMR90p2
57.5	C5	48.36	CCL2_3	63.3	IMR90p2
58.0	C5	47.0	CCL2_3	63.3	IMR90p2
58.5	C5	45.0	CCL2_3	63.3	IMR90p2
59.0	C5	43.79	CCL2_3	63.3	IMR90p2
59.5	C5	43.47	CCL2_3	63.3	IMR90p2
60.0	C5	43.51	CCL2_3	63.3	IMR90p2
60.5	C5	43.83	CCL2_3	63.3	IMR90p2
61.0	C5	44.61	CCL2_3	63.3	IMR90p2
61.5	C5	43.35	CCL2_3	63.3	IMR90p2
62.0	C5	41.68	CCL2_3	63.3	IMR90p2
62.5	C5	41.29	CCL2_3	63.3	IMR90p2
63.0	C5	40.55	CCL2_3	63.3	IMR90p2
63.5	C5	40.79	CCL2_3	63.3	IMR90p2
64.0	C5	44.76	CCL2_3	63.3	IMR90p2
64.5	C5	50.99	CCL2_3	63.3	IMR90p2
65.0	C5	58.51	CCL2_3	63.3	IMR90p2
65.5	C5	69.12	CCL2_3	63.3	IMR90p2
66.0	C5	80.81	CCL2_3	63.3	IMR90p2
66.5	C5	90.56	CCL2_3	63.3	IMR90p2
67.0	C5	98.76	CCL2_3	63.3	IMR90p2
67.5	C5	105.55	CCL2_3	63.3	IMR90p2
68.0	C5	110.95	CCL2_3	63.3	IMR90p2
68.5	C5	116.21	CCL2_3	63.3	IMR90p2
69.0	C5	124.19	CCL2_3	63.3	IMR90p2
69.5	C5	136.56	CCL2_3	63.3	IMR90p2
70.0	C5	153.5	CCL2_3	63.3	IMR90p2
70.5	C5	175.52	CCL2_3	63.3	IMR90p2
71.0	C5	204.53	CCL2_3	63.3	IMR90p2
71.5	C5	239.75	CCL2_3	63.3	IMR90p2
72.0	C5	278.8	CCL2_3	63.3	IMR90p2
72.5	C5	319.8	CCL2_3	63.3	IMR90p2
73.0	C5	357.6	CCL2_3	63.3	IMR90p2
73.5	C5	384.47	CCL2_3	63.3	IMR90p2
74.0	C5	393.48	CCL2_3	63.3	IMR90p2
74.5	C5	380.74	CCL2_3	63.3	IMR90p2
75.0	C5	345.66	CCL2_3	63.3	IMR90p2
75.5	C5	292.32	CCL2_3	63.3	IMR90p2
76.0	C5	229.42	CCL2_3	63.3	IMR90p2
76.5	C5	167.11	CCL2_3	63.3	IMR90p2
77.0	C5	112.78	CCL2_3	63.3	IMR90p2
77.5	C5	70.71	CCL2_3	63.3	IMR90p2
78.0	C5	42.27	CCL2_3	63.3	IMR90p2
78.5	C5	24.72	CCL2_3	63.3	IMR90p2
79.0	C5	14.79	CCL2_3	63.3	IMR90p2
79.5	C5	9.84	CCL2_3	63.3	IMR90p2
80.0	C5	7.3	CCL2_3	63.3	IMR90p2
80.5	C5	6.39	CCL2_3	63.3	IMR90p2
81.0	C5	6.42	CCL2_3	63.3	IMR90p2
81.5	C5	6.32	CCL2_3	63.3	IMR90p2
82.0	C5	6.02	CCL2_3	63.3	IMR90p2
82.5	C5	6.1	CCL2_3	63.3	IMR90p2
83.0	C5	5.62	CCL2_3	63.3	IMR90p2
83.5	C5	4.82	CCL2_3	63.3	IMR90p2
84.0	C5	4.18	CCL2_3	63.3	IMR90p2
84.5	C5	3.82	CCL2_3	63.3	IMR90p2
85.0	C5	3.38	CCL2_3	63.3	IMR90p2
85.5	C5	2.8	CCL2_3	63.3	IMR90p2
86.0	C5	2.54	CCL2_3	63.3	IMR90p2
86.5	C5	2.38	CCL2_3	63.3	IMR90p2
87.0	C5	1.96	CCL2_3	63.3	IMR90p2
87.5	C5	1.56	CCL2_3	63.3	IMR90p2
88.0	C5	1.67	CCL2_3	63.3	IMR90p2
88.5	C5	1.56	CCL2_3	63.3	IMR90p2
89.0	C5	1.64	CCL2_3	63.3	IMR90p2
89.5	C5	2.21	CCL2_3	63.3	IMR90p2
90.0	C5	2.51	CCL2_3	63.3	IMR90p2
90.5	C5	2.63	CCL2_3	63.3	IMR90p2
91.0	C5	3.11	CCL2_3	63.3	IMR90p2
91.5	C5	3.25	CCL2_3	63.3	IMR90p2
92.0	C5	2.61	CCL2_3	63.3	IMR90p2
92.5	C5	2.37	CCL2_3	63.3	IMR90p2
93.0	C5	1.88	CCL2_3	63.3	IMR90p2
93.5	C5	1.7	CCL2_3	63.3	IMR90p2
94.0	C5	1.73	CCL2_3	63.3	IMR90p2
94.5	C5	3.19	CCL2_3	63.3	IMR90p2
95.0	C5	2.23	CCL2_3	63.3	IMR90p2
55.0	D5	22.53	CCL2_3	61.4	IMR90p2
55.5	D5	48.82	CCL2_3	61.4	IMR90p2
56.0	D5	45.07	CCL2_3	61.4	IMR90p2
56.5	D5	45.07	CCL2_3	61.4	IMR90p2
57.0	D5	45.07	CCL2_3	61.4	IMR90p2
57.5	D5	45.06	CCL2_3	61.4	IMR90p2
58.0	D5	45.17	CCL2_3	61.4	IMR90p2
58.5	D5	44.8	CCL2_3	61.4	IMR90p2
59.0	D5	43.94	CCL2_3	61.4	IMR90p2
59.5	D5	42.61	CCL2_3	61.4	IMR90p2
60.0	D5	42.04	CCL2_3	61.4	IMR90p2
60.5	D5	41.43	CCL2_3	61.4	IMR90p2
61.0	D5	40.5	CCL2_3	61.4	IMR90p2
61.5	D5	40.52	CCL2_3	61.4	IMR90p2
62.0	D5	41.74	CCL2_3	61.4	IMR90p2
62.5	D5	42.67	CCL2_3	61.4	IMR90p2
63.0	D5	43.73	CCL2_3	61.4	IMR90p2
63.5	D5	45.66	CCL2_3	61.4	IMR90p2
64.0	D5	47.42	CCL2_3	61.4	IMR90p2
64.5	D5	50.27	CCL2_3	61.4	IMR90p2
65.0	D5	55.52	CCL2_3	61.4	IMR90p2
65.5	D5	63.49	CCL2_3	61.4	IMR90p2
66.0	D5	73.28	CCL2_3	61.4	IMR90p2
66.5	D5	83.85	CCL2_3	61.4	IMR90p2
67.0	D5	93.42	CCL2_3	61.4	IMR90p2
67.5	D5	101.13	CCL2_3	61.4	IMR90p2
68.0	D5	107.26	CCL2_3	61.4	IMR90p2
68.5	D5	113.38	CCL2_3	61.4	IMR90p2
69.0	D5	121.54	CCL2_3	61.4	IMR90p2
69.5	D5	133.4	CCL2_3	61.4	IMR90p2
70.0	D5	150.55	CCL2_3	61.4	IMR90p2
70.5	D5	173.66	CCL2_3	61.4	IMR90p2
71.0	D5	202.3	CCL2_3	61.4	IMR90p2
71.5	D5	237.04	CCL2_3	61.4	IMR90p2
72.0	D5	277.16	CCL2_3	61.4	IMR90p2
72.5	D5	318.55	CCL2_3	61.4	IMR90p2
73.0	D5	356.85	CCL2_3	61.4	IMR90p2
73.5	D5	386.25	CCL2_3	61.4	IMR90p2
74.0	D5	397.85	CCL2_3	61.4	IMR90p2
74.5	D5	386.69	CCL2_3	61.4	IMR90p2
75.0	D5	353.62	CCL2_3	61.4	IMR90p2
75.5	D5	301.52	CCL2_3	61.4	IMR90p2
76.0	D5	238.11	CCL2_3	61.4	IMR90p2
76.5	D5	174.58	CCL2_3	61.4	IMR90p2
77.0	D5	118.59	CCL2_3	61.4	IMR90p2
77.5	D5	74.68	CCL2_3	61.4	IMR90p2
78.0	D5	44.54	CCL2_3	61.4	IMR90p2
78.5	D5	26.07	CCL2_3	61.4	IMR90p2
79.0	D5	15.8	CCL2_3	61.4	IMR90p2
79.5	D5	10.81	CCL2_3	61.4	IMR90p2
80.0	D5	8.43	CCL2_3	61.4	IMR90p2
80.5	D5	6.86	CCL2_3	61.4	IMR90p2
81.0	D5	5.98	CCL2_3	61.4	IMR90p2
81.5	D5	5.38	CCL2_3	61.4	IMR90p2
82.0	D5	4.75	CCL2_3	61.4	IMR90p2
82.5	D5	4.36	CCL2_3	61.4	IMR90p2
83.0	D5	4.59	CCL2_3	61.4	IMR90p2
83.5	D5	4.57	CCL2_3	61.4	IMR90p2
84.0	D5	4.2	CCL2_3	61.4	IMR90p2
84.5	D5	4.17	CCL2_3	61.4	IMR90p2
85.0	D5	3.79	CCL2_3	61.4	IMR90p2
85.5	D5	3.17	CCL2_3	61.4	IMR90p2
86.0	D5	2.49	CCL2_3	61.4	IMR90p2
86.5	D5	2.2	CCL2_3	61.4	IMR90p2
87.0	D5	2.25	CCL2_3	61.4	IMR90p2
87.5	D5	2.22	CCL2_3	61.4	IMR90p2
88.0	D5	1.91	CCL2_3	61.4	IMR90p2
88.5	D5	1.91	CCL2_3	61.4	IMR90p2
89.0	D5	2.03	CCL2_3	61.4	IMR90p2
89.5	D5	1.43	CCL2_3	61.4	IMR90p2
90.0	D5	0.97	CCL2_3	61.4	IMR90p2
90.5	D5	1.06	CCL2_3	61.4	IMR90p2
91.0	D5	1.86	CCL2_3	61.4	IMR90p2
91.5	D5	2.33	CCL2_3	61.4	IMR90p2
92.0	D5	2.27	CCL2_3	61.4	IMR90p2
92.5	D5	2.83	CCL2_3	61.4	IMR90p2
93.0	D5	3.2	CCL2_3	61.4	IMR90p2
93.5	D5	3.66	CCL2_3	61.4	IMR90p2
94.0	D5	3.93	CCL2_3	61.4	IMR90p2
94.5	D5	6.82	CCL2_3	61.4	IMR90p2
95.0	D5	4.36	CCL2_3	61.4	IMR90p2
55.0	E5	19.31	CCL2_3	59.0	IMR90p2
55.5	E5	41.85	CCL2_3	59.0	IMR90p2
56.0	E5	38.63	CCL2_3	59.0	IMR90p2
56.5	E5	38.63	CCL2_3	59.0	IMR90p2
57.0	E5	38.63	CCL2_3	59.0	IMR90p2
57.5	E5	38.72	CCL2_3	59.0	IMR90p2
58.0	E5	38.2	CCL2_3	59.0	IMR90p2
58.5	E5	36.95	CCL2_3	59.0	IMR90p2
59.0	E5	34.96	CCL2_3	59.0	IMR90p2
59.5	E5	33.58	CCL2_3	59.0	IMR90p2
60.0	E5	34.0	CCL2_3	59.0	IMR90p2
60.5	E5	35.08	CCL2_3	59.0	IMR90p2
61.0	E5	35.56	CCL2_3	59.0	IMR90p2
61.5	E5	36.57	CCL2_3	59.0	IMR90p2
62.0	E5	37.18	CCL2_3	59.0	IMR90p2
62.5	E5	36.53	CCL2_3	59.0	IMR90p2
63.0	E5	36.31	CCL2_3	59.0	IMR90p2
63.5	E5	37.8	CCL2_3	59.0	IMR90p2
64.0	E5	40.33	CCL2_3	59.0	IMR90p2
64.5	E5	44.36	CCL2_3	59.0	IMR90p2
65.0	E5	50.62	CCL2_3	59.0	IMR90p2
65.5	E5	57.96	CCL2_3	59.0	IMR90p2
66.0	E5	66.16	CCL2_3	59.0	IMR90p2
66.5	E5	74.82	CCL2_3	59.0	IMR90p2
67.0	E5	82.73	CCL2_3	59.0	IMR90p2
67.5	E5	89.8	CCL2_3	59.0	IMR90p2
68.0	E5	96.94	CCL2_3	59.0	IMR90p2
68.5	E5	103.74	CCL2_3	59.0	IMR90p2
69.0	E5	111.88	CCL2_3	59.0	IMR90p2
69.5	E5	123.38	CCL2_3	59.0	IMR90p2
70.0	E5	138.4	CCL2_3	59.0	IMR90p2
70.5	E5	158.54	CCL2_3	59.0	IMR90p2
71.0	E5	184.68	CCL2_3	59.0	IMR90p2
71.5	E5	215.86	CCL2_3	59.0	IMR90p2
72.0	E5	251.74	CCL2_3	59.0	IMR90p2
72.5	E5	289.69	CCL2_3	59.0	IMR90p2
73.0	E5	324.47	CCL2_3	59.0	IMR90p2
73.5	E5	349.98	CCL2_3	59.0	IMR90p2
74.0	E5	360.37	CCL2_3	59.0	IMR90p2
74.5	E5	350.54	CCL2_3	59.0	IMR90p2
75.0	E5	320.12	CCL2_3	59.0	IMR90p2
75.5	E5	272.37	CCL2_3	59.0	IMR90p2
76.0	E5	215.17	CCL2_3	59.0	IMR90p2
76.5	E5	157.73	CCL2_3	59.0	IMR90p2
77.0	E5	107.0	CCL2_3	59.0	IMR90p2
77.5	E5	67.59	CCL2_3	59.0	IMR90p2
78.0	E5	40.74	CCL2_3	59.0	IMR90p2
78.5	E5	24.39	CCL2_3	59.0	IMR90p2
79.0	E5	15.1	CCL2_3	59.0	IMR90p2
79.5	E5	10.35	CCL2_3	59.0	IMR90p2
80.0	E5	8.18	CCL2_3	59.0	IMR90p2
80.5	E5	7.29	CCL2_3	59.0	IMR90p2
81.0	E5	6.71	CCL2_3	59.0	IMR90p2
81.5	E5	6.25	CCL2_3	59.0	IMR90p2
82.0	E5	5.92	CCL2_3	59.0	IMR90p2
82.5	E5	5.29	CCL2_3	59.0	IMR90p2
83.0	E5	4.41	CCL2_3	59.0	IMR90p2
83.5	E5	3.71	CCL2_3	59.0	IMR90p2
84.0	E5	3.19	CCL2_3	59.0	IMR90p2
84.5	E5	2.72	CCL2_3	59.0	IMR90p2
85.0	E5	2.41	CCL2_3	59.0	IMR90p2
85.5	E5	2.27	CCL2_3	59.0	IMR90p2
86.0	E5	2.45	CCL2_3	59.0	IMR90p2
86.5	E5	2.67	CCL2_3	59.0	IMR90p2
87.0	E5	2.69	CCL2_3	59.0	IMR90p2
87.5	E5	2.77	CCL2_3	59.0	IMR90p2
88.0	E5	3.03	CCL2_3	59.0	IMR90p2
88.5	E5	2.81	CCL2_3	59.0	IMR90p2
89.0	E5	2.79	CCL2_3	59.0	IMR90p2
89.5	E5	2.96	CCL2_3	59.0	IMR90p2
90.0	E5	2.9	CCL2_3	59.0	IMR90p2
90.5	E5	2.79	CCL2_3	59.0	IMR90p2
91.0	E5	2.86	CCL2_3	59.0	IMR90p2
91.5	E5	2.46	CCL2_3	59.0	IMR90p2
92.0	E5	2.25	CCL2_3	59.0	IMR90p2
92.5	E5	2.53	CCL2_3	59.0	IMR90p2
93.0	E5	2.4	CCL2_3	59.0	IMR90p2
93.5	E5	2.32	CCL2_3	59.0	IMR90p2
94.0	E5	2.45	CCL2_3	59.0	IMR90p2
94.5	E5	2.6	CCL2_3	59.0	IMR90p2
95.0	E5	1.01	CCL2_3	59.0	IMR90p2
55.0	F5	18.51	CCL2_3	57.0	IMR90p2
55.5	F5	40.1	CCL2_3	57.0	IMR90p2
56.0	F5	37.02	CCL2_3	57.0	IMR90p2
56.5	F5	37.02	CCL2_3	57.0	IMR90p2
57.0	F5	37.02	CCL2_3	57.0	IMR90p2
57.5	F5	36.96	CCL2_3	57.0	IMR90p2
58.0	F5	37.37	CCL2_3	57.0	IMR90p2
58.5	F5	37.86	CCL2_3	57.0	IMR90p2
59.0	F5	38.12	CCL2_3	57.0	IMR90p2
59.5	F5	37.71	CCL2_3	57.0	IMR90p2
60.0	F5	37.15	CCL2_3	57.0	IMR90p2
60.5	F5	36.42	CCL2_3	57.0	IMR90p2
61.0	F5	35.21	CCL2_3	57.0	IMR90p2
61.5	F5	33.71	CCL2_3	57.0	IMR90p2
62.0	F5	32.61	CCL2_3	57.0	IMR90p2
62.5	F5	32.66	CCL2_3	57.0	IMR90p2
63.0	F5	32.57	CCL2_3	57.0	IMR90p2
63.5	F5	32.85	CCL2_3	57.0	IMR90p2
64.0	F5	34.95	CCL2_3	57.0	IMR90p2
64.5	F5	38.9	CCL2_3	57.0	IMR90p2
65.0	F5	44.26	CCL2_3	57.0	IMR90p2
65.5	F5	52.24	CCL2_3	57.0	IMR90p2
66.0	F5	62.58	CCL2_3	57.0	IMR90p2
66.5	F5	73.05	CCL2_3	57.0	IMR90p2
67.0	F5	82.61	CCL2_3	57.0	IMR90p2
67.5	F5	91.66	CCL2_3	57.0	IMR90p2
68.0	F5	100.02	CCL2_3	57.0	IMR90p2
68.5	F5	107.62	CCL2_3	57.0	IMR90p2
69.0	F5	116.09	CCL2_3	57.0	IMR90p2
69.5	F5	127.62	CCL2_3	57.0	IMR90p2
70.0	F5	143.35	CCL2_3	57.0	IMR90p2
70.5	F5	164.13	CCL2_3	57.0	IMR90p2
71.0	F5	191.19	CCL2_3	57.0	IMR90p2
71.5	F5	225.02	CCL2_3	57.0	IMR90p2
72.0	F5	263.6	CCL2_3	57.0	IMR90p2
72.5	F5	303.04	CCL2_3	57.0	IMR90p2
73.0	F5	338.95	CCL2_3	57.0	IMR90p2
73.5	F5	364.57	CCL2_3	57.0	IMR90p2
74.0	F5	372.57	CCL2_3	57.0	IMR90p2
74.5	F5	359.19	CCL2_3	57.0	IMR90p2
75.0	F5	325.03	CCL2_3	57.0	IMR90p2
75.5	F5	274.01	CCL2_3	57.0	IMR90p2
76.0	F5	213.92	CCL2_3	57.0	IMR90p2
76.5	F5	154.49	CCL2_3	57.0	IMR90p2
77.0	F5	103.53	CCL2_3	57.0	IMR90p2
77.5	F5	64.92	CCL2_3	57.0	IMR90p2
78.0	F5	38.35	CCL2_3	57.0	IMR90p2
78.5	F5	22.29	CCL2_3	57.0	IMR90p2
79.0	F5	14.11	CCL2_3	57.0	IMR90p2
79.5	F5	9.96	CCL2_3	57.0	IMR90p2
80.0	F5	7.72	CCL2_3	57.0	IMR90p2
80.5	F5	7.07	CCL2_3	57.0	IMR90p2
81.0	F5	7.22	CCL2_3	57.0	IMR90p2
81.5	F5	6.78	CCL2_3	57.0	IMR90p2
82.0	F5	6.0	CCL2_3	57.0	IMR90p2
82.5	F5	5.31	CCL2_3	57.0	IMR90p2
83.0	F5	4.77	CCL2_3	57.0	IMR90p2
83.5	F5	4.03	CCL2_3	57.0	IMR90p2
84.0	F5	3.36	CCL2_3	57.0	IMR90p2
84.5	F5	3.33	CCL2_3	57.0	IMR90p2
85.0	F5	3.19	CCL2_3	57.0	IMR90p2
85.5	F5	2.32	CCL2_3	57.0	IMR90p2
86.0	F5	1.84	CCL2_3	57.0	IMR90p2
86.5	F5	1.98	CCL2_3	57.0	IMR90p2
87.0	F5	1.68	CCL2_3	57.0	IMR90p2
87.5	F5	1.86	CCL2_3	57.0	IMR90p2
88.0	F5	2.79	CCL2_3	57.0	IMR90p2
88.5	F5	3.02	CCL2_3	57.0	IMR90p2
89.0	F5	3.08	CCL2_3	57.0	IMR90p2
89.5	F5	3.35	CCL2_3	57.0	IMR90p2
90.0	F5	2.93	CCL2_3	57.0	IMR90p2
90.5	F5	2.38	CCL2_3	57.0	IMR90p2
91.0	F5	2.29	CCL2_3	57.0	IMR90p2
91.5	F5	1.89	CCL2_3	57.0	IMR90p2
92.0	F5	1.7	CCL2_3	57.0	IMR90p2
92.5	F5	1.83	CCL2_3	57.0	IMR90p2
93.0	F5	1.8	CCL2_3	57.0	IMR90p2
93.5	F5	1.82	CCL2_3	57.0	IMR90p2
94.0	F5	1.81	CCL2_3	57.0	IMR90p2
94.5	F5	1.88	CCL2_3	57.0	IMR90p2
95.0	F5	0.79	CCL2_3	57.0	IMR90p2
55.0	G5	19.13	CCL2_3	55.7	IMR90p2
55.5	G5	41.45	CCL2_3	55.7	IMR90p2
56.0	G5	38.26	CCL2_3	55.7	IMR90p2
56.5	G5	38.26	CCL2_3	55.7	IMR90p2
57.0	G5	38.26	CCL2_3	55.7	IMR90p2
57.5	G5	38.24	CCL2_3	55.7	IMR90p2
58.0	G5	38.47	CCL2_3	55.7	IMR90p2
58.5	G5	37.96	CCL2_3	55.7	IMR90p2
59.0	G5	38.2	CCL2_3	55.7	IMR90p2
59.5	G5	38.54	CCL2_3	55.7	IMR90p2
60.0	G5	38.41	CCL2_3	55.7	IMR90p2
60.5	G5	37.79	CCL2_3	55.7	IMR90p2
61.0	G5	37.35	CCL2_3	55.7	IMR90p2
61.5	G5	36.3	CCL2_3	55.7	IMR90p2
62.0	G5	34.87	CCL2_3	55.7	IMR90p2
62.5	G5	33.81	CCL2_3	55.7	IMR90p2
63.0	G5	33.34	CCL2_3	55.7	IMR90p2
63.5	G5	34.08	CCL2_3	55.7	IMR90p2
64.0	G5	35.29	CCL2_3	55.7	IMR90p2
64.5	G5	38.36	CCL2_3	55.7	IMR90p2
65.0	G5	42.74	CCL2_3	55.7	IMR90p2
65.5	G5	49.08	CCL2_3	55.7	IMR90p2
66.0	G5	58.07	CCL2_3	55.7	IMR90p2
66.5	G5	68.9	CCL2_3	55.7	IMR90p2
67.0	G5	79.43	CCL2_3	55.7	IMR90p2
67.5	G5	88.98	CCL2_3	55.7	IMR90p2
68.0	G5	97.63	CCL2_3	55.7	IMR90p2
68.5	G5	105.22	CCL2_3	55.7	IMR90p2
69.0	G5	112.93	CCL2_3	55.7	IMR90p2
69.5	G5	123.11	CCL2_3	55.7	IMR90p2
70.0	G5	139.16	CCL2_3	55.7	IMR90p2
70.5	G5	160.94	CCL2_3	55.7	IMR90p2
71.0	G5	187.25	CCL2_3	55.7	IMR90p2
71.5	G5	220.13	CCL2_3	55.7	IMR90p2
72.0	G5	257.63	CCL2_3	55.7	IMR90p2
72.5	G5	294.51	CCL2_3	55.7	IMR90p2
73.0	G5	326.92	CCL2_3	55.7	IMR90p2
73.5	G5	350.61	CCL2_3	55.7	IMR90p2
74.0	G5	357.35	CCL2_3	55.7	IMR90p2
74.5	G5	343.5	CCL2_3	55.7	IMR90p2
75.0	G5	310.44	CCL2_3	55.7	IMR90p2
75.5	G5	261.31	CCL2_3	55.7	IMR90p2
76.0	G5	203.67	CCL2_3	55.7	IMR90p2
76.5	G5	147.41	CCL2_3	55.7	IMR90p2
77.0	G5	99.26	CCL2_3	55.7	IMR90p2
77.5	G5	61.9	CCL2_3	55.7	IMR90p2
78.0	G5	36.78	CCL2_3	55.7	IMR90p2
78.5	G5	21.89	CCL2_3	55.7	IMR90p2
79.0	G5	13.37	CCL2_3	55.7	IMR90p2
79.5	G5	8.45	CCL2_3	55.7	IMR90p2
80.0	G5	6.66	CCL2_3	55.7	IMR90p2
80.5	G5	6.5	CCL2_3	55.7	IMR90p2
81.0	G5	6.27	CCL2_3	55.7	IMR90p2
81.5	G5	6.39	CCL2_3	55.7	IMR90p2
82.0	G5	6.79	CCL2_3	55.7	IMR90p2
82.5	G5	6.16	CCL2_3	55.7	IMR90p2
83.0	G5	5.14	CCL2_3	55.7	IMR90p2
83.5	G5	4.55	CCL2_3	55.7	IMR90p2
84.0	G5	3.59	CCL2_3	55.7	IMR90p2
84.5	G5	2.79	CCL2_3	55.7	IMR90p2
85.0	G5	2.72	CCL2_3	55.7	IMR90p2
85.5	G5	2.54	CCL2_3	55.7	IMR90p2
86.0	G5	2.3	CCL2_3	55.7	IMR90p2
86.5	G5	2.61	CCL2_3	55.7	IMR90p2
87.0	G5	2.47	CCL2_3	55.7	IMR90p2
87.5	G5	2.09	CCL2_3	55.7	IMR90p2
88.0	G5	2.29	CCL2_3	55.7	IMR90p2
88.5	G5	2.51	CCL2_3	55.7	IMR90p2
89.0	G5	2.26	CCL2_3	55.7	IMR90p2
89.5	G5	2.57	CCL2_3	55.7	IMR90p2
90.0	G5	2.81	CCL2_3	55.7	IMR90p2
90.5	G5	2.33	CCL2_3	55.7	IMR90p2
91.0	G5	1.85	CCL2_3	55.7	IMR90p2
91.5	G5	1.34	CCL2_3	55.7	IMR90p2
92.0	G5	0.82	CCL2_3	55.7	IMR90p2
92.5	G5	0.66	CCL2_3	55.7	IMR90p2
93.0	G5	0.55	CCL2_3	55.7	IMR90p2
93.5	G5	0.71	CCL2_3	55.7	IMR90p2
94.0	G5	1.13	CCL2_3	55.7	IMR90p2
94.5	G5	1.94	CCL2_3	55.7	IMR90p2
95.0	G5	1.22	CCL2_3	55.7	IMR90p2
55.0	H5	18.19	CCL2_3	55.0	IMR90p2
55.5	H5	39.41	CCL2_3	55.0	IMR90p2
56.0	H5	36.38	CCL2_3	55.0	IMR90p2
56.5	H5	36.38	CCL2_3	55.0	IMR90p2
57.0	H5	36.38	CCL2_3	55.0	IMR90p2
57.5	H5	36.28	CCL2_3	55.0	IMR90p2
58.0	H5	36.9	CCL2_3	55.0	IMR90p2
58.5	H5	37.75	CCL2_3	55.0	IMR90p2
59.0	H5	38.03	CCL2_3	55.0	IMR90p2
59.5	H5	38.46	CCL2_3	55.0	IMR90p2
60.0	H5	38.45	CCL2_3	55.0	IMR90p2
60.5	H5	38.57	CCL2_3	55.0	IMR90p2
61.0	H5	39.06	CCL2_3	55.0	IMR90p2
61.5	H5	38.54	CCL2_3	55.0	IMR90p2
62.0	H5	37.2	CCL2_3	55.0	IMR90p2
62.5	H5	36.43	CCL2_3	55.0	IMR90p2
63.0	H5	36.28	CCL2_3	55.0	IMR90p2
63.5	H5	35.9	CCL2_3	55.0	IMR90p2
64.0	H5	36.13	CCL2_3	55.0	IMR90p2
64.5	H5	37.8	CCL2_3	55.0	IMR90p2
65.0	H5	40.44	CCL2_3	55.0	IMR90p2
65.5	H5	43.79	CCL2_3	55.0	IMR90p2
66.0	H5	49.51	CCL2_3	55.0	IMR90p2
66.5	H5	57.78	CCL2_3	55.0	IMR90p2
67.0	H5	66.93	CCL2_3	55.0	IMR90p2
67.5	H5	76.31	CCL2_3	55.0	IMR90p2
68.0	H5	85.81	CCL2_3	55.0	IMR90p2
68.5	H5	94.6	CCL2_3	55.0	IMR90p2
69.0	H5	103.5	CCL2_3	55.0	IMR90p2
69.5	H5	114.77	CCL2_3	55.0	IMR90p2
70.0	H5	129.5	CCL2_3	55.0	IMR90p2
70.5	H5	148.57	CCL2_3	55.0	IMR90p2
71.0	H5	173.34	CCL2_3	55.0	IMR90p2
71.5	H5	203.08	CCL2_3	55.0	IMR90p2
72.0	H5	235.82	CCL2_3	55.0	IMR90p2
72.5	H5	269.69	CCL2_3	55.0	IMR90p2
73.0	H5	301.07	CCL2_3	55.0	IMR90p2
73.5	H5	323.73	CCL2_3	55.0	IMR90p2
74.0	H5	331.71	CCL2_3	55.0	IMR90p2
74.5	H5	321.58	CCL2_3	55.0	IMR90p2
75.0	H5	292.57	CCL2_3	55.0	IMR90p2
75.5	H5	247.87	CCL2_3	55.0	IMR90p2
76.0	H5	194.74	CCL2_3	55.0	IMR90p2
76.5	H5	141.64	CCL2_3	55.0	IMR90p2
77.0	H5	95.7	CCL2_3	55.0	IMR90p2
77.5	H5	60.63	CCL2_3	55.0	IMR90p2
78.0	H5	36.65	CCL2_3	55.0	IMR90p2
78.5	H5	22.04	CCL2_3	55.0	IMR90p2
79.0	H5	14.17	CCL2_3	55.0	IMR90p2
79.5	H5	9.88	CCL2_3	55.0	IMR90p2
80.0	H5	7.72	CCL2_3	55.0	IMR90p2
80.5	H5	6.72	CCL2_3	55.0	IMR90p2
81.0	H5	5.96	CCL2_3	55.0	IMR90p2
81.5	H5	5.56	CCL2_3	55.0	IMR90p2
82.0	H5	5.1	CCL2_3	55.0	IMR90p2
82.5	H5	4.3	CCL2_3	55.0	IMR90p2
83.0	H5	3.75	CCL2_3	55.0	IMR90p2
83.5	H5	3.56	CCL2_3	55.0	IMR90p2
84.0	H5	3.31	CCL2_3	55.0	IMR90p2
84.5	H5	3.63	CCL2_3	55.0	IMR90p2
85.0	H5	3.79	CCL2_3	55.0	IMR90p2
85.5	H5	3.45	CCL2_3	55.0	IMR90p2
86.0	H5	3.17	CCL2_3	55.0	IMR90p2
86.5	H5	2.59	CCL2_3	55.0	IMR90p2
87.0	H5	1.4	CCL2_3	55.0	IMR90p2
87.5	H5	0.85	CCL2_3	55.0	IMR90p2
88.0	H5	1.03	CCL2_3	55.0	IMR90p2
88.5	H5	1.12	CCL2_3	55.0	IMR90p2
89.0	H5	1.52	CCL2_3	55.0	IMR90p2
89.5	H5	2.26	CCL2_3	55.0	IMR90p2
90.0	H5	2.56	CCL2_3	55.0	IMR90p2
90.5	H5	2.46	CCL2_3	55.0	IMR90p2
91.0	H5	2.45	CCL2_3	55.0	IMR90p2
91.5	H5	2.52	CCL2_3	55.0	IMR90p2
92.0	H5	2.66	CCL2_3	55.0	IMR90p2
92.5	H5	2.87	CCL2_3	55.0	IMR90p2
93.0	H5	2.9	CCL2_3	55.0	IMR90p2
93.5	H5	2.44	CCL2_3	55.0	IMR90p2
94.0	H5	2.2	CCL2_3	55.0	IMR90p2
94.5	H5	1.17	CCL2_3	55.0	IMR90p2
95.0	H5	-0.05	CCL2_3	55.0	IMR90p2
55.0	A5	28.786124271427	CCL2_3	65.0	IMR90p11
55.5	A5	62.3699359214265	CCL2_3	65.0	IMR90p11
56.0	A5	57.5722485428561	CCL2_3	65.0	IMR90p11
56.5	A5	57.5722485428681	CCL2_3	65.0	IMR90p11
57.0	A5	57.5722485427688	CCL2_3	65.0	IMR90p11
57.5	A5	57.6290360188759	CCL2_3	65.0	IMR90p11
58.0	A5	57.2833511009702	CCL2_3	65.0	IMR90p11
58.5	A5	56.6172552376553	CCL2_3	65.0	IMR90p11
59.0	A5	55.5783983837998	CCL2_3	65.0	IMR90p11
59.5	A5	55.7662673645668	CCL2_3	65.0	IMR90p11
60.0	A5	54.4993253433842	CCL2_3	65.0	IMR90p11
60.5	A5	51.9563973516821	CCL2_3	65.0	IMR90p11
61.0	A5	50.4648468386399	CCL2_3	65.0	IMR90p11
61.5	A5	48.0646279888699	CCL2_3	65.0	IMR90p11
62.0	A5	45.8693518696866	CCL2_3	65.0	IMR90p11
62.5	A5	45.0402227747774	CCL2_3	65.0	IMR90p11
63.0	A5	44.4672927338351	CCL2_3	65.0	IMR90p11
63.5	A5	45.3097345729726	CCL2_3	65.0	IMR90p11
64.0	A5	50.0202774480881	CCL2_3	65.0	IMR90p11
64.5	A5	56.7072715908733	CCL2_3	65.0	IMR90p11
65.0	A5	66.283032331281	CCL2_3	65.0	IMR90p11
65.5	A5	79.6111132201941	CCL2_3	65.0	IMR90p11
66.0	A5	93.2380296419394	CCL2_3	65.0	IMR90p11
66.5	A5	104.433593124598	CCL2_3	65.0	IMR90p11
67.0	A5	113.682929324968	CCL2_3	65.0	IMR90p11
67.5	A5	120.504873911066	CCL2_3	65.0	IMR90p11
68.0	A5	124.83321547092	CCL2_3	65.0	IMR90p11
68.5	A5	129.122669378353	CCL2_3	65.0	IMR90p11
69.0	A5	135.846439522737	CCL2_3	65.0	IMR90p11
69.5	A5	146.249524147534	CCL2_3	65.0	IMR90p11
70.0	A5	161.577648393397	CCL2_3	65.0	IMR90p11
70.5	A5	183.571252767161	CCL2_3	65.0	IMR90p11
71.0	A5	213.272508416556	CCL2_3	65.0	IMR90p11
71.5	A5	249.928386720731	CCL2_3	65.0	IMR90p11
72.0	A5	292.359882176703	CCL2_3	65.0	IMR90p11
72.5	A5	338.475074143799	CCL2_3	65.0	IMR90p11
73.0	A5	383.04472948906	CCL2_3	65.0	IMR90p11
73.5	A5	420.268174724535	CCL2_3	65.0	IMR90p11
74.0	A5	444.006387514067	CCL2_3	65.0	IMR90p11
74.5	A5	447.526595347537	CCL2_3	65.0	IMR90p11
75.0	A5	426.980818481063	CCL2_3	65.0	IMR90p11
75.5	A5	384.018554939075	CCL2_3	65.0	IMR90p11
76.0	A5	322.620241837037	CCL2_3	65.0	IMR90p11
76.5	A5	251.708719497797	CCL2_3	65.0	IMR90p11
77.0	A5	182.604185922919	CCL2_3	65.0	IMR90p11
77.5	A5	122.697098450879	CCL2_3	65.0	IMR90p11
78.0	A5	76.1226648954851	CCL2_3	65.0	IMR90p11
78.5	A5	44.8131227188014	CCL2_3	65.0	IMR90p11
79.0	A5	25.8915459653373	CCL2_3	65.0	IMR90p11
79.5	A5	15.0632451564722	CCL2_3	65.0	IMR90p11
80.0	A5	10.0143339768871	CCL2_3	65.0	IMR90p11
80.5	A5	7.89450082868069	CCL2_3	65.0	IMR90p11
81.0	A5	6.99844621274826	CCL2_3	65.0	IMR90p11
81.5	A5	6.954822471076	CCL2_3	65.0	IMR90p11
82.0	A5	7.03022034089048	CCL2_3	65.0	IMR90p11
82.5	A5	6.74097792376892	CCL2_3	65.0	IMR90p11
83.0	A5	6.53473713714328	CCL2_3	65.0	IMR90p11
83.5	A5	6.00974884898517	CCL2_3	65.0	IMR90p11
84.0	A5	5.07914447779035	CCL2_3	65.0	IMR90p11
84.5	A5	4.26940720985993	CCL2_3	65.0	IMR90p11
85.0	A5	3.31393523712131	CCL2_3	65.0	IMR90p11
85.5	A5	2.54741413495753	CCL2_3	65.0	IMR90p11
86.0	A5	2.12887304384037	CCL2_3	65.0	IMR90p11
86.5	A5	1.82416130116638	CCL2_3	65.0	IMR90p11
87.0	A5	1.63001475635826	CCL2_3	65.0	IMR90p11
87.5	A5	2.14516924611314	CCL2_3	65.0	IMR90p11
88.0	A5	2.58665332866599	CCL2_3	65.0	IMR90p11
88.5	A5	2.33602406972335	CCL2_3	65.0	IMR90p11
89.0	A5	2.40593131267156	CCL2_3	65.0	IMR90p11
89.5	A5	2.75268123298486	CCL2_3	65.0	IMR90p11
90.0	A5	2.64594215992793	CCL2_3	65.0	IMR90p11
90.5	A5	2.3620406608897	CCL2_3	65.0	IMR90p11
91.0	A5	2.55704332013732	CCL2_3	65.0	IMR90p11
91.5	A5	2.5264299669048	CCL2_3	65.0	IMR90p11
92.0	A5	2.09670460554543	CCL2_3	65.0	IMR90p11
92.5	A5	1.65300777879276	CCL2_3	65.0	IMR90p11
93.0	A5	1.09226489904034	CCL2_3	65.0	IMR90p11
93.5	A5	0.797425253547601	CCL2_3	65.0	IMR90p11
94.0	A5	0.569578555496435	CCL2_3	65.0	IMR90p11
94.5	A5	0.826537805887881	CCL2_3	65.0	IMR90p11
95.0	A5	0.61343842850664	CCL2_3	65.0	IMR90p11
55.0	B5	27.5814454347882	CCL2_3	64.5	IMR90p11
55.5	B5	59.7597984420412	CCL2_3	64.5	IMR90p11
56.0	B5	55.1628908695765	CCL2_3	64.5	IMR90p11
56.5	B5	55.1628908695828	CCL2_3	64.5	IMR90p11
57.0	B5	55.1628908695351	CCL2_3	64.5	IMR90p11
57.5	B5	55.2844268484695	CCL2_3	64.5	IMR90p11
58.0	B5	54.4779727703158	CCL2_3	64.5	IMR90p11
58.5	B5	53.4379882388104	CCL2_3	64.5	IMR90p11
59.0	B5	52.4851194696151	CCL2_3	64.5	IMR90p11
59.5	B5	51.1627888137479	CCL2_3	64.5	IMR90p11
60.0	B5	50.3907360111573	CCL2_3	64.5	IMR90p11
60.5	B5	49.9443644125857	CCL2_3	64.5	IMR90p11
61.0	B5	49.2844893525258	CCL2_3	64.5	IMR90p11
61.5	B5	48.8015092028876	CCL2_3	64.5	IMR90p11
62.0	B5	48.6727915237254	CCL2_3	64.5	IMR90p11
62.5	B5	48.1550283492206	CCL2_3	64.5	IMR90p11
63.0	B5	48.9682456508642	CCL2_3	64.5	IMR90p11
63.5	B5	52.5274703124411	CCL2_3	64.5	IMR90p11
64.0	B5	57.9042670379234	CCL2_3	64.5	IMR90p11
64.5	B5	66.5510233641256	CCL2_3	64.5	IMR90p11
65.0	B5	78.4642822230122	CCL2_3	64.5	IMR90p11
65.5	B5	91.4022501252296	CCL2_3	64.5	IMR90p11
66.0	B5	103.823353687957	CCL2_3	64.5	IMR90p11
66.5	B5	115.149159303769	CCL2_3	64.5	IMR90p11
67.0	B5	123.491480653232	CCL2_3	64.5	IMR90p11
67.5	B5	128.890822209472	CCL2_3	64.5	IMR90p11
68.0	B5	132.73518149926	CCL2_3	64.5	IMR90p11
68.5	B5	137.061535606018	CCL2_3	64.5	IMR90p11
69.0	B5	144.18011110099	CCL2_3	64.5	IMR90p11
69.5	B5	155.729515848558	CCL2_3	64.5	IMR90p11
70.0	B5	173.73397202592	CCL2_3	64.5	IMR90p11
70.5	B5	198.944992828244	CCL2_3	64.5	IMR90p11
71.0	B5	231.322367171997	CCL2_3	64.5	IMR90p11
71.5	B5	270.354631800149	CCL2_3	64.5	IMR90p11
72.0	B5	314.81000369547	CCL2_3	64.5	IMR90p11
72.5	B5	361.584942480486	CCL2_3	64.5	IMR90p11
73.0	B5	407.061384259337	CCL2_3	64.5	IMR90p11
73.5	B5	444.387468207598	CCL2_3	64.5	IMR90p11
74.0	B5	465.928892830522	CCL2_3	64.5	IMR90p11
74.5	B5	465.945134496754	CCL2_3	64.5	IMR90p11
75.0	B5	441.086147654307	CCL2_3	64.5	IMR90p11
75.5	B5	392.242722848354	CCL2_3	64.5	IMR90p11
76.0	B5	325.881670322626	CCL2_3	64.5	IMR90p11
76.5	B5	251.919836980153	CCL2_3	64.5	IMR90p11
77.0	B5	180.729356430088	CCL2_3	64.5	IMR90p11
77.5	B5	120.315192793727	CCL2_3	64.5	IMR90p11
78.0	B5	74.6436466747739	CCL2_3	64.5	IMR90p11
78.5	B5	44.0070129729249	CCL2_3	64.5	IMR90p11
79.0	B5	25.5810867602744	CCL2_3	64.5	IMR90p11
79.5	B5	15.5647360564457	CCL2_3	64.5	IMR90p11
80.0	B5	10.6400239653266	CCL2_3	64.5	IMR90p11
80.5	B5	7.59959501134404	CCL2_3	64.5	IMR90p11
81.0	B5	5.73001367493021	CCL2_3	64.5	IMR90p11
81.5	B5	5.18140771477965	CCL2_3	64.5	IMR90p11
82.0	B5	4.58754007183001	CCL2_3	64.5	IMR90p11
82.5	B5	4.02359971122581	CCL2_3	64.5	IMR90p11
83.0	B5	4.57981183591386	CCL2_3	64.5	IMR90p11
83.5	B5	5.01898077420327	CCL2_3	64.5	IMR90p11
84.0	B5	4.62356863664201	CCL2_3	64.5	IMR90p11
84.5	B5	4.72360273442104	CCL2_3	64.5	IMR90p11
85.0	B5	4.65957788277115	CCL2_3	64.5	IMR90p11
85.5	B5	3.8316374931519	CCL2_3	64.5	IMR90p11
86.0	B5	3.37860666133332	CCL2_3	64.5	IMR90p11
86.5	B5	3.34093160406456	CCL2_3	64.5	IMR90p11
87.0	B5	2.90924073475071	CCL2_3	64.5	IMR90p11
87.5	B5	2.7278393580707	CCL2_3	64.5	IMR90p11
88.0	B5	2.85210635833823	CCL2_3	64.5	IMR90p11
88.5	B5	2.80678553879966	CCL2_3	64.5	IMR90p11
89.0	B5	2.74451096209327	CCL2_3	64.5	IMR90p11
89.5	B5	2.65066565808542	CCL2_3	64.5	IMR90p11
90.0	B5	2.47959783367776	CCL2_3	64.5	IMR90p11
90.5	B5	2.5599627311417	CCL2_3	64.5	IMR90p11
91.0	B5	2.48698388524855	CCL2_3	64.5	IMR90p11
91.5	B5	2.15831603431423	CCL2_3	64.5	IMR90p11
92.0	B5	2.00857558549308	CCL2_3	64.5	IMR90p11
92.5	B5	1.53911618265988	CCL2_3	64.5	IMR90p11
93.0	B5	0.891806783046718	CCL2_3	64.5	IMR90p11
93.5	B5	0.358033961749072	CCL2_3	64.5	IMR90p11
94.0	B5	-0.0005538946834349	CCL2_3	64.5	IMR90p11
94.5	B5	-0.555632004035033	CCL2_3	64.5	IMR90p11
95.0	B5	-0.41808052725446	CCL2_3	64.5	IMR90p11
55.0	C5	29.5007394522427	CCL2_3	63.3	IMR90p11
55.5	C5	63.918268813193	CCL2_3	63.3	IMR90p11
56.0	C5	59.0014789044876	CCL2_3	63.3	IMR90p11
56.5	C5	59.0014789044862	CCL2_3	63.3	IMR90p11
57.0	C5	59.0014789044988	CCL2_3	63.3	IMR90p11
57.5	C5	59.167803600872	CCL2_3	63.3	IMR90p11
58.0	C5	58.3293222776074	CCL2_3	63.3	IMR90p11
58.5	C5	54.985986389631	CCL2_3	63.3	IMR90p11
59.0	C5	52.132898083784	CCL2_3	63.3	IMR90p11
59.5	C5	52.1498425178378	CCL2_3	63.3	IMR90p11
60.0	C5	51.0695775200392	CCL2_3	63.3	IMR90p11
60.5	C5	49.2324875885373	CCL2_3	63.3	IMR90p11
61.0	C5	50.4652321156508	CCL2_3	63.3	IMR90p11
61.5	C5	51.755969974318	CCL2_3	63.3	IMR90p11
62.0	C5	50.8653868380776	CCL2_3	63.3	IMR90p11
62.5	C5	51.2648413607136	CCL2_3	63.3	IMR90p11
63.0	C5	53.577749855728	CCL2_3	63.3	IMR90p11
63.5	C5	55.7236358468379	CCL2_3	63.3	IMR90p11
64.0	C5	59.7178513630645	CCL2_3	63.3	IMR90p11
64.5	C5	68.1346366023387	CCL2_3	63.3	IMR90p11
65.0	C5	80.2598344018586	CCL2_3	63.3	IMR90p11
65.5	C5	93.2581062653552	CCL2_3	63.3	IMR90p11
66.0	C5	106.350990526694	CCL2_3	63.3	IMR90p11
66.5	C5	118.687207370233	CCL2_3	63.3	IMR90p11
67.0	C5	127.096346068335	CCL2_3	63.3	IMR90p11
67.5	C5	131.525363729622	CCL2_3	63.3	IMR90p11
68.0	C5	136.486703716618	CCL2_3	63.3	IMR90p11
68.5	C5	142.431437493032	CCL2_3	63.3	IMR90p11
69.0	C5	149.786794759159	CCL2_3	63.3	IMR90p11
69.5	C5	163.097693214871	CCL2_3	63.3	IMR90p11
70.0	C5	183.195767323066	CCL2_3	63.3	IMR90p11
70.5	C5	208.552188033512	CCL2_3	63.3	IMR90p11
71.0	C5	241.976004128667	CCL2_3	63.3	IMR90p11
71.5	C5	283.417256539611	CCL2_3	63.3	IMR90p11
72.0	C5	329.766228795933	CCL2_3	63.3	IMR90p11
72.5	C5	379.976440859586	CCL2_3	63.3	IMR90p11
73.0	C5	429.361013710662	CCL2_3	63.3	IMR90p11
73.5	C5	469.805694792494	CCL2_3	63.3	IMR90p11
74.0	C5	494.634628006413	CCL2_3	63.3	IMR90p11
74.5	C5	497.025751360917	CCL2_3	63.3	IMR90p11
75.0	C5	471.486718829712	CCL2_3	63.3	IMR90p11
75.5	C5	420.613342001392	CCL2_3	63.3	IMR90p11
76.0	C5	350.789853122088	CCL2_3	63.3	IMR90p11
76.5	C5	271.676424824584	CCL2_3	63.3	IMR90p11
77.0	C5	195.25057847419	CCL2_3	63.3	IMR90p11
77.5	C5	130.797428727647	CCL2_3	63.3	IMR90p11
78.0	C5	81.5244550136788	CCL2_3	63.3	IMR90p11
78.5	C5	48.0724686757198	CCL2_3	63.3	IMR90p11
79.0	C5	27.9011095034622	CCL2_3	63.3	IMR90p11
79.5	C5	16.2937018142274	CCL2_3	63.3	IMR90p11
80.0	C5	9.98541791624461	CCL2_3	63.3	IMR90p11
80.5	C5	7.25501480757151	CCL2_3	63.3	IMR90p11
81.0	C5	6.33898019808697	CCL2_3	63.3	IMR90p11
81.5	C5	6.3435270176978	CCL2_3	63.3	IMR90p11
82.0	C5	6.86658860175993	CCL2_3	63.3	IMR90p11
82.5	C5	6.95469022990596	CCL2_3	63.3	IMR90p11
83.0	C5	6.54952946500833	CCL2_3	63.3	IMR90p11
83.5	C5	6.29398959510218	CCL2_3	63.3	IMR90p11
84.0	C5	5.45583450753043	CCL2_3	63.3	IMR90p11
84.5	C5	4.33655743497292	CCL2_3	63.3	IMR90p11
85.0	C5	4.15754570172356	CCL2_3	63.3	IMR90p11
85.5	C5	4.0923249795303	CCL2_3	63.3	IMR90p11
86.0	C5	3.64470267786857	CCL2_3	63.3	IMR90p11
86.5	C5	3.45115517681057	CCL2_3	63.3	IMR90p11
87.0	C5	3.44726370573068	CCL2_3	63.3	IMR90p11
87.5	C5	2.89808907795106	CCL2_3	63.3	IMR90p11
88.0	C5	2.42504531225018	CCL2_3	63.3	IMR90p11
88.5	C5	2.13523278018687	CCL2_3	63.3	IMR90p11
89.0	C5	2.18504917344586	CCL2_3	63.3	IMR90p11
89.5	C5	2.42877173429378	CCL2_3	63.3	IMR90p11
90.0	C5	2.59513107284425	CCL2_3	63.3	IMR90p11
90.5	C5	2.46350422888366	CCL2_3	63.3	IMR90p11
91.0	C5	2.33063750974003	CCL2_3	63.3	IMR90p11
91.5	C5	1.91794471880917	CCL2_3	63.3	IMR90p11
92.0	C5	1.51849482635322	CCL2_3	63.3	IMR90p11
92.5	C5	1.79004834860751	CCL2_3	63.3	IMR90p11
93.0	C5	2.38398815769472	CCL2_3	63.3	IMR90p11
93.5	C5	3.17460299505251	CCL2_3	63.3	IMR90p11
94.0	C5	3.8312624738669	CCL2_3	63.3	IMR90p11
94.5	C5	5.24082255438179	CCL2_3	63.3	IMR90p11
95.0	C5	2.73945740248473	CCL2_3	63.3	IMR90p11
55.0	D5	26.5184789632003	CCL2_3	61.4	IMR90p11
55.5	D5	57.4567044202679	CCL2_3	61.4	IMR90p11
56.0	D5	53.0369579264029	CCL2_3	61.4	IMR90p11
56.5	D5	53.0369579264031	CCL2_3	61.4	IMR90p11
57.0	D5	53.0369579264013	CCL2_3	61.4	IMR90p11
57.5	D5	53.1002168489949	CCL2_3	61.4	IMR90p11
58.0	D5	52.5492930061521	CCL2_3	61.4	IMR90p11
58.5	D5	52.91224558517	CCL2_3	61.4	IMR90p11
59.0	D5	53.4920581229497	CCL2_3	61.4	IMR90p11
59.5	D5	52.319626708056	CCL2_3	61.4	IMR90p11
60.0	D5	51.7099359670556	CCL2_3	61.4	IMR90p11
60.5	D5	51.7176553261845	CCL2_3	61.4	IMR90p11
61.0	D5	50.2404905311429	CCL2_3	61.4	IMR90p11
61.5	D5	48.9283599896199	CCL2_3	61.4	IMR90p11
62.0	D5	48.8973798459259	CCL2_3	61.4	IMR90p11
62.5	D5	48.8793489843525	CCL2_3	61.4	IMR90p11
63.0	D5	50.0234868587673	CCL2_3	61.4	IMR90p11
63.5	D5	52.5919983345226	CCL2_3	61.4	IMR90p11
64.0	D5	57.1387829245494	CCL2_3	61.4	IMR90p11
64.5	D5	64.7438231967438	CCL2_3	61.4	IMR90p11
65.0	D5	74.1323555326462	CCL2_3	61.4	IMR90p11
65.5	D5	84.8420359492917	CCL2_3	61.4	IMR90p11
66.0	D5	97.4165391191475	CCL2_3	61.4	IMR90p11
66.5	D5	108.743057082268	CCL2_3	61.4	IMR90p11
67.0	D5	117.317279270831	CCL2_3	61.4	IMR90p11
67.5	D5	125.005468822013	CCL2_3	61.4	IMR90p11
68.0	D5	131.75516507558	CCL2_3	61.4	IMR90p11
68.5	D5	138.043856530765	CCL2_3	61.4	IMR90p11
69.0	D5	147.282389901815	CCL2_3	61.4	IMR90p11
69.5	D5	161.600234446441	CCL2_3	61.4	IMR90p11
70.0	D5	181.008222886937	CCL2_3	61.4	IMR90p11
70.5	D5	206.034966917318	CCL2_3	61.4	IMR90p11
71.0	D5	238.780633875191	CCL2_3	61.4	IMR90p11
71.5	D5	278.604199389272	CCL2_3	61.4	IMR90p11
72.0	D5	323.60137551033	CCL2_3	61.4	IMR90p11
72.5	D5	373.053664326378	CCL2_3	61.4	IMR90p11
73.0	D5	423.000156117734	CCL2_3	61.4	IMR90p11
73.5	D5	465.358368293327	CCL2_3	61.4	IMR90p11
74.0	D5	492.830718244377	CCL2_3	61.4	IMR90p11
74.5	D5	498.525044759121	CCL2_3	61.4	IMR90p11
75.0	D5	476.698926506314	CCL2_3	61.4	IMR90p11
75.5	D5	428.920009238064	CCL2_3	61.4	IMR90p11
76.0	D5	360.948718853783	CCL2_3	61.4	IMR90p11
76.5	D5	282.140113452212	CCL2_3	61.4	IMR90p11
77.0	D5	204.612415368047	CCL2_3	61.4	IMR90p11
77.5	D5	138.003574166042	CCL2_3	61.4	IMR90p11
78.0	D5	86.1245421259662	CCL2_3	61.4	IMR90p11
78.5	D5	50.2526501175878	CCL2_3	61.4	IMR90p11
79.0	D5	28.5848696325334	CCL2_3	61.4	IMR90p11
79.5	D5	16.7671909894771	CCL2_3	61.4	IMR90p11
80.0	D5	10.7217497216034	CCL2_3	61.4	IMR90p11
80.5	D5	8.08674456372228	CCL2_3	61.4	IMR90p11
81.0	D5	7.48394533480052	CCL2_3	61.4	IMR90p11
81.5	D5	7.19384290652903	CCL2_3	61.4	IMR90p11
82.0	D5	6.53956942830894	CCL2_3	61.4	IMR90p11
82.5	D5	5.91265917273637	CCL2_3	61.4	IMR90p11
83.0	D5	5.45362405564509	CCL2_3	61.4	IMR90p11
83.5	D5	4.58836161489205	CCL2_3	61.4	IMR90p11
84.0	D5	3.97173898033378	CCL2_3	61.4	IMR90p11
84.5	D5	3.8411807488813	CCL2_3	61.4	IMR90p11
85.0	D5	3.61764373241277	CCL2_3	61.4	IMR90p11
85.5	D5	3.24734013540262	CCL2_3	61.4	IMR90p11
86.0	D5	3.5352236851773	CCL2_3	61.4	IMR90p11
86.5	D5	4.02768846442206	CCL2_3	61.4	IMR90p11
87.0	D5	3.78717594157052	CCL2_3	61.4	IMR90p11
87.5	D5	3.56922974157618	CCL2_3	61.4	IMR90p11
88.0	D5	3.27500831859959	CCL2_3	61.4	IMR90p11
88.5	D5	2.34648250933344	CCL2_3	61.4	IMR90p11
89.0	D5	1.27205049201024	CCL2_3	61.4	IMR90p11
89.5	D5	0.869950749947805	CCL2_3	61.4	IMR90p11
90.0	D5	0.930192780067614	CCL2_3	61.4	IMR90p11
90.5	D5	1.38116979089421	CCL2_3	61.4	IMR90p11
91.0	D5	2.04466500095276	CCL2_3	61.4	IMR90p11
91.5	D5	2.53897024817906	CCL2_3	61.4	IMR90p11
92.0	D5	3.1717552221528	CCL2_3	61.4	IMR90p11
92.5	D5	3.2370285181496	CCL2_3	61.4	IMR90p11
93.0	D5	2.8931071314048	CCL2_3	61.4	IMR90p11
93.5	D5	1.88840183892188	CCL2_3	61.4	IMR90p11
94.0	D5	1.36575607307259	CCL2_3	61.4	IMR90p11
94.5	D5	-0.637877610231044	CCL2_3	61.4	IMR90p11
95.0	D5	-1.36790134424746	CCL2_3	61.4	IMR90p11
55.0	E5	23.3851504721061	CCL2_3	59.0	IMR90p11
55.5	E5	50.6678260228965	CCL2_3	59.0	IMR90p11
56.0	E5	46.7703009442122	CCL2_3	59.0	IMR90p11
56.5	E5	46.7703009442014	CCL2_3	59.0	IMR90p11
57.0	E5	46.7703009442878	CCL2_3	59.0	IMR90p11
57.5	E5	46.7606446069597	CCL2_3	59.0	IMR90p11
58.0	E5	46.9798827816626	CCL2_3	59.0	IMR90p11
58.5	E5	46.0401985869519	CCL2_3	59.0	IMR90p11
59.0	E5	44.8345709143879	CCL2_3	59.0	IMR90p11
59.5	E5	42.8257348099561	CCL2_3	59.0	IMR90p11
60.0	E5	41.748796237746	CCL2_3	59.0	IMR90p11
60.5	E5	41.4981905471734	CCL2_3	59.0	IMR90p11
61.0	E5	40.7942545641705	CCL2_3	59.0	IMR90p11
61.5	E5	41.0225307969033	CCL2_3	59.0	IMR90p11
62.0	E5	42.8242101655993	CCL2_3	59.0	IMR90p11
62.5	E5	43.6635962791936	CCL2_3	59.0	IMR90p11
63.0	E5	43.802324910438	CCL2_3	59.0	IMR90p11
63.5	E5	46.3783363684814	CCL2_3	59.0	IMR90p11
64.0	E5	50.9209705897987	CCL2_3	59.0	IMR90p11
64.5	E5	56.0246032460051	CCL2_3	59.0	IMR90p11
65.0	E5	64.1000656289988	CCL2_3	59.0	IMR90p11
65.5	E5	76.9922605474835	CCL2_3	59.0	IMR90p11
66.0	E5	89.7235241757222	CCL2_3	59.0	IMR90p11
66.5	E5	100.808675142188	CCL2_3	59.0	IMR90p11
67.0	E5	111.382298671813	CCL2_3	59.0	IMR90p11
67.5	E5	120.109497358017	CCL2_3	59.0	IMR90p11
68.0	E5	124.596996122322	CCL2_3	59.0	IMR90p11
68.5	E5	129.793192648409	CCL2_3	59.0	IMR90p11
69.0	E5	138.419786416433	CCL2_3	59.0	IMR90p11
69.5	E5	150.05034456035	CCL2_3	59.0	IMR90p11
70.0	E5	166.890925858679	CCL2_3	59.0	IMR90p11
70.5	E5	191.590010558957	CCL2_3	59.0	IMR90p11
71.0	E5	222.580153724747	CCL2_3	59.0	IMR90p11
71.5	E5	258.836891147864	CCL2_3	59.0	IMR90p11
72.0	E5	302.032098978196	CCL2_3	59.0	IMR90p11
72.5	E5	349.34715252516	CCL2_3	59.0	IMR90p11
73.0	E5	395.150483611499	CCL2_3	59.0	IMR90p11
73.5	E5	434.200302251112	CCL2_3	59.0	IMR90p11
74.0	E5	460.021796631203	CCL2_3	59.0	IMR90p11
74.5	E5	464.041987077955	CCL2_3	59.0	IMR90p11
75.0	E5	441.737578434843	CCL2_3	59.0	IMR90p11
75.5	E5	395.3792249223	CCL2_3	59.0	IMR90p11
76.0	E5	330.685524740877	CCL2_3	59.0	IMR90p11
76.5	E5	256.759925633644	CCL2_3	59.0	IMR90p11
77.0	E5	185.194353480028	CCL2_3	59.0	IMR90p11
77.5	E5	124.279412565576	CCL2_3	59.0	IMR90p11
78.0	E5	77.7160510326409	CCL2_3	59.0	IMR90p11
78.5	E5	46.2811750015957	CCL2_3	59.0	IMR90p11
79.0	E5	27.3141824491944	CCL2_3	59.0	IMR90p11
79.5	E5	16.163931294574	CCL2_3	59.0	IMR90p11
80.0	E5	10.671802662334	CCL2_3	59.0	IMR90p11
80.5	E5	8.32036175053327	CCL2_3	59.0	IMR90p11
81.0	E5	6.83437617105091	CCL2_3	59.0	IMR90p11
81.5	E5	6.24559450922737	CCL2_3	59.0	IMR90p11
82.0	E5	6.52665008238358	CCL2_3	59.0	IMR90p11
82.5	E5	6.21120644311344	CCL2_3	59.0	IMR90p11
83.0	E5	5.67129027938489	CCL2_3	59.0	IMR90p11
83.5	E5	5.64515336629131	CCL2_3	59.0	IMR90p11
84.0	E5	4.93515060213622	CCL2_3	59.0	IMR90p11
84.5	E5	4.08059634962666	CCL2_3	59.0	IMR90p11
85.0	E5	3.67278192508417	CCL2_3	59.0	IMR90p11
85.5	E5	3.44188345711387	CCL2_3	59.0	IMR90p11
86.0	E5	3.18174656634295	CCL2_3	59.0	IMR90p11
86.5	E5	3.23163326301915	CCL2_3	59.0	IMR90p11
87.0	E5	3.05737323651221	CCL2_3	59.0	IMR90p11
87.5	E5	2.74418640499636	CCL2_3	59.0	IMR90p11
88.0	E5	2.49591928174067	CCL2_3	59.0	IMR90p11
88.5	E5	2.29528352059651	CCL2_3	59.0	IMR90p11
89.0	E5	1.96553573996522	CCL2_3	59.0	IMR90p11
89.5	E5	1.55450599196405	CCL2_3	59.0	IMR90p11
90.0	E5	1.62177834915104	CCL2_3	59.0	IMR90p11
90.5	E5	1.90831257438236	CCL2_3	59.0	IMR90p11
91.0	E5	1.86812868079892	CCL2_3	59.0	IMR90p11
91.5	E5	2.23686283097999	CCL2_3	59.0	IMR90p11
92.0	E5	3.03024250717425	CCL2_3	59.0	IMR90p11
92.5	E5	2.99692481172838	CCL2_3	59.0	IMR90p11
93.0	E5	2.62283567110393	CCL2_3	59.0	IMR90p11
93.5	E5	1.99789506970029	CCL2_3	59.0	IMR90p11
94.0	E5	1.51748696240844	CCL2_3	59.0	IMR90p11
94.5	E5	-0.0077718752081068	CCL2_3	59.0	IMR90p11
95.0	E5	-0.676332236592259	CCL2_3	59.0	IMR90p11
55.0	F5	22.4585711079152	CCL2_3	57.0	IMR90p11
55.5	F5	48.6602374004816	CCL2_3	57.0	IMR90p11
56.0	F5	44.9171422158283	CCL2_3	57.0	IMR90p11
56.5	F5	44.9171422158157	CCL2_3	57.0	IMR90p11
57.0	F5	44.9171422159187	CCL2_3	57.0	IMR90p11
57.5	F5	44.8746082698821	CCL2_3	57.0	IMR90p11
58.0	F5	45.1293404145306	CCL2_3	57.0	IMR90p11
58.5	F5	45.7990867288034	CCL2_3	57.0	IMR90p11
59.0	F5	45.559689071912	CCL2_3	57.0	IMR90p11
59.5	F5	45.087671179804	CCL2_3	57.0	IMR90p11
60.0	F5	44.7720164453073	CCL2_3	57.0	IMR90p11
60.5	F5	44.2619566836479	CCL2_3	57.0	IMR90p11
61.0	F5	43.5330802525625	CCL2_3	57.0	IMR90p11
61.5	F5	42.7736267404954	CCL2_3	57.0	IMR90p11
62.0	F5	42.3432494195648	CCL2_3	57.0	IMR90p11
62.5	F5	41.9445400023935	CCL2_3	57.0	IMR90p11
63.0	F5	41.4860784772102	CCL2_3	57.0	IMR90p11
63.5	F5	41.6880080202535	CCL2_3	57.0	IMR90p11
64.0	F5	44.6924068454485	CCL2_3	57.0	IMR90p11
64.5	F5	50.8696672475978	CCL2_3	57.0	IMR90p11
65.0	F5	60.0694990687778	CCL2_3	57.0	IMR90p11
65.5	F5	72.6309606587696	CCL2_3	57.0	IMR90p11
66.0	F5	87.1886277926232	CCL2_3	57.0	IMR90p11
66.5	F5	100.519114473909	CCL2_3	57.0	IMR90p11
67.0	F5	111.615114796104	CCL2_3	57.0	IMR90p11
67.5	F5	120.76517617716	CCL2_3	57.0	IMR90p11
68.0	F5	127.890795285634	CCL2_3	57.0	IMR90p11
68.5	F5	134.245135278423	CCL2_3	57.0	IMR90p11
69.0	F5	142.19336295487	CCL2_3	57.0	IMR90p11
69.5	F5	153.486297644088	CCL2_3	57.0	IMR90p11
70.0	F5	170.304259703476	CCL2_3	57.0	IMR90p11
70.5	F5	194.850542822008	CCL2_3	57.0	IMR90p11
71.0	F5	226.876662998097	CCL2_3	57.0	IMR90p11
71.5	F5	266.375262155427	CCL2_3	57.0	IMR90p11
72.0	F5	312.57300030322	CCL2_3	57.0	IMR90p11
72.5	F5	361.607796554385	CCL2_3	57.0	IMR90p11
73.0	F5	407.839833949145	CCL2_3	57.0	IMR90p11
73.5	F5	445.510290777131	CCL2_3	57.0	IMR90p11
74.0	F5	467.297644056844	CCL2_3	57.0	IMR90p11
74.5	F5	466.462959866405	CCL2_3	57.0	IMR90p11
75.0	F5	439.618784181699	CCL2_3	57.0	IMR90p11
75.5	F5	388.635679311313	CCL2_3	57.0	IMR90p11
76.0	F5	321.013900544531	CCL2_3	57.0	IMR90p11
76.5	F5	246.776080319065	CCL2_3	57.0	IMR90p11
77.0	F5	175.780531849874	CCL2_3	57.0	IMR90p11
77.5	F5	116.292584176647	CCL2_3	57.0	IMR90p11
78.0	F5	72.3781298860955	CCL2_3	57.0	IMR90p11
78.5	F5	42.912457889617	CCL2_3	57.0	IMR90p11
79.0	F5	24.8305497482725	CCL2_3	57.0	IMR90p11
79.5	F5	14.9784231481198	CCL2_3	57.0	IMR90p11
80.0	F5	10.1478428019265	CCL2_3	57.0	IMR90p11
80.5	F5	7.96555778759256	CCL2_3	57.0	IMR90p11
81.0	F5	6.98672047112643	CCL2_3	57.0	IMR90p11
81.5	F5	6.77410183180132	CCL2_3	57.0	IMR90p11
82.0	F5	6.8155095226038	CCL2_3	57.0	IMR90p11
82.5	F5	6.81113997479201	CCL2_3	57.0	IMR90p11
83.0	F5	6.12752380519981	CCL2_3	57.0	IMR90p11
83.5	F5	5.71818082451705	CCL2_3	57.0	IMR90p11
84.0	F5	5.54433806774551	CCL2_3	57.0	IMR90p11
84.5	F5	4.75997450039677	CCL2_3	57.0	IMR90p11
85.0	F5	4.0036491113915	CCL2_3	57.0	IMR90p11
85.5	F5	3.74801470849042	CCL2_3	57.0	IMR90p11
86.0	F5	3.42331012744586	CCL2_3	57.0	IMR90p11
86.5	F5	2.68931616103305	CCL2_3	57.0	IMR90p11
87.0	F5	2.311906036962	CCL2_3	57.0	IMR90p11
87.5	F5	2.05467530866412	CCL2_3	57.0	IMR90p11
88.0	F5	2.22010577553846	CCL2_3	57.0	IMR90p11
88.5	F5	1.93173905521712	CCL2_3	57.0	IMR90p11
89.0	F5	1.73046248685728	CCL2_3	57.0	IMR90p11
89.5	F5	2.22360179778246	CCL2_3	57.0	IMR90p11
90.0	F5	2.63411528793307	CCL2_3	57.0	IMR90p11
90.5	F5	2.71373329835586	CCL2_3	57.0	IMR90p11
91.0	F5	3.00932590221083	CCL2_3	57.0	IMR90p11
91.5	F5	2.98105050294424	CCL2_3	57.0	IMR90p11
92.0	F5	2.67927049829768	CCL2_3	57.0	IMR90p11
92.5	F5	2.34554266474811	CCL2_3	57.0	IMR90p11
93.0	F5	1.81921592018335	CCL2_3	57.0	IMR90p11
93.5	F5	1.11536464134389	CCL2_3	57.0	IMR90p11
94.0	F5	0.921073421998642	CCL2_3	57.0	IMR90p11
94.5	F5	-0.115125380541087	CCL2_3	57.0	IMR90p11
95.0	F5	-0.669996008223336	CCL2_3	57.0	IMR90p11
55.0	G5	21.9894740119935	CCL2_3	55.7	IMR90p11
55.5	G5	47.6438603593192	CCL2_3	55.7	IMR90p11
56.0	G5	43.978948023987	CCL2_3	55.7	IMR90p11
56.5	G5	43.9789480239768	CCL2_3	55.7	IMR90p11
57.0	G5	43.9789480240537	CCL2_3	55.7	IMR90p11
57.5	G5	44.2443729106074	CCL2_3	55.7	IMR90p11
58.0	G5	42.2954567685164	CCL2_3	55.7	IMR90p11
58.5	G5	41.0916772154617	CCL2_3	55.7	IMR90p11
59.0	G5	41.8785676129806	CCL2_3	55.7	IMR90p11
59.5	G5	41.516258776302	CCL2_3	55.7	IMR90p11
60.0	G5	42.0040613420186	CCL2_3	55.7	IMR90p11
60.5	G5	43.4675414666021	CCL2_3	55.7	IMR90p11
61.0	G5	44.0794567814861	CCL2_3	55.7	IMR90p11
61.5	G5	44.0967907897397	CCL2_3	55.7	IMR90p11
62.0	G5	43.0059737523483	CCL2_3	55.7	IMR90p11
62.5	G5	41.067735414665	CCL2_3	55.7	IMR90p11
63.0	G5	40.8950504501631	CCL2_3	55.7	IMR90p11
63.5	G5	40.4550237552706	CCL2_3	55.7	IMR90p11
64.0	G5	40.0684853449674	CCL2_3	55.7	IMR90p11
64.5	G5	44.1799963406902	CCL2_3	55.7	IMR90p11
65.0	G5	52.0923829887421	CCL2_3	55.7	IMR90p11
65.5	G5	61.6517671478489	CCL2_3	55.7	IMR90p11
66.0	G5	74.3342766805945	CCL2_3	55.7	IMR90p11
66.5	G5	88.4683907249258	CCL2_3	55.7	IMR90p11
67.0	G5	100.424801795033	CCL2_3	55.7	IMR90p11
67.5	G5	109.874838537098	CCL2_3	55.7	IMR90p11
68.0	G5	117.618003242076	CCL2_3	55.7	IMR90p11
68.5	G5	125.070376245716	CCL2_3	55.7	IMR90p11
69.0	G5	133.792573365683	CCL2_3	55.7	IMR90p11
69.5	G5	145.627588937488	CCL2_3	55.7	IMR90p11
70.0	G5	162.412524867241	CCL2_3	55.7	IMR90p11
70.5	G5	186.043244706705	CCL2_3	55.7	IMR90p11
71.0	G5	215.213644884428	CCL2_3	55.7	IMR90p11
71.5	G5	250.348994844773	CCL2_3	55.7	IMR90p11
72.0	G5	291.655652401892	CCL2_3	55.7	IMR90p11
72.5	G5	336.488369783768	CCL2_3	55.7	IMR90p11
73.0	G5	379.23487579618	CCL2_3	55.7	IMR90p11
73.5	G5	415.22213145693	CCL2_3	55.7	IMR90p11
74.0	G5	437.799130907948	CCL2_3	55.7	IMR90p11
74.5	G5	438.527858693009	CCL2_3	55.7	IMR90p11
75.0	G5	414.87050935531	CCL2_3	55.7	IMR90p11
75.5	G5	368.923258939234	CCL2_3	55.7	IMR90p11
76.0	G5	305.757098807928	CCL2_3	55.7	IMR90p11
76.5	G5	234.472049547774	CCL2_3	55.7	IMR90p11
77.0	G5	167.119855636366	CCL2_3	55.7	IMR90p11
77.5	G5	110.367312132149	CCL2_3	55.7	IMR90p11
78.0	G5	67.8321287255848	CCL2_3	55.7	IMR90p11
78.5	G5	40.0357141164214	CCL2_3	55.7	IMR90p11
79.0	G5	24.187901199722	CCL2_3	55.7	IMR90p11
79.5	G5	15.5772369101957	CCL2_3	55.7	IMR90p11
80.0	G5	11.1311924689675	CCL2_3	55.7	IMR90p11
80.5	G5	8.8862801971589	CCL2_3	55.7	IMR90p11
81.0	G5	7.48139202251099	CCL2_3	55.7	IMR90p11
81.5	G5	6.56367299093563	CCL2_3	55.7	IMR90p11
82.0	G5	6.29298304824044	CCL2_3	55.7	IMR90p11
82.5	G5	6.40690196991341	CCL2_3	55.7	IMR90p11
83.0	G5	6.13967756914315	CCL2_3	55.7	IMR90p11
83.5	G5	6.08456751852623	CCL2_3	55.7	IMR90p11
84.0	G5	5.88009138852226	CCL2_3	55.7	IMR90p11
84.5	G5	4.86213769619746	CCL2_3	55.7	IMR90p11
85.0	G5	3.69785389379513	CCL2_3	55.7	IMR90p11
85.5	G5	3.23508399472246	CCL2_3	55.7	IMR90p11
86.0	G5	2.78789254078873	CCL2_3	55.7	IMR90p11
86.5	G5	2.09017699878439	CCL2_3	55.7	IMR90p11
87.0	G5	2.06115160420876	CCL2_3	55.7	IMR90p11
87.5	G5	2.34915114355624	CCL2_3	55.7	IMR90p11
88.0	G5	2.33598833620061	CCL2_3	55.7	IMR90p11
88.5	G5	2.14918806270833	CCL2_3	55.7	IMR90p11
89.0	G5	2.19805448532901	CCL2_3	55.7	IMR90p11
89.5	G5	2.14066056191319	CCL2_3	55.7	IMR90p11
90.0	G5	1.88717544157788	CCL2_3	55.7	IMR90p11
90.5	G5	1.82346478278578	CCL2_3	55.7	IMR90p11
91.0	G5	2.03151594315676	CCL2_3	55.7	IMR90p11
91.5	G5	2.37321168757859	CCL2_3	55.7	IMR90p11
92.0	G5	2.30976949694974	CCL2_3	55.7	IMR90p11
92.5	G5	2.08891867906101	CCL2_3	55.7	IMR90p11
93.0	G5	1.60393605269087	CCL2_3	55.7	IMR90p11
93.5	G5	0.595759187392161	CCL2_3	55.7	IMR90p11
94.0	G5	0.0430809139886605	CCL2_3	55.7	IMR90p11
94.5	G5	-1.05555504975314	CCL2_3	55.7	IMR90p11
95.0	G5	-0.90040298034296	CCL2_3	55.7	IMR90p11
55.0	H5	19.7973932920281	CCL2_3	55.0	IMR90p11
55.5	H5	42.8943521327284	CCL2_3	55.0	IMR90p11
56.0	H5	39.5947865840578	CCL2_3	55.0	IMR90p11
56.5	H5	39.594786584051	CCL2_3	55.0	IMR90p11
57.0	H5	39.5947865840963	CCL2_3	55.0	IMR90p11
57.5	H5	39.5444586706046	CCL2_3	55.0	IMR90p11
58.0	H5	39.7373692879193	CCL2_3	55.0	IMR90p11
58.5	H5	41.1641469592576	CCL2_3	55.0	IMR90p11
59.0	H5	42.452550655404	CCL2_3	55.0	IMR90p11
59.5	H5	43.0140121462455	CCL2_3	55.0	IMR90p11
60.0	H5	43.5383136134629	CCL2_3	55.0	IMR90p11
60.5	H5	44.1908119290082	CCL2_3	55.0	IMR90p11
61.0	H5	44.4452235043093	CCL2_3	55.0	IMR90p11
61.5	H5	44.3197980872521	CCL2_3	55.0	IMR90p11
62.0	H5	44.2236032937461	CCL2_3	55.0	IMR90p11
62.5	H5	43.7563027659777	CCL2_3	55.0	IMR90p11
63.0	H5	43.205517915725	CCL2_3	55.0	IMR90p11
63.5	H5	42.6692144521975	CCL2_3	55.0	IMR90p11
64.0	H5	43.4364670781815	CCL2_3	55.0	IMR90p11
64.5	H5	45.860857864256	CCL2_3	55.0	IMR90p11
65.0	H5	50.1906732342936	CCL2_3	55.0	IMR90p11
65.5	H5	56.898744594102	CCL2_3	55.0	IMR90p11
66.0	H5	66.2007484866937	CCL2_3	55.0	IMR90p11
66.5	H5	77.0586008591044	CCL2_3	55.0	IMR90p11
67.0	H5	88.0156787459108	CCL2_3	55.0	IMR90p11
67.5	H5	98.5348778093145	CCL2_3	55.0	IMR90p11
68.0	H5	108.378046031624	CCL2_3	55.0	IMR90p11
68.5	H5	117.508810977103	CCL2_3	55.0	IMR90p11
69.0	H5	126.992511564424	CCL2_3	55.0	IMR90p11
69.5	H5	139.282855995065	CCL2_3	55.0	IMR90p11
70.0	H5	155.537903376207	CCL2_3	55.0	IMR90p11
70.5	H5	176.056258576463	CCL2_3	55.0	IMR90p11
71.0	H5	203.222053072362	CCL2_3	55.0	IMR90p11
71.5	H5	237.472030238517	CCL2_3	55.0	IMR90p11
72.0	H5	276.209180258821	CCL2_3	55.0	IMR90p11
72.5	H5	318.001773686919	CCL2_3	55.0	IMR90p11
73.0	H5	360.015177615067	CCL2_3	55.0	IMR90p11
73.5	H5	394.513373644272	CCL2_3	55.0	IMR90p11
74.0	H5	414.30104268842	CCL2_3	55.0	IMR90p11
74.5	H5	415.232130754074	CCL2_3	55.0	IMR90p11
75.0	H5	392.862053852987	CCL2_3	55.0	IMR90p11
75.5	H5	348.320818659154	CCL2_3	55.0	IMR90p11
76.0	H5	288.711929219033	CCL2_3	55.0	IMR90p11
76.5	H5	222.480489043663	CCL2_3	55.0	IMR90p11
77.0	H5	158.664742868213	CCL2_3	55.0	IMR90p11
77.5	H5	105.440722822724	CCL2_3	55.0	IMR90p11
78.0	H5	65.6105138973628	CCL2_3	55.0	IMR90p11
78.5	H5	38.493790287548	CCL2_3	55.0	IMR90p11
79.0	H5	22.5364043683783	CCL2_3	55.0	IMR90p11
79.5	H5	13.844406010379	CCL2_3	55.0	IMR90p11
80.0	H5	9.09017827288511	CCL2_3	55.0	IMR90p11
80.5	H5	6.6228505931378	CCL2_3	55.0	IMR90p11
81.0	H5	5.36387208901385	CCL2_3	55.0	IMR90p11
81.5	H5	4.8238047114404	CCL2_3	55.0	IMR90p11
82.0	H5	4.56009521939512	CCL2_3	55.0	IMR90p11
82.5	H5	4.68494334702086	CCL2_3	55.0	IMR90p11
83.0	H5	4.98958063387522	CCL2_3	55.0	IMR90p11
83.5	H5	5.18079357937262	CCL2_3	55.0	IMR90p11
84.0	H5	4.94529324284099	CCL2_3	55.0	IMR90p11
84.5	H5	4.86414952429374	CCL2_3	55.0	IMR90p11
85.0	H5	4.64192819875421	CCL2_3	55.0	IMR90p11
85.5	H5	4.17530456184818	CCL2_3	55.0	IMR90p11
86.0	H5	3.96382965329173	CCL2_3	55.0	IMR90p11
86.5	H5	3.59857431972137	CCL2_3	55.0	IMR90p11
87.0	H5	2.73161406949862	CCL2_3	55.0	IMR90p11
87.5	H5	2.00568907504407	CCL2_3	55.0	IMR90p11
88.0	H5	1.50606032811925	CCL2_3	55.0	IMR90p11
88.5	H5	1.14275329792986	CCL2_3	55.0	IMR90p11
89.0	H5	1.60836853775749	CCL2_3	55.0	IMR90p11
89.5	H5	2.16506895146807	CCL2_3	55.0	IMR90p11
90.0	H5	2.22500037843628	CCL2_3	55.0	IMR90p11
90.5	H5	2.80028392315154	CCL2_3	55.0	IMR90p11
91.0	H5	3.33612747216716	CCL2_3	55.0	IMR90p11
91.5	H5	2.46274333526441	CCL2_3	55.0	IMR90p11
92.0	H5	1.91446624823135	CCL2_3	55.0	IMR90p11
92.5	H5	2.14409088012832	CCL2_3	55.0	IMR90p11
93.0	H5	1.6439872041326	CCL2_3	55.0	IMR90p11
93.5	H5	1.07244564714841	CCL2_3	55.0	IMR90p11
94.0	H5	1.47043841564465	CCL2_3	55.0	IMR90p11
94.5	H5	1.83500393597143	CCL2_3	55.0	IMR90p11
95.0	H5	0.824200041706092	CCL2_3	55.0	IMR90p11
55.0	A5	18.9259409277865	CCL2_3	65.0	IMR90p8
55.5	A5	41.0062053435362	CCL2_3	65.0	IMR90p8
56.0	A5	37.8518818555709	CCL2_3	65.0	IMR90p8
56.5	A5	37.8518818555626	CCL2_3	65.0	IMR90p8
57.0	A5	37.851881855632	CCL2_3	65.0	IMR90p8
57.5	A5	37.8743125287153	CCL2_3	65.0	IMR90p8
58.0	A5	37.7842911889278	CCL2_3	65.0	IMR90p8
58.5	A5	37.2217392654405	CCL2_3	65.0	IMR90p8
59.0	A5	36.430150199456	CCL2_3	65.0	IMR90p8
59.5	A5	35.4599790202662	CCL2_3	65.0	IMR90p8
60.0	A5	34.2413033393366	CCL2_3	65.0	IMR90p8
60.5	A5	33.0765603386086	CCL2_3	65.0	IMR90p8
61.0	A5	31.6761200587957	CCL2_3	65.0	IMR90p8
61.5	A5	29.9965845464535	CCL2_3	65.0	IMR90p8
62.0	A5	28.8581282050272	CCL2_3	65.0	IMR90p8
62.5	A5	28.6515118772052	CCL2_3	65.0	IMR90p8
63.0	A5	28.47473523996	CCL2_3	65.0	IMR90p8
63.5	A5	28.7686034151371	CCL2_3	65.0	IMR90p8
64.0	A5	31.0064748558971	CCL2_3	65.0	IMR90p8
64.5	A5	33.8327893201393	CCL2_3	65.0	IMR90p8
65.0	A5	36.9085639620436	CCL2_3	65.0	IMR90p8
65.5	A5	42.1554079693883	CCL2_3	65.0	IMR90p8
66.0	A5	48.295941710592	CCL2_3	65.0	IMR90p8
66.5	A5	53.1175999569465	CCL2_3	65.0	IMR90p8
67.0	A5	57.754042036321	CCL2_3	65.0	IMR90p8
67.5	A5	62.4218412750923	CCL2_3	65.0	IMR90p8
68.0	A5	65.6748838281468	CCL2_3	65.0	IMR90p8
68.5	A5	69.0297161479475	CCL2_3	65.0	IMR90p8
69.0	A5	74.4809708093028	CCL2_3	65.0	IMR90p8
69.5	A5	82.2374834327003	CCL2_3	65.0	IMR90p8
70.0	A5	92.7306185187493	CCL2_3	65.0	IMR90p8
70.5	A5	108.083368074017	CCL2_3	65.0	IMR90p8
71.0	A5	128.149720082402	CCL2_3	65.0	IMR90p8
71.5	A5	150.641302458376	CCL2_3	65.0	IMR90p8
72.0	A5	174.589305634203	CCL2_3	65.0	IMR90p8
72.5	A5	197.850887289817	CCL2_3	65.0	IMR90p8
73.0	A5	214.427836598309	CCL2_3	65.0	IMR90p8
73.5	A5	220.309678562379	CCL2_3	65.0	IMR90p8
74.0	A5	214.768565963401	CCL2_3	65.0	IMR90p8
74.5	A5	196.283539540873	CCL2_3	65.0	IMR90p8
75.0	A5	166.615592589286	CCL2_3	65.0	IMR90p8
75.5	A5	131.690317919203	CCL2_3	65.0	IMR90p8
76.0	A5	96.7742648494917	CCL2_3	65.0	IMR90p8
76.5	A5	65.6405201959741	CCL2_3	65.0	IMR90p8
77.0	A5	41.6777690779255	CCL2_3	65.0	IMR90p8
77.5	A5	25.0142727886183	CCL2_3	65.0	IMR90p8
78.0	A5	14.4908218882125	CCL2_3	65.0	IMR90p8
78.5	A5	9.07003333832074	CCL2_3	65.0	IMR90p8
79.0	A5	6.28013726733047	CCL2_3	65.0	IMR90p8
79.5	A5	4.58619690433409	CCL2_3	65.0	IMR90p8
80.0	A5	4.29308284958267	CCL2_3	65.0	IMR90p8
80.5	A5	4.46209775354851	CCL2_3	65.0	IMR90p8
81.0	A5	4.03911396615763	CCL2_3	65.0	IMR90p8
81.5	A5	3.62561997786992	CCL2_3	65.0	IMR90p8
82.0	A5	3.59091573541087	CCL2_3	65.0	IMR90p8
82.5	A5	3.04837151026817	CCL2_3	65.0	IMR90p8
83.0	A5	2.24087641960523	CCL2_3	65.0	IMR90p8
83.5	A5	1.86306061250042	CCL2_3	65.0	IMR90p8
84.0	A5	1.98739070311512	CCL2_3	65.0	IMR90p8
84.5	A5	1.96354036107135	CCL2_3	65.0	IMR90p8
85.0	A5	2.19187683394551	CCL2_3	65.0	IMR90p8
85.5	A5	2.75093238244108	CCL2_3	65.0	IMR90p8
86.0	A5	2.69955128759057	CCL2_3	65.0	IMR90p8
86.5	A5	2.43321192536933	CCL2_3	65.0	IMR90p8
87.0	A5	2.40523541845783	CCL2_3	65.0	IMR90p8
87.5	A5	2.10027174101907	CCL2_3	65.0	IMR90p8
88.0	A5	1.66226261477601	CCL2_3	65.0	IMR90p8
88.5	A5	1.78102096479	CCL2_3	65.0	IMR90p8
89.0	A5	1.45267861693424	CCL2_3	65.0	IMR90p8
89.5	A5	0.968992061143524	CCL2_3	65.0	IMR90p8
90.0	A5	0.925538995438444	CCL2_3	65.0	IMR90p8
90.5	A5	1.12295869566782	CCL2_3	65.0	IMR90p8
91.0	A5	1.60740213692264	CCL2_3	65.0	IMR90p8
91.5	A5	2.41958519787278	CCL2_3	65.0	IMR90p8
92.0	A5	3.24946543770716	CCL2_3	65.0	IMR90p8
92.5	A5	3.5477456951798	CCL2_3	65.0	IMR90p8
93.0	A5	3.10511808463951	CCL2_3	65.0	IMR90p8
93.5	A5	1.2842281917724	CCL2_3	65.0	IMR90p8
94.0	A5	0.344743271738992	CCL2_3	65.0	IMR90p8
94.5	A5	-2.861817885172	CCL2_3	65.0	IMR90p8
95.0	A5	-2.87693677223564	CCL2_3	65.0	IMR90p8
55.0	B5	24.4632864482051	CCL2_3	64.5	IMR90p8
55.5	B5	53.0037873044432	CCL2_3	64.5	IMR90p8
56.0	B5	48.9265728964091	CCL2_3	64.5	IMR90p8
56.5	B5	48.9265728963996	CCL2_3	64.5	IMR90p8
57.0	B5	48.9265728964803	CCL2_3	64.5	IMR90p8
57.5	B5	49.011312144107	CCL2_3	64.5	IMR90p8
58.0	B5	48.5425383385389	CCL2_3	64.5	IMR90p8
58.5	B5	47.1979925950396	CCL2_3	64.5	IMR90p8
59.0	B5	45.620666238702	CCL2_3	64.5	IMR90p8
59.5	B5	44.6483885797456	CCL2_3	64.5	IMR90p8
60.0	B5	44.0670419672999	CCL2_3	64.5	IMR90p8
60.5	B5	43.9134062095994	CCL2_3	64.5	IMR90p8
61.0	B5	43.7467083467981	CCL2_3	64.5	IMR90p8
61.5	B5	43.2367663526795	CCL2_3	64.5	IMR90p8
62.0	B5	42.3173285222804	CCL2_3	64.5	IMR90p8
62.5	B5	41.9820986504274	CCL2_3	64.5	IMR90p8
63.0	B5	42.7607754917505	CCL2_3	64.5	IMR90p8
63.5	B5	45.2320416365652	CCL2_3	64.5	IMR90p8
64.0	B5	50.3751539183148	CCL2_3	64.5	IMR90p8
64.5	B5	58.1931683647118	CCL2_3	64.5	IMR90p8
65.0	B5	67.2161440741772	CCL2_3	64.5	IMR90p8
65.5	B5	76.4692520393999	CCL2_3	64.5	IMR90p8
66.0	B5	85.2729775513047	CCL2_3	64.5	IMR90p8
66.5	B5	92.3688169976289	CCL2_3	64.5	IMR90p8
67.0	B5	97.7193436431374	CCL2_3	64.5	IMR90p8
67.5	B5	101.737288022603	CCL2_3	64.5	IMR90p8
68.0	B5	105.169849623052	CCL2_3	64.5	IMR90p8
68.5	B5	109.979862390448	CCL2_3	64.5	IMR90p8
69.0	B5	117.385424114701	CCL2_3	64.5	IMR90p8
69.5	B5	127.895710760744	CCL2_3	64.5	IMR90p8
70.0	B5	143.89497668248	CCL2_3	64.5	IMR90p8
70.5	B5	166.461365049955	CCL2_3	64.5	IMR90p8
71.0	B5	194.450841957253	CCL2_3	64.5	IMR90p8
71.5	B5	227.732371364113	CCL2_3	64.5	IMR90p8
72.0	B5	265.428202714843	CCL2_3	64.5	IMR90p8
72.5	B5	302.981174807943	CCL2_3	64.5	IMR90p8
73.0	B5	335.23488678345	CCL2_3	64.5	IMR90p8
73.5	B5	356.853264100052	CCL2_3	64.5	IMR90p8
74.0	B5	361.660208849815	CCL2_3	64.5	IMR90p8
74.5	B5	345.446008348963	CCL2_3	64.5	IMR90p8
75.0	B5	309.859792290616	CCL2_3	64.5	IMR90p8
75.5	B5	259.343412492691	CCL2_3	64.5	IMR90p8
76.0	B5	201.10325353202	CCL2_3	64.5	IMR90p8
76.5	B5	144.34758582713	CCL2_3	64.5	IMR90p8
77.0	B5	96.6475666880692	CCL2_3	64.5	IMR90p8
77.5	B5	60.4793349557468	CCL2_3	64.5	IMR90p8
78.0	B5	35.8709216156066	CCL2_3	64.5	IMR90p8
78.5	B5	21.316537876332	CCL2_3	64.5	IMR90p8
79.0	B5	13.4941029250739	CCL2_3	64.5	IMR90p8
79.5	B5	9.0635925084228	CCL2_3	64.5	IMR90p8
80.0	B5	6.69919951832702	CCL2_3	64.5	IMR90p8
80.5	B5	5.77475100499265	CCL2_3	64.5	IMR90p8
81.0	B5	5.26992369297471	CCL2_3	64.5	IMR90p8
81.5	B5	4.70296316361669	CCL2_3	64.5	IMR90p8
82.0	B5	4.58309081529177	CCL2_3	64.5	IMR90p8
82.5	B5	4.3555893987421	CCL2_3	64.5	IMR90p8
83.0	B5	3.75393319607292	CCL2_3	64.5	IMR90p8
83.5	B5	3.24038204826786	CCL2_3	64.5	IMR90p8
84.0	B5	2.92847090805412	CCL2_3	64.5	IMR90p8
84.5	B5	2.59999273731978	CCL2_3	64.5	IMR90p8
85.0	B5	2.28034856834944	CCL2_3	64.5	IMR90p8
85.5	B5	2.31490200384076	CCL2_3	64.5	IMR90p8
86.0	B5	2.58621662668975	CCL2_3	64.5	IMR90p8
86.5	B5	3.00181790034463	CCL2_3	64.5	IMR90p8
87.0	B5	3.22647066496677	CCL2_3	64.5	IMR90p8
87.5	B5	3.17198358107385	CCL2_3	64.5	IMR90p8
88.0	B5	2.84436551441172	CCL2_3	64.5	IMR90p8
88.5	B5	2.43984014279192	CCL2_3	64.5	IMR90p8
89.0	B5	1.77229425642668	CCL2_3	64.5	IMR90p8
89.5	B5	1.31888687729571	CCL2_3	64.5	IMR90p8
90.0	B5	1.4860692779335	CCL2_3	64.5	IMR90p8
90.5	B5	1.65333657406086	CCL2_3	64.5	IMR90p8
91.0	B5	1.57240760707668	CCL2_3	64.5	IMR90p8
91.5	B5	1.6676575212428	CCL2_3	64.5	IMR90p8
92.0	B5	1.38264394383947	CCL2_3	64.5	IMR90p8
92.5	B5	1.07710097338156	CCL2_3	64.5	IMR90p8
93.0	B5	0.933937227729757	CCL2_3	64.5	IMR90p8
93.5	B5	1.33305620604193	CCL2_3	64.5	IMR90p8
94.0	B5	1.58636884477647	CCL2_3	64.5	IMR90p8
94.5	B5	3.02929445528417	CCL2_3	64.5	IMR90p8
95.0	B5	2.05149353035614	CCL2_3	64.5	IMR90p8
55.0	C5	25.7547488358573	CCL2_3	63.3	IMR90p8
55.5	C5	55.8019558110236	CCL2_3	63.3	IMR90p8
56.0	C5	51.509497671714	CCL2_3	63.3	IMR90p8
56.5	C5	51.5094976717243	CCL2_3	63.3	IMR90p8
57.0	C5	51.5094976716391	CCL2_3	63.3	IMR90p8
57.5	C5	51.4638374829906	CCL2_3	63.3	IMR90p8
58.0	C5	52.0000496412748	CCL2_3	63.3	IMR90p8
58.5	C5	50.8409403309802	CCL2_3	63.3	IMR90p8
59.0	C5	48.9002524286049	CCL2_3	63.3	IMR90p8
59.5	C5	49.6195152165508	CCL2_3	63.3	IMR90p8
60.0	C5	51.0975201366953	CCL2_3	63.3	IMR90p8
60.5	C5	49.6505211919535	CCL2_3	63.3	IMR90p8
61.0	C5	48.4027318283269	CCL2_3	63.3	IMR90p8
61.5	C5	48.3975793810228	CCL2_3	63.3	IMR90p8
62.0	C5	48.009791793002	CCL2_3	63.3	IMR90p8
62.5	C5	48.0090355141646	CCL2_3	63.3	IMR90p8
63.0	C5	49.3090636221552	CCL2_3	63.3	IMR90p8
63.5	C5	52.5419366755133	CCL2_3	63.3	IMR90p8
64.0	C5	57.1101462093945	CCL2_3	63.3	IMR90p8
64.5	C5	63.6457855238859	CCL2_3	63.3	IMR90p8
65.0	C5	71.5872508562815	CCL2_3	63.3	IMR90p8
65.5	C5	80.930911633058	CCL2_3	63.3	IMR90p8
66.0	C5	89.9715964378968	CCL2_3	63.3	IMR90p8
66.5	C5	97.7496225478592	CCL2_3	63.3	IMR90p8
67.0	C5	104.6098466713	CCL2_3	63.3	IMR90p8
67.5	C5	110.215523760583	CCL2_3	63.3	IMR90p8
68.0	C5	114.148155271837	CCL2_3	63.3	IMR90p8
68.5	C5	119.576694891659	CCL2_3	63.3	IMR90p8
69.0	C5	128.508025662006	CCL2_3	63.3	IMR90p8
69.5	C5	139.51922238866	CCL2_3	63.3	IMR90p8
70.0	C5	155.728404899018	CCL2_3	63.3	IMR90p8
70.5	C5	180.475885909975	CCL2_3	63.3	IMR90p8
71.0	C5	210.789026194189	CCL2_3	63.3	IMR90p8
71.5	C5	245.706926691664	CCL2_3	63.3	IMR90p8
72.0	C5	287.212176313367	CCL2_3	63.3	IMR90p8
72.5	C5	330.095242962209	CCL2_3	63.3	IMR90p8
73.0	C5	366.794121576543	CCL2_3	63.3	IMR90p8
73.5	C5	392.703954583286	CCL2_3	63.3	IMR90p8
74.0	C5	401.880719105183	CCL2_3	63.3	IMR90p8
74.5	C5	387.961310953152	CCL2_3	63.3	IMR90p8
75.0	C5	350.833059008544	CCL2_3	63.3	IMR90p8
75.5	C5	296.131485706915	CCL2_3	63.3	IMR90p8
76.0	C5	232.154286128597	CCL2_3	63.3	IMR90p8
76.5	C5	167.905491524992	CCL2_3	63.3	IMR90p8
77.0	C5	111.8500745343	CCL2_3	63.3	IMR90p8
77.5	C5	69.5664749238258	CCL2_3	63.3	IMR90p8
78.0	C5	41.1563179835381	CCL2_3	63.3	IMR90p8
78.5	C5	23.7345850453409	CCL2_3	63.3	IMR90p8
79.0	C5	14.4708585616602	CCL2_3	63.3	IMR90p8
79.5	C5	10.199389445931	CCL2_3	63.3	IMR90p8
80.0	C5	7.74667791406426	CCL2_3	63.3	IMR90p8
80.5	C5	6.46742627640242	CCL2_3	63.3	IMR90p8
81.0	C5	5.86187799314058	CCL2_3	63.3	IMR90p8
81.5	C5	5.26871461385275	CCL2_3	63.3	IMR90p8
82.0	C5	5.09028554499861	CCL2_3	63.3	IMR90p8
82.5	C5	5.04404594608241	CCL2_3	63.3	IMR90p8
83.0	C5	4.38602134273128	CCL2_3	63.3	IMR90p8
83.5	C5	3.93316335717265	CCL2_3	63.3	IMR90p8
84.0	C5	3.66084647524428	CCL2_3	63.3	IMR90p8
84.5	C5	2.79258423335097	CCL2_3	63.3	IMR90p8
85.0	C5	2.18698265273861	CCL2_3	63.3	IMR90p8
85.5	C5	2.54164059820783	CCL2_3	63.3	IMR90p8
86.0	C5	2.84561361618131	CCL2_3	63.3	IMR90p8
86.5	C5	2.90251726076292	CCL2_3	63.3	IMR90p8
87.0	C5	3.07276602863658	CCL2_3	63.3	IMR90p8
87.5	C5	2.99708418300321	CCL2_3	63.3	IMR90p8
88.0	C5	2.30754604218032	CCL2_3	63.3	IMR90p8
88.5	C5	1.62699963325144	CCL2_3	63.3	IMR90p8
89.0	C5	1.5728997103231	CCL2_3	63.3	IMR90p8
89.5	C5	1.73946192342009	CCL2_3	63.3	IMR90p8
90.0	C5	2.2085997602843	CCL2_3	63.3	IMR90p8
90.5	C5	2.55995457701607	CCL2_3	63.3	IMR90p8
91.0	C5	2.40123405787614	CCL2_3	63.3	IMR90p8
91.5	C5	1.94184192231842	CCL2_3	63.3	IMR90p8
92.0	C5	1.45177516726221	CCL2_3	63.3	IMR90p8
92.5	C5	0.786532534236812	CCL2_3	63.3	IMR90p8
93.0	C5	0.641053199286034	CCL2_3	63.3	IMR90p8
93.5	C5	1.37674428458524	CCL2_3	63.3	IMR90p8
94.0	C5	1.57781545575818	CCL2_3	63.3	IMR90p8
94.5	C5	2.84297233907802	CCL2_3	63.3	IMR90p8
95.0	C5	1.88449386772237	CCL2_3	63.3	IMR90p8
55.0	D5	22.2142155311294	CCL2_3	61.4	IMR90p8
55.5	D5	48.1308003174473	CCL2_3	61.4	IMR90p8
56.0	D5	44.4284310622583	CCL2_3	61.4	IMR90p8
56.5	D5	44.4284310622581	CCL2_3	61.4	IMR90p8
57.0	D5	44.4284310622602	CCL2_3	61.4	IMR90p8
57.5	D5	44.4708252927709	CCL2_3	61.4	IMR90p8
58.0	D5	44.1303615775877	CCL2_3	61.4	IMR90p8
58.5	D5	44.2105933675543	CCL2_3	61.4	IMR90p8
59.0	D5	44.1236358338515	CCL2_3	61.4	IMR90p8
59.5	D5	43.2040486291321	CCL2_3	61.4	IMR90p8
60.0	D5	42.4466929899464	CCL2_3	61.4	IMR90p8
60.5	D5	42.1767720526564	CCL2_3	61.4	IMR90p8
61.0	D5	41.6352131242872	CCL2_3	61.4	IMR90p8
61.5	D5	40.6746825235573	CCL2_3	61.4	IMR90p8
62.0	D5	40.8247792822801	CCL2_3	61.4	IMR90p8
62.5	D5	41.7609178183144	CCL2_3	61.4	IMR90p8
63.0	D5	43.0745243671211	CCL2_3	61.4	IMR90p8
63.5	D5	45.8065594410343	CCL2_3	61.4	IMR90p8
64.0	D5	50.4051388589204	CCL2_3	61.4	IMR90p8
64.5	D5	56.5681883824501	CCL2_3	61.4	IMR90p8
65.0	D5	64.2971639118942	CCL2_3	61.4	IMR90p8
65.5	D5	72.9899598967858	CCL2_3	61.4	IMR90p8
66.0	D5	81.1954905323603	CCL2_3	61.4	IMR90p8
66.5	D5	88.9579523218475	CCL2_3	61.4	IMR90p8
67.0	D5	95.2096307638781	CCL2_3	61.4	IMR90p8
67.5	D5	99.5038260897834	CCL2_3	61.4	IMR90p8
68.0	D5	103.763757313918	CCL2_3	61.4	IMR90p8
68.5	D5	109.162872086431	CCL2_3	61.4	IMR90p8
69.0	D5	117.06460317492	CCL2_3	61.4	IMR90p8
69.5	D5	129.148278890495	CCL2_3	61.4	IMR90p8
70.0	D5	146.660114733662	CCL2_3	61.4	IMR90p8
70.5	D5	169.628714729348	CCL2_3	61.4	IMR90p8
71.0	D5	198.295971707574	CCL2_3	61.4	IMR90p8
71.5	D5	232.233413531095	CCL2_3	61.4	IMR90p8
72.0	D5	270.424814348737	CCL2_3	61.4	IMR90p8
72.5	D5	310.147587477273	CCL2_3	61.4	IMR90p8
73.0	D5	346.652821563653	CCL2_3	61.4	IMR90p8
73.5	D5	374.15873509691	CCL2_3	61.4	IMR90p8
74.0	D5	385.272106383811	CCL2_3	61.4	IMR90p8
74.5	D5	375.376606653668	CCL2_3	61.4	IMR90p8
75.0	D5	344.267612797023	CCL2_3	61.4	IMR90p8
75.5	D5	294.775128417658	CCL2_3	61.4	IMR90p8
76.0	D5	234.262526674489	CCL2_3	61.4	IMR90p8
76.5	D5	172.945434188061	CCL2_3	61.4	IMR90p8
77.0	D5	118.107678730761	CCL2_3	61.4	IMR90p8
77.5	D5	74.4750530018488	CCL2_3	61.4	IMR90p8
78.0	D5	44.3036577248136	CCL2_3	61.4	IMR90p8
78.5	D5	25.5088792064501	CCL2_3	61.4	IMR90p8
79.0	D5	14.7573774527533	CCL2_3	61.4	IMR90p8
79.5	D5	9.65154687770575	CCL2_3	61.4	IMR90p8
80.0	D5	6.89197974928089	CCL2_3	61.4	IMR90p8
80.5	D5	4.8828885362388	CCL2_3	61.4	IMR90p8
81.0	D5	4.08761206519205	CCL2_3	61.4	IMR90p8
81.5	D5	3.8508472223815	CCL2_3	61.4	IMR90p8
82.0	D5	3.47843430364838	CCL2_3	61.4	IMR90p8
82.5	D5	3.51583707910333	CCL2_3	61.4	IMR90p8
83.0	D5	4.19274159859367	CCL2_3	61.4	IMR90p8
83.5	D5	4.39446945566021	CCL2_3	61.4	IMR90p8
84.0	D5	3.72070438965164	CCL2_3	61.4	IMR90p8
84.5	D5	3.23637156680655	CCL2_3	61.4	IMR90p8
85.0	D5	2.74049966045249	CCL2_3	61.4	IMR90p8
85.5	D5	1.88140751247164	CCL2_3	61.4	IMR90p8
86.0	D5	1.51612621122945	CCL2_3	61.4	IMR90p8
86.5	D5	1.87274200860651	CCL2_3	61.4	IMR90p8
87.0	D5	1.97035275701478	CCL2_3	61.4	IMR90p8
87.5	D5	2.40375018340342	CCL2_3	61.4	IMR90p8
88.0	D5	2.75956708573051	CCL2_3	61.4	IMR90p8
88.5	D5	2.49072978125213	CCL2_3	61.4	IMR90p8
89.0	D5	2.40185388859618	CCL2_3	61.4	IMR90p8
89.5	D5	2.07457265650214	CCL2_3	61.4	IMR90p8
90.0	D5	1.73651487116945	CCL2_3	61.4	IMR90p8
90.5	D5	1.9919262712412	CCL2_3	61.4	IMR90p8
91.0	D5	2.01011406230759	CCL2_3	61.4	IMR90p8
91.5	D5	1.41582566844681	CCL2_3	61.4	IMR90p8
92.0	D5	1.96244061145939	CCL2_3	61.4	IMR90p8
92.5	D5	2.14081589217238	CCL2_3	61.4	IMR90p8
93.0	D5	1.56790464453428	CCL2_3	61.4	IMR90p8
93.5	D5	1.24206687308873	CCL2_3	61.4	IMR90p8
94.0	D5	1.27957425946499	CCL2_3	61.4	IMR90p8
94.5	D5	0.147510997296308	CCL2_3	61.4	IMR90p8
95.0	D5	-0.561978432130559	CCL2_3	61.4	IMR90p8
55.0	E5	20.0937030783945	CCL2_3	59.0	IMR90p8
55.5	E5	43.5363566698559	CCL2_3	59.0	IMR90p8
56.0	E5	40.187406156791	CCL2_3	59.0	IMR90p8
56.5	E5	40.1874061567802	CCL2_3	59.0	IMR90p8
57.0	E5	40.1874061568635	CCL2_3	59.0	IMR90p8
57.5	E5	40.387630529113	CCL2_3	59.0	IMR90p8
58.0	E5	38.9550585491608	CCL2_3	59.0	IMR90p8
58.5	E5	37.9522256822924	CCL2_3	59.0	IMR90p8
59.0	E5	37.1091118325797	CCL2_3	59.0	IMR90p8
59.5	E5	35.7614009703823	CCL2_3	59.0	IMR90p8
60.0	E5	35.5679388472973	CCL2_3	59.0	IMR90p8
60.5	E5	35.5392746997248	CCL2_3	59.0	IMR90p8
61.0	E5	35.5211533889335	CCL2_3	59.0	IMR90p8
61.5	E5	36.3599410002919	CCL2_3	59.0	IMR90p8
62.0	E5	37.8505432286403	CCL2_3	59.0	IMR90p8
62.5	E5	37.8221786162436	CCL2_3	59.0	IMR90p8
63.0	E5	38.393720381109	CCL2_3	59.0	IMR90p8
63.5	E5	40.51769549556	CCL2_3	59.0	IMR90p8
64.0	E5	43.2745997726729	CCL2_3	59.0	IMR90p8
64.5	E5	48.2685147214814	CCL2_3	59.0	IMR90p8
65.0	E5	56.945757951113	CCL2_3	59.0	IMR90p8
65.5	E5	66.8313734935483	CCL2_3	59.0	IMR90p8
66.0	E5	76.2092589645739	CCL2_3	59.0	IMR90p8
66.5	E5	85.403231182722	CCL2_3	59.0	IMR90p8
67.0	E5	92.160843512752	CCL2_3	59.0	IMR90p8
67.5	E5	96.3091150600814	CCL2_3	59.0	IMR90p8
68.0	E5	100.575574512607	CCL2_3	59.0	IMR90p8
68.5	E5	105.901634591747	CCL2_3	59.0	IMR90p8
69.0	E5	112.816645053815	CCL2_3	59.0	IMR90p8
69.5	E5	124.295126860949	CCL2_3	59.0	IMR90p8
70.0	E5	140.947369429041	CCL2_3	59.0	IMR90p8
70.5	E5	161.973218266718	CCL2_3	59.0	IMR90p8
71.0	E5	188.337470431872	CCL2_3	59.0	IMR90p8
71.5	E5	220.666327615083	CCL2_3	59.0	IMR90p8
72.0	E5	257.036675129567	CCL2_3	59.0	IMR90p8
72.5	E5	294.868299438906	CCL2_3	59.0	IMR90p8
73.0	E5	330.312525613467	CCL2_3	59.0	IMR90p8
73.5	E5	356.24072789071	CCL2_3	59.0	IMR90p8
74.0	E5	365.713689336621	CCL2_3	59.0	IMR90p8
74.5	E5	354.597815601726	CCL2_3	59.0	IMR90p8
75.0	E5	322.466264667904	CCL2_3	59.0	IMR90p8
75.5	E5	272.72658293498	CCL2_3	59.0	IMR90p8
76.0	E5	213.840988183007	CCL2_3	59.0	IMR90p8
76.5	E5	155.383498272237	CCL2_3	59.0	IMR90p8
77.0	E5	104.507610622735	CCL2_3	59.0	IMR90p8
77.5	E5	65.1810480853746	CCL2_3	59.0	IMR90p8
78.0	E5	38.3869257833236	CCL2_3	59.0	IMR90p8
78.5	E5	22.5128190497962	CCL2_3	59.0	IMR90p8
79.0	E5	13.6656357642671	CCL2_3	59.0	IMR90p8
79.5	E5	8.87084228899579	CCL2_3	59.0	IMR90p8
80.0	E5	6.60576664557522	CCL2_3	59.0	IMR90p8
80.5	E5	5.71736044050863	CCL2_3	59.0	IMR90p8
81.0	E5	5.3491094663255	CCL2_3	59.0	IMR90p8
81.5	E5	5.13298858864431	CCL2_3	59.0	IMR90p8
82.0	E5	5.23704157492972	CCL2_3	59.0	IMR90p8
82.5	E5	5.33558931925023	CCL2_3	59.0	IMR90p8
83.0	E5	4.96038376285156	CCL2_3	59.0	IMR90p8
83.5	E5	3.96151264184749	CCL2_3	59.0	IMR90p8
84.0	E5	3.29705632855877	CCL2_3	59.0	IMR90p8
84.5	E5	2.63816084329824	CCL2_3	59.0	IMR90p8
85.0	E5	2.08834177228999	CCL2_3	59.0	IMR90p8
85.5	E5	2.29825510652091	CCL2_3	59.0	IMR90p8
86.0	E5	2.86447441360633	CCL2_3	59.0	IMR90p8
86.5	E5	3.28619391621675	CCL2_3	59.0	IMR90p8
87.0	E5	3.5815496600427	CCL2_3	59.0	IMR90p8
87.5	E5	3.59904904705633	CCL2_3	59.0	IMR90p8
88.0	E5	3.0643047240772	CCL2_3	59.0	IMR90p8
88.5	E5	2.53916811869914	CCL2_3	59.0	IMR90p8
89.0	E5	1.93697848794841	CCL2_3	59.0	IMR90p8
89.5	E5	1.49626908712378	CCL2_3	59.0	IMR90p8
90.0	E5	1.35098732765243	CCL2_3	59.0	IMR90p8
90.5	E5	1.483950656346	CCL2_3	59.0	IMR90p8
91.0	E5	1.68934942018734	CCL2_3	59.0	IMR90p8
91.5	E5	1.7087571375248	CCL2_3	59.0	IMR90p8
92.0	E5	2.01830799930462	CCL2_3	59.0	IMR90p8
92.5	E5	2.26968362648324	CCL2_3	59.0	IMR90p8
93.0	E5	2.02191958591794	CCL2_3	59.0	IMR90p8
93.5	E5	1.39315574461614	CCL2_3	59.0	IMR90p8
94.0	E5	1.28528715589056	CCL2_3	59.0	IMR90p8
94.5	E5	0.231302498242542	CCL2_3	59.0	IMR90p8
95.0	E5	-0.518899952977961	CCL2_3	59.0	IMR90p8
55.0	F5	18.0664322307031	CCL2_3	57.0	IMR90p8
55.5	F5	39.1439364998564	CCL2_3	57.0	IMR90p8
56.0	F5	36.1328644614059	CCL2_3	57.0	IMR90p8
56.5	F5	36.1328644614135	CCL2_3	57.0	IMR90p8
57.0	F5	36.1328644613503	CCL2_3	57.0	IMR90p8
57.5	F5	36.0657987744318	CCL2_3	57.0	IMR90p8
58.0	F5	36.472356647542	CCL2_3	57.0	IMR90p8
58.5	F5	37.3672998381455	CCL2_3	57.0	IMR90p8
59.0	F5	37.8370880197177	CCL2_3	57.0	IMR90p8
59.5	F5	37.8625813426696	CCL2_3	57.0	IMR90p8
60.0	F5	38.4072650555235	CCL2_3	57.0	IMR90p8
60.5	F5	38.6187215348426	CCL2_3	57.0	IMR90p8
61.0	F5	37.9188140542745	CCL2_3	57.0	IMR90p8
61.5	F5	36.618973440133	CCL2_3	57.0	IMR90p8
62.0	F5	35.3856225698308	CCL2_3	57.0	IMR90p8
62.5	F5	33.9594839366147	CCL2_3	57.0	IMR90p8
63.0	F5	32.7018917949813	CCL2_3	57.0	IMR90p8
63.5	F5	32.7217803425793	CCL2_3	57.0	IMR90p8
64.0	F5	34.928839242401	CCL2_3	57.0	IMR90p8
64.5	F5	39.4405124525208	CCL2_3	57.0	IMR90p8
65.0	F5	46.027582143403	CCL2_3	57.0	IMR90p8
65.5	F5	54.872754053636	CCL2_3	57.0	IMR90p8
66.0	F5	65.1435612054674	CCL2_3	57.0	IMR90p8
66.5	F5	75.0131283749805	CCL2_3	57.0	IMR90p8
67.0	F5	83.6872701921861	CCL2_3	57.0	IMR90p8
67.5	F5	91.4263314564852	CCL2_3	57.0	IMR90p8
68.0	F5	97.8616224369712	CCL2_3	57.0	IMR90p8
68.5	F5	103.778568713391	CCL2_3	57.0	IMR90p8
69.0	F5	111.043055272366	CCL2_3	57.0	IMR90p8
69.5	F5	121.209963123587	CCL2_3	57.0	IMR90p8
70.0	F5	135.091904521392	CCL2_3	57.0	IMR90p8
70.5	F5	154.777487071023	CCL2_3	57.0	IMR90p8
71.0	F5	181.173471269557	CCL2_3	57.0	IMR90p8
71.5	F5	213.201023366402	CCL2_3	57.0	IMR90p8
72.0	F5	249.408592795019	CCL2_3	57.0	IMR90p8
72.5	F5	287.700875911691	CCL2_3	57.0	IMR90p8
73.0	F5	322.198214756724	CCL2_3	57.0	IMR90p8
73.5	F5	345.983043101185	CCL2_3	57.0	IMR90p8
74.0	F5	354.355102328531	CCL2_3	57.0	IMR90p8
74.5	F5	343.449027150476	CCL2_3	57.0	IMR90p8
75.0	F5	311.873786488667	CCL2_3	57.0	IMR90p8
75.5	F5	263.7832491861	CCL2_3	57.0	IMR90p8
76.0	F5	207.594797534275	CCL2_3	57.0	IMR90p8
76.5	F5	151.223106051285	CCL2_3	57.0	IMR90p8
77.0	F5	101.355371849376	CCL2_3	57.0	IMR90p8
77.5	F5	63.4774641213252	CCL2_3	57.0	IMR90p8
78.0	F5	38.0510996202796	CCL2_3	57.0	IMR90p8
78.5	F5	22.3291425897137	CCL2_3	57.0	IMR90p8
79.0	F5	14.0596869424068	CCL2_3	57.0	IMR90p8
79.5	F5	10.3459106223809	CCL2_3	57.0	IMR90p8
80.0	F5	8.24166771285633	CCL2_3	57.0	IMR90p8
80.5	F5	6.85008703844795	CCL2_3	57.0	IMR90p8
81.0	F5	5.88123949470713	CCL2_3	57.0	IMR90p8
81.5	F5	4.7841635192064	CCL2_3	57.0	IMR90p8
82.0	F5	4.08067962443459	CCL2_3	57.0	IMR90p8
82.5	F5	3.66320548569587	CCL2_3	57.0	IMR90p8
83.0	F5	3.36849420745369	CCL2_3	57.0	IMR90p8
83.5	F5	3.56880067085001	CCL2_3	57.0	IMR90p8
84.0	F5	3.61983101401216	CCL2_3	57.0	IMR90p8
84.5	F5	3.12580650000183	CCL2_3	57.0	IMR90p8
85.0	F5	2.40718860127714	CCL2_3	57.0	IMR90p8
85.5	F5	2.03213699635899	CCL2_3	57.0	IMR90p8
86.0	F5	1.37679380183306	CCL2_3	57.0	IMR90p8
86.5	F5	0.909756035504699	CCL2_3	57.0	IMR90p8
87.0	F5	1.04417820446298	CCL2_3	57.0	IMR90p8
87.5	F5	1.35851750265533	CCL2_3	57.0	IMR90p8
88.0	F5	1.61079567794224	CCL2_3	57.0	IMR90p8
88.5	F5	2.03970039929146	CCL2_3	57.0	IMR90p8
89.0	F5	2.50992101818997	CCL2_3	57.0	IMR90p8
89.5	F5	2.36169913373442	CCL2_3	57.0	IMR90p8
90.0	F5	2.22381997251591	CCL2_3	57.0	IMR90p8
90.5	F5	2.2202557727058	CCL2_3	57.0	IMR90p8
91.0	F5	1.97988343952954	CCL2_3	57.0	IMR90p8
91.5	F5	1.57945311603896	CCL2_3	57.0	IMR90p8
92.0	F5	1.74434080741696	CCL2_3	57.0	IMR90p8
92.5	F5	1.77494305209717	CCL2_3	57.0	IMR90p8
93.0	F5	1.48239663868048	CCL2_3	57.0	IMR90p8
93.5	F5	1.37506579789152	CCL2_3	57.0	IMR90p8
94.0	F5	1.30652649424837	CCL2_3	57.0	IMR90p8
94.5	F5	1.10344399560563	CCL2_3	57.0	IMR90p8
95.0	F5	0.382586212113893	CCL2_3	57.0	IMR90p8
55.0	G5	18.9036592050422	CCL2_3	55.7	IMR90p8
55.5	G5	40.9579282775903	CCL2_3	55.7	IMR90p8
56.0	G5	37.8073184100825	CCL2_3	55.7	IMR90p8
56.5	G5	37.807318410089	CCL2_3	55.7	IMR90p8
57.0	G5	37.8073184100457	CCL2_3	55.7	IMR90p8
57.5	G5	37.7476336643534	CCL2_3	55.7	IMR90p8
58.0	G5	38.2338837760295	CCL2_3	55.7	IMR90p8
58.5	G5	38.1413401507008	CCL2_3	55.7	IMR90p8
59.0	G5	37.7977445160634	CCL2_3	55.7	IMR90p8
59.5	G5	38.1600988362562	CCL2_3	55.7	IMR90p8
60.0	G5	39.0094050571112	CCL2_3	55.7	IMR90p8
60.5	G5	38.6085291558803	CCL2_3	55.7	IMR90p8
61.0	G5	37.4459121953571	CCL2_3	55.7	IMR90p8
61.5	G5	36.3785270277651	CCL2_3	55.7	IMR90p8
62.0	G5	35.1500866145122	CCL2_3	55.7	IMR90p8
62.5	G5	33.2750621521468	CCL2_3	55.7	IMR90p8
63.0	G5	32.3422329421334	CCL2_3	55.7	IMR90p8
63.5	G5	33.5289068739567	CCL2_3	55.7	IMR90p8
64.0	G5	35.5545270214849	CCL2_3	55.7	IMR90p8
64.5	G5	39.6336708063861	CCL2_3	55.7	IMR90p8
65.0	G5	47.1382463768795	CCL2_3	55.7	IMR90p8
65.5	G5	56.5697320097814	CCL2_3	55.7	IMR90p8
66.0	G5	66.3547702750659	CCL2_3	55.7	IMR90p8
66.5	G5	77.0279081629351	CCL2_3	55.7	IMR90p8
67.0	G5	86.0000674751184	CCL2_3	55.7	IMR90p8
67.5	G5	92.8338005187023	CCL2_3	55.7	IMR90p8
68.0	G5	98.3726267257632	CCL2_3	55.7	IMR90p8
68.5	G5	103.845280077873	CCL2_3	55.7	IMR90p8
69.0	G5	111.429491453278	CCL2_3	55.7	IMR90p8
69.5	G5	122.863088845551	CCL2_3	55.7	IMR90p8
70.0	G5	138.135173579413	CCL2_3	55.7	IMR90p8
70.5	G5	159.466578030009	CCL2_3	55.7	IMR90p8
71.0	G5	187.426238524387	CCL2_3	55.7	IMR90p8
71.5	G5	219.218158553672	CCL2_3	55.7	IMR90p8
72.0	G5	255.346742390948	CCL2_3	55.7	IMR90p8
72.5	G5	293.160083541091	CCL2_3	55.7	IMR90p8
73.0	G5	325.649818648678	CCL2_3	55.7	IMR90p8
73.5	G5	346.857104754222	CCL2_3	55.7	IMR90p8
74.0	G5	352.401049347115	CCL2_3	55.7	IMR90p8
74.5	G5	337.245537600064	CCL2_3	55.7	IMR90p8
75.0	G5	301.938896167862	CCL2_3	55.7	IMR90p8
75.5	G5	252.140781422425	CCL2_3	55.7	IMR90p8
76.0	G5	195.363507134813	CCL2_3	55.7	IMR90p8
76.5	G5	140.017751282869	CCL2_3	55.7	IMR90p8
77.0	G5	93.0877094025183	CCL2_3	55.7	IMR90p8
77.5	G5	58.2548966699525	CCL2_3	55.7	IMR90p8
78.0	G5	35.0025527079274	CCL2_3	55.7	IMR90p8
78.5	G5	20.8305837916178	CCL2_3	55.7	IMR90p8
79.0	G5	12.8659522447846	CCL2_3	55.7	IMR90p8
79.5	G5	8.78339447402891	CCL2_3	55.7	IMR90p8
80.0	G5	6.55647504452929	CCL2_3	55.7	IMR90p8
80.5	G5	5.28195139121055	CCL2_3	55.7	IMR90p8
81.0	G5	4.85248995042923	CCL2_3	55.7	IMR90p8
81.5	G5	5.14534596103914	CCL2_3	55.7	IMR90p8
82.0	G5	4.97094770874673	CCL2_3	55.7	IMR90p8
82.5	G5	4.25774987774707	CCL2_3	55.7	IMR90p8
83.0	G5	3.68768299590079	CCL2_3	55.7	IMR90p8
83.5	G5	3.25033189214474	CCL2_3	55.7	IMR90p8
84.0	G5	2.29510580904474	CCL2_3	55.7	IMR90p8
84.5	G5	1.95400588000354	CCL2_3	55.7	IMR90p8
85.0	G5	2.27088055023211	CCL2_3	55.7	IMR90p8
85.5	G5	2.35605413167178	CCL2_3	55.7	IMR90p8
86.0	G5	2.60172829659268	CCL2_3	55.7	IMR90p8
86.5	G5	3.10413701929878	CCL2_3	55.7	IMR90p8
87.0	G5	3.13745438715097	CCL2_3	55.7	IMR90p8
87.5	G5	2.63971618633235	CCL2_3	55.7	IMR90p8
88.0	G5	2.62866273646137	CCL2_3	55.7	IMR90p8
88.5	G5	2.44048594075088	CCL2_3	55.7	IMR90p8
89.0	G5	2.07531659104711	CCL2_3	55.7	IMR90p8
89.5	G5	1.85190860092558	CCL2_3	55.7	IMR90p8
90.0	G5	1.93175099518635	CCL2_3	55.7	IMR90p8
90.5	G5	1.89008209567078	CCL2_3	55.7	IMR90p8
91.0	G5	1.95851000577687	CCL2_3	55.7	IMR90p8
91.5	G5	2.14355212705703	CCL2_3	55.7	IMR90p8
92.0	G5	2.13440139695678	CCL2_3	55.7	IMR90p8
92.5	G5	2.1162480856957	CCL2_3	55.7	IMR90p8
93.0	G5	1.51852687369893	CCL2_3	55.7	IMR90p8
93.5	G5	0.857310298286052	CCL2_3	55.7	IMR90p8
94.0	G5	0.453122055682911	CCL2_3	55.7	IMR90p8
94.5	G5	0.283164761092507	CCL2_3	55.7	IMR90p8
95.0	G5	0.116558209169966	CCL2_3	55.7	IMR90p8
55.0	H5	17.1378717349922	CCL2_3	55.0	IMR90p8
55.5	H5	37.1320554258168	CCL2_3	55.0	IMR90p8
56.0	H5	34.2757434699847	CCL2_3	55.0	IMR90p8
56.5	H5	34.2757434699855	CCL2_3	55.0	IMR90p8
57.0	H5	34.2757434699791	CCL2_3	55.0	IMR90p8
57.5	H5	34.1696767174076	CCL2_3	55.0	IMR90p8
58.0	H5	34.7981376587858	CCL2_3	55.0	IMR90p8
58.5	H5	36.3330167788969	CCL2_3	55.0	IMR90p8
59.0	H5	37.0066727443921	CCL2_3	55.0	IMR90p8
59.5	H5	37.2885154530436	CCL2_3	55.0	IMR90p8
60.0	H5	38.0959005902204	CCL2_3	55.0	IMR90p8
60.5	H5	37.8807896708978	CCL2_3	55.0	IMR90p8
61.0	H5	37.1715004838608	CCL2_3	55.0	IMR90p8
61.5	H5	36.8255069857299	CCL2_3	55.0	IMR90p8
62.0	H5	36.2949024947715	CCL2_3	55.0	IMR90p8
62.5	H5	35.5490084220468	CCL2_3	55.0	IMR90p8
63.0	H5	34.9823080536738	CCL2_3	55.0	IMR90p8
63.5	H5	34.8180070140361	CCL2_3	55.0	IMR90p8
64.0	H5	35.551910818425	CCL2_3	55.0	IMR90p8
64.5	H5	38.1984683923403	CCL2_3	55.0	IMR90p8
65.0	H5	42.7452183763965	CCL2_3	55.0	IMR90p8
65.5	H5	49.934912045515	CCL2_3	55.0	IMR90p8
66.0	H5	58.8680049030298	CCL2_3	55.0	IMR90p8
66.5	H5	68.0656642475475	CCL2_3	55.0	IMR90p8
67.0	H5	77.1122325612387	CCL2_3	55.0	IMR90p8
67.5	H5	85.3106445395579	CCL2_3	55.0	IMR90p8
68.0	H5	92.0387943535083	CCL2_3	55.0	IMR90p8
68.5	H5	98.5198584855225	CCL2_3	55.0	IMR90p8
69.0	H5	106.519567181283	CCL2_3	55.0	IMR90p8
69.5	H5	116.427437209047	CCL2_3	55.0	IMR90p8
70.0	H5	130.320288823246	CCL2_3	55.0	IMR90p8
70.5	H5	149.907261955181	CCL2_3	55.0	IMR90p8
71.0	H5	174.656204369798	CCL2_3	55.0	IMR90p8
71.5	H5	203.989845874481	CCL2_3	55.0	IMR90p8
72.0	H5	237.693615229219	CCL2_3	55.0	IMR90p8
72.5	H5	272.119974053246	CCL2_3	55.0	IMR90p8
73.0	H5	301.454371317301	CCL2_3	55.0	IMR90p8
73.5	H5	320.952651204373	CCL2_3	55.0	IMR90p8
74.0	H5	325.472578577948	CCL2_3	55.0	IMR90p8
74.5	H5	310.800084892372	CCL2_3	55.0	IMR90p8
75.0	H5	277.495906896708	CCL2_3	55.0	IMR90p8
75.5	H5	230.947465343803	CCL2_3	55.0	IMR90p8
76.0	H5	178.43593742221	CCL2_3	55.0	IMR90p8
76.5	H5	127.19984349533	CCL2_3	55.0	IMR90p8
77.0	H5	83.9695606877907	CCL2_3	55.0	IMR90p8
77.5	H5	52.1057015154094	CCL2_3	55.0	IMR90p8
78.0	H5	31.1940918330722	CCL2_3	55.0	IMR90p8
78.5	H5	18.5524124053506	CCL2_3	55.0	IMR90p8
79.0	H5	11.9912810766668	CCL2_3	55.0	IMR90p8
79.5	H5	8.98548128539318	CCL2_3	55.0	IMR90p8
80.0	H5	7.31121475423964	CCL2_3	55.0	IMR90p8
80.5	H5	5.75442915992585	CCL2_3	55.0	IMR90p8
81.0	H5	4.87828821046219	CCL2_3	55.0	IMR90p8
81.5	H5	4.59430307176973	CCL2_3	55.0	IMR90p8
82.0	H5	3.87782051469009	CCL2_3	55.0	IMR90p8
82.5	H5	3.39668386111367	CCL2_3	55.0	IMR90p8
83.0	H5	3.84996208476741	CCL2_3	55.0	IMR90p8
83.5	H5	3.84513564070716	CCL2_3	55.0	IMR90p8
84.0	H5	3.07039260244665	CCL2_3	55.0	IMR90p8
84.5	H5	2.92821007997526	CCL2_3	55.0	IMR90p8
85.0	H5	2.87676391562746	CCL2_3	55.0	IMR90p8
85.5	H5	2.33442894488627	CCL2_3	55.0	IMR90p8
86.0	H5	1.8214149039668	CCL2_3	55.0	IMR90p8
86.5	H5	2.10360754773114	CCL2_3	55.0	IMR90p8
87.0	H5	2.09339386188259	CCL2_3	55.0	IMR90p8
87.5	H5	1.47249536675577	CCL2_3	55.0	IMR90p8
88.0	H5	1.27282664887321	CCL2_3	55.0	IMR90p8
88.5	H5	1.96247534719083	CCL2_3	55.0	IMR90p8
89.0	H5	1.90752667270942	CCL2_3	55.0	IMR90p8
89.5	H5	1.77863484442611	CCL2_3	55.0	IMR90p8
90.0	H5	2.34957521152251	CCL2_3	55.0	IMR90p8
90.5	H5	2.58662082464434	CCL2_3	55.0	IMR90p8
91.0	H5	2.25589212846614	CCL2_3	55.0	IMR90p8
91.5	H5	2.25294247016598	CCL2_3	55.0	IMR90p8
92.0	H5	2.14470218433974	CCL2_3	55.0	IMR90p8
92.5	H5	2.00026015035979	CCL2_3	55.0	IMR90p8
93.0	H5	2.06314939569256	CCL2_3	55.0	IMR90p8
93.5	H5	2.20325091241523	CCL2_3	55.0	IMR90p8
94.0	H5	2.49212991039815	CCL2_3	55.0	IMR90p8
94.5	H5	3.34060351675282	CCL2_3	55.0	IMR90p8
95.0	H5	1.86753724322546	CCL2_3	55.0	IMR90p8
