# Supplementary material for: Primer PICKR: literature-mined scoring platform for robust RT–qPCR primers
Source: Nat Commun. 2026 May 28;17:6938. doi: 10.1038/s41467-026-73648-2 (PMC13388996; doi:10.1038/s41467-026-73648-2)
Supplement: Supplementary file 11 — Source Data [file 41467_2026_73648_MOESM11_ESM.zip › Suppl_Fig_S18/melting_curve_data_CCNE1_3.csv]

Temperature	Well	Derivative	Target	melt temp	Replicate
55.0	A11	-2.54	CCNE1_3	65.0	IMR90p2
55.5	A11	-5.51	CCNE1_3	65.0	IMR90p2
56.0	A11	-5.09	CCNE1_3	65.0	IMR90p2
56.5	A11	-5.09	CCNE1_3	65.0	IMR90p2
57.0	A11	-5.09	CCNE1_3	65.0	IMR90p2
57.5	A11	-5.26	CCNE1_3	65.0	IMR90p2
58.0	A11	-4.09	CCNE1_3	65.0	IMR90p2
58.5	A11	-2.88	CCNE1_3	65.0	IMR90p2
59.0	A11	-2.7	CCNE1_3	65.0	IMR90p2
59.5	A11	-1.25	CCNE1_3	65.0	IMR90p2
60.0	A11	0.39	CCNE1_3	65.0	IMR90p2
60.5	A11	1.07	CCNE1_3	65.0	IMR90p2
61.0	A11	3.04	CCNE1_3	65.0	IMR90p2
61.5	A11	6.64	CCNE1_3	65.0	IMR90p2
62.0	A11	11.37	CCNE1_3	65.0	IMR90p2
62.5	A11	19.08	CCNE1_3	65.0	IMR90p2
63.0	A11	28.82	CCNE1_3	65.0	IMR90p2
63.5	A11	38.43	CCNE1_3	65.0	IMR90p2
64.0	A11	48.84	CCNE1_3	65.0	IMR90p2
64.5	A11	58.7	CCNE1_3	65.0	IMR90p2
65.0	A11	65.45	CCNE1_3	65.0	IMR90p2
65.5	A11	71.03	CCNE1_3	65.0	IMR90p2
66.0	A11	75.88	CCNE1_3	65.0	IMR90p2
66.5	A11	78.24	CCNE1_3	65.0	IMR90p2
67.0	A11	79.73	CCNE1_3	65.0	IMR90p2
67.5	A11	82.01	CCNE1_3	65.0	IMR90p2
68.0	A11	83.63	CCNE1_3	65.0	IMR90p2
68.5	A11	85.33	CCNE1_3	65.0	IMR90p2
69.0	A11	88.18	CCNE1_3	65.0	IMR90p2
69.5	A11	90.75	CCNE1_3	65.0	IMR90p2
70.0	A11	92.96	CCNE1_3	65.0	IMR90p2
70.5	A11	95.05	CCNE1_3	65.0	IMR90p2
71.0	A11	96.89	CCNE1_3	65.0	IMR90p2
71.5	A11	99.43	CCNE1_3	65.0	IMR90p2
72.0	A11	103.81	CCNE1_3	65.0	IMR90p2
72.5	A11	111.26	CCNE1_3	65.0	IMR90p2
73.0	A11	123.84	CCNE1_3	65.0	IMR90p2
73.5	A11	141.32	CCNE1_3	65.0	IMR90p2
74.0	A11	161.15	CCNE1_3	65.0	IMR90p2
74.5	A11	181.17	CCNE1_3	65.0	IMR90p2
75.0	A11	203.41	CCNE1_3	65.0	IMR90p2
75.5	A11	233.44	CCNE1_3	65.0	IMR90p2
76.0	A11	263.97	CCNE1_3	65.0	IMR90p2
76.5	A11	283.85	CCNE1_3	65.0	IMR90p2
77.0	A11	293.26	CCNE1_3	65.0	IMR90p2
77.5	A11	284.76	CCNE1_3	65.0	IMR90p2
78.0	A11	241.94	CCNE1_3	65.0	IMR90p2
78.5	A11	178.13	CCNE1_3	65.0	IMR90p2
79.0	A11	118.69	CCNE1_3	65.0	IMR90p2
79.5	A11	67.55	CCNE1_3	65.0	IMR90p2
80.0	A11	28.26	CCNE1_3	65.0	IMR90p2
80.5	A11	10.08	CCNE1_3	65.0	IMR90p2
81.0	A11	7.11	CCNE1_3	65.0	IMR90p2
81.5	A11	6.65	CCNE1_3	65.0	IMR90p2
82.0	A11	6.01	CCNE1_3	65.0	IMR90p2
82.5	A11	5.58	CCNE1_3	65.0	IMR90p2
83.0	A11	5.02	CCNE1_3	65.0	IMR90p2
83.5	A11	4.33	CCNE1_3	65.0	IMR90p2
84.0	A11	3.81	CCNE1_3	65.0	IMR90p2
84.5	A11	3.35	CCNE1_3	65.0	IMR90p2
85.0	A11	3.23	CCNE1_3	65.0	IMR90p2
85.5	A11	3.33	CCNE1_3	65.0	IMR90p2
86.0	A11	3.46	CCNE1_3	65.0	IMR90p2
86.5	A11	3.3	CCNE1_3	65.0	IMR90p2
87.0	A11	2.77	CCNE1_3	65.0	IMR90p2
87.5	A11	2.03	CCNE1_3	65.0	IMR90p2
88.0	A11	2.1	CCNE1_3	65.0	IMR90p2
88.5	A11	2.19	CCNE1_3	65.0	IMR90p2
89.0	A11	2.14	CCNE1_3	65.0	IMR90p2
89.5	A11	2.99	CCNE1_3	65.0	IMR90p2
90.0	A11	3.28	CCNE1_3	65.0	IMR90p2
90.5	A11	2.56	CCNE1_3	65.0	IMR90p2
91.0	A11	2.61	CCNE1_3	65.0	IMR90p2
91.5	A11	2.58	CCNE1_3	65.0	IMR90p2
92.0	A11	1.73	CCNE1_3	65.0	IMR90p2
92.5	A11	2.03	CCNE1_3	65.0	IMR90p2
93.0	A11	2.39	CCNE1_3	65.0	IMR90p2
93.5	A11	1.92	CCNE1_3	65.0	IMR90p2
94.0	A11	2.19	CCNE1_3	65.0	IMR90p2
94.5	A11	2.53	CCNE1_3	65.0	IMR90p2
95.0	A11	1.07	CCNE1_3	65.0	IMR90p2
55.0	B11	3.69	CCNE1_3	64.5	IMR90p2
55.5	B11	8.0	CCNE1_3	64.5	IMR90p2
56.0	B11	7.39	CCNE1_3	64.5	IMR90p2
56.5	B11	7.39	CCNE1_3	64.5	IMR90p2
57.0	B11	7.39	CCNE1_3	64.5	IMR90p2
57.5	B11	7.28	CCNE1_3	64.5	IMR90p2
58.0	B11	7.85	CCNE1_3	64.5	IMR90p2
58.5	B11	9.45	CCNE1_3	64.5	IMR90p2
59.0	B11	11.03	CCNE1_3	64.5	IMR90p2
59.5	B11	11.35	CCNE1_3	64.5	IMR90p2
60.0	B11	11.48	CCNE1_3	64.5	IMR90p2
60.5	B11	11.98	CCNE1_3	64.5	IMR90p2
61.0	B11	11.56	CCNE1_3	64.5	IMR90p2
61.5	B11	10.66	CCNE1_3	64.5	IMR90p2
62.0	B11	10.65	CCNE1_3	64.5	IMR90p2
62.5	B11	11.31	CCNE1_3	64.5	IMR90p2
63.0	B11	12.33	CCNE1_3	64.5	IMR90p2
63.5	B11	15.45	CCNE1_3	64.5	IMR90p2
64.0	B11	21.4	CCNE1_3	64.5	IMR90p2
64.5	B11	29.22	CCNE1_3	64.5	IMR90p2
65.0	B11	38.5	CCNE1_3	64.5	IMR90p2
65.5	B11	49.46	CCNE1_3	64.5	IMR90p2
66.0	B11	59.92	CCNE1_3	64.5	IMR90p2
66.5	B11	68.05	CCNE1_3	64.5	IMR90p2
67.0	B11	74.56	CCNE1_3	64.5	IMR90p2
67.5	B11	79.4	CCNE1_3	64.5	IMR90p2
68.0	B11	82.44	CCNE1_3	64.5	IMR90p2
68.5	B11	84.89	CCNE1_3	64.5	IMR90p2
69.0	B11	87.62	CCNE1_3	64.5	IMR90p2
69.5	B11	90.58	CCNE1_3	64.5	IMR90p2
70.0	B11	93.25	CCNE1_3	64.5	IMR90p2
70.5	B11	95.33	CCNE1_3	64.5	IMR90p2
71.0	B11	97.49	CCNE1_3	64.5	IMR90p2
71.5	B11	100.42	CCNE1_3	64.5	IMR90p2
72.0	B11	104.06	CCNE1_3	64.5	IMR90p2
72.5	B11	110.68	CCNE1_3	64.5	IMR90p2
73.0	B11	122.61	CCNE1_3	64.5	IMR90p2
73.5	B11	140.09	CCNE1_3	64.5	IMR90p2
74.0	B11	162.11	CCNE1_3	64.5	IMR90p2
74.5	B11	186.18	CCNE1_3	64.5	IMR90p2
75.0	B11	211.69	CCNE1_3	64.5	IMR90p2
75.5	B11	242.17	CCNE1_3	64.5	IMR90p2
76.0	B11	269.65	CCNE1_3	64.5	IMR90p2
76.5	B11	282.66	CCNE1_3	64.5	IMR90p2
77.0	B11	282.9	CCNE1_3	64.5	IMR90p2
77.5	B11	266.79	CCNE1_3	64.5	IMR90p2
78.0	B11	221.54	CCNE1_3	64.5	IMR90p2
78.5	B11	159.78	CCNE1_3	64.5	IMR90p2
79.0	B11	104.8	CCNE1_3	64.5	IMR90p2
79.5	B11	58.87	CCNE1_3	64.5	IMR90p2
80.0	B11	24.89	CCNE1_3	64.5	IMR90p2
80.5	B11	9.93	CCNE1_3	64.5	IMR90p2
81.0	B11	7.56	CCNE1_3	64.5	IMR90p2
81.5	B11	6.85	CCNE1_3	64.5	IMR90p2
82.0	B11	6.63	CCNE1_3	64.5	IMR90p2
82.5	B11	5.9	CCNE1_3	64.5	IMR90p2
83.0	B11	5.05	CCNE1_3	64.5	IMR90p2
83.5	B11	5.08	CCNE1_3	64.5	IMR90p2
84.0	B11	4.71	CCNE1_3	64.5	IMR90p2
84.5	B11	3.58	CCNE1_3	64.5	IMR90p2
85.0	B11	3.03	CCNE1_3	64.5	IMR90p2
85.5	B11	2.77	CCNE1_3	64.5	IMR90p2
86.0	B11	2.06	CCNE1_3	64.5	IMR90p2
86.5	B11	1.99	CCNE1_3	64.5	IMR90p2
87.0	B11	2.61	CCNE1_3	64.5	IMR90p2
87.5	B11	2.9	CCNE1_3	64.5	IMR90p2
88.0	B11	2.66	CCNE1_3	64.5	IMR90p2
88.5	B11	2.82	CCNE1_3	64.5	IMR90p2
89.0	B11	3.16	CCNE1_3	64.5	IMR90p2
89.5	B11	2.43	CCNE1_3	64.5	IMR90p2
90.0	B11	2.12	CCNE1_3	64.5	IMR90p2
90.5	B11	2.66	CCNE1_3	64.5	IMR90p2
91.0	B11	2.44	CCNE1_3	64.5	IMR90p2
91.5	B11	1.8	CCNE1_3	64.5	IMR90p2
92.0	B11	2.29	CCNE1_3	64.5	IMR90p2
92.5	B11	2.43	CCNE1_3	64.5	IMR90p2
93.0	B11	1.78	CCNE1_3	64.5	IMR90p2
93.5	B11	2.65	CCNE1_3	64.5	IMR90p2
94.0	B11	2.93	CCNE1_3	64.5	IMR90p2
94.5	B11	4.84	CCNE1_3	64.5	IMR90p2
95.0	B11	3.15	CCNE1_3	64.5	IMR90p2
55.0	C11	0.13	CCNE1_3	63.3	IMR90p2
55.5	C11	0.29	CCNE1_3	63.3	IMR90p2
56.0	C11	0.27	CCNE1_3	63.3	IMR90p2
56.5	C11	0.27	CCNE1_3	63.3	IMR90p2
57.0	C11	0.27	CCNE1_3	63.3	IMR90p2
57.5	C11	0.19	CCNE1_3	63.3	IMR90p2
58.0	C11	0.51	CCNE1_3	63.3	IMR90p2
58.5	C11	2.22	CCNE1_3	63.3	IMR90p2
59.0	C11	4.4	CCNE1_3	63.3	IMR90p2
59.5	C11	5.47	CCNE1_3	63.3	IMR90p2
60.0	C11	8.05	CCNE1_3	63.3	IMR90p2
60.5	C11	12.61	CCNE1_3	63.3	IMR90p2
61.0	C11	15.53	CCNE1_3	63.3	IMR90p2
61.5	C11	16.29	CCNE1_3	63.3	IMR90p2
62.0	C11	17.12	CCNE1_3	63.3	IMR90p2
62.5	C11	17.85	CCNE1_3	63.3	IMR90p2
63.0	C11	17.66	CCNE1_3	63.3	IMR90p2
63.5	C11	19.87	CCNE1_3	63.3	IMR90p2
64.0	C11	25.67	CCNE1_3	63.3	IMR90p2
64.5	C11	33.45	CCNE1_3	63.3	IMR90p2
65.0	C11	42.08	CCNE1_3	63.3	IMR90p2
65.5	C11	52.7	CCNE1_3	63.3	IMR90p2
66.0	C11	62.78	CCNE1_3	63.3	IMR90p2
66.5	C11	70.14	CCNE1_3	63.3	IMR90p2
67.0	C11	76.72	CCNE1_3	63.3	IMR90p2
67.5	C11	82.25	CCNE1_3	63.3	IMR90p2
68.0	C11	86.17	CCNE1_3	63.3	IMR90p2
68.5	C11	89.4	CCNE1_3	63.3	IMR90p2
69.0	C11	92.43	CCNE1_3	63.3	IMR90p2
69.5	C11	94.57	CCNE1_3	63.3	IMR90p2
70.0	C11	96.05	CCNE1_3	63.3	IMR90p2
70.5	C11	95.83	CCNE1_3	63.3	IMR90p2
71.0	C11	95.83	CCNE1_3	63.3	IMR90p2
71.5	C11	97.89	CCNE1_3	63.3	IMR90p2
72.0	C11	102.27	CCNE1_3	63.3	IMR90p2
72.5	C11	111.76	CCNE1_3	63.3	IMR90p2
73.0	C11	128.1	CCNE1_3	63.3	IMR90p2
73.5	C11	150.59	CCNE1_3	63.3	IMR90p2
74.0	C11	177.87	CCNE1_3	63.3	IMR90p2
74.5	C11	205.18	CCNE1_3	63.3	IMR90p2
75.0	C11	229.03	CCNE1_3	63.3	IMR90p2
75.5	C11	254.42	CCNE1_3	63.3	IMR90p2
76.0	C11	274.25	CCNE1_3	63.3	IMR90p2
76.5	C11	277.52	CCNE1_3	63.3	IMR90p2
77.0	C11	268.94	CCNE1_3	63.3	IMR90p2
77.5	C11	248.32	CCNE1_3	63.3	IMR90p2
78.0	C11	203.19	CCNE1_3	63.3	IMR90p2
78.5	C11	144.79	CCNE1_3	63.3	IMR90p2
79.0	C11	94.8	CCNE1_3	63.3	IMR90p2
79.5	C11	53.85	CCNE1_3	63.3	IMR90p2
80.0	C11	23.48	CCNE1_3	63.3	IMR90p2
80.5	C11	10.17	CCNE1_3	63.3	IMR90p2
81.0	C11	8.38	CCNE1_3	63.3	IMR90p2
81.5	C11	7.66	CCNE1_3	63.3	IMR90p2
82.0	C11	6.9	CCNE1_3	63.3	IMR90p2
82.5	C11	5.61	CCNE1_3	63.3	IMR90p2
83.0	C11	4.24	CCNE1_3	63.3	IMR90p2
83.5	C11	3.54	CCNE1_3	63.3	IMR90p2
84.0	C11	2.99	CCNE1_3	63.3	IMR90p2
84.5	C11	2.61	CCNE1_3	63.3	IMR90p2
85.0	C11	2.68	CCNE1_3	63.3	IMR90p2
85.5	C11	2.75	CCNE1_3	63.3	IMR90p2
86.0	C11	2.41	CCNE1_3	63.3	IMR90p2
86.5	C11	2.1	CCNE1_3	63.3	IMR90p2
87.0	C11	2.41	CCNE1_3	63.3	IMR90p2
87.5	C11	2.75	CCNE1_3	63.3	IMR90p2
88.0	C11	2.87	CCNE1_3	63.3	IMR90p2
88.5	C11	3.07	CCNE1_3	63.3	IMR90p2
89.0	C11	3.26	CCNE1_3	63.3	IMR90p2
89.5	C11	2.74	CCNE1_3	63.3	IMR90p2
90.0	C11	1.92	CCNE1_3	63.3	IMR90p2
90.5	C11	1.35	CCNE1_3	63.3	IMR90p2
91.0	C11	1.18	CCNE1_3	63.3	IMR90p2
91.5	C11	1.48	CCNE1_3	63.3	IMR90p2
92.0	C11	1.79	CCNE1_3	63.3	IMR90p2
92.5	C11	2.32	CCNE1_3	63.3	IMR90p2
93.0	C11	2.94	CCNE1_3	63.3	IMR90p2
93.5	C11	2.88	CCNE1_3	63.3	IMR90p2
94.0	C11	2.69	CCNE1_3	63.3	IMR90p2
94.5	C11	2.1	CCNE1_3	63.3	IMR90p2
95.0	C11	0.47	CCNE1_3	63.3	IMR90p2
55.0	D11	-0.88	CCNE1_3	61.4	IMR90p2
55.5	D11	-1.9	CCNE1_3	61.4	IMR90p2
56.0	D11	-1.75	CCNE1_3	61.4	IMR90p2
56.5	D11	-1.75	CCNE1_3	61.4	IMR90p2
57.0	D11	-1.75	CCNE1_3	61.4	IMR90p2
57.5	D11	-1.87	CCNE1_3	61.4	IMR90p2
58.0	D11	-1.2	CCNE1_3	61.4	IMR90p2
58.5	D11	0.39	CCNE1_3	61.4	IMR90p2
59.0	D11	2.03	CCNE1_3	61.4	IMR90p2
59.5	D11	3.87	CCNE1_3	61.4	IMR90p2
60.0	D11	6.36	CCNE1_3	61.4	IMR90p2
60.5	D11	9.01	CCNE1_3	61.4	IMR90p2
61.0	D11	10.85	CCNE1_3	61.4	IMR90p2
61.5	D11	12.49	CCNE1_3	61.4	IMR90p2
62.0	D11	14.4	CCNE1_3	61.4	IMR90p2
62.5	D11	16.17	CCNE1_3	61.4	IMR90p2
63.0	D11	18.2	CCNE1_3	61.4	IMR90p2
63.5	D11	21.28	CCNE1_3	61.4	IMR90p2
64.0	D11	26.02	CCNE1_3	61.4	IMR90p2
64.5	D11	32.25	CCNE1_3	61.4	IMR90p2
65.0	D11	39.67	CCNE1_3	61.4	IMR90p2
65.5	D11	47.79	CCNE1_3	61.4	IMR90p2
66.0	D11	56.25	CCNE1_3	61.4	IMR90p2
66.5	D11	63.44	CCNE1_3	61.4	IMR90p2
67.0	D11	68.52	CCNE1_3	61.4	IMR90p2
67.5	D11	72.44	CCNE1_3	61.4	IMR90p2
68.0	D11	75.5	CCNE1_3	61.4	IMR90p2
68.5	D11	77.98	CCNE1_3	61.4	IMR90p2
69.0	D11	80.32	CCNE1_3	61.4	IMR90p2
69.5	D11	82.52	CCNE1_3	61.4	IMR90p2
70.0	D11	84.12	CCNE1_3	61.4	IMR90p2
70.5	D11	85.15	CCNE1_3	61.4	IMR90p2
71.0	D11	85.41	CCNE1_3	61.4	IMR90p2
71.5	D11	86.16	CCNE1_3	61.4	IMR90p2
72.0	D11	90.05	CCNE1_3	61.4	IMR90p2
72.5	D11	98.32	CCNE1_3	61.4	IMR90p2
73.0	D11	111.92	CCNE1_3	61.4	IMR90p2
73.5	D11	132.61	CCNE1_3	61.4	IMR90p2
74.0	D11	159.48	CCNE1_3	61.4	IMR90p2
74.5	D11	186.19	CCNE1_3	61.4	IMR90p2
75.0	D11	209.41	CCNE1_3	61.4	IMR90p2
75.5	D11	229.45	CCNE1_3	61.4	IMR90p2
76.0	D11	237.78	CCNE1_3	61.4	IMR90p2
76.5	D11	227.7	CCNE1_3	61.4	IMR90p2
77.0	D11	206.29	CCNE1_3	61.4	IMR90p2
77.5	D11	175.85	CCNE1_3	61.4	IMR90p2
78.0	D11	132.79	CCNE1_3	61.4	IMR90p2
78.5	D11	88.51	CCNE1_3	61.4	IMR90p2
79.0	D11	54.85	CCNE1_3	61.4	IMR90p2
79.5	D11	29.91	CCNE1_3	61.4	IMR90p2
80.0	D11	13.39	CCNE1_3	61.4	IMR90p2
80.5	D11	6.8	CCNE1_3	61.4	IMR90p2
81.0	D11	6.08	CCNE1_3	61.4	IMR90p2
81.5	D11	5.92	CCNE1_3	61.4	IMR90p2
82.0	D11	5.24	CCNE1_3	61.4	IMR90p2
82.5	D11	4.41	CCNE1_3	61.4	IMR90p2
83.0	D11	3.75	CCNE1_3	61.4	IMR90p2
83.5	D11	2.96	CCNE1_3	61.4	IMR90p2
84.0	D11	2.38	CCNE1_3	61.4	IMR90p2
84.5	D11	2.02	CCNE1_3	61.4	IMR90p2
85.0	D11	1.27	CCNE1_3	61.4	IMR90p2
85.5	D11	1.25	CCNE1_3	61.4	IMR90p2
86.0	D11	1.35	CCNE1_3	61.4	IMR90p2
86.5	D11	1.35	CCNE1_3	61.4	IMR90p2
87.0	D11	1.61	CCNE1_3	61.4	IMR90p2
87.5	D11	2.38	CCNE1_3	61.4	IMR90p2
88.0	D11	2.78	CCNE1_3	61.4	IMR90p2
88.5	D11	2.95	CCNE1_3	61.4	IMR90p2
89.0	D11	3.12	CCNE1_3	61.4	IMR90p2
89.5	D11	3.2	CCNE1_3	61.4	IMR90p2
90.0	D11	3.05	CCNE1_3	61.4	IMR90p2
90.5	D11	2.74	CCNE1_3	61.4	IMR90p2
91.0	D11	2.77	CCNE1_3	61.4	IMR90p2
91.5	D11	2.52	CCNE1_3	61.4	IMR90p2
92.0	D11	2.13	CCNE1_3	61.4	IMR90p2
92.5	D11	1.82	CCNE1_3	61.4	IMR90p2
93.0	D11	1.94	CCNE1_3	61.4	IMR90p2
93.5	D11	1.66	CCNE1_3	61.4	IMR90p2
94.0	D11	1.57	CCNE1_3	61.4	IMR90p2
94.5	D11	1.22	CCNE1_3	61.4	IMR90p2
95.0	D11	0.2	CCNE1_3	61.4	IMR90p2
55.0	E11	0.29	CCNE1_3	59.0	IMR90p2
55.5	E11	0.63	CCNE1_3	59.0	IMR90p2
56.0	E11	0.58	CCNE1_3	59.0	IMR90p2
56.5	E11	0.58	CCNE1_3	59.0	IMR90p2
57.0	E11	0.58	CCNE1_3	59.0	IMR90p2
57.5	E11	0.32	CCNE1_3	59.0	IMR90p2
58.0	E11	1.95	CCNE1_3	59.0	IMR90p2
58.5	E11	5.03	CCNE1_3	59.0	IMR90p2
59.0	E11	6.93	CCNE1_3	59.0	IMR90p2
59.5	E11	8.86	CCNE1_3	59.0	IMR90p2
60.0	E11	11.66	CCNE1_3	59.0	IMR90p2
60.5	E11	13.75	CCNE1_3	59.0	IMR90p2
61.0	E11	15.14	CCNE1_3	59.0	IMR90p2
61.5	E11	16.4	CCNE1_3	59.0	IMR90p2
62.0	E11	17.96	CCNE1_3	59.0	IMR90p2
62.5	E11	19.08	CCNE1_3	59.0	IMR90p2
63.0	E11	20.23	CCNE1_3	59.0	IMR90p2
63.5	E11	22.5	CCNE1_3	59.0	IMR90p2
64.0	E11	25.66	CCNE1_3	59.0	IMR90p2
64.5	E11	29.37	CCNE1_3	59.0	IMR90p2
65.0	E11	34.77	CCNE1_3	59.0	IMR90p2
65.5	E11	41.8	CCNE1_3	59.0	IMR90p2
66.0	E11	48.25	CCNE1_3	59.0	IMR90p2
66.5	E11	54.54	CCNE1_3	59.0	IMR90p2
67.0	E11	60.82	CCNE1_3	59.0	IMR90p2
67.5	E11	65.3	CCNE1_3	59.0	IMR90p2
68.0	E11	67.75	CCNE1_3	59.0	IMR90p2
68.5	E11	70.14	CCNE1_3	59.0	IMR90p2
69.0	E11	71.68	CCNE1_3	59.0	IMR90p2
69.5	E11	71.78	CCNE1_3	59.0	IMR90p2
70.0	E11	72.06	CCNE1_3	59.0	IMR90p2
70.5	E11	73.08	CCNE1_3	59.0	IMR90p2
71.0	E11	74.11	CCNE1_3	59.0	IMR90p2
71.5	E11	76.33	CCNE1_3	59.0	IMR90p2
72.0	E11	81.82	CCNE1_3	59.0	IMR90p2
72.5	E11	90.94	CCNE1_3	59.0	IMR90p2
73.0	E11	104.2	CCNE1_3	59.0	IMR90p2
73.5	E11	122.44	CCNE1_3	59.0	IMR90p2
74.0	E11	144.25	CCNE1_3	59.0	IMR90p2
74.5	E11	164.64	CCNE1_3	59.0	IMR90p2
75.0	E11	179.56	CCNE1_3	59.0	IMR90p2
75.5	E11	189.38	CCNE1_3	59.0	IMR90p2
76.0	E11	190.4	CCNE1_3	59.0	IMR90p2
76.5	E11	178.2	CCNE1_3	59.0	IMR90p2
77.0	E11	157.19	CCNE1_3	59.0	IMR90p2
77.5	E11	132.52	CCNE1_3	59.0	IMR90p2
78.0	E11	101.34	CCNE1_3	59.0	IMR90p2
78.5	E11	68.16	CCNE1_3	59.0	IMR90p2
79.0	E11	42.5	CCNE1_3	59.0	IMR90p2
79.5	E11	24.85	CCNE1_3	59.0	IMR90p2
80.0	E11	12.96	CCNE1_3	59.0	IMR90p2
80.5	E11	7.24	CCNE1_3	59.0	IMR90p2
81.0	E11	6.63	CCNE1_3	59.0	IMR90p2
81.5	E11	6.88	CCNE1_3	59.0	IMR90p2
82.0	E11	5.9	CCNE1_3	59.0	IMR90p2
82.5	E11	4.09	CCNE1_3	59.0	IMR90p2
83.0	E11	3.13	CCNE1_3	59.0	IMR90p2
83.5	E11	2.42	CCNE1_3	59.0	IMR90p2
84.0	E11	1.63	CCNE1_3	59.0	IMR90p2
84.5	E11	1.66	CCNE1_3	59.0	IMR90p2
85.0	E11	1.93	CCNE1_3	59.0	IMR90p2
85.5	E11	2.04	CCNE1_3	59.0	IMR90p2
86.0	E11	2.37	CCNE1_3	59.0	IMR90p2
86.5	E11	2.98	CCNE1_3	59.0	IMR90p2
87.0	E11	3.04	CCNE1_3	59.0	IMR90p2
87.5	E11	3.32	CCNE1_3	59.0	IMR90p2
88.0	E11	3.44	CCNE1_3	59.0	IMR90p2
88.5	E11	2.82	CCNE1_3	59.0	IMR90p2
89.0	E11	2.04	CCNE1_3	59.0	IMR90p2
89.5	E11	1.71	CCNE1_3	59.0	IMR90p2
90.0	E11	1.27	CCNE1_3	59.0	IMR90p2
90.5	E11	0.96	CCNE1_3	59.0	IMR90p2
91.0	E11	1.28	CCNE1_3	59.0	IMR90p2
91.5	E11	1.45	CCNE1_3	59.0	IMR90p2
92.0	E11	1.43	CCNE1_3	59.0	IMR90p2
92.5	E11	1.54	CCNE1_3	59.0	IMR90p2
93.0	E11	1.83	CCNE1_3	59.0	IMR90p2
93.5	E11	2.34	CCNE1_3	59.0	IMR90p2
94.0	E11	2.75	CCNE1_3	59.0	IMR90p2
94.5	E11	4.23	CCNE1_3	59.0	IMR90p2
95.0	E11	2.58	CCNE1_3	59.0	IMR90p2
55.0	F11	-0.15	CCNE1_3	57.0	IMR90p2
55.5	F11	-0.32	CCNE1_3	57.0	IMR90p2
56.0	F11	-0.29	CCNE1_3	57.0	IMR90p2
56.5	F11	-0.29	CCNE1_3	57.0	IMR90p2
57.0	F11	-0.29	CCNE1_3	57.0	IMR90p2
57.5	F11	-0.61	CCNE1_3	57.0	IMR90p2
58.0	F11	1.36	CCNE1_3	57.0	IMR90p2
58.5	F11	5.07	CCNE1_3	57.0	IMR90p2
59.0	F11	8.3	CCNE1_3	57.0	IMR90p2
59.5	F11	11.58	CCNE1_3	57.0	IMR90p2
60.0	F11	13.54	CCNE1_3	57.0	IMR90p2
60.5	F11	15.37	CCNE1_3	57.0	IMR90p2
61.0	F11	17.48	CCNE1_3	57.0	IMR90p2
61.5	F11	18.82	CCNE1_3	57.0	IMR90p2
62.0	F11	19.24	CCNE1_3	57.0	IMR90p2
62.5	F11	20.15	CCNE1_3	57.0	IMR90p2
63.0	F11	20.7	CCNE1_3	57.0	IMR90p2
63.5	F11	21.15	CCNE1_3	57.0	IMR90p2
64.0	F11	22.79	CCNE1_3	57.0	IMR90p2
64.5	F11	25.26	CCNE1_3	57.0	IMR90p2
65.0	F11	28.86	CCNE1_3	57.0	IMR90p2
65.5	F11	34.21	CCNE1_3	57.0	IMR90p2
66.0	F11	40.33	CCNE1_3	57.0	IMR90p2
66.5	F11	46.28	CCNE1_3	57.0	IMR90p2
67.0	F11	51.86	CCNE1_3	57.0	IMR90p2
67.5	F11	55.93	CCNE1_3	57.0	IMR90p2
68.0	F11	59.0	CCNE1_3	57.0	IMR90p2
68.5	F11	61.0	CCNE1_3	57.0	IMR90p2
69.0	F11	61.71	CCNE1_3	57.0	IMR90p2
69.5	F11	61.75	CCNE1_3	57.0	IMR90p2
70.0	F11	61.72	CCNE1_3	57.0	IMR90p2
70.5	F11	60.99	CCNE1_3	57.0	IMR90p2
71.0	F11	60.52	CCNE1_3	57.0	IMR90p2
71.5	F11	61.54	CCNE1_3	57.0	IMR90p2
72.0	F11	65.37	CCNE1_3	57.0	IMR90p2
72.5	F11	73.39	CCNE1_3	57.0	IMR90p2
73.0	F11	86.61	CCNE1_3	57.0	IMR90p2
73.5	F11	104.73	CCNE1_3	57.0	IMR90p2
74.0	F11	125.23	CCNE1_3	57.0	IMR90p2
74.5	F11	144.02	CCNE1_3	57.0	IMR90p2
75.0	F11	156.43	CCNE1_3	57.0	IMR90p2
75.5	F11	161.17	CCNE1_3	57.0	IMR90p2
76.0	F11	158.28	CCNE1_3	57.0	IMR90p2
76.5	F11	147.03	CCNE1_3	57.0	IMR90p2
77.0	F11	129.43	CCNE1_3	57.0	IMR90p2
77.5	F11	110.12	CCNE1_3	57.0	IMR90p2
78.0	F11	88.86	CCNE1_3	57.0	IMR90p2
78.5	F11	64.96	CCNE1_3	57.0	IMR90p2
79.0	F11	43.94	CCNE1_3	57.0	IMR90p2
79.5	F11	28.31	CCNE1_3	57.0	IMR90p2
80.0	F11	16.62	CCNE1_3	57.0	IMR90p2
80.5	F11	9.67	CCNE1_3	57.0	IMR90p2
81.0	F11	7.81	CCNE1_3	57.0	IMR90p2
81.5	F11	7.29	CCNE1_3	57.0	IMR90p2
82.0	F11	6.55	CCNE1_3	57.0	IMR90p2
82.5	F11	5.81	CCNE1_3	57.0	IMR90p2
83.0	F11	4.34	CCNE1_3	57.0	IMR90p2
83.5	F11	2.78	CCNE1_3	57.0	IMR90p2
84.0	F11	2.6	CCNE1_3	57.0	IMR90p2
84.5	F11	2.54	CCNE1_3	57.0	IMR90p2
85.0	F11	2.51	CCNE1_3	57.0	IMR90p2
85.5	F11	3.35	CCNE1_3	57.0	IMR90p2
86.0	F11	3.87	CCNE1_3	57.0	IMR90p2
86.5	F11	3.24	CCNE1_3	57.0	IMR90p2
87.0	F11	2.71	CCNE1_3	57.0	IMR90p2
87.5	F11	2.52	CCNE1_3	57.0	IMR90p2
88.0	F11	1.97	CCNE1_3	57.0	IMR90p2
88.5	F11	1.67	CCNE1_3	57.0	IMR90p2
89.0	F11	1.71	CCNE1_3	57.0	IMR90p2
89.5	F11	2.11	CCNE1_3	57.0	IMR90p2
90.0	F11	1.99	CCNE1_3	57.0	IMR90p2
90.5	F11	2.22	CCNE1_3	57.0	IMR90p2
91.0	F11	2.71	CCNE1_3	57.0	IMR90p2
91.5	F11	2.7	CCNE1_3	57.0	IMR90p2
92.0	F11	2.75	CCNE1_3	57.0	IMR90p2
92.5	F11	2.94	CCNE1_3	57.0	IMR90p2
93.0	F11	2.55	CCNE1_3	57.0	IMR90p2
93.5	F11	2.21	CCNE1_3	57.0	IMR90p2
94.0	F11	2.29	CCNE1_3	57.0	IMR90p2
94.5	F11	2.38	CCNE1_3	57.0	IMR90p2
95.0	F11	1.09	CCNE1_3	57.0	IMR90p2
55.0	G11	1.41	CCNE1_3	55.7	IMR90p2
55.5	G11	3.05	CCNE1_3	55.7	IMR90p2
56.0	G11	2.81	CCNE1_3	55.7	IMR90p2
56.5	G11	2.81	CCNE1_3	55.7	IMR90p2
57.0	G11	2.81	CCNE1_3	55.7	IMR90p2
57.5	G11	2.5	CCNE1_3	55.7	IMR90p2
58.0	G11	4.37	CCNE1_3	55.7	IMR90p2
58.5	G11	8.61	CCNE1_3	55.7	IMR90p2
59.0	G11	11.59	CCNE1_3	55.7	IMR90p2
59.5	G11	13.88	CCNE1_3	55.7	IMR90p2
60.0	G11	16.68	CCNE1_3	55.7	IMR90p2
60.5	G11	18.36	CCNE1_3	55.7	IMR90p2
61.0	G11	19.44	CCNE1_3	55.7	IMR90p2
61.5	G11	20.44	CCNE1_3	55.7	IMR90p2
62.0	G11	20.68	CCNE1_3	55.7	IMR90p2
62.5	G11	20.59	CCNE1_3	55.7	IMR90p2
63.0	G11	21.14	CCNE1_3	55.7	IMR90p2
63.5	G11	22.34	CCNE1_3	55.7	IMR90p2
64.0	G11	24.08	CCNE1_3	55.7	IMR90p2
64.5	G11	26.54	CCNE1_3	55.7	IMR90p2
65.0	G11	30.4	CCNE1_3	55.7	IMR90p2
65.5	G11	35.54	CCNE1_3	55.7	IMR90p2
66.0	G11	40.59	CCNE1_3	55.7	IMR90p2
66.5	G11	45.6	CCNE1_3	55.7	IMR90p2
67.0	G11	50.78	CCNE1_3	55.7	IMR90p2
67.5	G11	53.92	CCNE1_3	55.7	IMR90p2
68.0	G11	55.32	CCNE1_3	55.7	IMR90p2
68.5	G11	56.86	CCNE1_3	55.7	IMR90p2
69.0	G11	57.64	CCNE1_3	55.7	IMR90p2
69.5	G11	57.08	CCNE1_3	55.7	IMR90p2
70.0	G11	57.4	CCNE1_3	55.7	IMR90p2
70.5	G11	57.67	CCNE1_3	55.7	IMR90p2
71.0	G11	56.25	CCNE1_3	55.7	IMR90p2
71.5	G11	56.1	CCNE1_3	55.7	IMR90p2
72.0	G11	58.4	CCNE1_3	55.7	IMR90p2
72.5	G11	63.06	CCNE1_3	55.7	IMR90p2
73.0	G11	72.95	CCNE1_3	55.7	IMR90p2
73.5	G11	88.87	CCNE1_3	55.7	IMR90p2
74.0	G11	107.25	CCNE1_3	55.7	IMR90p2
74.5	G11	125.87	CCNE1_3	55.7	IMR90p2
75.0	G11	140.21	CCNE1_3	55.7	IMR90p2
75.5	G11	146.23	CCNE1_3	55.7	IMR90p2
76.0	G11	142.96	CCNE1_3	55.7	IMR90p2
76.5	G11	129.54	CCNE1_3	55.7	IMR90p2
77.0	G11	108.12	CCNE1_3	55.7	IMR90p2
77.5	G11	84.72	CCNE1_3	55.7	IMR90p2
78.0	G11	61.55	CCNE1_3	55.7	IMR90p2
78.5	G11	40.21	CCNE1_3	55.7	IMR90p2
79.0	G11	24.97	CCNE1_3	55.7	IMR90p2
79.5	G11	15.37	CCNE1_3	55.7	IMR90p2
80.0	G11	9.53	CCNE1_3	55.7	IMR90p2
80.5	G11	6.91	CCNE1_3	55.7	IMR90p2
81.0	G11	6.02	CCNE1_3	55.7	IMR90p2
81.5	G11	5.61	CCNE1_3	55.7	IMR90p2
82.0	G11	5.5	CCNE1_3	55.7	IMR90p2
82.5	G11	4.48	CCNE1_3	55.7	IMR90p2
83.0	G11	3.16	CCNE1_3	55.7	IMR90p2
83.5	G11	3.29	CCNE1_3	55.7	IMR90p2
84.0	G11	3.13	CCNE1_3	55.7	IMR90p2
84.5	G11	2.52	CCNE1_3	55.7	IMR90p2
85.0	G11	3.07	CCNE1_3	55.7	IMR90p2
85.5	G11	3.94	CCNE1_3	55.7	IMR90p2
86.0	G11	3.22	CCNE1_3	55.7	IMR90p2
86.5	G11	2.62	CCNE1_3	55.7	IMR90p2
87.0	G11	2.84	CCNE1_3	55.7	IMR90p2
87.5	G11	2.34	CCNE1_3	55.7	IMR90p2
88.0	G11	1.59	CCNE1_3	55.7	IMR90p2
88.5	G11	1.79	CCNE1_3	55.7	IMR90p2
89.0	G11	2.08	CCNE1_3	55.7	IMR90p2
89.5	G11	1.74	CCNE1_3	55.7	IMR90p2
90.0	G11	1.87	CCNE1_3	55.7	IMR90p2
90.5	G11	2.11	CCNE1_3	55.7	IMR90p2
91.0	G11	2.06	CCNE1_3	55.7	IMR90p2
91.5	G11	2.26	CCNE1_3	55.7	IMR90p2
92.0	G11	2.7	CCNE1_3	55.7	IMR90p2
92.5	G11	2.55	CCNE1_3	55.7	IMR90p2
93.0	G11	2.53	CCNE1_3	55.7	IMR90p2
93.5	G11	2.61	CCNE1_3	55.7	IMR90p2
94.0	G11	2.28	CCNE1_3	55.7	IMR90p2
94.5	G11	2.1	CCNE1_3	55.7	IMR90p2
95.0	G11	0.9	CCNE1_3	55.7	IMR90p2
55.0	H11	-0.89	CCNE1_3	55.0	IMR90p2
55.5	H11	-1.92	CCNE1_3	55.0	IMR90p2
56.0	H11	-1.77	CCNE1_3	55.0	IMR90p2
56.5	H11	-1.77	CCNE1_3	55.0	IMR90p2
57.0	H11	-1.77	CCNE1_3	55.0	IMR90p2
57.5	H11	-2.1	CCNE1_3	55.0	IMR90p2
58.0	H11	-0.11	CCNE1_3	55.0	IMR90p2
58.5	H11	3.76	CCNE1_3	55.0	IMR90p2
59.0	H11	7.03	CCNE1_3	55.0	IMR90p2
59.5	H11	10.01	CCNE1_3	55.0	IMR90p2
60.0	H11	12.26	CCNE1_3	55.0	IMR90p2
60.5	H11	13.78	CCNE1_3	55.0	IMR90p2
61.0	H11	15.29	CCNE1_3	55.0	IMR90p2
61.5	H11	16.93	CCNE1_3	55.0	IMR90p2
62.0	H11	18.76	CCNE1_3	55.0	IMR90p2
62.5	H11	21.32	CCNE1_3	55.0	IMR90p2
63.0	H11	25.13	CCNE1_3	55.0	IMR90p2
63.5	H11	29.99	CCNE1_3	55.0	IMR90p2
64.0	H11	34.63	CCNE1_3	55.0	IMR90p2
64.5	H11	39.47	CCNE1_3	55.0	IMR90p2
65.0	H11	43.89	CCNE1_3	55.0	IMR90p2
65.5	H11	46.81	CCNE1_3	55.0	IMR90p2
66.0	H11	48.42	CCNE1_3	55.0	IMR90p2
66.5	H11	49.36	CCNE1_3	55.0	IMR90p2
67.0	H11	49.45	CCNE1_3	55.0	IMR90p2
67.5	H11	49.69	CCNE1_3	55.0	IMR90p2
68.0	H11	50.47	CCNE1_3	55.0	IMR90p2
68.5	H11	50.81	CCNE1_3	55.0	IMR90p2
69.0	H11	51.13	CCNE1_3	55.0	IMR90p2
69.5	H11	51.82	CCNE1_3	55.0	IMR90p2
70.0	H11	51.7	CCNE1_3	55.0	IMR90p2
70.5	H11	51.29	CCNE1_3	55.0	IMR90p2
71.0	H11	52.08	CCNE1_3	55.0	IMR90p2
71.5	H11	53.86	CCNE1_3	55.0	IMR90p2
72.0	H11	57.32	CCNE1_3	55.0	IMR90p2
72.5	H11	64.01	CCNE1_3	55.0	IMR90p2
73.0	H11	74.92	CCNE1_3	55.0	IMR90p2
73.5	H11	90.24	CCNE1_3	55.0	IMR90p2
74.0	H11	108.79	CCNE1_3	55.0	IMR90p2
74.5	H11	125.87	CCNE1_3	55.0	IMR90p2
75.0	H11	136.77	CCNE1_3	55.0	IMR90p2
75.5	H11	138.33	CCNE1_3	55.0	IMR90p2
76.0	H11	128.22	CCNE1_3	55.0	IMR90p2
76.5	H11	107.83	CCNE1_3	55.0	IMR90p2
77.0	H11	82.9	CCNE1_3	55.0	IMR90p2
77.5	H11	59.29	CCNE1_3	55.0	IMR90p2
78.0	H11	39.06	CCNE1_3	55.0	IMR90p2
78.5	H11	23.94	CCNE1_3	55.0	IMR90p2
79.0	H11	14.9	CCNE1_3	55.0	IMR90p2
79.5	H11	10.21	CCNE1_3	55.0	IMR90p2
80.0	H11	7.14	CCNE1_3	55.0	IMR90p2
80.5	H11	5.48	CCNE1_3	55.0	IMR90p2
81.0	H11	5.44	CCNE1_3	55.0	IMR90p2
81.5	H11	5.48	CCNE1_3	55.0	IMR90p2
82.0	H11	4.94	CCNE1_3	55.0	IMR90p2
82.5	H11	4.36	CCNE1_3	55.0	IMR90p2
83.0	H11	4.36	CCNE1_3	55.0	IMR90p2
83.5	H11	4.01	CCNE1_3	55.0	IMR90p2
84.0	H11	3.09	CCNE1_3	55.0	IMR90p2
84.5	H11	2.41	CCNE1_3	55.0	IMR90p2
85.0	H11	2.29	CCNE1_3	55.0	IMR90p2
85.5	H11	1.67	CCNE1_3	55.0	IMR90p2
86.0	H11	1.1	CCNE1_3	55.0	IMR90p2
86.5	H11	1.51	CCNE1_3	55.0	IMR90p2
87.0	H11	2.09	CCNE1_3	55.0	IMR90p2
87.5	H11	2.04	CCNE1_3	55.0	IMR90p2
88.0	H11	2.2	CCNE1_3	55.0	IMR90p2
88.5	H11	2.41	CCNE1_3	55.0	IMR90p2
89.0	H11	2.29	CCNE1_3	55.0	IMR90p2
89.5	H11	2.07	CCNE1_3	55.0	IMR90p2
90.0	H11	2.04	CCNE1_3	55.0	IMR90p2
90.5	H11	2.12	CCNE1_3	55.0	IMR90p2
91.0	H11	2.06	CCNE1_3	55.0	IMR90p2
91.5	H11	1.87	CCNE1_3	55.0	IMR90p2
92.0	H11	2.01	CCNE1_3	55.0	IMR90p2
92.5	H11	2.1	CCNE1_3	55.0	IMR90p2
93.0	H11	1.78	CCNE1_3	55.0	IMR90p2
93.5	H11	0.58	CCNE1_3	55.0	IMR90p2
94.0	H11	0.09	CCNE1_3	55.0	IMR90p2
94.5	H11	-2.7	CCNE1_3	55.0	IMR90p2
95.0	H11	-2.71	CCNE1_3	55.0	IMR90p2
55.0	A11	-8.19958781659489	CCNE1_3	65.0	IMR90p11
55.5	A11	-17.7657736026225	CCNE1_3	65.0	IMR90p11
56.0	A11	-16.3991756331909	CCNE1_3	65.0	IMR90p11
56.5	A11	-16.3991756331841	CCNE1_3	65.0	IMR90p11
57.0	A11	-16.3991756332366	CCNE1_3	65.0	IMR90p11
57.5	A11	-16.8522114926726	CCNE1_3	65.0	IMR90p11
58.0	A11	-14.1688909638328	CCNE1_3	65.0	IMR90p11
58.5	A11	-7.88674729812908	CCNE1_3	65.0	IMR90p11
59.0	A11	-3.18879908661927	CCNE1_3	65.0	IMR90p11
59.5	A11	1.13513184077249	CCNE1_3	65.0	IMR90p11
60.0	A11	4.05635077282409	CCNE1_3	65.0	IMR90p11
60.5	A11	5.92543046575668	CCNE1_3	65.0	IMR90p11
61.0	A11	8.22762757686826	CCNE1_3	65.0	IMR90p11
61.5	A11	9.74688714420017	CCNE1_3	65.0	IMR90p11
62.0	A11	11.5265832371613	CCNE1_3	65.0	IMR90p11
62.5	A11	13.3492994991786	CCNE1_3	65.0	IMR90p11
63.0	A11	16.8716986825626	CCNE1_3	65.0	IMR90p11
63.5	A11	22.6442607085016	CCNE1_3	65.0	IMR90p11
64.0	A11	30.2223237506549	CCNE1_3	65.0	IMR90p11
64.5	A11	38.5812322349732	CCNE1_3	65.0	IMR90p11
65.0	A11	49.3418991382733	CCNE1_3	65.0	IMR90p11
65.5	A11	60.8564893021121	CCNE1_3	65.0	IMR90p11
66.0	A11	70.5493114417873	CCNE1_3	65.0	IMR90p11
66.5	A11	79.5653181707282	CCNE1_3	65.0	IMR90p11
67.0	A11	88.210093345627	CCNE1_3	65.0	IMR90p11
67.5	A11	95.3683118641134	CCNE1_3	65.0	IMR90p11
68.0	A11	100.22098638972	CCNE1_3	65.0	IMR90p11
68.5	A11	104.573283862052	CCNE1_3	65.0	IMR90p11
69.0	A11	108.097113491984	CCNE1_3	65.0	IMR90p11
69.5	A11	109.681554990032	CCNE1_3	65.0	IMR90p11
70.0	A11	109.790683415634	CCNE1_3	65.0	IMR90p11
70.5	A11	109.510133087811	CCNE1_3	65.0	IMR90p11
71.0	A11	108.772374071645	CCNE1_3	65.0	IMR90p11
71.5	A11	107.506972382914	CCNE1_3	65.0	IMR90p11
72.0	A11	106.929968074105	CCNE1_3	65.0	IMR90p11
72.5	A11	107.078325990548	CCNE1_3	65.0	IMR90p11
73.0	A11	107.707874927856	CCNE1_3	65.0	IMR90p11
73.5	A11	108.248374796237	CCNE1_3	65.0	IMR90p11
74.0	A11	108.72122273972	CCNE1_3	65.0	IMR90p11
74.5	A11	109.698756479276	CCNE1_3	65.0	IMR90p11
75.0	A11	115.23465109662	CCNE1_3	65.0	IMR90p11
75.5	A11	143.838690623634	CCNE1_3	65.0	IMR90p11
76.0	A11	208.409858747677	CCNE1_3	65.0	IMR90p11
76.5	A11	295.471282247413	CCNE1_3	65.0	IMR90p11
77.0	A11	384.151514898478	CCNE1_3	65.0	IMR90p11
77.5	A11	458.256547435182	CCNE1_3	65.0	IMR90p11
78.0	A11	481.422595151504	CCNE1_3	65.0	IMR90p11
78.5	A11	428.723377616412	CCNE1_3	65.0	IMR90p11
79.0	A11	327.504356068705	CCNE1_3	65.0	IMR90p11
79.5	A11	217.045865345923	CCNE1_3	65.0	IMR90p11
80.0	A11	116.453976229017	CCNE1_3	65.0	IMR90p11
80.5	A11	43.617398400925	CCNE1_3	65.0	IMR90p11
81.0	A11	10.8800341985381	CCNE1_3	65.0	IMR90p11
81.5	A11	3.99254503900403	CCNE1_3	65.0	IMR90p11
82.0	A11	4.08089238091031	CCNE1_3	65.0	IMR90p11
82.5	A11	4.4341841766522	CCNE1_3	65.0	IMR90p11
83.0	A11	4.56447707647845	CCNE1_3	65.0	IMR90p11
83.5	A11	4.2041852029152	CCNE1_3	65.0	IMR90p11
84.0	A11	4.19743341196312	CCNE1_3	65.0	IMR90p11
84.5	A11	4.26406553066948	CCNE1_3	65.0	IMR90p11
85.0	A11	3.55301767909953	CCNE1_3	65.0	IMR90p11
85.5	A11	3.01561948579302	CCNE1_3	65.0	IMR90p11
86.0	A11	3.1455730966378	CCNE1_3	65.0	IMR90p11
86.5	A11	2.87519159704573	CCNE1_3	65.0	IMR90p11
87.0	A11	2.45828018416046	CCNE1_3	65.0	IMR90p11
87.5	A11	2.48370129107911	CCNE1_3	65.0	IMR90p11
88.0	A11	2.49563012241083	CCNE1_3	65.0	IMR90p11
88.5	A11	1.9792327087215	CCNE1_3	65.0	IMR90p11
89.0	A11	1.71092425476911	CCNE1_3	65.0	IMR90p11
89.5	A11	1.70540511016929	CCNE1_3	65.0	IMR90p11
90.0	A11	1.40827881738591	CCNE1_3	65.0	IMR90p11
90.5	A11	1.05354357549589	CCNE1_3	65.0	IMR90p11
91.0	A11	1.24804315217079	CCNE1_3	65.0	IMR90p11
91.5	A11	1.61588843479251	CCNE1_3	65.0	IMR90p11
92.0	A11	1.57951862438517	CCNE1_3	65.0	IMR90p11
92.5	A11	1.97341223787788	CCNE1_3	65.0	IMR90p11
93.0	A11	2.21297143080756	CCNE1_3	65.0	IMR90p11
93.5	A11	1.81063417479186	CCNE1_3	65.0	IMR90p11
94.0	A11	1.74365317640485	CCNE1_3	65.0	IMR90p11
94.5	A11	1.27522286183165	CCNE1_3	65.0	IMR90p11
95.0	A11	0.175315876743923	CCNE1_3	65.0	IMR90p11
55.0	B11	-11.1544210848857	CCNE1_3	64.5	IMR90p11
55.5	B11	-24.1679123505844	CCNE1_3	64.5	IMR90p11
56.0	B11	-22.3088421697703	CCNE1_3	64.5	IMR90p11
56.5	B11	-22.3088421697723	CCNE1_3	64.5	IMR90p11
57.0	B11	-22.3088421697624	CCNE1_3	64.5	IMR90p11
57.5	B11	-22.5827550924139	CCNE1_3	64.5	IMR90p11
58.0	B11	-21.0403496831044	CCNE1_3	64.5	IMR90p11
58.5	B11	-16.8104207586346	CCNE1_3	64.5	IMR90p11
59.0	B11	-12.6003310125196	CCNE1_3	64.5	IMR90p11
59.5	B11	-8.78306524851746	CCNE1_3	64.5	IMR90p11
60.0	B11	-5.22565596893014	CCNE1_3	64.5	IMR90p11
60.5	B11	-0.900927428123168	CCNE1_3	64.5	IMR90p11
61.0	B11	3.60860154426678	CCNE1_3	64.5	IMR90p11
61.5	B11	7.82294360395429	CCNE1_3	64.5	IMR90p11
62.0	B11	11.9067771678423	CCNE1_3	64.5	IMR90p11
62.5	B11	16.1071040726071	CCNE1_3	64.5	IMR90p11
63.0	B11	20.7088745078004	CCNE1_3	64.5	IMR90p11
63.5	B11	25.4696667322553	CCNE1_3	64.5	IMR90p11
64.0	B11	31.4631042672104	CCNE1_3	64.5	IMR90p11
64.5	B11	39.8351673015009	CCNE1_3	64.5	IMR90p11
65.0	B11	49.9653525074623	CCNE1_3	64.5	IMR90p11
65.5	B11	60.973357701929	CCNE1_3	64.5	IMR90p11
66.0	B11	73.3996002035782	CCNE1_3	64.5	IMR90p11
66.5	B11	84.6074265047605	CCNE1_3	64.5	IMR90p11
67.0	B11	92.7826159308978	CCNE1_3	64.5	IMR90p11
67.5	B11	99.2694367731062	CCNE1_3	64.5	IMR90p11
68.0	B11	104.065849694193	CCNE1_3	64.5	IMR90p11
68.5	B11	105.842442286256	CCNE1_3	64.5	IMR90p11
69.0	B11	106.88187977211	CCNE1_3	64.5	IMR90p11
69.5	B11	108.796170915123	CCNE1_3	64.5	IMR90p11
70.0	B11	109.672202232742	CCNE1_3	64.5	IMR90p11
70.5	B11	109.323302846242	CCNE1_3	64.5	IMR90p11
71.0	B11	109.211920525008	CCNE1_3	64.5	IMR90p11
71.5	B11	109.628222802335	CCNE1_3	64.5	IMR90p11
72.0	B11	108.72060174688	CCNE1_3	64.5	IMR90p11
72.5	B11	107.121683407328	CCNE1_3	64.5	IMR90p11
73.0	B11	106.881021042971	CCNE1_3	64.5	IMR90p11
73.5	B11	106.983524288433	CCNE1_3	64.5	IMR90p11
74.0	B11	105.832720863879	CCNE1_3	64.5	IMR90p11
74.5	B11	106.34884112243	CCNE1_3	64.5	IMR90p11
75.0	B11	114.247997442054	CCNE1_3	64.5	IMR90p11
75.5	B11	146.006282957862	CCNE1_3	64.5	IMR90p11
76.0	B11	212.627304381394	CCNE1_3	64.5	IMR90p11
76.5	B11	298.29398759699	CCNE1_3	64.5	IMR90p11
77.0	B11	382.422241475387	CCNE1_3	64.5	IMR90p11
77.5	B11	449.364623518594	CCNE1_3	64.5	IMR90p11
78.0	B11	462.564964233208	CCNE1_3	64.5	IMR90p11
78.5	B11	401.759619744745	CCNE1_3	64.5	IMR90p11
79.0	B11	300.17356380482	CCNE1_3	64.5	IMR90p11
79.5	B11	194.278463929737	CCNE1_3	64.5	IMR90p11
80.0	B11	99.4145651033796	CCNE1_3	64.5	IMR90p11
80.5	B11	34.0935808863827	CCNE1_3	64.5	IMR90p11
81.0	B11	7.87251565937589	CCNE1_3	64.5	IMR90p11
81.5	B11	3.76173686415848	CCNE1_3	64.5	IMR90p11
82.0	B11	4.95317637492877	CCNE1_3	64.5	IMR90p11
82.5	B11	5.8896729581059	CCNE1_3	64.5	IMR90p11
83.0	B11	5.6751444884618	CCNE1_3	64.5	IMR90p11
83.5	B11	5.25903851268532	CCNE1_3	64.5	IMR90p11
84.0	B11	5.58614210831286	CCNE1_3	64.5	IMR90p11
84.5	B11	4.77389517315424	CCNE1_3	64.5	IMR90p11
85.0	B11	3.18039065006917	CCNE1_3	64.5	IMR90p11
85.5	B11	3.20645087010456	CCNE1_3	64.5	IMR90p11
86.0	B11	3.48864897996202	CCNE1_3	64.5	IMR90p11
86.5	B11	2.43271329762143	CCNE1_3	64.5	IMR90p11
87.0	B11	2.07639057744518	CCNE1_3	64.5	IMR90p11
87.5	B11	2.85135017170035	CCNE1_3	64.5	IMR90p11
88.0	B11	2.51117819753665	CCNE1_3	64.5	IMR90p11
88.5	B11	1.84953421250259	CCNE1_3	64.5	IMR90p11
89.0	B11	2.24820484511702	CCNE1_3	64.5	IMR90p11
89.5	B11	2.61693350633522	CCNE1_3	64.5	IMR90p11
90.0	B11	2.50091060179545	CCNE1_3	64.5	IMR90p11
90.5	B11	2.31147465163497	CCNE1_3	64.5	IMR90p11
91.0	B11	2.37350793195162	CCNE1_3	64.5	IMR90p11
91.5	B11	2.27451971564773	CCNE1_3	64.5	IMR90p11
92.0	B11	1.74849348619443	CCNE1_3	64.5	IMR90p11
92.5	B11	1.41539728582524	CCNE1_3	64.5	IMR90p11
93.0	B11	1.41087471286312	CCNE1_3	64.5	IMR90p11
93.5	B11	2.03387621159686	CCNE1_3	64.5	IMR90p11
94.0	B11	2.25005303314464	CCNE1_3	64.5	IMR90p11
94.5	B11	4.35525551872951	CCNE1_3	64.5	IMR90p11
95.0	B11	3.01542914872488	CCNE1_3	64.5	IMR90p11
55.0	C11	-14.2009539699912	CCNE1_3	63.3	IMR90p11
55.5	C11	-30.7687336016476	CCNE1_3	63.3	IMR90p11
56.0	C11	-28.4019079399824	CCNE1_3	63.3	IMR90p11
56.5	C11	-28.4019079399737	CCNE1_3	63.3	IMR90p11
57.0	C11	-28.4019079400397	CCNE1_3	63.3	IMR90p11
57.5	C11	-28.7412919173219	CCNE1_3	63.3	IMR90p11
58.0	C11	-26.7037018533294	CCNE1_3	63.3	IMR90p11
58.5	C11	-22.2619475524446	CCNE1_3	63.3	IMR90p11
59.0	C11	-18.7158741473371	CCNE1_3	63.3	IMR90p11
59.5	C11	-13.3389384660243	CCNE1_3	63.3	IMR90p11
60.0	C11	-6.65229357462226	CCNE1_3	63.3	IMR90p11
60.5	C11	-0.555453329140164	CCNE1_3	63.3	IMR90p11
61.0	C11	5.20727464938557	CCNE1_3	63.3	IMR90p11
61.5	C11	10.8566419792199	CCNE1_3	63.3	IMR90p11
62.0	C11	16.3382514405901	CCNE1_3	63.3	IMR90p11
62.5	C11	20.4649083840116	CCNE1_3	63.3	IMR90p11
63.0	C11	24.197006991306	CCNE1_3	63.3	IMR90p11
63.5	C11	28.8397293063451	CCNE1_3	63.3	IMR90p11
64.0	C11	34.3875778319729	CCNE1_3	63.3	IMR90p11
64.5	C11	40.8166999183035	CCNE1_3	63.3	IMR90p11
65.0	C11	49.1134082128214	CCNE1_3	63.3	IMR90p11
65.5	C11	59.3147807826292	CCNE1_3	63.3	IMR90p11
66.0	C11	70.0050564140075	CCNE1_3	63.3	IMR90p11
66.5	C11	79.6141096451786	CCNE1_3	63.3	IMR90p11
67.0	C11	87.1586237095547	CCNE1_3	63.3	IMR90p11
67.5	C11	93.182185101719	CCNE1_3	63.3	IMR90p11
68.0	C11	97.9489154488441	CCNE1_3	63.3	IMR90p11
68.5	C11	100.257930154733	CCNE1_3	63.3	IMR90p11
69.0	C11	101.21352600418	CCNE1_3	63.3	IMR90p11
69.5	C11	102.623521007179	CCNE1_3	63.3	IMR90p11
70.0	C11	103.388286289683	CCNE1_3	63.3	IMR90p11
70.5	C11	101.983322172269	CCNE1_3	63.3	IMR90p11
71.0	C11	101.367795679546	CCNE1_3	63.3	IMR90p11
71.5	C11	102.220173298032	CCNE1_3	63.3	IMR90p11
72.0	C11	101.673481458794	CCNE1_3	63.3	IMR90p11
72.5	C11	100.694518436404	CCNE1_3	63.3	IMR90p11
73.0	C11	100.658134793832	CCNE1_3	63.3	IMR90p11
73.5	C11	100.163922860284	CCNE1_3	63.3	IMR90p11
74.0	C11	98.9174090023596	CCNE1_3	63.3	IMR90p11
74.5	C11	99.4440808663303	CCNE1_3	63.3	IMR90p11
75.0	C11	106.047914702751	CCNE1_3	63.3	IMR90p11
75.5	C11	135.429779585008	CCNE1_3	63.3	IMR90p11
76.0	C11	197.680694274839	CCNE1_3	63.3	IMR90p11
76.5	C11	276.476951786001	CCNE1_3	63.3	IMR90p11
77.0	C11	353.171856401373	CCNE1_3	63.3	IMR90p11
77.5	C11	414.811389181604	CCNE1_3	63.3	IMR90p11
78.0	C11	426.684357461268	CCNE1_3	63.3	IMR90p11
78.5	C11	368.924855826915	CCNE1_3	63.3	IMR90p11
79.0	C11	274.578670987569	CCNE1_3	63.3	IMR90p11
79.5	C11	177.523804579155	CCNE1_3	63.3	IMR90p11
80.0	C11	89.6923073498726	CCNE1_3	63.3	IMR90p11
80.5	C11	29.6573638937804	CCNE1_3	63.3	IMR90p11
81.0	C11	7.00539236195681	CCNE1_3	63.3	IMR90p11
81.5	C11	3.97524168601575	CCNE1_3	63.3	IMR90p11
82.0	C11	4.86563190220897	CCNE1_3	63.3	IMR90p11
82.5	C11	5.99319199639183	CCNE1_3	63.3	IMR90p11
83.0	C11	5.87695133226549	CCNE1_3	63.3	IMR90p11
83.5	C11	5.01628469852477	CCNE1_3	63.3	IMR90p11
84.0	C11	4.58950504720355	CCNE1_3	63.3	IMR90p11
84.5	C11	4.1866022349397	CCNE1_3	63.3	IMR90p11
85.0	C11	3.64346763121023	CCNE1_3	63.3	IMR90p11
85.5	C11	3.39225950414641	CCNE1_3	63.3	IMR90p11
86.0	C11	3.4990987444055	CCNE1_3	63.3	IMR90p11
86.5	C11	3.19556302721696	CCNE1_3	63.3	IMR90p11
87.0	C11	2.63420110948948	CCNE1_3	63.3	IMR90p11
87.5	C11	2.26835447664291	CCNE1_3	63.3	IMR90p11
88.0	C11	2.31828562127043	CCNE1_3	63.3	IMR90p11
88.5	C11	2.38396927599365	CCNE1_3	63.3	IMR90p11
89.0	C11	2.99238158568153	CCNE1_3	63.3	IMR90p11
89.5	C11	3.25470073096375	CCNE1_3	63.3	IMR90p11
90.0	C11	3.15364896915014	CCNE1_3	63.3	IMR90p11
90.5	C11	2.74547297116845	CCNE1_3	63.3	IMR90p11
91.0	C11	1.92746885415511	CCNE1_3	63.3	IMR90p11
91.5	C11	0.990631839499315	CCNE1_3	63.3	IMR90p11
92.0	C11	0.770266264514589	CCNE1_3	63.3	IMR90p11
92.5	C11	1.15632017563343	CCNE1_3	63.3	IMR90p11
93.0	C11	1.80615169875773	CCNE1_3	63.3	IMR90p11
93.5	C11	3.43401232022279	CCNE1_3	63.3	IMR90p11
94.0	C11	4.30757212700729	CCNE1_3	63.3	IMR90p11
94.5	C11	6.77941877193535	CCNE1_3	63.3	IMR90p11
95.0	C11	4.00007627076303	CCNE1_3	63.3	IMR90p11
55.0	D11	-18.6728254794966	CCNE1_3	61.4	IMR90p11
55.5	D11	-40.4577885389091	CCNE1_3	61.4	IMR90p11
56.0	D11	-37.3456509589921	CCNE1_3	61.4	IMR90p11
56.5	D11	-37.3456509589845	CCNE1_3	61.4	IMR90p11
57.0	D11	-37.3456509590433	CCNE1_3	61.4	IMR90p11
57.5	D11	-37.9503816884892	CCNE1_3	61.4	IMR90p11
58.0	D11	-34.3484172509964	CCNE1_3	61.4	IMR90p11
58.5	D11	-26.1917245362409	CCNE1_3	61.4	IMR90p11
59.0	D11	-19.5559960137962	CCNE1_3	61.4	IMR90p11
59.5	D11	-12.8796983878857	CCNE1_3	61.4	IMR90p11
60.0	D11	-5.08030902897781	CCNE1_3	61.4	IMR90p11
60.5	D11	2.06448379849792	CCNE1_3	61.4	IMR90p11
61.0	D11	8.59791875289852	CCNE1_3	61.4	IMR90p11
61.5	D11	15.6818062083927	CCNE1_3	61.4	IMR90p11
62.0	D11	22.6044385592179	CCNE1_3	61.4	IMR90p11
62.5	D11	28.1883899278666	CCNE1_3	61.4	IMR90p11
63.0	D11	33.4755298445099	CCNE1_3	61.4	IMR90p11
63.5	D11	38.4208529317968	CCNE1_3	61.4	IMR90p11
64.0	D11	43.1104434667541	CCNE1_3	61.4	IMR90p11
64.5	D11	48.387443026924	CCNE1_3	61.4	IMR90p11
65.0	D11	54.5050980538331	CCNE1_3	61.4	IMR90p11
65.5	D11	61.499615940141	CCNE1_3	61.4	IMR90p11
66.0	D11	68.3325074065259	CCNE1_3	61.4	IMR90p11
66.5	D11	74.4183449612108	CCNE1_3	61.4	IMR90p11
67.0	D11	79.6001353201439	CCNE1_3	61.4	IMR90p11
67.5	D11	83.1510029676659	CCNE1_3	61.4	IMR90p11
68.0	D11	84.737687650359	CCNE1_3	61.4	IMR90p11
68.5	D11	86.1292630974583	CCNE1_3	61.4	IMR90p11
69.0	D11	87.289035705076	CCNE1_3	61.4	IMR90p11
69.5	D11	87.3622289597447	CCNE1_3	61.4	IMR90p11
70.0	D11	87.714180200251	CCNE1_3	61.4	IMR90p11
70.5	D11	88.4027033447079	CCNE1_3	61.4	IMR90p11
71.0	D11	88.2878993282984	CCNE1_3	61.4	IMR90p11
71.5	D11	87.6694827246167	CCNE1_3	61.4	IMR90p11
72.0	D11	87.3284564506938	CCNE1_3	61.4	IMR90p11
72.5	D11	86.701881617878	CCNE1_3	61.4	IMR90p11
73.0	D11	86.0853374607184	CCNE1_3	61.4	IMR90p11
73.5	D11	85.3838838281692	CCNE1_3	61.4	IMR90p11
74.0	D11	84.5524097123196	CCNE1_3	61.4	IMR90p11
74.5	D11	84.6443788427567	CCNE1_3	61.4	IMR90p11
75.0	D11	87.734980618915	CCNE1_3	61.4	IMR90p11
75.5	D11	107.141603045051	CCNE1_3	61.4	IMR90p11
76.0	D11	154.779460790912	CCNE1_3	61.4	IMR90p11
76.5	D11	218.119813577749	CCNE1_3	61.4	IMR90p11
77.0	D11	279.509950506446	CCNE1_3	61.4	IMR90p11
77.5	D11	331.863948835207	CCNE1_3	61.4	IMR90p11
78.0	D11	348.025183363257	CCNE1_3	61.4	IMR90p11
78.5	D11	305.068504245015	CCNE1_3	61.4	IMR90p11
79.0	D11	228.762696164759	CCNE1_3	61.4	IMR90p11
79.5	D11	150.640334351532	CCNE1_3	61.4	IMR90p11
80.0	D11	78.6321580379096	CCNE1_3	61.4	IMR90p11
80.5	D11	26.5027352555444	CCNE1_3	61.4	IMR90p11
81.0	D11	6.09418945725849	CCNE1_3	61.4	IMR90p11
81.5	D11	3.66243129231327	CCNE1_3	61.4	IMR90p11
82.0	D11	3.87900752894251	CCNE1_3	61.4	IMR90p11
82.5	D11	4.58800124058502	CCNE1_3	61.4	IMR90p11
83.0	D11	5.37291098838455	CCNE1_3	61.4	IMR90p11
83.5	D11	5.04476709546827	CCNE1_3	61.4	IMR90p11
84.0	D11	4.83871827019743	CCNE1_3	61.4	IMR90p11
84.5	D11	5.08475619505566	CCNE1_3	61.4	IMR90p11
85.0	D11	4.65503714032207	CCNE1_3	61.4	IMR90p11
85.5	D11	3.99894379958664	CCNE1_3	61.4	IMR90p11
86.0	D11	3.87952815575949	CCNE1_3	61.4	IMR90p11
86.5	D11	3.32873750858653	CCNE1_3	61.4	IMR90p11
87.0	D11	2.56584044569166	CCNE1_3	61.4	IMR90p11
87.5	D11	2.12826422700186	CCNE1_3	61.4	IMR90p11
88.0	D11	1.68368579230878	CCNE1_3	61.4	IMR90p11
88.5	D11	1.15124746368724	CCNE1_3	61.4	IMR90p11
89.0	D11	1.37901955087085	CCNE1_3	61.4	IMR90p11
89.5	D11	2.02406107882626	CCNE1_3	61.4	IMR90p11
90.0	D11	2.32602356441663	CCNE1_3	61.4	IMR90p11
90.5	D11	2.25493148693391	CCNE1_3	61.4	IMR90p11
91.0	D11	2.38611814609277	CCNE1_3	61.4	IMR90p11
91.5	D11	2.27644946042233	CCNE1_3	61.4	IMR90p11
92.0	D11	1.92600631755687	CCNE1_3	61.4	IMR90p11
92.5	D11	1.82919030038215	CCNE1_3	61.4	IMR90p11
93.0	D11	2.49515645879904	CCNE1_3	61.4	IMR90p11
93.5	D11	2.59958220001539	CCNE1_3	61.4	IMR90p11
94.0	D11	2.45428175283615	CCNE1_3	61.4	IMR90p11
94.5	D11	1.70914192562105	CCNE1_3	61.4	IMR90p11
95.0	D11	0.110510961856392	CCNE1_3	61.4	IMR90p11
55.0	E11	-15.229623589123	CCNE1_3	59.0	IMR90p11
55.5	E11	-32.9975177764333	CCNE1_3	59.0	IMR90p11
56.0	E11	-30.4592471782461	CCNE1_3	59.0	IMR90p11
56.5	E11	-30.459247178247	CCNE1_3	59.0	IMR90p11
57.0	E11	-30.4592471782418	CCNE1_3	59.0	IMR90p11
57.5	E11	-31.1920081645944	CCNE1_3	59.0	IMR90p11
58.0	E11	-26.7555089851983	CCNE1_3	59.0	IMR90p11
58.5	E11	-17.4577650461996	CCNE1_3	59.0	IMR90p11
59.0	E11	-9.20176273014317	CCNE1_3	59.0	IMR90p11
59.5	E11	-1.41494422489222	CCNE1_3	59.0	IMR90p11
60.0	E11	6.72040438262843	CCNE1_3	59.0	IMR90p11
60.5	E11	14.1205060775851	CCNE1_3	59.0	IMR90p11
61.0	E11	21.0371752506818	CCNE1_3	59.0	IMR90p11
61.5	E11	27.3352981178037	CCNE1_3	59.0	IMR90p11
62.0	E11	32.199797088267	CCNE1_3	59.0	IMR90p11
62.5	E11	35.5465263500313	CCNE1_3	59.0	IMR90p11
63.0	E11	38.4332676327537	CCNE1_3	59.0	IMR90p11
63.5	E11	40.3536136338955	CCNE1_3	59.0	IMR90p11
64.0	E11	41.4307416250389	CCNE1_3	59.0	IMR90p11
64.5	E11	44.0207598640372	CCNE1_3	59.0	IMR90p11
65.0	E11	47.2325281836784	CCNE1_3	59.0	IMR90p11
65.5	E11	51.3249137784657	CCNE1_3	59.0	IMR90p11
66.0	E11	56.2371508506487	CCNE1_3	59.0	IMR90p11
66.5	E11	61.2551138433325	CCNE1_3	59.0	IMR90p11
67.0	E11	65.0404853040859	CCNE1_3	59.0	IMR90p11
67.5	E11	68.1984699374699	CCNE1_3	59.0	IMR90p11
68.0	E11	69.9118329877981	CCNE1_3	59.0	IMR90p11
68.5	E11	69.7489702998145	CCNE1_3	59.0	IMR90p11
69.0	E11	69.3433859384216	CCNE1_3	59.0	IMR90p11
69.5	E11	69.0786200861098	CCNE1_3	59.0	IMR90p11
70.0	E11	68.6144801753697	CCNE1_3	59.0	IMR90p11
70.5	E11	68.3496631745653	CCNE1_3	59.0	IMR90p11
71.0	E11	68.7673322686094	CCNE1_3	59.0	IMR90p11
71.5	E11	68.559692294886	CCNE1_3	59.0	IMR90p11
72.0	E11	67.9285894687949	CCNE1_3	59.0	IMR90p11
72.5	E11	67.4941900264679	CCNE1_3	59.0	IMR90p11
73.0	E11	67.1494133757718	CCNE1_3	59.0	IMR90p11
73.5	E11	66.5122988699851	CCNE1_3	59.0	IMR90p11
74.0	E11	66.2365832512228	CCNE1_3	59.0	IMR90p11
74.5	E11	66.0396610353235	CCNE1_3	59.0	IMR90p11
75.0	E11	66.3260414548087	CCNE1_3	59.0	IMR90p11
75.5	E11	76.6400090978783	CCNE1_3	59.0	IMR90p11
76.0	E11	108.776273940056	CCNE1_3	59.0	IMR90p11
76.5	E11	154.360508771431	CCNE1_3	59.0	IMR90p11
77.0	E11	199.390431576446	CCNE1_3	59.0	IMR90p11
77.5	E11	240.124552343424	CCNE1_3	59.0	IMR90p11
78.0	E11	257.721240685768	CCNE1_3	59.0	IMR90p11
78.5	E11	230.176035006837	CCNE1_3	59.0	IMR90p11
79.0	E11	174.01883821463	CCNE1_3	59.0	IMR90p11
79.5	E11	116.579729789189	CCNE1_3	59.0	IMR90p11
80.0	E11	63.169656902697	CCNE1_3	59.0	IMR90p11
80.5	E11	22.6010446455496	CCNE1_3	59.0	IMR90p11
81.0	E11	6.14350858801657	CCNE1_3	59.0	IMR90p11
81.5	E11	5.1544750423069	CCNE1_3	59.0	IMR90p11
82.0	E11	5.47273326762866	CCNE1_3	59.0	IMR90p11
82.5	E11	5.68651091917053	CCNE1_3	59.0	IMR90p11
83.0	E11	6.31488072065349	CCNE1_3	59.0	IMR90p11
83.5	E11	5.54516970444536	CCNE1_3	59.0	IMR90p11
84.0	E11	4.30390983029747	CCNE1_3	59.0	IMR90p11
84.5	E11	4.37572433636831	CCNE1_3	59.0	IMR90p11
85.0	E11	3.92409919481014	CCNE1_3	59.0	IMR90p11
85.5	E11	2.91797657171168	CCNE1_3	59.0	IMR90p11
86.0	E11	3.08609304539192	CCNE1_3	59.0	IMR90p11
86.5	E11	3.41690768558328	CCNE1_3	59.0	IMR90p11
87.0	E11	2.93095352855374	CCNE1_3	59.0	IMR90p11
87.5	E11	2.57886982872611	CCNE1_3	59.0	IMR90p11
88.0	E11	2.40296257328367	CCNE1_3	59.0	IMR90p11
88.5	E11	2.35186436421913	CCNE1_3	59.0	IMR90p11
89.0	E11	2.54838471668398	CCNE1_3	59.0	IMR90p11
89.5	E11	2.2977224183407	CCNE1_3	59.0	IMR90p11
90.0	E11	2.14986999837151	CCNE1_3	59.0	IMR90p11
90.5	E11	2.23448262241635	CCNE1_3	59.0	IMR90p11
91.0	E11	2.06342339887448	CCNE1_3	59.0	IMR90p11
91.5	E11	1.73515866189109	CCNE1_3	59.0	IMR90p11
92.0	E11	1.55785807636715	CCNE1_3	59.0	IMR90p11
92.5	E11	1.48072390787758	CCNE1_3	59.0	IMR90p11
93.0	E11	1.24264458088595	CCNE1_3	59.0	IMR90p11
93.5	E11	1.19553210810477	CCNE1_3	59.0	IMR90p11
94.0	E11	1.14265036618332	CCNE1_3	59.0	IMR90p11
94.5	E11	1.97900622193407	CCNE1_3	59.0	IMR90p11
95.0	E11	1.32050235807952	CCNE1_3	59.0	IMR90p11
55.0	F11	-3.52036800383587	CCNE1_3	57.0	IMR90p11
55.5	F11	-7.62746400831145	CCNE1_3	57.0	IMR90p11
56.0	F11	-7.04073600767208	CCNE1_3	57.0	IMR90p11
56.5	F11	-7.04073600767276	CCNE1_3	57.0	IMR90p11
57.0	F11	-7.04073600766935	CCNE1_3	57.0	IMR90p11
57.5	F11	-7.81385138601024	CCNE1_3	57.0	IMR90p11
58.0	F11	-3.03392249626665	CCNE1_3	57.0	IMR90p11
58.5	F11	6.28312456156004	CCNE1_3	57.0	IMR90p11
59.0	F11	13.2233086099311	CCNE1_3	57.0	IMR90p11
59.5	F11	18.2810973621652	CCNE1_3	57.0	IMR90p11
60.0	F11	21.869007343776	CCNE1_3	57.0	IMR90p11
60.5	F11	24.8334577517705	CCNE1_3	57.0	IMR90p11
61.0	F11	27.3026500311811	CCNE1_3	57.0	IMR90p11
61.5	F11	29.4725983391855	CCNE1_3	57.0	IMR90p11
62.0	F11	31.0942935887916	CCNE1_3	57.0	IMR90p11
62.5	F11	32.1831448624766	CCNE1_3	57.0	IMR90p11
63.0	F11	32.474348383977	CCNE1_3	57.0	IMR90p11
63.5	F11	32.1158015138914	CCNE1_3	57.0	IMR90p11
64.0	F11	32.0350163342395	CCNE1_3	57.0	IMR90p11
64.5	F11	31.9504498024272	CCNE1_3	57.0	IMR90p11
65.0	F11	32.6280465901581	CCNE1_3	57.0	IMR90p11
65.5	F11	35.1681099486167	CCNE1_3	57.0	IMR90p11
66.0	F11	38.0665470144745	CCNE1_3	57.0	IMR90p11
66.5	F11	40.232840296089	CCNE1_3	57.0	IMR90p11
67.0	F11	43.7554478488192	CCNE1_3	57.0	IMR90p11
67.5	F11	47.2212561024667	CCNE1_3	57.0	IMR90p11
68.0	F11	48.2803384453155	CCNE1_3	57.0	IMR90p11
68.5	F11	48.5872417602887	CCNE1_3	57.0	IMR90p11
69.0	F11	49.6205821814868	CCNE1_3	57.0	IMR90p11
69.5	F11	49.1036666909803	CCNE1_3	57.0	IMR90p11
70.0	F11	47.4996935054626	CCNE1_3	57.0	IMR90p11
70.5	F11	47.2334664104359	CCNE1_3	57.0	IMR90p11
71.0	F11	47.3624461165399	CCNE1_3	57.0	IMR90p11
71.5	F11	46.8531036091617	CCNE1_3	57.0	IMR90p11
72.0	F11	46.5103873703864	CCNE1_3	57.0	IMR90p11
72.5	F11	46.265655366626	CCNE1_3	57.0	IMR90p11
73.0	F11	45.4407086328793	CCNE1_3	57.0	IMR90p11
73.5	F11	44.7880480320839	CCNE1_3	57.0	IMR90p11
74.0	F11	43.9025231755821	CCNE1_3	57.0	IMR90p11
74.5	F11	43.3045361232665	CCNE1_3	57.0	IMR90p11
75.0	F11	43.9597144098272	CCNE1_3	57.0	IMR90p11
75.5	F11	50.6563048191379	CCNE1_3	57.0	IMR90p11
76.0	F11	70.5749835862238	CCNE1_3	57.0	IMR90p11
76.5	F11	99.6788889329792	CCNE1_3	57.0	IMR90p11
77.0	F11	128.093536414872	CCNE1_3	57.0	IMR90p11
77.5	F11	153.129474184483	CCNE1_3	57.0	IMR90p11
78.0	F11	164.486223640378	CCNE1_3	57.0	IMR90p11
78.5	F11	147.732503430322	CCNE1_3	57.0	IMR90p11
79.0	F11	112.030554199802	CCNE1_3	57.0	IMR90p11
79.5	F11	75.342765884771	CCNE1_3	57.0	IMR90p11
80.0	F11	41.8488842677749	CCNE1_3	57.0	IMR90p11
80.5	F11	16.528307656774	CCNE1_3	57.0	IMR90p11
81.0	F11	5.76231414868408	CCNE1_3	57.0	IMR90p11
81.5	F11	5.06689046968785	CCNE1_3	57.0	IMR90p11
82.0	F11	5.82486950274682	CCNE1_3	57.0	IMR90p11
82.5	F11	5.88734883815204	CCNE1_3	57.0	IMR90p11
83.0	F11	5.56748741573978	CCNE1_3	57.0	IMR90p11
83.5	F11	4.89913057780541	CCNE1_3	57.0	IMR90p11
84.0	F11	4.31359186254389	CCNE1_3	57.0	IMR90p11
84.5	F11	4.18202661846158	CCNE1_3	57.0	IMR90p11
85.0	F11	3.6887419618954	CCNE1_3	57.0	IMR90p11
85.5	F11	3.10545518041084	CCNE1_3	57.0	IMR90p11
86.0	F11	3.16855280753475	CCNE1_3	57.0	IMR90p11
86.5	F11	2.62184917138302	CCNE1_3	57.0	IMR90p11
87.0	F11	2.04844048212703	CCNE1_3	57.0	IMR90p11
87.5	F11	2.21583723255043	CCNE1_3	57.0	IMR90p11
88.0	F11	1.93029091630399	CCNE1_3	57.0	IMR90p11
88.5	F11	1.76637795022401	CCNE1_3	57.0	IMR90p11
89.0	F11	2.50443131612741	CCNE1_3	57.0	IMR90p11
89.5	F11	2.42207898287472	CCNE1_3	57.0	IMR90p11
90.0	F11	1.87214684175405	CCNE1_3	57.0	IMR90p11
90.5	F11	1.94457099758461	CCNE1_3	57.0	IMR90p11
91.0	F11	1.69687129124964	CCNE1_3	57.0	IMR90p11
91.5	F11	1.27034178000025	CCNE1_3	57.0	IMR90p11
92.0	F11	1.51833659101561	CCNE1_3	57.0	IMR90p11
92.5	F11	1.90333620118469	CCNE1_3	57.0	IMR90p11
93.0	F11	2.29059843481758	CCNE1_3	57.0	IMR90p11
93.5	F11	2.7673589337337	CCNE1_3	57.0	IMR90p11
94.0	F11	3.00984699417319	CCNE1_3	57.0	IMR90p11
94.5	F11	3.41970809125911	CCNE1_3	57.0	IMR90p11
95.0	F11	1.63323914439712	CCNE1_3	57.0	IMR90p11
55.0	G11	-1.66450285255053	CCNE1_3	55.7	IMR90p11
55.5	G11	-3.60642284719268	CCNE1_3	55.7	IMR90p11
56.0	G11	-3.32900570510094	CCNE1_3	55.7	IMR90p11
56.5	G11	-3.32900570509946	CCNE1_3	55.7	IMR90p11
57.0	G11	-3.32900570510969	CCNE1_3	55.7	IMR90p11
57.5	G11	-3.67119646163701	CCNE1_3	55.7	IMR90p11
58.0	G11	-1.62345660131496	CCNE1_3	55.7	IMR90p11
58.5	G11	2.88080732753087	CCNE1_3	55.7	IMR90p11
59.0	G11	6.91760468809946	CCNE1_3	55.7	IMR90p11
59.5	G11	10.8416394863025	CCNE1_3	55.7	IMR90p11
60.0	G11	14.3636521656998	CCNE1_3	55.7	IMR90p11
60.5	G11	17.5650178043878	CCNE1_3	55.7	IMR90p11
61.0	G11	20.8360411649733	CCNE1_3	55.7	IMR90p11
61.5	G11	23.9259114519233	CCNE1_3	55.7	IMR90p11
62.0	G11	25.6661403908347	CCNE1_3	55.7	IMR90p11
62.5	G11	27.0109578785577	CCNE1_3	55.7	IMR90p11
63.0	G11	27.9108815901359	CCNE1_3	55.7	IMR90p11
63.5	G11	27.4886255741462	CCNE1_3	55.7	IMR90p11
64.0	G11	26.5101194281769	CCNE1_3	55.7	IMR90p11
64.5	G11	25.7708279475393	CCNE1_3	55.7	IMR90p11
65.0	G11	25.6177073652058	CCNE1_3	55.7	IMR90p11
65.5	G11	26.4352650724738	CCNE1_3	55.7	IMR90p11
66.0	G11	28.4678713228175	CCNE1_3	55.7	IMR90p11
66.5	G11	30.9625913566855	CCNE1_3	55.7	IMR90p11
67.0	G11	33.9689204725424	CCNE1_3	55.7	IMR90p11
67.5	G11	36.4660022522794	CCNE1_3	55.7	IMR90p11
68.0	G11	37.8414206182931	CCNE1_3	55.7	IMR90p11
68.5	G11	38.2004334867891	CCNE1_3	55.7	IMR90p11
69.0	G11	38.0370506228057	CCNE1_3	55.7	IMR90p11
69.5	G11	37.9332288157414	CCNE1_3	55.7	IMR90p11
70.0	G11	38.1713797540216	CCNE1_3	55.7	IMR90p11
70.5	G11	38.9281148732666	CCNE1_3	55.7	IMR90p11
71.0	G11	40.0950656163157	CCNE1_3	55.7	IMR90p11
71.5	G11	41.0414958225454	CCNE1_3	55.7	IMR90p11
72.0	G11	41.0049195727269	CCNE1_3	55.7	IMR90p11
72.5	G11	40.9005836454999	CCNE1_3	55.7	IMR90p11
73.0	G11	41.081629649491	CCNE1_3	55.7	IMR90p11
73.5	G11	42.0210636321044	CCNE1_3	55.7	IMR90p11
74.0	G11	45.7649254625151	CCNE1_3	55.7	IMR90p11
74.5	G11	51.5783530323872	CCNE1_3	55.7	IMR90p11
75.0	G11	57.0078631741778	CCNE1_3	55.7	IMR90p11
75.5	G11	63.0009253596207	CCNE1_3	55.7	IMR90p11
76.0	G11	73.3589922246006	CCNE1_3	55.7	IMR90p11
76.5	G11	84.4117508787321	CCNE1_3	55.7	IMR90p11
77.0	G11	92.1933170565395	CCNE1_3	55.7	IMR90p11
77.5	G11	98.3109417012632	CCNE1_3	55.7	IMR90p11
78.0	G11	99.8192764442508	CCNE1_3	55.7	IMR90p11
78.5	G11	88.112402251293	CCNE1_3	55.7	IMR90p11
79.0	G11	67.0373705438342	CCNE1_3	55.7	IMR90p11
79.5	G11	46.70397905409	CCNE1_3	55.7	IMR90p11
80.0	G11	28.1552776573684	CCNE1_3	55.7	IMR90p11
80.5	G11	13.4947292010172	CCNE1_3	55.7	IMR90p11
81.0	G11	6.73178040647184	CCNE1_3	55.7	IMR90p11
81.5	G11	5.91333471666707	CCNE1_3	55.7	IMR90p11
82.0	G11	6.03759009242259	CCNE1_3	55.7	IMR90p11
82.5	G11	6.32773082443697	CCNE1_3	55.7	IMR90p11
83.0	G11	5.93211320685566	CCNE1_3	55.7	IMR90p11
83.5	G11	5.11373277530163	CCNE1_3	55.7	IMR90p11
84.0	G11	4.49067633019916	CCNE1_3	55.7	IMR90p11
84.5	G11	4.17612823248885	CCNE1_3	55.7	IMR90p11
85.0	G11	3.62465768367895	CCNE1_3	55.7	IMR90p11
85.5	G11	3.06012657556732	CCNE1_3	55.7	IMR90p11
86.0	G11	3.29196750653267	CCNE1_3	55.7	IMR90p11
86.5	G11	3.6734303327853	CCNE1_3	55.7	IMR90p11
87.0	G11	3.16708422528131	CCNE1_3	55.7	IMR90p11
87.5	G11	2.71426718490847	CCNE1_3	55.7	IMR90p11
88.0	G11	2.82132468186785	CCNE1_3	55.7	IMR90p11
88.5	G11	2.23929858610609	CCNE1_3	55.7	IMR90p11
89.0	G11	1.56250682798066	CCNE1_3	55.7	IMR90p11
89.5	G11	1.61776715022955	CCNE1_3	55.7	IMR90p11
90.0	G11	2.0236826382079	CCNE1_3	55.7	IMR90p11
90.5	G11	2.21962790012026	CCNE1_3	55.7	IMR90p11
91.0	G11	2.27561026113557	CCNE1_3	55.7	IMR90p11
91.5	G11	2.52478368591642	CCNE1_3	55.7	IMR90p11
92.0	G11	3.11501120659722	CCNE1_3	55.7	IMR90p11
92.5	G11	2.8071105146027	CCNE1_3	55.7	IMR90p11
93.0	G11	2.65253359608118	CCNE1_3	55.7	IMR90p11
93.5	G11	2.92811898489498	CCNE1_3	55.7	IMR90p11
94.0	G11	2.58301558557827	CCNE1_3	55.7	IMR90p11
94.5	G11	2.1464509759366	CCNE1_3	55.7	IMR90p11
95.0	G11	0.786636432400826	CCNE1_3	55.7	IMR90p11
55.0	H11	4.97891051748343	CCNE1_3	55.0	IMR90p11
55.5	H11	10.7876394545472	CCNE1_3	55.0	IMR90p11
56.0	H11	9.95782103496663	CCNE1_3	55.0	IMR90p11
56.5	H11	9.95782103495867	CCNE1_3	55.0	IMR90p11
57.0	H11	9.95782103501915	CCNE1_3	55.0	IMR90p11
57.5	H11	9.47639712520299	CCNE1_3	55.0	IMR90p11
58.0	H11	12.5130784521859	CCNE1_3	55.0	IMR90p11
58.5	H11	17.9942746126076	CCNE1_3	55.0	IMR90p11
59.0	H11	21.2786203635981	CCNE1_3	55.0	IMR90p11
59.5	H11	23.3197595392506	CCNE1_3	55.0	IMR90p11
60.0	H11	24.0915129182343	CCNE1_3	55.0	IMR90p11
60.5	H11	23.8250598403823	CCNE1_3	55.0	IMR90p11
61.0	H11	22.9968380045084	CCNE1_3	55.0	IMR90p11
61.5	H11	22.2490868182932	CCNE1_3	55.0	IMR90p11
62.0	H11	21.3398592337832	CCNE1_3	55.0	IMR90p11
62.5	H11	20.2687590678141	CCNE1_3	55.0	IMR90p11
63.0	H11	19.9099468077173	CCNE1_3	55.0	IMR90p11
63.5	H11	19.8689413863223	CCNE1_3	55.0	IMR90p11
64.0	H11	19.6250381301775	CCNE1_3	55.0	IMR90p11
64.5	H11	19.731861677048	CCNE1_3	55.0	IMR90p11
65.0	H11	20.6416845142526	CCNE1_3	55.0	IMR90p11
65.5	H11	21.9355356146115	CCNE1_3	55.0	IMR90p11
66.0	H11	23.8766863901128	CCNE1_3	55.0	IMR90p11
66.5	H11	26.4216073319666	CCNE1_3	55.0	IMR90p11
67.0	H11	28.5356688918219	CCNE1_3	55.0	IMR90p11
67.5	H11	30.2209050816103	CCNE1_3	55.0	IMR90p11
68.0	H11	31.5106565748706	CCNE1_3	55.0	IMR90p11
68.5	H11	31.749131868087	CCNE1_3	55.0	IMR90p11
69.0	H11	31.6272639624578	CCNE1_3	55.0	IMR90p11
69.5	H11	31.6353012740753	CCNE1_3	55.0	IMR90p11
70.0	H11	31.1400397027802	CCNE1_3	55.0	IMR90p11
70.5	H11	30.6318282172729	CCNE1_3	55.0	IMR90p11
71.0	H11	30.7597198448269	CCNE1_3	55.0	IMR90p11
71.5	H11	30.6936554095988	CCNE1_3	55.0	IMR90p11
72.0	H11	30.7138979016884	CCNE1_3	55.0	IMR90p11
72.5	H11	31.1635891679421	CCNE1_3	55.0	IMR90p11
73.0	H11	31.3397369161282	CCNE1_3	55.0	IMR90p11
73.5	H11	31.2448414097649	CCNE1_3	55.0	IMR90p11
74.0	H11	31.5822843465243	CCNE1_3	55.0	IMR90p11
74.5	H11	32.3837628951864	CCNE1_3	55.0	IMR90p11
75.0	H11	32.9875255906209	CCNE1_3	55.0	IMR90p11
75.5	H11	34.8947309899274	CCNE1_3	55.0	IMR90p11
76.0	H11	43.1524077365958	CCNE1_3	55.0	IMR90p11
76.5	H11	56.8513978989781	CCNE1_3	55.0	IMR90p11
77.0	H11	69.8992234005851	CCNE1_3	55.0	IMR90p11
77.5	H11	81.8296761077679	CCNE1_3	55.0	IMR90p11
78.0	H11	90.1779869940151	CCNE1_3	55.0	IMR90p11
78.5	H11	84.5745885769671	CCNE1_3	55.0	IMR90p11
79.0	H11	66.4415619943853	CCNE1_3	55.0	IMR90p11
79.5	H11	47.1816409518827	CCNE1_3	55.0	IMR90p11
80.0	H11	28.9672390075229	CCNE1_3	55.0	IMR90p11
80.5	H11	13.1035138874463	CCNE1_3	55.0	IMR90p11
81.0	H11	5.33961953107507	CCNE1_3	55.0	IMR90p11
81.5	H11	4.24255471910851	CCNE1_3	55.0	IMR90p11
82.0	H11	4.32779255099643	CCNE1_3	55.0	IMR90p11
82.5	H11	4.59383195111468	CCNE1_3	55.0	IMR90p11
83.0	H11	4.79492763764347	CCNE1_3	55.0	IMR90p11
83.5	H11	4.3447710762527	CCNE1_3	55.0	IMR90p11
84.0	H11	3.8729660366796	CCNE1_3	55.0	IMR90p11
84.5	H11	3.71131374458332	CCNE1_3	55.0	IMR90p11
85.0	H11	3.58955394153998	CCNE1_3	55.0	IMR90p11
85.5	H11	3.47918186909004	CCNE1_3	55.0	IMR90p11
86.0	H11	3.54891763211793	CCNE1_3	55.0	IMR90p11
86.5	H11	3.74113784269031	CCNE1_3	55.0	IMR90p11
87.0	H11	3.39118482145835	CCNE1_3	55.0	IMR90p11
87.5	H11	2.90123682915072	CCNE1_3	55.0	IMR90p11
88.0	H11	2.50736820401045	CCNE1_3	55.0	IMR90p11
88.5	H11	1.94437881218369	CCNE1_3	55.0	IMR90p11
89.0	H11	1.26717746195385	CCNE1_3	55.0	IMR90p11
89.5	H11	1.00471374065484	CCNE1_3	55.0	IMR90p11
90.0	H11	1.0426950825285	CCNE1_3	55.0	IMR90p11
90.5	H11	1.37621208039042	CCNE1_3	55.0	IMR90p11
91.0	H11	1.80404671020761	CCNE1_3	55.0	IMR90p11
91.5	H11	2.20100281973305	CCNE1_3	55.0	IMR90p11
92.0	H11	2.58446747714794	CCNE1_3	55.0	IMR90p11
92.5	H11	2.53753379080496	CCNE1_3	55.0	IMR90p11
93.0	H11	2.07113061634453	CCNE1_3	55.0	IMR90p11
93.5	H11	1.33943751108427	CCNE1_3	55.0	IMR90p11
94.0	H11	0.985151200681912	CCNE1_3	55.0	IMR90p11
94.5	H11	-0.115053150266931	CCNE1_3	55.0	IMR90p11
95.0	H11	-0.588171076925164	CCNE1_3	55.0	IMR90p11
55.0	A11	4.79150984194303	CCNE1_3	65.0	IMR90p8
55.5	A11	10.3816046575423	CCNE1_3	65.0	IMR90p8
56.0	A11	9.58301968388434	CCNE1_3	65.0	IMR90p8
56.5	A11	9.5830196838898	CCNE1_3	65.0	IMR90p8
57.0	A11	9.5830196838524	CCNE1_3	65.0	IMR90p8
57.5	A11	9.48139221487236	CCNE1_3	65.0	IMR90p8
58.0	A11	10.0289721448549	CCNE1_3	65.0	IMR90p8
58.5	A11	11.8853817911412	CCNE1_3	65.0	IMR90p8
59.0	A11	12.7094262243905	CCNE1_3	65.0	IMR90p8
59.5	A11	14.1237860696798	CCNE1_3	65.0	IMR90p8
60.0	A11	16.0819939829404	CCNE1_3	65.0	IMR90p8
60.5	A11	16.9882956269068	CCNE1_3	65.0	IMR90p8
61.0	A11	17.7744719463603	CCNE1_3	65.0	IMR90p8
61.5	A11	19.1263685859267	CCNE1_3	65.0	IMR90p8
62.0	A11	19.6769153745652	CCNE1_3	65.0	IMR90p8
62.5	A11	19.9679552569227	CCNE1_3	65.0	IMR90p8
63.0	A11	20.9329267612291	CCNE1_3	65.0	IMR90p8
63.5	A11	21.8886555912286	CCNE1_3	65.0	IMR90p8
64.0	A11	24.7503298659343	CCNE1_3	65.0	IMR90p8
64.5	A11	29.444963569785	CCNE1_3	65.0	IMR90p8
65.0	A11	35.2687898087294	CCNE1_3	65.0	IMR90p8
65.5	A11	43.7292958948339	CCNE1_3	65.0	IMR90p8
66.0	A11	53.7278995848632	CCNE1_3	65.0	IMR90p8
66.5	A11	62.0248998952793	CCNE1_3	65.0	IMR90p8
67.0	A11	69.4374776742765	CCNE1_3	65.0	IMR90p8
67.5	A11	75.6542080388962	CCNE1_3	65.0	IMR90p8
68.0	A11	79.6728325158497	CCNE1_3	65.0	IMR90p8
68.5	A11	82.3657371454553	CCNE1_3	65.0	IMR90p8
69.0	A11	85.0331537916777	CCNE1_3	65.0	IMR90p8
69.5	A11	87.1575975514398	CCNE1_3	65.0	IMR90p8
70.0	A11	88.8685389507109	CCNE1_3	65.0	IMR90p8
70.5	A11	90.300023105048	CCNE1_3	65.0	IMR90p8
71.0	A11	92.1417389357588	CCNE1_3	65.0	IMR90p8
71.5	A11	94.1410936401184	CCNE1_3	65.0	IMR90p8
72.0	A11	96.4611906597003	CCNE1_3	65.0	IMR90p8
72.5	A11	101.544204605341	CCNE1_3	65.0	IMR90p8
73.0	A11	110.573259377683	CCNE1_3	65.0	IMR90p8
73.5	A11	122.000825631334	CCNE1_3	65.0	IMR90p8
74.0	A11	134.91167807847	CCNE1_3	65.0	IMR90p8
74.5	A11	148.926494178219	CCNE1_3	65.0	IMR90p8
75.0	A11	170.446290837462	CCNE1_3	65.0	IMR90p8
75.5	A11	210.184501945809	CCNE1_3	65.0	IMR90p8
76.0	A11	260.607357990931	CCNE1_3	65.0	IMR90p8
76.5	A11	306.823282697484	CCNE1_3	65.0	IMR90p8
77.0	A11	344.182424426031	CCNE1_3	65.0	IMR90p8
77.5	A11	354.531923844015	CCNE1_3	65.0	IMR90p8
78.0	A11	312.969160523841	CCNE1_3	65.0	IMR90p8
78.5	A11	236.706804639509	CCNE1_3	65.0	IMR90p8
79.0	A11	158.662862591354	CCNE1_3	65.0	IMR90p8
79.5	A11	87.9348871976143	CCNE1_3	65.0	IMR90p8
80.0	A11	34.0042656904507	CCNE1_3	65.0	IMR90p8
80.5	A11	9.65075751402128	CCNE1_3	65.0	IMR90p8
81.0	A11	5.87787893732798	CCNE1_3	65.0	IMR90p8
81.5	A11	5.44074837759877	CCNE1_3	65.0	IMR90p8
82.0	A11	4.61494423553717	CCNE1_3	65.0	IMR90p8
82.5	A11	3.77550352062639	CCNE1_3	65.0	IMR90p8
83.0	A11	2.91955011530553	CCNE1_3	65.0	IMR90p8
83.5	A11	2.37306871646973	CCNE1_3	65.0	IMR90p8
84.0	A11	2.21813308221283	CCNE1_3	65.0	IMR90p8
84.5	A11	2.20888103391417	CCNE1_3	65.0	IMR90p8
85.0	A11	2.28411477276853	CCNE1_3	65.0	IMR90p8
85.5	A11	2.39520178052373	CCNE1_3	65.0	IMR90p8
86.0	A11	2.45036774818891	CCNE1_3	65.0	IMR90p8
86.5	A11	2.71924933652201	CCNE1_3	65.0	IMR90p8
87.0	A11	2.74789668873376	CCNE1_3	65.0	IMR90p8
87.5	A11	2.46939143923049	CCNE1_3	65.0	IMR90p8
88.0	A11	2.07004175209352	CCNE1_3	65.0	IMR90p8
88.5	A11	1.61644937718859	CCNE1_3	65.0	IMR90p8
89.0	A11	1.47179902144347	CCNE1_3	65.0	IMR90p8
89.5	A11	1.58540737696148	CCNE1_3	65.0	IMR90p8
90.0	A11	1.54131018586008	CCNE1_3	65.0	IMR90p8
90.5	A11	1.8181934556942	CCNE1_3	65.0	IMR90p8
91.0	A11	2.22118072972199	CCNE1_3	65.0	IMR90p8
91.5	A11	2.01319419281737	CCNE1_3	65.0	IMR90p8
92.0	A11	1.86608323947297	CCNE1_3	65.0	IMR90p8
92.5	A11	2.07221866327967	CCNE1_3	65.0	IMR90p8
93.0	A11	2.15553208129319	CCNE1_3	65.0	IMR90p8
93.5	A11	1.73338030344047	CCNE1_3	65.0	IMR90p8
94.0	A11	1.75980964719088	CCNE1_3	65.0	IMR90p8
94.5	A11	0.917051588450022	CCNE1_3	65.0	IMR90p8
95.0	A11	-0.187901299024588	CCNE1_3	65.0	IMR90p8
55.0	B11	0.950500820474872	CCNE1_3	64.5	IMR90p8
55.5	B11	2.05941844436211	CCNE1_3	64.5	IMR90p8
56.0	B11	1.90100164095054	CCNE1_3	64.5	IMR90p8
56.5	B11	1.90100164094929	CCNE1_3	64.5	IMR90p8
57.0	B11	1.90100164095736	CCNE1_3	64.5	IMR90p8
57.5	B11	1.73363259339192	CCNE1_3	64.5	IMR90p8
58.0	B11	2.76664487713515	CCNE1_3	64.5	IMR90p8
58.5	B11	4.78650895218289	CCNE1_3	64.5	IMR90p8
59.0	B11	6.26987442777727	CCNE1_3	64.5	IMR90p8
59.5	B11	8.06965130671415	CCNE1_3	64.5	IMR90p8
60.0	B11	9.86341212490322	CCNE1_3	64.5	IMR90p8
60.5	B11	10.8410420360843	CCNE1_3	64.5	IMR90p8
61.0	B11	12.060278423423	CCNE1_3	64.5	IMR90p8
61.5	B11	14.0946867343177	CCNE1_3	64.5	IMR90p8
62.0	B11	15.3899223996004	CCNE1_3	64.5	IMR90p8
62.5	B11	16.220703159378	CCNE1_3	64.5	IMR90p8
63.0	B11	18.1057739580825	CCNE1_3	64.5	IMR90p8
63.5	B11	20.0889472257556	CCNE1_3	64.5	IMR90p8
64.0	B11	22.6713031365184	CCNE1_3	64.5	IMR90p8
64.5	B11	28.0778790799762	CCNE1_3	64.5	IMR90p8
65.0	B11	35.9001108476707	CCNE1_3	64.5	IMR90p8
65.5	B11	44.6642846296377	CCNE1_3	64.5	IMR90p8
66.0	B11	54.4745995823366	CCNE1_3	64.5	IMR90p8
66.5	B11	63.604740100889	CCNE1_3	64.5	IMR90p8
67.0	B11	70.2830665949283	CCNE1_3	64.5	IMR90p8
67.5	B11	75.6026583039517	CCNE1_3	64.5	IMR90p8
68.0	B11	79.5645757658319	CCNE1_3	64.5	IMR90p8
68.5	B11	81.9235338691383	CCNE1_3	64.5	IMR90p8
69.0	B11	84.3696205930896	CCNE1_3	64.5	IMR90p8
69.5	B11	86.7192646002527	CCNE1_3	64.5	IMR90p8
70.0	B11	87.5984065710285	CCNE1_3	64.5	IMR90p8
70.5	B11	88.3838254860743	CCNE1_3	64.5	IMR90p8
71.0	B11	89.2079886444359	CCNE1_3	64.5	IMR90p8
71.5	B11	89.3767492502089	CCNE1_3	64.5	IMR90p8
72.0	B11	90.8640834057039	CCNE1_3	64.5	IMR90p8
72.5	B11	94.9904981054373	CCNE1_3	64.5	IMR90p8
73.0	B11	101.235271376344	CCNE1_3	64.5	IMR90p8
73.5	B11	110.099045981721	CCNE1_3	64.5	IMR90p8
74.0	B11	121.13919421638	CCNE1_3	64.5	IMR90p8
74.5	B11	133.193144810604	CCNE1_3	64.5	IMR90p8
75.0	B11	156.555790124217	CCNE1_3	64.5	IMR90p8
75.5	B11	202.235477541567	CCNE1_3	64.5	IMR90p8
76.0	B11	258.398701242505	CCNE1_3	64.5	IMR90p8
76.5	B11	309.496477655812	CCNE1_3	64.5	IMR90p8
77.0	B11	350.819043346766	CCNE1_3	64.5	IMR90p8
77.5	B11	359.966047355194	CCNE1_3	64.5	IMR90p8
78.0	B11	313.932778860232	CCNE1_3	64.5	IMR90p8
78.5	B11	234.730313688187	CCNE1_3	64.5	IMR90p8
79.0	B11	154.369108967881	CCNE1_3	64.5	IMR90p8
79.5	B11	82.19295513331	CCNE1_3	64.5	IMR90p8
80.0	B11	29.3852922246577	CCNE1_3	64.5	IMR90p8
80.5	B11	6.39260971903377	CCNE1_3	64.5	IMR90p8
81.0	B11	3.20225224231706	CCNE1_3	64.5	IMR90p8
81.5	B11	4.11892732503577	CCNE1_3	64.5	IMR90p8
82.0	B11	3.60251728901176	CCNE1_3	64.5	IMR90p8
82.5	B11	2.61415018611297	CCNE1_3	64.5	IMR90p8
83.0	B11	2.42704283905312	CCNE1_3	64.5	IMR90p8
83.5	B11	2.31730476818007	CCNE1_3	64.5	IMR90p8
84.0	B11	2.23935419321333	CCNE1_3	64.5	IMR90p8
84.5	B11	2.73598162016992	CCNE1_3	64.5	IMR90p8
85.0	B11	2.97056828586045	CCNE1_3	64.5	IMR90p8
85.5	B11	3.15389744203065	CCNE1_3	64.5	IMR90p8
86.0	B11	3.203222690139	CCNE1_3	64.5	IMR90p8
86.5	B11	2.73593739961183	CCNE1_3	64.5	IMR90p8
87.0	B11	2.39766336489294	CCNE1_3	64.5	IMR90p8
87.5	B11	1.89998956673986	CCNE1_3	64.5	IMR90p8
88.0	B11	1.47459890497885	CCNE1_3	64.5	IMR90p8
88.5	B11	1.41378736206667	CCNE1_3	64.5	IMR90p8
89.0	B11	1.5649919906204	CCNE1_3	64.5	IMR90p8
89.5	B11	1.47806738834652	CCNE1_3	64.5	IMR90p8
90.0	B11	1.95128472202617	CCNE1_3	64.5	IMR90p8
90.5	B11	1.96158414850294	CCNE1_3	64.5	IMR90p8
91.0	B11	1.61263541873183	CCNE1_3	64.5	IMR90p8
91.5	B11	1.4615049154159	CCNE1_3	64.5	IMR90p8
92.0	B11	1.82344999346918	CCNE1_3	64.5	IMR90p8
92.5	B11	2.04956121610894	CCNE1_3	64.5	IMR90p8
93.0	B11	2.63201781121802	CCNE1_3	64.5	IMR90p8
93.5	B11	3.25453366440269	CCNE1_3	64.5	IMR90p8
94.0	B11	3.33425733340488	CCNE1_3	64.5	IMR90p8
94.5	B11	3.32869961822377	CCNE1_3	64.5	IMR90p8
95.0	B11	1.18536431636227	CCNE1_3	64.5	IMR90p8
55.0	C11	-6.00426503116989	CCNE1_3	63.3	IMR90p8
55.5	C11	-13.0092409008673	CCNE1_3	63.3	IMR90p8
56.0	C11	-12.0085300623391	CCNE1_3	63.3	IMR90p8
56.5	C11	-12.0085300623475	CCNE1_3	63.3	IMR90p8
57.0	C11	-12.0085300622844	CCNE1_3	63.3	IMR90p8
57.5	C11	-12.1507772810149	CCNE1_3	63.3	IMR90p8
58.0	C11	-11.403893845519	CCNE1_3	63.3	IMR90p8
58.5	C11	-8.91004771269877	CCNE1_3	63.3	IMR90p8
59.0	C11	-5.89248499913344	CCNE1_3	63.3	IMR90p8
59.5	C11	-2.79546839046839	CCNE1_3	63.3	IMR90p8
60.0	C11	1.40075412308931	CCNE1_3	63.3	IMR90p8
60.5	C11	5.37081846235264	CCNE1_3	63.3	IMR90p8
61.0	C11	8.23693726395936	CCNE1_3	63.3	IMR90p8
61.5	C11	10.8895230226467	CCNE1_3	63.3	IMR90p8
62.0	C11	14.2132711791594	CCNE1_3	63.3	IMR90p8
62.5	C11	17.0955422864125	CCNE1_3	63.3	IMR90p8
63.0	C11	19.4427010842586	CCNE1_3	63.3	IMR90p8
63.5	C11	22.8112566618684	CCNE1_3	63.3	IMR90p8
64.0	C11	27.2515056366706	CCNE1_3	63.3	IMR90p8
64.5	C11	32.1119540444325	CCNE1_3	63.3	IMR90p8
65.0	C11	38.2390673584774	CCNE1_3	63.3	IMR90p8
65.5	C11	45.796193922914	CCNE1_3	63.3	IMR90p8
66.0	C11	54.2622279930437	CCNE1_3	63.3	IMR90p8
66.5	C11	62.3888161725239	CCNE1_3	63.3	IMR90p8
67.0	C11	69.0369218838571	CCNE1_3	63.3	IMR90p8
67.5	C11	74.4063500875583	CCNE1_3	63.3	IMR90p8
68.0	C11	78.5604980113344	CCNE1_3	63.3	IMR90p8
68.5	C11	80.8106704607387	CCNE1_3	63.3	IMR90p8
69.0	C11	82.6646308395124	CCNE1_3	63.3	IMR90p8
69.5	C11	84.4506471142577	CCNE1_3	63.3	IMR90p8
70.0	C11	84.6203115120373	CCNE1_3	63.3	IMR90p8
70.5	C11	84.9446446112394	CCNE1_3	63.3	IMR90p8
71.0	C11	85.330560492555	CCNE1_3	63.3	IMR90p8
71.5	C11	84.5477038900174	CCNE1_3	63.3	IMR90p8
72.0	C11	83.9321390573231	CCNE1_3	63.3	IMR90p8
72.5	C11	85.383073515796	CCNE1_3	63.3	IMR90p8
73.0	C11	86.0068507440535	CCNE1_3	63.3	IMR90p8
73.5	C11	86.2503571281834	CCNE1_3	63.3	IMR90p8
74.0	C11	87.8105315145833	CCNE1_3	63.3	IMR90p8
74.5	C11	92.2411107159247	CCNE1_3	63.3	IMR90p8
75.0	C11	110.711467504733	CCNE1_3	63.3	IMR90p8
75.5	C11	157.677458860027	CCNE1_3	63.3	IMR90p8
76.0	C11	222.989941276077	CCNE1_3	63.3	IMR90p8
76.5	C11	287.842501931773	CCNE1_3	63.3	IMR90p8
77.0	C11	343.001981806308	CCNE1_3	63.3	IMR90p8
77.5	C11	364.049887109423	CCNE1_3	63.3	IMR90p8
78.0	C11	325.939294844549	CCNE1_3	63.3	IMR90p8
78.5	C11	248.344657866864	CCNE1_3	63.3	IMR90p8
79.0	C11	165.966818175425	CCNE1_3	63.3	IMR90p8
79.5	C11	90.2837987608565	CCNE1_3	63.3	IMR90p8
80.0	C11	33.600470960364	CCNE1_3	63.3	IMR90p8
80.5	C11	7.87549971063856	CCNE1_3	63.3	IMR90p8
81.0	C11	3.53010990219707	CCNE1_3	63.3	IMR90p8
81.5	C11	3.50490329470506	CCNE1_3	63.3	IMR90p8
82.0	C11	3.4826989598759	CCNE1_3	63.3	IMR90p8
82.5	C11	3.46356711993093	CCNE1_3	63.3	IMR90p8
83.0	C11	3.30466573993834	CCNE1_3	63.3	IMR90p8
83.5	C11	3.18105979188664	CCNE1_3	63.3	IMR90p8
84.0	C11	3.15378015475198	CCNE1_3	63.3	IMR90p8
84.5	C11	2.67469385983708	CCNE1_3	63.3	IMR90p8
85.0	C11	2.48179753105933	CCNE1_3	63.3	IMR90p8
85.5	C11	2.78427596500472	CCNE1_3	63.3	IMR90p8
86.0	C11	2.54830153121981	CCNE1_3	63.3	IMR90p8
86.5	C11	2.30001920415253	CCNE1_3	63.3	IMR90p8
87.0	C11	3.03885346421538	CCNE1_3	63.3	IMR90p8
87.5	C11	3.1328636141829	CCNE1_3	63.3	IMR90p8
88.0	C11	2.51029323875201	CCNE1_3	63.3	IMR90p8
88.5	C11	2.4910295693831	CCNE1_3	63.3	IMR90p8
89.0	C11	2.52688068599741	CCNE1_3	63.3	IMR90p8
89.5	C11	1.58832437537376	CCNE1_3	63.3	IMR90p8
90.0	C11	0.80297995080349	CCNE1_3	63.3	IMR90p8
90.5	C11	1.09164764650592	CCNE1_3	63.3	IMR90p8
91.0	C11	1.66015525079297	CCNE1_3	63.3	IMR90p8
91.5	C11	1.94826288609693	CCNE1_3	63.3	IMR90p8
92.0	C11	2.38099376759516	CCNE1_3	63.3	IMR90p8
92.5	C11	3.09664998060674	CCNE1_3	63.3	IMR90p8
93.0	C11	2.86260493633205	CCNE1_3	63.3	IMR90p8
93.5	C11	1.92864396067131	CCNE1_3	63.3	IMR90p8
94.0	C11	1.62137256437302	CCNE1_3	63.3	IMR90p8
94.5	C11	0.86422592381507	CCNE1_3	63.3	IMR90p8
95.0	C11	-0.066780931604967	CCNE1_3	63.3	IMR90p8
55.0	D11	-1.6653871382963	CCNE1_3	61.4	IMR90p8
55.5	D11	-3.60833879964093	CCNE1_3	61.4	IMR90p8
56.0	D11	-3.33077427659157	CCNE1_3	61.4	IMR90p8
56.5	D11	-3.33077427659407	CCNE1_3	61.4	IMR90p8
57.0	D11	-3.33077427658236	CCNE1_3	61.4	IMR90p8
57.5	D11	-3.55326958796081	CCNE1_3	61.4	IMR90p8
58.0	D11	-2.28038688128629	CCNE1_3	61.4	IMR90p8
58.5	D11	1.03073020957163	CCNE1_3	61.4	IMR90p8
59.0	D11	4.2105799775353	CCNE1_3	61.4	IMR90p8
59.5	D11	7.18914605237023	CCNE1_3	61.4	IMR90p8
60.0	D11	10.0152980638195	CCNE1_3	61.4	IMR90p8
60.5	D11	13.03577466244	CCNE1_3	61.4	IMR90p8
61.0	D11	15.6308504173239	CCNE1_3	61.4	IMR90p8
61.5	D11	17.1902483176243	CCNE1_3	61.4	IMR90p8
62.0	D11	18.2935919074607	CCNE1_3	61.4	IMR90p8
62.5	D11	19.6681138544277	CCNE1_3	61.4	IMR90p8
63.0	D11	20.7361856155615	CCNE1_3	61.4	IMR90p8
63.5	D11	21.1414714476753	CCNE1_3	61.4	IMR90p8
64.0	D11	22.780920688189	CCNE1_3	61.4	IMR90p8
64.5	D11	25.8994688385415	CCNE1_3	61.4	IMR90p8
65.0	D11	29.8950873190433	CCNE1_3	61.4	IMR90p8
65.5	D11	34.8768112589511	CCNE1_3	61.4	IMR90p8
66.0	D11	41.6572879443698	CCNE1_3	61.4	IMR90p8
66.5	D11	48.9491085077219	CCNE1_3	61.4	IMR90p8
67.0	D11	55.522744290187	CCNE1_3	61.4	IMR90p8
67.5	D11	61.0584080209736	CCNE1_3	61.4	IMR90p8
68.0	D11	65.7761965446279	CCNE1_3	61.4	IMR90p8
68.5	D11	69.2475379030092	CCNE1_3	61.4	IMR90p8
69.0	D11	71.4299436757263	CCNE1_3	61.4	IMR90p8
69.5	D11	73.1875753155514	CCNE1_3	61.4	IMR90p8
70.0	D11	74.7298974470755	CCNE1_3	61.4	IMR90p8
70.5	D11	76.0737308888729	CCNE1_3	61.4	IMR90p8
71.0	D11	77.6943079162418	CCNE1_3	61.4	IMR90p8
71.5	D11	80.6252023423424	CCNE1_3	61.4	IMR90p8
72.0	D11	85.9858421548723	CCNE1_3	61.4	IMR90p8
72.5	D11	95.3969074312205	CCNE1_3	61.4	IMR90p8
73.0	D11	109.080663465604	CCNE1_3	61.4	IMR90p8
73.5	D11	124.686600333903	CCNE1_3	61.4	IMR90p8
74.0	D11	138.968595617008	CCNE1_3	61.4	IMR90p8
74.5	D11	148.624166748257	CCNE1_3	61.4	IMR90p8
75.0	D11	154.917858943314	CCNE1_3	61.4	IMR90p8
75.5	D11	168.782796705416	CCNE1_3	61.4	IMR90p8
76.0	D11	190.000124400992	CCNE1_3	61.4	IMR90p8
76.5	D11	209.297383627203	CCNE1_3	61.4	IMR90p8
77.0	D11	226.725124428947	CCNE1_3	61.4	IMR90p8
77.5	D11	235.195968683689	CCNE1_3	61.4	IMR90p8
78.0	D11	211.807928169788	CCNE1_3	61.4	IMR90p8
78.5	D11	161.934386773124	CCNE1_3	61.4	IMR90p8
79.0	D11	111.015915808201	CCNE1_3	61.4	IMR90p8
79.5	D11	64.0766205217929	CCNE1_3	61.4	IMR90p8
80.0	D11	25.091624370562	CCNE1_3	61.4	IMR90p8
80.5	D11	5.8777769485464	CCNE1_3	61.4	IMR90p8
81.0	D11	3.62336358716681	CCNE1_3	61.4	IMR90p8
81.5	D11	4.06214245018185	CCNE1_3	61.4	IMR90p8
82.0	D11	3.82627237953324	CCNE1_3	61.4	IMR90p8
82.5	D11	3.75040977317417	CCNE1_3	61.4	IMR90p8
83.0	D11	3.66243643697112	CCNE1_3	61.4	IMR90p8
83.5	D11	2.72849170825026	CCNE1_3	61.4	IMR90p8
84.0	D11	1.89671758701087	CCNE1_3	61.4	IMR90p8
84.5	D11	2.19559696387228	CCNE1_3	61.4	IMR90p8
85.0	D11	2.43703633066337	CCNE1_3	61.4	IMR90p8
85.5	D11	2.40235070672338	CCNE1_3	61.4	IMR90p8
86.0	D11	2.83719095443718	CCNE1_3	61.4	IMR90p8
86.5	D11	3.27473606009369	CCNE1_3	61.4	IMR90p8
87.0	D11	2.80409294825245	CCNE1_3	61.4	IMR90p8
87.5	D11	2.18421126399869	CCNE1_3	61.4	IMR90p8
88.0	D11	1.96347080026658	CCNE1_3	61.4	IMR90p8
88.5	D11	1.67251649624018	CCNE1_3	61.4	IMR90p8
89.0	D11	1.28244446751842	CCNE1_3	61.4	IMR90p8
89.5	D11	1.37226208430252	CCNE1_3	61.4	IMR90p8
90.0	D11	1.63387856562781	CCNE1_3	61.4	IMR90p8
90.5	D11	1.44987785267188	CCNE1_3	61.4	IMR90p8
91.0	D11	1.61186086199046	CCNE1_3	61.4	IMR90p8
91.5	D11	2.08733452349185	CCNE1_3	61.4	IMR90p8
92.0	D11	1.81325796383641	CCNE1_3	61.4	IMR90p8
92.5	D11	1.78994055217004	CCNE1_3	61.4	IMR90p8
93.0	D11	2.21003270310644	CCNE1_3	61.4	IMR90p8
93.5	D11	2.84140846499787	CCNE1_3	61.4	IMR90p8
94.0	D11	3.02296005209598	CCNE1_3	61.4	IMR90p8
94.5	D11	5.10661456043715	CCNE1_3	61.4	IMR90p8
95.0	D11	3.26112874519629	CCNE1_3	61.4	IMR90p8
55.0	E11	-14.7739981867537	CCNE1_3	59.0	IMR90p8
55.5	E11	-32.0103294046328	CCNE1_3	59.0	IMR90p8
56.0	E11	-29.5479963735072	CCNE1_3	59.0	IMR90p8
56.5	E11	-29.5479963735054	CCNE1_3	59.0	IMR90p8
57.0	E11	-29.5479963735168	CCNE1_3	59.0	IMR90p8
57.5	E11	-30.1415002559512	CCNE1_3	59.0	IMR90p8
58.0	E11	-26.4795545991452	CCNE1_3	59.0	IMR90p8
58.5	E11	-19.4521424184252	CCNE1_3	59.0	IMR90p8
59.0	E11	-13.1040796058793	CCNE1_3	59.0	IMR90p8
59.5	E11	-6.37594675387913	CCNE1_3	59.0	IMR90p8
60.0	E11	0.15403231741584	CCNE1_3	59.0	IMR90p8
60.5	E11	5.52949687899763	CCNE1_3	59.0	IMR90p8
61.0	E11	10.2089761344234	CCNE1_3	59.0	IMR90p8
61.5	E11	15.5577267569622	CCNE1_3	59.0	IMR90p8
62.0	E11	19.7823463862428	CCNE1_3	59.0	IMR90p8
62.5	E11	23.6255924749742	CCNE1_3	59.0	IMR90p8
63.0	E11	27.8400660504136	CCNE1_3	59.0	IMR90p8
63.5	E11	31.4295292619153	CCNE1_3	59.0	IMR90p8
64.0	E11	34.2410498117447	CCNE1_3	59.0	IMR90p8
64.5	E11	37.4472694293258	CCNE1_3	59.0	IMR90p8
65.0	E11	40.5594220688778	CCNE1_3	59.0	IMR90p8
65.5	E11	43.4930581754339	CCNE1_3	59.0	IMR90p8
66.0	E11	47.947045680537	CCNE1_3	59.0	IMR90p8
66.5	E11	52.5348942632583	CCNE1_3	59.0	IMR90p8
67.0	E11	56.1525290702753	CCNE1_3	59.0	IMR90p8
67.5	E11	59.3554995798789	CCNE1_3	59.0	IMR90p8
68.0	E11	62.0860801304124	CCNE1_3	59.0	IMR90p8
68.5	E11	62.8042126415016	CCNE1_3	59.0	IMR90p8
69.0	E11	62.4989791157949	CCNE1_3	59.0	IMR90p8
69.5	E11	62.3606066652675	CCNE1_3	59.0	IMR90p8
70.0	E11	62.0461102758513	CCNE1_3	59.0	IMR90p8
70.5	E11	62.098916560164	CCNE1_3	59.0	IMR90p8
71.0	E11	62.6614159712161	CCNE1_3	59.0	IMR90p8
71.5	E11	62.9052108202688	CCNE1_3	59.0	IMR90p8
72.0	E11	63.0796781732146	CCNE1_3	59.0	IMR90p8
72.5	E11	63.2905423029771	CCNE1_3	59.0	IMR90p8
73.0	E11	62.5774016772725	CCNE1_3	59.0	IMR90p8
73.5	E11	61.9454394671529	CCNE1_3	59.0	IMR90p8
74.0	E11	62.2078236370151	CCNE1_3	59.0	IMR90p8
74.5	E11	62.4775519999014	CCNE1_3	59.0	IMR90p8
75.0	E11	69.5486070039034	CCNE1_3	59.0	IMR90p8
75.5	E11	96.9194013978282	CCNE1_3	59.0	IMR90p8
76.0	E11	140.611321328554	CCNE1_3	59.0	IMR90p8
76.5	E11	185.860700533646	CCNE1_3	59.0	IMR90p8
77.0	E11	228.151425289143	CCNE1_3	59.0	IMR90p8
77.5	E11	254.705288967565	CCNE1_3	59.0	IMR90p8
78.0	E11	239.395468026084	CCNE1_3	59.0	IMR90p8
78.5	E11	188.762718858614	CCNE1_3	59.0	IMR90p8
79.0	E11	132.3083674122	CCNE1_3	59.0	IMR90p8
79.5	E11	78.7831083292376	CCNE1_3	59.0	IMR90p8
80.0	E11	33.8780362949205	CCNE1_3	59.0	IMR90p8
80.5	E11	10.9776285890575	CCNE1_3	59.0	IMR90p8
81.0	E11	6.35087160801783	CCNE1_3	59.0	IMR90p8
81.5	E11	5.13040022552576	CCNE1_3	59.0	IMR90p8
82.0	E11	3.8681080216507	CCNE1_3	59.0	IMR90p8
82.5	E11	2.88203856742598	CCNE1_3	59.0	IMR90p8
83.0	E11	1.80304811593123	CCNE1_3	59.0	IMR90p8
83.5	E11	1.63422165726303	CCNE1_3	59.0	IMR90p8
84.0	E11	2.31265342080582	CCNE1_3	59.0	IMR90p8
84.5	E11	2.85733510453048	CCNE1_3	59.0	IMR90p8
85.0	E11	3.20866350177266	CCNE1_3	59.0	IMR90p8
85.5	E11	3.37412640567504	CCNE1_3	59.0	IMR90p8
86.0	E11	2.8580396369062	CCNE1_3	59.0	IMR90p8
86.5	E11	2.09584765324695	CCNE1_3	59.0	IMR90p8
87.0	E11	1.70739771906926	CCNE1_3	59.0	IMR90p8
87.5	E11	1.55138207251986	CCNE1_3	59.0	IMR90p8
88.0	E11	1.69979094338339	CCNE1_3	59.0	IMR90p8
88.5	E11	2.28821724273962	CCNE1_3	59.0	IMR90p8
89.0	E11	2.56833864379888	CCNE1_3	59.0	IMR90p8
89.5	E11	2.35830741226829	CCNE1_3	59.0	IMR90p8
90.0	E11	2.20894735803029	CCNE1_3	59.0	IMR90p8
90.5	E11	2.04873754277207	CCNE1_3	59.0	IMR90p8
91.0	E11	1.6093369788266	CCNE1_3	59.0	IMR90p8
91.5	E11	1.15793882836317	CCNE1_3	59.0	IMR90p8
92.0	E11	1.03104177431635	CCNE1_3	59.0	IMR90p8
92.5	E11	1.11167953779136	CCNE1_3	59.0	IMR90p8
93.0	E11	0.955918745477902	CCNE1_3	59.0	IMR90p8
93.5	E11	1.89086565453619	CCNE1_3	59.0	IMR90p8
94.0	E11	2.54791511520352	CCNE1_3	59.0	IMR90p8
94.5	E11	5.11951034350841	CCNE1_3	59.0	IMR90p8
95.0	E11	3.5478155909409	CCNE1_3	59.0	IMR90p8
55.0	F11	-7.8021406449742	CCNE1_3	57.0	IMR90p8
55.5	F11	-16.9046380641112	CCNE1_3	57.0	IMR90p8
56.0	F11	-15.6042812899495	CCNE1_3	57.0	IMR90p8
56.5	F11	-15.6042812899502	CCNE1_3	57.0	IMR90p8
57.0	F11	-15.6042812899457	CCNE1_3	57.0	IMR90p8
57.5	F11	-15.7943751252825	CCNE1_3	57.0	IMR90p8
58.0	F11	-14.6791854415263	CCNE1_3	57.0	IMR90p8
58.5	F11	-12.0847790667164	CCNE1_3	57.0	IMR90p8
59.0	F11	-9.36141070384645	CCNE1_3	57.0	IMR90p8
59.5	F11	-6.06267111668876	CCNE1_3	57.0	IMR90p8
60.0	F11	-2.0817948369521	CCNE1_3	57.0	IMR90p8
60.5	F11	1.91817653626765	CCNE1_3	57.0	IMR90p8
61.0	F11	5.69269326426058	CCNE1_3	57.0	IMR90p8
61.5	F11	9.64466928118588	CCNE1_3	57.0	IMR90p8
62.0	F11	13.4707546910205	CCNE1_3	57.0	IMR90p8
62.5	F11	16.2458640095576	CCNE1_3	57.0	IMR90p8
63.0	F11	18.6430423231286	CCNE1_3	57.0	IMR90p8
63.5	F11	21.5075330087474	CCNE1_3	57.0	IMR90p8
64.0	F11	24.1744129535855	CCNE1_3	57.0	IMR90p8
64.5	F11	26.8650717614033	CCNE1_3	57.0	IMR90p8
65.0	F11	30.4158254038761	CCNE1_3	57.0	IMR90p8
65.5	F11	34.2686893448131	CCNE1_3	57.0	IMR90p8
66.0	F11	37.7648657980938	CCNE1_3	57.0	IMR90p8
66.5	F11	41.5379650058469	CCNE1_3	57.0	IMR90p8
67.0	F11	44.7353628030661	CCNE1_3	57.0	IMR90p8
67.5	F11	47.0944447087435	CCNE1_3	57.0	IMR90p8
68.0	F11	49.0438045096508	CCNE1_3	57.0	IMR90p8
68.5	F11	50.1917074164344	CCNE1_3	57.0	IMR90p8
69.0	F11	50.2670480214424	CCNE1_3	57.0	IMR90p8
69.5	F11	50.3572729457135	CCNE1_3	57.0	IMR90p8
70.0	F11	50.0261576018976	CCNE1_3	57.0	IMR90p8
70.5	F11	48.9512600496032	CCNE1_3	57.0	IMR90p8
71.0	F11	48.4800296934136	CCNE1_3	57.0	IMR90p8
71.5	F11	48.3610633873861	CCNE1_3	57.0	IMR90p8
72.0	F11	48.271670610982	CCNE1_3	57.0	IMR90p8
72.5	F11	49.3640045066657	CCNE1_3	57.0	IMR90p8
73.0	F11	52.3520724611906	CCNE1_3	57.0	IMR90p8
73.5	F11	56.7809908966979	CCNE1_3	57.0	IMR90p8
74.0	F11	63.2240223275065	CCNE1_3	57.0	IMR90p8
74.5	F11	71.3885154230532	CCNE1_3	57.0	IMR90p8
75.0	F11	81.8835741502908	CCNE1_3	57.0	IMR90p8
75.5	F11	99.8369272720648	CCNE1_3	57.0	IMR90p8
76.0	F11	122.592756784328	CCNE1_3	57.0	IMR90p8
76.5	F11	140.58166428097	CCNE1_3	57.0	IMR90p8
77.0	F11	152.20826976319	CCNE1_3	57.0	IMR90p8
77.5	F11	155.209538309583	CCNE1_3	57.0	IMR90p8
78.0	F11	137.463222093253	CCNE1_3	57.0	IMR90p8
78.5	F11	102.508266184621	CCNE1_3	57.0	IMR90p8
79.0	F11	68.4944131523075	CCNE1_3	57.0	IMR90p8
79.5	F11	39.6805831170191	CCNE1_3	57.0	IMR90p8
80.0	F11	16.2269509437683	CCNE1_3	57.0	IMR90p8
80.5	F11	4.44722680906057	CCNE1_3	57.0	IMR90p8
81.0	F11	3.73748798310089	CCNE1_3	57.0	IMR90p8
81.5	F11	4.98595017801858	CCNE1_3	57.0	IMR90p8
82.0	F11	4.98061687179938	CCNE1_3	57.0	IMR90p8
82.5	F11	4.60366999818848	CCNE1_3	57.0	IMR90p8
83.0	F11	4.33289777694063	CCNE1_3	57.0	IMR90p8
83.5	F11	3.49313777111189	CCNE1_3	57.0	IMR90p8
84.0	F11	1.83667400052076	CCNE1_3	57.0	IMR90p8
84.5	F11	0.79650538780237	CCNE1_3	57.0	IMR90p8
85.0	F11	0.878904438023199	CCNE1_3	57.0	IMR90p8
85.5	F11	1.13639131159783	CCNE1_3	57.0	IMR90p8
86.0	F11	1.50523107864996	CCNE1_3	57.0	IMR90p8
86.5	F11	2.65489545267837	CCNE1_3	57.0	IMR90p8
87.0	F11	3.37217031370841	CCNE1_3	57.0	IMR90p8
87.5	F11	3.12221652076562	CCNE1_3	57.0	IMR90p8
88.0	F11	2.97759343338862	CCNE1_3	57.0	IMR90p8
88.5	F11	2.68912350571497	CCNE1_3	57.0	IMR90p8
89.0	F11	1.97689646876984	CCNE1_3	57.0	IMR90p8
89.5	F11	1.83954412764172	CCNE1_3	57.0	IMR90p8
90.0	F11	1.84827404137224	CCNE1_3	57.0	IMR90p8
90.5	F11	1.30593051892816	CCNE1_3	57.0	IMR90p8
91.0	F11	1.12635198851285	CCNE1_3	57.0	IMR90p8
91.5	F11	1.0674618053921	CCNE1_3	57.0	IMR90p8
92.0	F11	0.760122603622733	CCNE1_3	57.0	IMR90p8
92.5	F11	0.975718371998084	CCNE1_3	57.0	IMR90p8
93.0	F11	1.38400443583629	CCNE1_3	57.0	IMR90p8
93.5	F11	2.21709074188749	CCNE1_3	57.0	IMR90p8
94.0	F11	2.77126878449246	CCNE1_3	57.0	IMR90p8
94.5	F11	4.75021564610699	CCNE1_3	57.0	IMR90p8
95.0	F11	2.98097259397684	CCNE1_3	57.0	IMR90p8
55.0	G11	-8.65936338667802	CCNE1_3	55.7	IMR90p8
55.5	G11	-18.7619540044693	CCNE1_3	55.7	IMR90p8
56.0	G11	-17.3187267733563	CCNE1_3	55.7	IMR90p8
56.5	G11	-17.3187267733546	CCNE1_3	55.7	IMR90p8
57.0	G11	-17.3187267733693	CCNE1_3	55.7	IMR90p8
57.5	G11	-18.0638093622488	CCNE1_3	55.7	IMR90p8
58.0	G11	-13.4535743129517	CCNE1_3	55.7	IMR90p8
58.5	G11	-4.47277746183954	CCNE1_3	55.7	IMR90p8
59.0	G11	1.81236762806236	CCNE1_3	55.7	IMR90p8
59.5	G11	7.66891889348631	CCNE1_3	55.7	IMR90p8
60.0	G11	13.5831645384216	CCNE1_3	55.7	IMR90p8
60.5	G11	17.3569949068616	CCNE1_3	55.7	IMR90p8
61.0	G11	19.8562976055906	CCNE1_3	55.7	IMR90p8
61.5	G11	22.4460909016566	CCNE1_3	55.7	IMR90p8
62.0	G11	24.1349068331244	CCNE1_3	55.7	IMR90p8
62.5	G11	24.7325383413959	CCNE1_3	55.7	IMR90p8
63.0	G11	25.804313081738	CCNE1_3	55.7	IMR90p8
63.5	G11	26.5233956617813	CCNE1_3	55.7	IMR90p8
64.0	G11	26.3853252951868	CCNE1_3	55.7	IMR90p8
64.5	G11	27.1927869975121	CCNE1_3	55.7	IMR90p8
65.0	G11	28.4798535522508	CCNE1_3	55.7	IMR90p8
65.5	G11	29.8469967824446	CCNE1_3	55.7	IMR90p8
66.0	G11	32.1255852739389	CCNE1_3	55.7	IMR90p8
66.5	G11	35.1907940517926	CCNE1_3	55.7	IMR90p8
67.0	G11	37.6850591586036	CCNE1_3	55.7	IMR90p8
67.5	G11	39.7267902185259	CCNE1_3	55.7	IMR90p8
68.0	G11	41.3675921450613	CCNE1_3	55.7	IMR90p8
68.5	G11	42.0783311871439	CCNE1_3	55.7	IMR90p8
69.0	G11	42.508378446566	CCNE1_3	55.7	IMR90p8
69.5	G11	42.9381496728929	CCNE1_3	55.7	IMR90p8
70.0	G11	43.078948261823	CCNE1_3	55.7	IMR90p8
70.5	G11	43.0200127574639	CCNE1_3	55.7	IMR90p8
71.0	G11	43.3982265238258	CCNE1_3	55.7	IMR90p8
71.5	G11	43.262874011066	CCNE1_3	55.7	IMR90p8
72.0	G11	43.0689881909071	CCNE1_3	55.7	IMR90p8
72.5	G11	43.4935569662011	CCNE1_3	55.7	IMR90p8
73.0	G11	43.583259343031	CCNE1_3	55.7	IMR90p8
73.5	G11	43.2508570133425	CCNE1_3	55.7	IMR90p8
74.0	G11	43.2652167328915	CCNE1_3	55.7	IMR90p8
74.5	G11	43.3914238830881	CCNE1_3	55.7	IMR90p8
75.0	G11	46.946883016214	CCNE1_3	55.7	IMR90p8
75.5	G11	63.3422194086859	CCNE1_3	55.7	IMR90p8
76.0	G11	89.9919524733033	CCNE1_3	55.7	IMR90p8
76.5	G11	116.865566876217	CCNE1_3	55.7	IMR90p8
77.0	G11	141.130734817668	CCNE1_3	55.7	IMR90p8
77.5	G11	155.945268273862	CCNE1_3	55.7	IMR90p8
78.0	G11	144.59510929999	CCNE1_3	55.7	IMR90p8
78.5	G11	111.674329026699	CCNE1_3	55.7	IMR90p8
79.0	G11	76.9034620811278	CCNE1_3	55.7	IMR90p8
79.5	G11	45.1824045863739	CCNE1_3	55.7	IMR90p8
80.0	G11	19.1180543128885	CCNE1_3	55.7	IMR90p8
80.5	G11	6.38898711992908	CCNE1_3	55.7	IMR90p8
81.0	G11	5.07971624601294	CCNE1_3	55.7	IMR90p8
81.5	G11	5.34192382335516	CCNE1_3	55.7	IMR90p8
82.0	G11	4.67352875847217	CCNE1_3	55.7	IMR90p8
82.5	G11	3.94171305710745	CCNE1_3	55.7	IMR90p8
83.0	G11	3.75231549343562	CCNE1_3	55.7	IMR90p8
83.5	G11	3.45198647126648	CCNE1_3	55.7	IMR90p8
84.0	G11	2.96908871914462	CCNE1_3	55.7	IMR90p8
84.5	G11	3.1093188626142	CCNE1_3	55.7	IMR90p8
85.0	G11	3.10364429412272	CCNE1_3	55.7	IMR90p8
85.5	G11	2.82686528397329	CCNE1_3	55.7	IMR90p8
86.0	G11	2.73081449785263	CCNE1_3	55.7	IMR90p8
86.5	G11	2.49037526959233	CCNE1_3	55.7	IMR90p8
87.0	G11	2.02609620181647	CCNE1_3	55.7	IMR90p8
87.5	G11	1.76417261058594	CCNE1_3	55.7	IMR90p8
88.0	G11	1.54454270455511	CCNE1_3	55.7	IMR90p8
88.5	G11	1.52986374336302	CCNE1_3	55.7	IMR90p8
89.0	G11	1.85711973459775	CCNE1_3	55.7	IMR90p8
89.5	G11	1.94082849801202	CCNE1_3	55.7	IMR90p8
90.0	G11	1.86248725587484	CCNE1_3	55.7	IMR90p8
90.5	G11	1.90267759878247	CCNE1_3	55.7	IMR90p8
91.0	G11	1.92624486497647	CCNE1_3	55.7	IMR90p8
91.5	G11	1.68497356932585	CCNE1_3	55.7	IMR90p8
92.0	G11	1.58761715947139	CCNE1_3	55.7	IMR90p8
92.5	G11	2.24043708647099	CCNE1_3	55.7	IMR90p8
93.0	G11	2.54638894789036	CCNE1_3	55.7	IMR90p8
93.5	G11	2.87797348035684	CCNE1_3	55.7	IMR90p8
94.0	G11	3.61732598853621	CCNE1_3	55.7	IMR90p8
94.5	G11	4.94478231707888	CCNE1_3	55.7	IMR90p8
95.0	G11	2.62186813895812	CCNE1_3	55.7	IMR90p8
55.0	H11	-1.52429391191436	CCNE1_3	55.0	IMR90p8
55.5	H11	-3.30263680914777	CCNE1_3	55.0	IMR90p8
56.0	H11	-3.04858782382871	CCNE1_3	55.0	IMR90p8
56.5	H11	-3.04858782382757	CCNE1_3	55.0	IMR90p8
57.0	H11	-3.04858782383667	CCNE1_3	55.0	IMR90p8
57.5	H11	-3.10605815716121	CCNE1_3	55.0	IMR90p8
58.0	H11	-2.82209833181685	CCNE1_3	55.0	IMR90p8
58.5	H11	-1.73143744600316	CCNE1_3	55.0	IMR90p8
59.0	H11	-0.0872351196330783	CCNE1_3	55.0	IMR90p8
59.5	H11	1.40397503349868	CCNE1_3	55.0	IMR90p8
60.0	H11	2.51756839175994	CCNE1_3	55.0	IMR90p8
60.5	H11	5.06494217476268	CCNE1_3	55.0	IMR90p8
61.0	H11	8.28479616626362	CCNE1_3	55.0	IMR90p8
61.5	H11	10.5922788217406	CCNE1_3	55.0	IMR90p8
62.0	H11	12.7954924646161	CCNE1_3	55.0	IMR90p8
62.5	H11	15.4681313090094	CCNE1_3	55.0	IMR90p8
63.0	H11	17.2162960050333	CCNE1_3	55.0	IMR90p8
63.5	H11	18.7182346643432	CCNE1_3	55.0	IMR90p8
64.0	H11	21.2792619270552	CCNE1_3	55.0	IMR90p8
64.5	H11	24.2685507984295	CCNE1_3	55.0	IMR90p8
65.0	H11	26.830412178499	CCNE1_3	55.0	IMR90p8
65.5	H11	29.4439230904748	CCNE1_3	55.0	IMR90p8
66.0	H11	32.4212935555896	CCNE1_3	55.0	IMR90p8
66.5	H11	34.8607988787544	CCNE1_3	55.0	IMR90p8
67.0	H11	36.7883637073925	CCNE1_3	55.0	IMR90p8
67.5	H11	38.1708154946813	CCNE1_3	55.0	IMR90p8
68.0	H11	39.3224008141	CCNE1_3	55.0	IMR90p8
68.5	H11	39.5131785206706	CCNE1_3	55.0	IMR90p8
69.0	H11	38.9340874356142	CCNE1_3	55.0	IMR90p8
69.5	H11	37.9154427681404	CCNE1_3	55.0	IMR90p8
70.0	H11	37.5681989308871	CCNE1_3	55.0	IMR90p8
70.5	H11	37.8281188011139	CCNE1_3	55.0	IMR90p8
71.0	H11	37.8157154009308	CCNE1_3	55.0	IMR90p8
71.5	H11	38.3809454671343	CCNE1_3	55.0	IMR90p8
72.0	H11	39.8664994560309	CCNE1_3	55.0	IMR90p8
72.5	H11	41.6316871928044	CCNE1_3	55.0	IMR90p8
73.0	H11	44.1778899274804	CCNE1_3	55.0	IMR90p8
73.5	H11	49.7917373419928	CCNE1_3	55.0	IMR90p8
74.0	H11	57.7701283604068	CCNE1_3	55.0	IMR90p8
74.5	H11	65.8756299653378	CCNE1_3	55.0	IMR90p8
75.0	H11	73.5199154055867	CCNE1_3	55.0	IMR90p8
75.5	H11	83.3072915768345	CCNE1_3	55.0	IMR90p8
76.0	H11	92.7031857874598	CCNE1_3	55.0	IMR90p8
76.5	H11	96.255095827605	CCNE1_3	55.0	IMR90p8
77.0	H11	95.9672403445084	CCNE1_3	55.0	IMR90p8
77.5	H11	92.921116850052	CCNE1_3	55.0	IMR90p8
78.0	H11	80.1441550343538	CCNE1_3	55.0	IMR90p8
78.5	H11	59.2064923317287	CCNE1_3	55.0	IMR90p8
79.0	H11	40.3368057159879	CCNE1_3	55.0	IMR90p8
79.5	H11	25.0116652695997	CCNE1_3	55.0	IMR90p8
80.0	H11	12.2830974739745	CCNE1_3	55.0	IMR90p8
80.5	H11	5.20767560276721	CCNE1_3	55.0	IMR90p8
81.0	H11	4.05646427303026	CCNE1_3	55.0	IMR90p8
81.5	H11	4.36944066914356	CCNE1_3	55.0	IMR90p8
82.0	H11	3.88308049910853	CCNE1_3	55.0	IMR90p8
82.5	H11	3.02105552106696	CCNE1_3	55.0	IMR90p8
83.0	H11	2.69033594454459	CCNE1_3	55.0	IMR90p8
83.5	H11	2.33503986303646	CCNE1_3	55.0	IMR90p8
84.0	H11	1.78676724880125	CCNE1_3	55.0	IMR90p8
84.5	H11	2.06883340156037	CCNE1_3	55.0	IMR90p8
85.0	H11	2.63286674895926	CCNE1_3	55.0	IMR90p8
85.5	H11	3.12475600674264	CCNE1_3	55.0	IMR90p8
86.0	H11	3.33367140209862	CCNE1_3	55.0	IMR90p8
86.5	H11	3.46474523420312	CCNE1_3	55.0	IMR90p8
87.0	H11	3.05465728458222	CCNE1_3	55.0	IMR90p8
87.5	H11	2.34075866705331	CCNE1_3	55.0	IMR90p8
88.0	H11	1.90854163084066	CCNE1_3	55.0	IMR90p8
88.5	H11	2.03545714197031	CCNE1_3	55.0	IMR90p8
89.0	H11	1.95828512467131	CCNE1_3	55.0	IMR90p8
89.5	H11	1.50390011856126	CCNE1_3	55.0	IMR90p8
90.0	H11	1.71886469643528	CCNE1_3	55.0	IMR90p8
90.5	H11	1.52876234323395	CCNE1_3	55.0	IMR90p8
91.0	H11	0.970066355762242	CCNE1_3	55.0	IMR90p8
91.5	H11	0.844638481091351	CCNE1_3	55.0	IMR90p8
92.0	H11	1.17581561096483	CCNE1_3	55.0	IMR90p8
92.5	H11	1.14499110324596	CCNE1_3	55.0	IMR90p8
93.0	H11	1.44673054150832	CCNE1_3	55.0	IMR90p8
93.5	H11	2.18986228764163	CCNE1_3	55.0	IMR90p8
94.0	H11	2.35720737003618	CCNE1_3	55.0	IMR90p8
94.5	H11	3.38002407600521	CCNE1_3	55.0	IMR90p8
95.0	H11	1.96091233634849	CCNE1_3	55.0	IMR90p8
