# Supplementary material for: Primer PICKR: literature-mined scoring platform for robust RT–qPCR primers
Source: Nat Commun. 2026 May 28;17:6938. doi: 10.1038/s41467-026-73648-2 (PMC13388996; doi:10.1038/s41467-026-73648-2)
Supplement: Supplementary file 11 — Source Data [file 41467_2026_73648_MOESM11_ESM.zip › Suppl_Fig_S18/amplification_data_CCL2_3.csv]

Cycle	Well	Fluorescence	Target	melt temp	Replicate
1	A5	-7.55	CCL2_3	65.0	IMR90p2
2	A5	-3.46	CCL2_3	65.0	IMR90p2
3	A5	1.57	CCL2_3	65.0	IMR90p2
4	A5	-0.13	CCL2_3	65.0	IMR90p2
5	A5	3.77	CCL2_3	65.0	IMR90p2
6	A5	0.4	CCL2_3	65.0	IMR90p2
7	A5	2.03	CCL2_3	65.0	IMR90p2
8	A5	-1.08	CCL2_3	65.0	IMR90p2
9	A5	-0.85	CCL2_3	65.0	IMR90p2
10	A5	-2.18	CCL2_3	65.0	IMR90p2
11	A5	2.07	CCL2_3	65.0	IMR90p2
12	A5	-1.48	CCL2_3	65.0	IMR90p2
13	A5	-0.43	CCL2_3	65.0	IMR90p2
14	A5	-1.28	CCL2_3	65.0	IMR90p2
15	A5	-2.69	CCL2_3	65.0	IMR90p2
16	A5	-0.47	CCL2_3	65.0	IMR90p2
17	A5	-2.65	CCL2_3	65.0	IMR90p2
18	A5	2.84	CCL2_3	65.0	IMR90p2
19	A5	1.38	CCL2_3	65.0	IMR90p2
20	A5	2.23	CCL2_3	65.0	IMR90p2
21	A5	2.74	CCL2_3	65.0	IMR90p2
22	A5	11.84	CCL2_3	65.0	IMR90p2
23	A5	26.33	CCL2_3	65.0	IMR90p2
24	A5	59.28	CCL2_3	65.0	IMR90p2
25	A5	116.6	CCL2_3	65.0	IMR90p2
26	A5	203.87	CCL2_3	65.0	IMR90p2
27	A5	323.55	CCL2_3	65.0	IMR90p2
28	A5	451.49	CCL2_3	65.0	IMR90p2
29	A5	580.52	CCL2_3	65.0	IMR90p2
30	A5	708.08	CCL2_3	65.0	IMR90p2
31	A5	826.36	CCL2_3	65.0	IMR90p2
32	A5	933.92	CCL2_3	65.0	IMR90p2
33	A5	1029.41	CCL2_3	65.0	IMR90p2
34	A5	1118.07	CCL2_3	65.0	IMR90p2
35	A5	1198.13	CCL2_3	65.0	IMR90p2
36	A5	1271.14	CCL2_3	65.0	IMR90p2
37	A5	1336.75	CCL2_3	65.0	IMR90p2
38	A5	1396.47	CCL2_3	65.0	IMR90p2
39	A5	1450.38	CCL2_3	65.0	IMR90p2
40	A5	1500.23	CCL2_3	65.0	IMR90p2
1	B5	3.52	CCL2_3	64.5	IMR90p2
2	B5	1.34	CCL2_3	64.5	IMR90p2
3	B5	-1.41	CCL2_3	64.5	IMR90p2
4	B5	1.95	CCL2_3	64.5	IMR90p2
5	B5	2.4	CCL2_3	64.5	IMR90p2
6	B5	2.11	CCL2_3	64.5	IMR90p2
7	B5	-0.64	CCL2_3	64.5	IMR90p2
8	B5	0.41	CCL2_3	64.5	IMR90p2
9	B5	-0.57	CCL2_3	64.5	IMR90p2
10	B5	2.82	CCL2_3	64.5	IMR90p2
11	B5	0.75	CCL2_3	64.5	IMR90p2
12	B5	0.8	CCL2_3	64.5	IMR90p2
13	B5	-4.77	CCL2_3	64.5	IMR90p2
14	B5	-1.61	CCL2_3	64.5	IMR90p2
15	B5	-0.77	CCL2_3	64.5	IMR90p2
16	B5	-1.67	CCL2_3	64.5	IMR90p2
17	B5	-3.19	CCL2_3	64.5	IMR90p2
18	B5	2.14	CCL2_3	64.5	IMR90p2
19	B5	-0.86	CCL2_3	64.5	IMR90p2
20	B5	-0.33	CCL2_3	64.5	IMR90p2
21	B5	7.14	CCL2_3	64.5	IMR90p2
22	B5	20.92	CCL2_3	64.5	IMR90p2
23	B5	43.11	CCL2_3	64.5	IMR90p2
24	B5	88.9	CCL2_3	64.5	IMR90p2
25	B5	171.13	CCL2_3	64.5	IMR90p2
26	B5	288.32	CCL2_3	64.5	IMR90p2
27	B5	433.92	CCL2_3	64.5	IMR90p2
28	B5	579.67	CCL2_3	64.5	IMR90p2
29	B5	719.27	CCL2_3	64.5	IMR90p2
30	B5	850.84	CCL2_3	64.5	IMR90p2
31	B5	967.86	CCL2_3	64.5	IMR90p2
32	B5	1072.96	CCL2_3	64.5	IMR90p2
33	B5	1169.02	CCL2_3	64.5	IMR90p2
34	B5	1256.54	CCL2_3	64.5	IMR90p2
35	B5	1336.19	CCL2_3	64.5	IMR90p2
36	B5	1407.55	CCL2_3	64.5	IMR90p2
37	B5	1470.86	CCL2_3	64.5	IMR90p2
38	B5	1528.41	CCL2_3	64.5	IMR90p2
39	B5	1580.25	CCL2_3	64.5	IMR90p2
40	B5	1630.03	CCL2_3	64.5	IMR90p2
1	C5	0.78	CCL2_3	63.3	IMR90p2
2	C5	3.62	CCL2_3	63.3	IMR90p2
3	C5	-1.02	CCL2_3	63.3	IMR90p2
4	C5	-3.37	CCL2_3	63.3	IMR90p2
5	C5	5.8	CCL2_3	63.3	IMR90p2
6	C5	3.57	CCL2_3	63.3	IMR90p2
7	C5	2.2	CCL2_3	63.3	IMR90p2
8	C5	-0.65	CCL2_3	63.3	IMR90p2
9	C5	0.99	CCL2_3	63.3	IMR90p2
10	C5	3.49	CCL2_3	63.3	IMR90p2
11	C5	1.83	CCL2_3	63.3	IMR90p2
12	C5	-1.04	CCL2_3	63.3	IMR90p2
13	C5	-4.37	CCL2_3	63.3	IMR90p2
14	C5	-1.73	CCL2_3	63.3	IMR90p2
15	C5	-1.7	CCL2_3	63.3	IMR90p2
16	C5	-4.96	CCL2_3	63.3	IMR90p2
17	C5	-3.11	CCL2_3	63.3	IMR90p2
18	C5	-2.25	CCL2_3	63.3	IMR90p2
19	C5	-0.72	CCL2_3	63.3	IMR90p2
20	C5	1.52	CCL2_3	63.3	IMR90p2
21	C5	11.2	CCL2_3	63.3	IMR90p2
22	C5	28.93	CCL2_3	63.3	IMR90p2
23	C5	60.1	CCL2_3	63.3	IMR90p2
24	C5	115.51	CCL2_3	63.3	IMR90p2
25	C5	218.93	CCL2_3	63.3	IMR90p2
26	C5	368.38	CCL2_3	63.3	IMR90p2
27	C5	537.36	CCL2_3	63.3	IMR90p2
28	C5	705.07	CCL2_3	63.3	IMR90p2
29	C5	863.42	CCL2_3	63.3	IMR90p2
30	C5	1010.03	CCL2_3	63.3	IMR90p2
31	C5	1137.27	CCL2_3	63.3	IMR90p2
32	C5	1253.27	CCL2_3	63.3	IMR90p2
33	C5	1354.48	CCL2_3	63.3	IMR90p2
34	C5	1447.37	CCL2_3	63.3	IMR90p2
35	C5	1531.56	CCL2_3	63.3	IMR90p2
36	C5	1607.3	CCL2_3	63.3	IMR90p2
37	C5	1678.82	CCL2_3	63.3	IMR90p2
38	C5	1740.57	CCL2_3	63.3	IMR90p2
39	C5	1799.2	CCL2_3	63.3	IMR90p2
40	C5	1854.01	CCL2_3	63.3	IMR90p2
1	D5	1.34	CCL2_3	61.4	IMR90p2
2	D5	4.32	CCL2_3	61.4	IMR90p2
3	D5	2.88	CCL2_3	61.4	IMR90p2
4	D5	1.28	CCL2_3	61.4	IMR90p2
5	D5	2.48	CCL2_3	61.4	IMR90p2
6	D5	-0.47	CCL2_3	61.4	IMR90p2
7	D5	-0.7	CCL2_3	61.4	IMR90p2
8	D5	4.1	CCL2_3	61.4	IMR90p2
9	D5	0.09	CCL2_3	61.4	IMR90p2
10	D5	-3.05	CCL2_3	61.4	IMR90p2
11	D5	-0.27	CCL2_3	61.4	IMR90p2
12	D5	0.19	CCL2_3	61.4	IMR90p2
13	D5	-0.64	CCL2_3	61.4	IMR90p2
14	D5	-1.89	CCL2_3	61.4	IMR90p2
15	D5	-2.66	CCL2_3	61.4	IMR90p2
16	D5	-3.43	CCL2_3	61.4	IMR90p2
17	D5	-3.45	CCL2_3	61.4	IMR90p2
18	D5	-5.56	CCL2_3	61.4	IMR90p2
19	D5	2.84	CCL2_3	61.4	IMR90p2
20	D5	1.02	CCL2_3	61.4	IMR90p2
21	D5	11.8	CCL2_3	61.4	IMR90p2
22	D5	26.14	CCL2_3	61.4	IMR90p2
23	D5	58.16	CCL2_3	61.4	IMR90p2
24	D5	120.25	CCL2_3	61.4	IMR90p2
25	D5	220.94	CCL2_3	61.4	IMR90p2
26	D5	371.59	CCL2_3	61.4	IMR90p2
27	D5	546.59	CCL2_3	61.4	IMR90p2
28	D5	720.1	CCL2_3	61.4	IMR90p2
29	D5	889.35	CCL2_3	61.4	IMR90p2
30	D5	1043.58	CCL2_3	61.4	IMR90p2
31	D5	1183.76	CCL2_3	61.4	IMR90p2
32	D5	1308.71	CCL2_3	61.4	IMR90p2
33	D5	1419.15	CCL2_3	61.4	IMR90p2
34	D5	1521.37	CCL2_3	61.4	IMR90p2
35	D5	1614.3	CCL2_3	61.4	IMR90p2
36	D5	1700.2	CCL2_3	61.4	IMR90p2
37	D5	1774.95	CCL2_3	61.4	IMR90p2
38	D5	1843.29	CCL2_3	61.4	IMR90p2
39	D5	1907.19	CCL2_3	61.4	IMR90p2
40	D5	1967.17	CCL2_3	61.4	IMR90p2
1	E5	7.75	CCL2_3	59.0	IMR90p2
2	E5	2.8	CCL2_3	59.0	IMR90p2
3	E5	1.07	CCL2_3	59.0	IMR90p2
4	E5	-2.71	CCL2_3	59.0	IMR90p2
5	E5	-3.56	CCL2_3	59.0	IMR90p2
6	E5	6.56	CCL2_3	59.0	IMR90p2
7	E5	2.68	CCL2_3	59.0	IMR90p2
8	E5	1.82	CCL2_3	59.0	IMR90p2
9	E5	1.54	CCL2_3	59.0	IMR90p2
10	E5	2.98	CCL2_3	59.0	IMR90p2
11	E5	-1.0	CCL2_3	59.0	IMR90p2
12	E5	1.38	CCL2_3	59.0	IMR90p2
13	E5	-3.82	CCL2_3	59.0	IMR90p2
14	E5	-0.64	CCL2_3	59.0	IMR90p2
15	E5	-1.85	CCL2_3	59.0	IMR90p2
16	E5	3.24	CCL2_3	59.0	IMR90p2
17	E5	-0.86	CCL2_3	59.0	IMR90p2
18	E5	3.04	CCL2_3	59.0	IMR90p2
19	E5	-2.07	CCL2_3	59.0	IMR90p2
20	E5	3.17	CCL2_3	59.0	IMR90p2
21	E5	7.12	CCL2_3	59.0	IMR90p2
22	E5	17.98	CCL2_3	59.0	IMR90p2
23	E5	38.37	CCL2_3	59.0	IMR90p2
24	E5	85.59	CCL2_3	59.0	IMR90p2
25	E5	158.37	CCL2_3	59.0	IMR90p2
26	E5	273.09	CCL2_3	59.0	IMR90p2
27	E5	427.59	CCL2_3	59.0	IMR90p2
28	E5	584.52	CCL2_3	59.0	IMR90p2
29	E5	735.13	CCL2_3	59.0	IMR90p2
30	E5	879.46	CCL2_3	59.0	IMR90p2
31	E5	1008.51	CCL2_3	59.0	IMR90p2
32	E5	1129.7	CCL2_3	59.0	IMR90p2
33	E5	1239.38	CCL2_3	59.0	IMR90p2
34	E5	1341.09	CCL2_3	59.0	IMR90p2
35	E5	1431.85	CCL2_3	59.0	IMR90p2
36	E5	1515.28	CCL2_3	59.0	IMR90p2
37	E5	1589.68	CCL2_3	59.0	IMR90p2
38	E5	1659.93	CCL2_3	59.0	IMR90p2
39	E5	1721.82	CCL2_3	59.0	IMR90p2
40	E5	1782.23	CCL2_3	59.0	IMR90p2
1	F5	-1.25	CCL2_3	57.0	IMR90p2
2	F5	-0.97	CCL2_3	57.0	IMR90p2
3	F5	5.43	CCL2_3	57.0	IMR90p2
4	F5	-1.77	CCL2_3	57.0	IMR90p2
5	F5	6.03	CCL2_3	57.0	IMR90p2
6	F5	-0.96	CCL2_3	57.0	IMR90p2
7	F5	2.66	CCL2_3	57.0	IMR90p2
8	F5	1.42	CCL2_3	57.0	IMR90p2
9	F5	0.0	CCL2_3	57.0	IMR90p2
10	F5	-2.74	CCL2_3	57.0	IMR90p2
11	F5	-3.25	CCL2_3	57.0	IMR90p2
12	F5	0.41	CCL2_3	57.0	IMR90p2
13	F5	-0.45	CCL2_3	57.0	IMR90p2
14	F5	-3.84	CCL2_3	57.0	IMR90p2
15	F5	-5.13	CCL2_3	57.0	IMR90p2
16	F5	-1.31	CCL2_3	57.0	IMR90p2
17	F5	-2.51	CCL2_3	57.0	IMR90p2
18	F5	-1.2	CCL2_3	57.0	IMR90p2
19	F5	-3.73	CCL2_3	57.0	IMR90p2
20	F5	2.45	CCL2_3	57.0	IMR90p2
21	F5	8.18	CCL2_3	57.0	IMR90p2
22	F5	6.59	CCL2_3	57.0	IMR90p2
23	F5	32.26	CCL2_3	57.0	IMR90p2
24	F5	66.2	CCL2_3	57.0	IMR90p2
25	F5	128.38	CCL2_3	57.0	IMR90p2
26	F5	237.2	CCL2_3	57.0	IMR90p2
27	F5	377.81	CCL2_3	57.0	IMR90p2
28	F5	535.81	CCL2_3	57.0	IMR90p2
29	F5	690.04	CCL2_3	57.0	IMR90p2
30	F5	840.52	CCL2_3	57.0	IMR90p2
31	F5	980.97	CCL2_3	57.0	IMR90p2
32	F5	1113.03	CCL2_3	57.0	IMR90p2
33	F5	1234.16	CCL2_3	57.0	IMR90p2
34	F5	1344.53	CCL2_3	57.0	IMR90p2
35	F5	1447.8	CCL2_3	57.0	IMR90p2
36	F5	1541.11	CCL2_3	57.0	IMR90p2
37	F5	1627.9	CCL2_3	57.0	IMR90p2
38	F5	1705.57	CCL2_3	57.0	IMR90p2
39	F5	1777.21	CCL2_3	57.0	IMR90p2
40	F5	1843.28	CCL2_3	57.0	IMR90p2
1	G5	11.78	CCL2_3	55.7	IMR90p2
2	G5	6.88	CCL2_3	55.7	IMR90p2
3	G5	6.9	CCL2_3	55.7	IMR90p2
4	G5	4.13	CCL2_3	55.7	IMR90p2
5	G5	1.09	CCL2_3	55.7	IMR90p2
6	G5	-1.86	CCL2_3	55.7	IMR90p2
7	G5	1.8	CCL2_3	55.7	IMR90p2
8	G5	-2.91	CCL2_3	55.7	IMR90p2
9	G5	-2.75	CCL2_3	55.7	IMR90p2
10	G5	2.22	CCL2_3	55.7	IMR90p2
11	G5	-0.59	CCL2_3	55.7	IMR90p2
12	G5	-3.42	CCL2_3	55.7	IMR90p2
13	G5	-1.96	CCL2_3	55.7	IMR90p2
14	G5	-2.63	CCL2_3	55.7	IMR90p2
15	G5	-2.1	CCL2_3	55.7	IMR90p2
16	G5	1.02	CCL2_3	55.7	IMR90p2
17	G5	-4.28	CCL2_3	55.7	IMR90p2
18	G5	-2.95	CCL2_3	55.7	IMR90p2
19	G5	-2.18	CCL2_3	55.7	IMR90p2
20	G5	-0.12	CCL2_3	55.7	IMR90p2
21	G5	8.14	CCL2_3	55.7	IMR90p2
22	G5	7.89	CCL2_3	55.7	IMR90p2
23	G5	26.28	CCL2_3	55.7	IMR90p2
24	G5	52.24	CCL2_3	55.7	IMR90p2
25	G5	112.5	CCL2_3	55.7	IMR90p2
26	G5	196.13	CCL2_3	55.7	IMR90p2
27	G5	323.07	CCL2_3	55.7	IMR90p2
28	G5	469.13	CCL2_3	55.7	IMR90p2
29	G5	618.26	CCL2_3	55.7	IMR90p2
30	G5	765.18	CCL2_3	55.7	IMR90p2
31	G5	902.95	CCL2_3	55.7	IMR90p2
32	G5	1029.86	CCL2_3	55.7	IMR90p2
33	G5	1149.46	CCL2_3	55.7	IMR90p2
34	G5	1261.71	CCL2_3	55.7	IMR90p2
35	G5	1367.89	CCL2_3	55.7	IMR90p2
36	G5	1461.83	CCL2_3	55.7	IMR90p2
37	G5	1548.55	CCL2_3	55.7	IMR90p2
38	G5	1629.8	CCL2_3	55.7	IMR90p2
39	G5	1705.83	CCL2_3	55.7	IMR90p2
40	G5	1774.3	CCL2_3	55.7	IMR90p2
1	H5	-9.99	CCL2_3	55.0	IMR90p2
2	H5	-5.43	CCL2_3	55.0	IMR90p2
3	H5	-5.34	CCL2_3	55.0	IMR90p2
4	H5	-0.66	CCL2_3	55.0	IMR90p2
5	H5	0.65	CCL2_3	55.0	IMR90p2
6	H5	1.0	CCL2_3	55.0	IMR90p2
7	H5	4.61	CCL2_3	55.0	IMR90p2
8	H5	2.97	CCL2_3	55.0	IMR90p2
9	H5	2.52	CCL2_3	55.0	IMR90p2
10	H5	2.28	CCL2_3	55.0	IMR90p2
11	H5	3.34	CCL2_3	55.0	IMR90p2
12	H5	-3.37	CCL2_3	55.0	IMR90p2
13	H5	1.6	CCL2_3	55.0	IMR90p2
14	H5	-4.41	CCL2_3	55.0	IMR90p2
15	H5	1.09	CCL2_3	55.0	IMR90p2
16	H5	3.74	CCL2_3	55.0	IMR90p2
17	H5	0.39	CCL2_3	55.0	IMR90p2
18	H5	-0.39	CCL2_3	55.0	IMR90p2
19	H5	-1.53	CCL2_3	55.0	IMR90p2
20	H5	-1.47	CCL2_3	55.0	IMR90p2
21	H5	2.17	CCL2_3	55.0	IMR90p2
22	H5	10.14	CCL2_3	55.0	IMR90p2
23	H5	24.77	CCL2_3	55.0	IMR90p2
24	H5	41.33	CCL2_3	55.0	IMR90p2
25	H5	83.43	CCL2_3	55.0	IMR90p2
26	H5	156.86	CCL2_3	55.0	IMR90p2
27	H5	264.2	CCL2_3	55.0	IMR90p2
28	H5	393.3	CCL2_3	55.0	IMR90p2
29	H5	530.58	CCL2_3	55.0	IMR90p2
30	H5	665.88	CCL2_3	55.0	IMR90p2
31	H5	794.33	CCL2_3	55.0	IMR90p2
32	H5	917.96	CCL2_3	55.0	IMR90p2
33	H5	1032.15	CCL2_3	55.0	IMR90p2
34	H5	1138.45	CCL2_3	55.0	IMR90p2
35	H5	1235.6	CCL2_3	55.0	IMR90p2
36	H5	1326.69	CCL2_3	55.0	IMR90p2
37	H5	1411.03	CCL2_3	55.0	IMR90p2
38	H5	1490.06	CCL2_3	55.0	IMR90p2
39	H5	1561.15	CCL2_3	55.0	IMR90p2
40	H5	1628.3	CCL2_3	55.0	IMR90p2
1	A5	-7.31795145922979	CCL2_3	65.0	IMR90p11
2	A5	-7.7062650198136	CCL2_3	65.0	IMR90p11
3	A5	-8.00188926629107	CCL2_3	65.0	IMR90p11
4	A5	-8.62580995445933	CCL2_3	65.0	IMR90p11
5	A5	-5.54390951549658	CCL2_3	65.0	IMR90p11
6	A5	-5.95819471742107	CCL2_3	65.0	IMR90p11
7	A5	12.556949027015	CCL2_3	65.0	IMR90p11
8	A5	8.04039309773088	CCL2_3	65.0	IMR90p11
9	A5	11.1626553720453	CCL2_3	65.0	IMR90p11
10	A5	8.79021806931814	CCL2_3	65.0	IMR90p11
11	A5	6.6675388847284	CCL2_3	65.0	IMR90p11
12	A5	3.50572214350586	CCL2_3	65.0	IMR90p11
13	A5	3.02570354570616	CCL2_3	65.0	IMR90p11
14	A5	2.54629714149405	CCL2_3	65.0	IMR90p11
15	A5	-0.852102513465525	CCL2_3	65.0	IMR90p11
16	A5	-2.39649513480708	CCL2_3	65.0	IMR90p11
17	A5	-0.944583100410455	CCL2_3	65.0	IMR90p11
18	A5	-4.74956378386287	CCL2_3	65.0	IMR90p11
19	A5	-3.83630211807395	CCL2_3	65.0	IMR90p11
20	A5	-3.11974350895071	CCL2_3	65.0	IMR90p11
21	A5	2.90651023049304	CCL2_3	65.0	IMR90p11
22	A5	8.47301642305501	CCL2_3	65.0	IMR90p11
23	A5	26.909382353097	CCL2_3	65.0	IMR90p11
24	A5	60.2775406590245	CCL2_3	65.0	IMR90p11
25	A5	132.87003425779	CCL2_3	65.0	IMR90p11
26	A5	251.903737615044	CCL2_3	65.0	IMR90p11
27	A5	413.645415500198	CCL2_3	65.0	IMR90p11
28	A5	600.239684207825	CCL2_3	65.0	IMR90p11
29	A5	782.58347581712	CCL2_3	65.0	IMR90p11
30	A5	958.679226957099	CCL2_3	65.0	IMR90p11
31	A5	1119.01888886645	CCL2_3	65.0	IMR90p11
32	A5	1266.55121042301	CCL2_3	65.0	IMR90p11
33	A5	1397.63869316075	CCL2_3	65.0	IMR90p11
34	A5	1515.82216721557	CCL2_3	65.0	IMR90p11
35	A5	1619.774019199	CCL2_3	65.0	IMR90p11
36	A5	1710.22178636999	CCL2_3	65.0	IMR90p11
37	A5	1792.40596966449	CCL2_3	65.0	IMR90p11
38	A5	1867.62323189016	CCL2_3	65.0	IMR90p11
39	A5	1934.37106229803	CCL2_3	65.0	IMR90p11
40	A5	1994.28791095848	CCL2_3	65.0	IMR90p11
1	B5	9.36792006552059	CCL2_3	64.5	IMR90p11
2	B5	-0.628785240123307	CCL2_3	64.5	IMR90p11
3	B5	-6.14309295606108	CCL2_3	64.5	IMR90p11
4	B5	-8.77914563677086	CCL2_3	64.5	IMR90p11
5	B5	-5.96085947670326	CCL2_3	64.5	IMR90p11
6	B5	-3.25903900008234	CCL2_3	64.5	IMR90p11
7	B5	10.1940053343219	CCL2_3	64.5	IMR90p11
8	B5	10.7654852010996	CCL2_3	64.5	IMR90p11
9	B5	5.46104999116778	CCL2_3	64.5	IMR90p11
10	B5	6.13788978395223	CCL2_3	64.5	IMR90p11
11	B5	6.47278677857321	CCL2_3	64.5	IMR90p11
12	B5	9.16021716546311	CCL2_3	64.5	IMR90p11
13	B5	-0.784536652345651	CCL2_3	64.5	IMR90p11
14	B5	4.29579523544089	CCL2_3	64.5	IMR90p11
15	B5	-0.37718346368365	CCL2_3	64.5	IMR90p11
16	B5	-0.778620123146993	CCL2_3	64.5	IMR90p11
17	B5	-3.66442500783614	CCL2_3	64.5	IMR90p11
18	B5	-4.0928148414223	CCL2_3	64.5	IMR90p11
19	B5	-4.32218240791235	CCL2_3	64.5	IMR90p11
20	B5	0.218522984076117	CCL2_3	64.5	IMR90p11
21	B5	1.13194621060211	CCL2_3	64.5	IMR90p11
22	B5	8.19603880054228	CCL2_3	64.5	IMR90p11
23	B5	33.2696926102685	CCL2_3	64.5	IMR90p11
24	B5	77.5741163001599	CCL2_3	64.5	IMR90p11
25	B5	167.190127552823	CCL2_3	64.5	IMR90p11
26	B5	312.736515192287	CCL2_3	64.5	IMR90p11
27	B5	498.888220999807	CCL2_3	64.5	IMR90p11
28	B5	703.753145778244	CCL2_3	64.5	IMR90p11
29	B5	902.111521414884	CCL2_3	64.5	IMR90p11
30	B5	1090.2960485106	CCL2_3	64.5	IMR90p11
31	B5	1260.87068529926	CCL2_3	64.5	IMR90p11
32	B5	1414.9443627754	CCL2_3	64.5	IMR90p11
33	B5	1549.91802442272	CCL2_3	64.5	IMR90p11
34	B5	1672.08865191967	CCL2_3	64.5	IMR90p11
35	B5	1780.19407575592	CCL2_3	64.5	IMR90p11
36	B5	1875.9698737661	CCL2_3	64.5	IMR90p11
37	B5	1960.39285517026	CCL2_3	64.5	IMR90p11
38	B5	2036.55201872604	CCL2_3	64.5	IMR90p11
39	B5	2107.30415947213	CCL2_3	64.5	IMR90p11
40	B5	2173.53878974218	CCL2_3	64.5	IMR90p11
1	C5	1.00050909723677	CCL2_3	63.3	IMR90p11
2	C5	-4.78721996699187	CCL2_3	63.3	IMR90p11
3	C5	-1.47943709206311	CCL2_3	63.3	IMR90p11
4	C5	-1.12942672121244	CCL2_3	63.3	IMR90p11
5	C5	-6.74667049229083	CCL2_3	63.3	IMR90p11
6	C5	-10.8784418732876	CCL2_3	63.3	IMR90p11
7	C5	5.61383510834139	CCL2_3	63.3	IMR90p11
8	C5	10.3411141249048	CCL2_3	63.3	IMR90p11
9	C5	10.6392952825927	CCL2_3	63.3	IMR90p11
10	C5	7.34885768230879	CCL2_3	63.3	IMR90p11
11	C5	3.13818337651173	CCL2_3	63.3	IMR90p11
12	C5	2.22637749767409	CCL2_3	63.3	IMR90p11
13	C5	1.30152425319602	CCL2_3	63.3	IMR90p11
14	C5	0.719470986075521	CCL2_3	63.3	IMR90p11
15	C5	-1.94060889337516	CCL2_3	63.3	IMR90p11
16	C5	-0.709634125213142	CCL2_3	63.3	IMR90p11
17	C5	-1.67326728351145	CCL2_3	63.3	IMR90p11
18	C5	-0.350462822661484	CCL2_3	63.3	IMR90p11
19	C5	-4.4949171108733	CCL2_3	63.3	IMR90p11
20	C5	-2.0293216015466	CCL2_3	63.3	IMR90p11
21	C5	5.38085858264776	CCL2_3	63.3	IMR90p11
22	C5	15.9575861035378	CCL2_3	63.3	IMR90p11
23	C5	48.6716436622155	CCL2_3	63.3	IMR90p11
24	C5	104.151058707609	CCL2_3	63.3	IMR90p11
25	C5	203.417203939489	CCL2_3	63.3	IMR90p11
26	C5	363.859035214999	CCL2_3	63.3	IMR90p11
27	C5	591.936940216231	CCL2_3	63.3	IMR90p11
28	C5	820.01869722234	CCL2_3	63.3	IMR90p11
29	C5	1041.37437833596	CCL2_3	63.3	IMR90p11
30	C5	1247.42960558549	CCL2_3	63.3	IMR90p11
31	C5	1434.83227104902	CCL2_3	63.3	IMR90p11
32	C5	1601.62833022291	CCL2_3	63.3	IMR90p11
33	C5	1751.37077087175	CCL2_3	63.3	IMR90p11
34	C5	1882.38170402916	CCL2_3	63.3	IMR90p11
35	C5	2003.00340578832	CCL2_3	63.3	IMR90p11
36	C5	2108.28526976446	CCL2_3	63.3	IMR90p11
37	C5	2202.04798239557	CCL2_3	63.3	IMR90p11
38	C5	2285.73291244656	CCL2_3	63.3	IMR90p11
39	C5	2359.65997708625	CCL2_3	63.3	IMR90p11
40	C5	2428.41685546169	CCL2_3	63.3	IMR90p11
1	D5	8.41552932317791	CCL2_3	61.4	IMR90p11
2	D5	2.04399175914659	CCL2_3	61.4	IMR90p11
3	D5	-1.22588804924271	CCL2_3	61.4	IMR90p11
4	D5	-7.7152295130013	CCL2_3	61.4	IMR90p11
5	D5	-8.47464812911812	CCL2_3	61.4	IMR90p11
6	D5	-4.27764855057194	CCL2_3	61.4	IMR90p11
7	D5	12.6169069757816	CCL2_3	61.4	IMR90p11
8	D5	10.8726196850926	CCL2_3	61.4	IMR90p11
9	D5	6.87970700814822	CCL2_3	61.4	IMR90p11
10	D5	6.80493212314104	CCL2_3	61.4	IMR90p11
11	D5	4.50699224861501	CCL2_3	61.4	IMR90p11
12	D5	2.06552636452216	CCL2_3	61.4	IMR90p11
13	D5	1.96489812145501	CCL2_3	61.4	IMR90p11
14	D5	3.61143737733346	CCL2_3	61.4	IMR90p11
15	D5	-2.70827984706284	CCL2_3	61.4	IMR90p11
16	D5	-5.50450703884235	CCL2_3	61.4	IMR90p11
17	D5	0.479677834891845	CCL2_3	61.4	IMR90p11
18	D5	-4.09078975762213	CCL2_3	61.4	IMR90p11
19	D5	-5.61202158636252	CCL2_3	61.4	IMR90p11
20	D5	0.503850667942061	CCL2_3	61.4	IMR90p11
21	D5	-3.42307763728422	CCL2_3	61.4	IMR90p11
22	D5	10.5671002338199	CCL2_3	61.4	IMR90p11
23	D5	39.0820215893777	CCL2_3	61.4	IMR90p11
24	D5	90.6261852490652	CCL2_3	61.4	IMR90p11
25	D5	187.968040557309	CCL2_3	61.4	IMR90p11
26	D5	341.20197997968	CCL2_3	61.4	IMR90p11
27	D5	564.989199835526	CCL2_3	61.4	IMR90p11
28	D5	792.890631973463	CCL2_3	61.4	IMR90p11
29	D5	1018.46528848993	CCL2_3	61.4	IMR90p11
30	D5	1231.6835293374	CCL2_3	61.4	IMR90p11
31	D5	1430.64851116494	CCL2_3	61.4	IMR90p11
32	D5	1611.01792227701	CCL2_3	61.4	IMR90p11
33	D5	1774.69785492985	CCL2_3	61.4	IMR90p11
34	D5	1917.56922907828	CCL2_3	61.4	IMR90p11
35	D5	2047.03237620984	CCL2_3	61.4	IMR90p11
36	D5	2160.94089097949	CCL2_3	61.4	IMR90p11
37	D5	2263.65854714186	CCL2_3	61.4	IMR90p11
38	D5	2357.87189938268	CCL2_3	61.4	IMR90p11
39	D5	2442.13454678864	CCL2_3	61.4	IMR90p11
40	D5	2518.78654652842	CCL2_3	61.4	IMR90p11
1	E5	6.51644925224355	CCL2_3	59.0	IMR90p11
2	E5	1.44537998081569	CCL2_3	59.0	IMR90p11
3	E5	0.949597920773613	CCL2_3	59.0	IMR90p11
4	E5	-8.55118032152859	CCL2_3	59.0	IMR90p11
5	E5	-3.88116373598587	CCL2_3	59.0	IMR90p11
6	E5	-8.91237019765322	CCL2_3	59.0	IMR90p11
7	E5	12.7282264016535	CCL2_3	59.0	IMR90p11
8	E5	7.18444881118603	CCL2_3	59.0	IMR90p11
9	E5	4.76858018315397	CCL2_3	59.0	IMR90p11
10	E5	6.34987939419534	CCL2_3	59.0	IMR90p11
11	E5	4.9858132240297	CCL2_3	59.0	IMR90p11
12	E5	4.3843154012211	CCL2_3	59.0	IMR90p11
13	E5	1.61395388995697	CCL2_3	59.0	IMR90p11
14	E5	-0.14362912529532	CCL2_3	59.0	IMR90p11
15	E5	-5.22776201913621	CCL2_3	59.0	IMR90p11
16	E5	-0.216042624062538	CCL2_3	59.0	IMR90p11
17	E5	-0.751549886142129	CCL2_3	59.0	IMR90p11
18	E5	-7.8727342196762	CCL2_3	59.0	IMR90p11
19	E5	2.26492172164126	CCL2_3	59.0	IMR90p11
20	E5	-0.294741776105184	CCL2_3	59.0	IMR90p11
21	E5	0.432420667482347	CCL2_3	59.0	IMR90p11
22	E5	3.95756998524575	CCL2_3	59.0	IMR90p11
23	E5	26.3603551753949	CCL2_3	59.0	IMR90p11
24	E5	62.6432010017325	CCL2_3	59.0	IMR90p11
25	E5	135.771644963549	CCL2_3	59.0	IMR90p11
26	E5	260.362464400634	CCL2_3	59.0	IMR90p11
27	E5	431.02709459035	CCL2_3	59.0	IMR90p11
28	E5	639.040004340881	CCL2_3	59.0	IMR90p11
29	E5	847.048332672001	CCL2_3	59.0	IMR90p11
30	E5	1049.61057706121	CCL2_3	59.0	IMR90p11
31	E5	1242.57268322314	CCL2_3	59.0	IMR90p11
32	E5	1421.17185634448	CCL2_3	59.0	IMR90p11
33	E5	1583.47959626931	CCL2_3	59.0	IMR90p11
34	E5	1729.68067874987	CCL2_3	59.0	IMR90p11
35	E5	1857.32545998172	CCL2_3	59.0	IMR90p11
36	E5	1976.27716144529	CCL2_3	59.0	IMR90p11
37	E5	2080.97949963798	CCL2_3	59.0	IMR90p11
38	E5	2179.86319612026	CCL2_3	59.0	IMR90p11
39	E5	2267.48611993193	CCL2_3	59.0	IMR90p11
40	E5	2351.33217628836	CCL2_3	59.0	IMR90p11
1	F5	7.53235989169252	CCL2_3	57.0	IMR90p11
2	F5	0.507510116486174	CCL2_3	57.0	IMR90p11
3	F5	-2.4427977794121	CCL2_3	57.0	IMR90p11
4	F5	-1.80431501309567	CCL2_3	57.0	IMR90p11
5	F5	-2.92732542324757	CCL2_3	57.0	IMR90p11
6	F5	-6.04919254021434	CCL2_3	57.0	IMR90p11
7	F5	5.68453772591465	CCL2_3	57.0	IMR90p11
8	F5	3.52251353959127	CCL2_3	57.0	IMR90p11
9	F5	4.46352972325803	CCL2_3	57.0	IMR90p11
10	F5	5.70639695125101	CCL2_3	57.0	IMR90p11
11	F5	4.33265682704632	CCL2_3	57.0	IMR90p11
12	F5	-0.825286036930265	CCL2_3	57.0	IMR90p11
13	F5	4.1380292385129	CCL2_3	57.0	IMR90p11
14	F5	4.51271010161872	CCL2_3	57.0	IMR90p11
15	F5	0.260854954243769	CCL2_3	57.0	IMR90p11
16	F5	1.06977433150041	CCL2_3	57.0	IMR90p11
17	F5	-0.1446490483454	CCL2_3	57.0	IMR90p11
18	F5	-5.2635681167103	CCL2_3	57.0	IMR90p11
19	F5	-4.54742748162516	CCL2_3	57.0	IMR90p11
20	F5	-2.92315099826737	CCL2_3	57.0	IMR90p11
21	F5	5.0630592272837	CCL2_3	57.0	IMR90p11
22	F5	0.851056218766189	CCL2_3	57.0	IMR90p11
23	F5	17.9344867585942	CCL2_3	57.0	IMR90p11
24	F5	44.9936114280217	CCL2_3	57.0	IMR90p11
25	F5	105.060335618228	CCL2_3	57.0	IMR90p11
26	F5	205.41516475792	CCL2_3	57.0	IMR90p11
27	F5	358.706176250522	CCL2_3	57.0	IMR90p11
28	F5	550.75609243491	CCL2_3	57.0	IMR90p11
29	F5	750.053302757256	CCL2_3	57.0	IMR90p11
30	F5	954.994395395133	CCL2_3	57.0	IMR90p11
31	F5	1148.7840655999	CCL2_3	57.0	IMR90p11
32	F5	1332.62286945271	CCL2_3	57.0	IMR90p11
33	F5	1502.85671388686	CCL2_3	57.0	IMR90p11
34	F5	1661.27767620945	CCL2_3	57.0	IMR90p11
35	F5	1804.88457119428	CCL2_3	57.0	IMR90p11
36	F5	1935.65745493188	CCL2_3	57.0	IMR90p11
37	F5	2052.22504260342	CCL2_3	57.0	IMR90p11
38	F5	2160.40621065806	CCL2_3	57.0	IMR90p11
39	F5	2256.38027772947	CCL2_3	57.0	IMR90p11
40	F5	2344.53784602024	CCL2_3	57.0	IMR90p11
1	G5	16.0959797044166	CCL2_3	55.7	IMR90p11
2	G5	10.2950685956334	CCL2_3	55.7	IMR90p11
3	G5	2.74679594341069	CCL2_3	55.7	IMR90p11
4	G5	-5.10506940855339	CCL2_3	55.7	IMR90p11
5	G5	-4.4114785355705	CCL2_3	55.7	IMR90p11
6	G5	-5.42820420365615	CCL2_3	55.7	IMR90p11
7	G5	6.00509034008746	CCL2_3	55.7	IMR90p11
8	G5	7.00014073990224	CCL2_3	55.7	IMR90p11
9	G5	1.06737018001877	CCL2_3	55.7	IMR90p11
10	G5	3.57539453040545	CCL2_3	55.7	IMR90p11
11	G5	2.79534195960832	CCL2_3	55.7	IMR90p11
12	G5	3.73761969353291	CCL2_3	55.7	IMR90p11
13	G5	2.45934324349446	CCL2_3	55.7	IMR90p11
14	G5	-2.73611833113182	CCL2_3	55.7	IMR90p11
15	G5	5.37022941152873	CCL2_3	55.7	IMR90p11
16	G5	0.160467871691253	CCL2_3	55.7	IMR90p11
17	G5	-4.33850589327631	CCL2_3	55.7	IMR90p11
18	G5	-4.40816849082012	CCL2_3	55.7	IMR90p11
19	G5	-3.22784442308284	CCL2_3	55.7	IMR90p11
20	G5	0.935220644230412	CCL2_3	55.7	IMR90p11
21	G5	-0.344275036806721	CCL2_3	55.7	IMR90p11
22	G5	4.96267998285384	CCL2_3	55.7	IMR90p11
23	G5	14.6077021904002	CCL2_3	55.7	IMR90p11
24	G5	31.5601414150065	CCL2_3	55.7	IMR90p11
25	G5	78.8916782444926	CCL2_3	55.7	IMR90p11
26	G5	157.415563814404	CCL2_3	55.7	IMR90p11
27	G5	277.122833711176	CCL2_3	55.7	IMR90p11
28	G5	440.365888507279	CCL2_3	55.7	IMR90p11
29	G5	621.219084252649	CCL2_3	55.7	IMR90p11
30	G5	806.330675077335	CCL2_3	55.7	IMR90p11
31	G5	985.623306347601	CCL2_3	55.7	IMR90p11
32	G5	1158.21227211489	CCL2_3	55.7	IMR90p11
33	G5	1318.19578013666	CCL2_3	55.7	IMR90p11
34	G5	1470.15612171617	CCL2_3	55.7	IMR90p11
35	G5	1610.9257727417	CCL2_3	55.7	IMR90p11
36	G5	1738.33979212097	CCL2_3	55.7	IMR90p11
37	G5	1856.00537760191	CCL2_3	55.7	IMR90p11
38	G5	1963.24635387865	CCL2_3	55.7	IMR90p11
39	G5	2063.87577832786	CCL2_3	55.7	IMR90p11
40	G5	2159.78151653212	CCL2_3	55.7	IMR90p11
1	H5	3.38628903955669	CCL2_3	55.0	IMR90p11
2	H5	2.66044014370982	CCL2_3	55.0	IMR90p11
3	H5	0.75161378114035	CCL2_3	55.0	IMR90p11
4	H5	-6.74465071157692	CCL2_3	55.0	IMR90p11
5	H5	-9.74566016634617	CCL2_3	55.0	IMR90p11
6	H5	6.80132300605692	CCL2_3	55.0	IMR90p11
7	H5	7.27131542504731	CCL2_3	55.0	IMR90p11
8	H5	3.19251184280574	CCL2_3	55.0	IMR90p11
9	H5	2.95284559454649	CCL2_3	55.0	IMR90p11
10	H5	4.88135901725718	CCL2_3	55.0	IMR90p11
11	H5	0.763531418309412	CCL2_3	55.0	IMR90p11
12	H5	2.12750652565455	CCL2_3	55.0	IMR90p11
13	H5	3.45261186758853	CCL2_3	55.0	IMR90p11
14	H5	5.47292155054129	CCL2_3	55.0	IMR90p11
15	H5	-1.68081724023887	CCL2_3	55.0	IMR90p11
16	H5	-3.32696395907305	CCL2_3	55.0	IMR90p11
17	H5	-4.92109581227851	CCL2_3	55.0	IMR90p11
18	H5	-3.39931739641543	CCL2_3	55.0	IMR90p11
19	H5	0.868773185508871	CCL2_3	55.0	IMR90p11
20	H5	-1.30297798059837	CCL2_3	55.0	IMR90p11
21	H5	-5.6702506836873	CCL2_3	55.0	IMR90p11
22	H5	0.241082478942644	CCL2_3	55.0	IMR90p11
23	H5	9.78097866241387	CCL2_3	55.0	IMR90p11
24	H5	25.5785465589665	CCL2_3	55.0	IMR90p11
25	H5	64.0238317042395	CCL2_3	55.0	IMR90p11
26	H5	120.306486720356	CCL2_3	55.0	IMR90p11
27	H5	223.740752812173	CCL2_3	55.0	IMR90p11
28	H5	369.186433875342	CCL2_3	55.0	IMR90p11
29	H5	534.957590657955	CCL2_3	55.0	IMR90p11
30	H5	705.697946320258	CCL2_3	55.0	IMR90p11
31	H5	878.476087654763	CCL2_3	55.0	IMR90p11
32	H5	1046.66200414029	CCL2_3	55.0	IMR90p11
33	H5	1205.13820574476	CCL2_3	55.0	IMR90p11
34	H5	1353.70313096781	CCL2_3	55.0	IMR90p11
35	H5	1492.56727012574	CCL2_3	55.0	IMR90p11
36	H5	1621.65996694111	CCL2_3	55.0	IMR90p11
37	H5	1738.34832165077	CCL2_3	55.0	IMR90p11
38	H5	1845.32262869216	CCL2_3	55.0	IMR90p11
39	H5	1940.24332654876	CCL2_3	55.0	IMR90p11
40	H5	2028.87628969157	CCL2_3	55.0	IMR90p11
1	A5	-2.09596641284406	CCL2_3	65.0	IMR90p8
2	A5	-4.99075962848974	CCL2_3	65.0	IMR90p8
3	A5	-0.694539548816465	CCL2_3	65.0	IMR90p8
4	A5	-0.0664581485680174	CCL2_3	65.0	IMR90p8
5	A5	4.32159746266098	CCL2_3	65.0	IMR90p8
6	A5	-2.63523262723129	CCL2_3	65.0	IMR90p8
7	A5	4.05278392022001	CCL2_3	65.0	IMR90p8
8	A5	-1.31369017920633	CCL2_3	65.0	IMR90p8
9	A5	1.18144425068067	CCL2_3	65.0	IMR90p8
10	A5	-3.99990967115036	CCL2_3	65.0	IMR90p8
11	A5	2.64799253030833	CCL2_3	65.0	IMR90p8
12	A5	-2.7311792169935	CCL2_3	65.0	IMR90p8
13	A5	-0.577977276457659	CCL2_3	65.0	IMR90p8
14	A5	-3.51254118218321	CCL2_3	65.0	IMR90p8
15	A5	-0.740694926658307	CCL2_3	65.0	IMR90p8
16	A5	-3.47757039250564	CCL2_3	65.0	IMR90p8
17	A5	-2.42912038612712	CCL2_3	65.0	IMR90p8
18	A5	-3.82527844728202	CCL2_3	65.0	IMR90p8
19	A5	-4.34144589607968	CCL2_3	65.0	IMR90p8
20	A5	0.822082162322658	CCL2_3	65.0	IMR90p8
21	A5	-1.0736967582684	CCL2_3	65.0	IMR90p8
22	A5	-0.260983901394866	CCL2_3	65.0	IMR90p8
23	A5	9.71237843564904	CCL2_3	65.0	IMR90p8
24	A5	29.6114734633361	CCL2_3	65.0	IMR90p8
25	A5	68.9908609242734	CCL2_3	65.0	IMR90p8
26	A5	110.276803609484	CCL2_3	65.0	IMR90p8
27	A5	184.581666927134	CCL2_3	65.0	IMR90p8
28	A5	270.836033319596	CCL2_3	65.0	IMR90p8
29	A5	356.012443781311	CCL2_3	65.0	IMR90p8
30	A5	438.686650440884	CCL2_3	65.0	IMR90p8
31	A5	516.352409662373	CCL2_3	65.0	IMR90p8
32	A5	586.595857154388	CCL2_3	65.0	IMR90p8
33	A5	648.295448759005	CCL2_3	65.0	IMR90p8
34	A5	702.476093740009	CCL2_3	65.0	IMR90p8
35	A5	754.264408963202	CCL2_3	65.0	IMR90p8
36	A5	801.399277893884	CCL2_3	65.0	IMR90p8
37	A5	841.510480115165	CCL2_3	65.0	IMR90p8
38	A5	874.637287100183	CCL2_3	65.0	IMR90p8
39	A5	906.111997888442	CCL2_3	65.0	IMR90p8
40	A5	939.786167268988	CCL2_3	65.0	IMR90p8
1	B5	6.533887684408	CCL2_3	64.5	IMR90p8
2	B5	-0.711816663197169	CCL2_3	64.5	IMR90p8
3	B5	1.92761060735711	CCL2_3	64.5	IMR90p8
4	B5	2.03083902645267	CCL2_3	64.5	IMR90p8
5	B5	4.86697801797663	CCL2_3	64.5	IMR90p8
6	B5	2.45963009002526	CCL2_3	64.5	IMR90p8
7	B5	-0.685155524865877	CCL2_3	64.5	IMR90p8
8	B5	2.27000663356421	CCL2_3	64.5	IMR90p8
9	B5	-0.70282955640505	CCL2_3	64.5	IMR90p8
10	B5	-2.65078564662599	CCL2_3	64.5	IMR90p8
11	B5	0.750828580014058	CCL2_3	64.5	IMR90p8
12	B5	-4.15393821682756	CCL2_3	64.5	IMR90p8
13	B5	-2.0009625480252	CCL2_3	64.5	IMR90p8
14	B5	-2.05675676062901	CCL2_3	64.5	IMR90p8
15	B5	1.26705359811831	CCL2_3	64.5	IMR90p8
16	B5	-5.42610235398115	CCL2_3	64.5	IMR90p8
17	B5	-3.48398457256326	CCL2_3	64.5	IMR90p8
18	B5	-3.81452547350455	CCL2_3	64.5	IMR90p8
19	B5	-1.72753118883338	CCL2_3	64.5	IMR90p8
20	B5	1.30677006324322	CCL2_3	64.5	IMR90p8
21	B5	1.04099071404607	CCL2_3	64.5	IMR90p8
22	B5	14.0653011999807	CCL2_3	64.5	IMR90p8
23	B5	29.1925270326842	CCL2_3	64.5	IMR90p8
24	B5	62.9724710972946	CCL2_3	64.5	IMR90p8
25	B5	134.097143478566	CCL2_3	64.5	IMR90p8
26	B5	240.739241944442	CCL2_3	64.5	IMR90p8
27	B5	380.717070893154	CCL2_3	64.5	IMR90p8
28	B5	528.287709637475	CCL2_3	64.5	IMR90p8
29	B5	674.031619985391	CCL2_3	64.5	IMR90p8
30	B5	812.988664284532	CCL2_3	64.5	IMR90p8
31	B5	941.596172861377	CCL2_3	64.5	IMR90p8
32	B5	1055.09991590075	CCL2_3	64.5	IMR90p8
33	B5	1158.29347386824	CCL2_3	64.5	IMR90p8
34	B5	1249.85389968273	CCL2_3	64.5	IMR90p8
35	B5	1334.13221228149	CCL2_3	64.5	IMR90p8
36	B5	1407.35576476243	CCL2_3	64.5	IMR90p8
37	B5	1474.59815843082	CCL2_3	64.5	IMR90p8
38	B5	1535.6449302432	CCL2_3	64.5	IMR90p8
39	B5	1589.66811844579	CCL2_3	64.5	IMR90p8
40	B5	1636.4313650225	CCL2_3	64.5	IMR90p8
1	C5	1.13357192349758	CCL2_3	63.3	IMR90p8
2	C5	1.15656762501067	CCL2_3	63.3	IMR90p8
3	C5	3.67721616616427	CCL2_3	63.3	IMR90p8
4	C5	7.44772637066671	CCL2_3	63.3	IMR90p8
5	C5	1.01591284522237	CCL2_3	63.3	IMR90p8
6	C5	0.394643828519747	CCL2_3	63.3	IMR90p8
7	C5	-2.89379515979772	CCL2_3	63.3	IMR90p8
8	C5	-1.4771557558297	CCL2_3	63.3	IMR90p8
9	C5	-1.31026580815069	CCL2_3	63.3	IMR90p8
10	C5	2.07854748663021	CCL2_3	63.3	IMR90p8
11	C5	-2.88047993454802	CCL2_3	63.3	IMR90p8
12	C5	-2.68651712546443	CCL2_3	63.3	IMR90p8
13	C5	-1.97913849787483	CCL2_3	63.3	IMR90p8
14	C5	-1.11493886583685	CCL2_3	63.3	IMR90p8
15	C5	-1.18377476531941	CCL2_3	63.3	IMR90p8
16	C5	-3.68404814113046	CCL2_3	63.3	IMR90p8
17	C5	-6.55334197051707	CCL2_3	63.3	IMR90p8
18	C5	-1.86369204763241	CCL2_3	63.3	IMR90p8
19	C5	-1.06448842677673	CCL2_3	63.3	IMR90p8
20	C5	0.916653804801626	CCL2_3	63.3	IMR90p8
21	C5	16.1875346575366	CCL2_3	63.3	IMR90p8
22	C5	21.4036400330538	CCL2_3	63.3	IMR90p8
23	C5	46.9144102100254	CCL2_3	63.3	IMR90p8
24	C5	89.4357288115266	CCL2_3	63.3	IMR90p8
25	C5	181.801389331478	CCL2_3	63.3	IMR90p8
26	C5	314.063220218354	CCL2_3	63.3	IMR90p8
27	C5	495.323897418524	CCL2_3	63.3	IMR90p8
28	C5	672.557914236213	CCL2_3	63.3	IMR90p8
29	C5	843.885453412901	CCL2_3	63.3	IMR90p8
30	C5	999.982481317284	CCL2_3	63.3	IMR90p8
31	C5	1146.54955406361	CCL2_3	63.3	IMR90p8
32	C5	1278.10522265899	CCL2_3	63.3	IMR90p8
33	C5	1396.26634500763	CCL2_3	63.3	IMR90p8
34	C5	1500.08631475926	CCL2_3	63.3	IMR90p8
35	C5	1593.63566714321	CCL2_3	63.3	IMR90p8
36	C5	1676.93618577114	CCL2_3	63.3	IMR90p8
37	C5	1752.66507436922	CCL2_3	63.3	IMR90p8
38	C5	1821.6683471446	CCL2_3	63.3	IMR90p8
39	C5	1884.4980272426	CCL2_3	63.3	IMR90p8
40	C5	1944.00211933764	CCL2_3	63.3	IMR90p8
1	D5	6.9696267071904	CCL2_3	61.4	IMR90p8
2	D5	2.55039618438741	CCL2_3	61.4	IMR90p8
3	D5	5.92657237339972	CCL2_3	61.4	IMR90p8
4	D5	3.47976450524629	CCL2_3	61.4	IMR90p8
5	D5	-1.47799674587304	CCL2_3	61.4	IMR90p8
6	D5	2.15988395638078	CCL2_3	61.4	IMR90p8
7	D5	-3.9402996721783	CCL2_3	61.4	IMR90p8
8	D5	-0.486443458481517	CCL2_3	61.4	IMR90p8
9	D5	-0.592544762690977	CCL2_3	61.4	IMR90p8
10	D5	-1.1076706185022	CCL2_3	61.4	IMR90p8
11	D5	-2.33290854581583	CCL2_3	61.4	IMR90p8
12	D5	2.41118229906078	CCL2_3	61.4	IMR90p8
13	D5	-1.8373184028228	CCL2_3	61.4	IMR90p8
14	D5	-1.73366578802415	CCL2_3	61.4	IMR90p8
15	D5	-1.60525965124179	CCL2_3	61.4	IMR90p8
16	D5	-1.77758201363895	CCL2_3	61.4	IMR90p8
17	D5	-0.650162143980651	CCL2_3	61.4	IMR90p8
18	D5	-1.33491806418351	CCL2_3	61.4	IMR90p8
19	D5	1.29102240478869	CCL2_3	61.4	IMR90p8
20	D5	2.34161382575212	CCL2_3	61.4	IMR90p8
21	D5	6.28204958963988	CCL2_3	61.4	IMR90p8
22	D5	15.8892599239316	CCL2_3	61.4	IMR90p8
23	D5	37.8909649294515	CCL2_3	61.4	IMR90p8
24	D5	81.2278169370552	CCL2_3	61.4	IMR90p8
25	D5	167.456147865425	CCL2_3	61.4	IMR90p8
26	D5	298.70621435388	CCL2_3	61.4	IMR90p8
27	D5	466.521024360261	CCL2_3	61.4	IMR90p8
28	D5	638.108522992092	CCL2_3	61.4	IMR90p8
29	D5	808.749655116999	CCL2_3	61.4	IMR90p8
30	D5	968.87884478365	CCL2_3	61.4	IMR90p8
31	D5	1115.40738971585	CCL2_3	61.4	IMR90p8
32	D5	1246.79721622188	CCL2_3	61.4	IMR90p8
33	D5	1365.5767956255	CCL2_3	61.4	IMR90p8
34	D5	1471.43943477782	CCL2_3	61.4	IMR90p8
35	D5	1568.1272986339	CCL2_3	61.4	IMR90p8
36	D5	1652.06432290477	CCL2_3	61.4	IMR90p8
37	D5	1729.32369126904	CCL2_3	61.4	IMR90p8
38	D5	1800.73336950545	CCL2_3	61.4	IMR90p8
39	D5	1865.71547403408	CCL2_3	61.4	IMR90p8
40	D5	1925.22925080592	CCL2_3	61.4	IMR90p8
1	E5	5.25918268235864	CCL2_3	59.0	IMR90p8
2	E5	5.20952473046509	CCL2_3	59.0	IMR90p8
3	E5	1.38686509576883	CCL2_3	59.0	IMR90p8
4	E5	1.20575835875479	CCL2_3	59.0	IMR90p8
5	E5	0.380011289014874	CCL2_3	59.0	IMR90p8
6	E5	3.48435061105329	CCL2_3	59.0	IMR90p8
7	E5	-0.876711381017685	CCL2_3	59.0	IMR90p8
8	E5	-0.493690875392531	CCL2_3	59.0	IMR90p8
9	E5	-0.412117478204436	CCL2_3	59.0	IMR90p8
10	E5	1.87795570687831	CCL2_3	59.0	IMR90p8
11	E5	3.82572205427368	CCL2_3	59.0	IMR90p8
12	E5	-0.272659701740849	CCL2_3	59.0	IMR90p8
13	E5	-1.13743082917426	CCL2_3	59.0	IMR90p8
14	E5	-3.25168759933786	CCL2_3	59.0	IMR90p8
15	E5	0.405328915101563	CCL2_3	59.0	IMR90p8
16	E5	-5.27072573799887	CCL2_3	59.0	IMR90p8
17	E5	-0.838595541166796	CCL2_3	59.0	IMR90p8
18	E5	-5.7780726861406	CCL2_3	59.0	IMR90p8
19	E5	-6.42003470091959	CCL2_3	59.0	IMR90p8
20	E5	-0.278410545657152	CCL2_3	59.0	IMR90p8
21	E5	5.13967769026704	CCL2_3	59.0	IMR90p8
22	E5	11.5050869985917	CCL2_3	59.0	IMR90p8
23	E5	28.4506121297823	CCL2_3	59.0	IMR90p8
24	E5	57.1231016487477	CCL2_3	59.0	IMR90p8
25	E5	124.571742110274	CCL2_3	59.0	IMR90p8
26	E5	235.096289714456	CCL2_3	59.0	IMR90p8
27	E5	373.685867111458	CCL2_3	59.0	IMR90p8
28	E5	543.174765297663	CCL2_3	59.0	IMR90p8
29	E5	706.270967745842	CCL2_3	59.0	IMR90p8
30	E5	863.784686858285	CCL2_3	59.0	IMR90p8
31	E5	1004.38543925973	CCL2_3	59.0	IMR90p8
32	E5	1138.50990061652	CCL2_3	59.0	IMR90p8
33	E5	1257.25048618019	CCL2_3	59.0	IMR90p8
34	E5	1369.18211484058	CCL2_3	59.0	IMR90p8
35	E5	1471.92091988995	CCL2_3	59.0	IMR90p8
36	E5	1564.48576843331	CCL2_3	59.0	IMR90p8
37	E5	1651.83603443552	CCL2_3	59.0	IMR90p8
38	E5	1726.21717452164	CCL2_3	59.0	IMR90p8
39	E5	1795.21284360408	CCL2_3	59.0	IMR90p8
40	E5	1854.91534801931	CCL2_3	59.0	IMR90p8
1	F5	11.3345728139939	CCL2_3	57.0	IMR90p8
2	F5	6.09600272556872	CCL2_3	57.0	IMR90p8
3	F5	1.73780301806846	CCL2_3	57.0	IMR90p8
4	F5	4.42673662926063	CCL2_3	57.0	IMR90p8
5	F5	4.49786601320193	CCL2_3	57.0	IMR90p8
6	F5	-1.93616511293703	CCL2_3	57.0	IMR90p8
7	F5	2.11836357308721	CCL2_3	57.0	IMR90p8
8	F5	-6.51187718282654	CCL2_3	57.0	IMR90p8
9	F5	1.92138510618361	CCL2_3	57.0	IMR90p8
10	F5	-1.41208315737867	CCL2_3	57.0	IMR90p8
11	F5	0.908182169215706	CCL2_3	57.0	IMR90p8
12	F5	0.637879165622053	CCL2_3	57.0	IMR90p8
13	F5	-0.301956202424208	CCL2_3	57.0	IMR90p8
14	F5	-5.22440471809114	CCL2_3	57.0	IMR90p8
15	F5	-1.84024817719273	CCL2_3	57.0	IMR90p8
16	F5	-2.93775114352093	CCL2_3	57.0	IMR90p8
17	F5	0.60420859199985	CCL2_3	57.0	IMR90p8
18	F5	-2.93790244186266	CCL2_3	57.0	IMR90p8
19	F5	-0.815683658264334	CCL2_3	57.0	IMR90p8
20	F5	-1.62440921743291	CCL2_3	57.0	IMR90p8
21	F5	4.36299822766796	CCL2_3	57.0	IMR90p8
22	F5	8.33874783090369	CCL2_3	57.0	IMR90p8
23	F5	25.6438384059502	CCL2_3	57.0	IMR90p8
24	F5	49.3369396545922	CCL2_3	57.0	IMR90p8
25	F5	97.0073127441174	CCL2_3	57.0	IMR90p8
26	F5	181.114894757158	CCL2_3	57.0	IMR90p8
27	F5	307.101739780698	CCL2_3	57.0	IMR90p8
28	F5	458.598943451211	CCL2_3	57.0	IMR90p8
29	F5	609.64493244372	CCL2_3	57.0	IMR90p8
30	F5	757.211749506707	CCL2_3	57.0	IMR90p8
31	F5	898.928895356493	CCL2_3	57.0	IMR90p8
32	F5	1030.59043956026	CCL2_3	57.0	IMR90p8
33	F5	1151.95081721872	CCL2_3	57.0	IMR90p8
34	F5	1262.56699546287	CCL2_3	57.0	IMR90p8
35	F5	1366.31691058129	CCL2_3	57.0	IMR90p8
36	F5	1459.74839919017	CCL2_3	57.0	IMR90p8
37	F5	1545.33704069454	CCL2_3	57.0	IMR90p8
38	F5	1622.08382924517	CCL2_3	57.0	IMR90p8
39	F5	1695.23309519816	CCL2_3	57.0	IMR90p8
40	F5	1765.24522901379	CCL2_3	57.0	IMR90p8
1	G5	18.1985213365547	CCL2_3	55.7	IMR90p8
2	G5	6.33488575621323	CCL2_3	55.7	IMR90p8
3	G5	0.452791075834739	CCL2_3	55.7	IMR90p8
4	G5	0.158338328124046	CCL2_3	55.7	IMR90p8
5	G5	1.1382244307415	CCL2_3	55.7	IMR90p8
6	G5	6.37601061496071	CCL2_3	55.7	IMR90p8
7	G5	0.84966281112338	CCL2_3	55.7	IMR90p8
8	G5	2.48588323509239	CCL2_3	55.7	IMR90p8
9	G5	2.51898819281314	CCL2_3	55.7	IMR90p8
10	G5	0.935486885538012	CCL2_3	55.7	IMR90p8
11	G5	-2.4351712870598	CCL2_3	55.7	IMR90p8
12	G5	-3.40108020921616	CCL2_3	55.7	IMR90p8
13	G5	-2.802897380594	CCL2_3	55.7	IMR90p8
14	G5	-1.52102536824714	CCL2_3	55.7	IMR90p8
15	G5	0.563136188204226	CCL2_3	55.7	IMR90p8
16	G5	-3.54385572100091	CCL2_3	55.7	IMR90p8
17	G5	-5.14136220599676	CCL2_3	55.7	IMR90p8
18	G5	-1.29502432629533	CCL2_3	55.7	IMR90p8
19	G5	-2.20912346765817	CCL2_3	55.7	IMR90p8
20	G5	-2.39884009275102	CCL2_3	55.7	IMR90p8
21	G5	0.35517304192399	CCL2_3	55.7	IMR90p8
22	G5	2.04460203643293	CCL2_3	55.7	IMR90p8
23	G5	12.8699918551097	CCL2_3	55.7	IMR90p8
24	G5	35.0001790257165	CCL2_3	55.7	IMR90p8
25	G5	77.5171789654432	CCL2_3	55.7	IMR90p8
26	G5	147.310275323453	CCL2_3	55.7	IMR90p8
27	G5	262.901121315261	CCL2_3	55.7	IMR90p8
28	G5	405.429387825848	CCL2_3	55.7	IMR90p8
29	G5	549.044634560741	CCL2_3	55.7	IMR90p8
30	G5	697.339647368287	CCL2_3	55.7	IMR90p8
31	G5	841.156355359413	CCL2_3	55.7	IMR90p8
32	G5	978.900021790069	CCL2_3	55.7	IMR90p8
33	G5	1105.10245276253	CCL2_3	55.7	IMR90p8
34	G5	1221.70465557455	CCL2_3	55.7	IMR90p8
35	G5	1332.41383719313	CCL2_3	55.7	IMR90p8
36	G5	1431.23127575281	CCL2_3	55.7	IMR90p8
37	G5	1522.85415269065	CCL2_3	55.7	IMR90p8
38	G5	1606.59402851886	CCL2_3	55.7	IMR90p8
39	G5	1685.25103174132	CCL2_3	55.7	IMR90p8
40	G5	1757.80459463883	CCL2_3	55.7	IMR90p8
1	H5	0.575147533108975	CCL2_3	55.0	IMR90p8
2	H5	2.99642628107904	CCL2_3	55.0	IMR90p8
3	H5	7.62562729708361	CCL2_3	55.0	IMR90p8
4	H5	5.73430776062833	CCL2_3	55.0	IMR90p8
5	H5	-3.36014402420187	CCL2_3	55.0	IMR90p8
6	H5	-4.86990162729626	CCL2_3	55.0	IMR90p8
7	H5	1.96819734828523	CCL2_3	55.0	IMR90p8
8	H5	-2.84166603567473	CCL2_3	55.0	IMR90p8
9	H5	-1.31424201128266	CCL2_3	55.0	IMR90p8
10	H5	-3.15291757454224	CCL2_3	55.0	IMR90p8
11	H5	2.31749394115468	CCL2_3	55.0	IMR90p8
12	H5	2.52907859493052	CCL2_3	55.0	IMR90p8
13	H5	2.84745290198089	CCL2_3	55.0	IMR90p8
14	H5	-0.529460714154084	CCL2_3	55.0	IMR90p8
15	H5	-2.24897224165625	CCL2_3	55.0	IMR90p8
16	H5	-5.08652062255305	CCL2_3	55.0	IMR90p8
17	H5	-5.11068438217808	CCL2_3	55.0	IMR90p8
18	H5	-1.73049421517135	CCL2_3	55.0	IMR90p8
19	H5	-5.13340241853075	CCL2_3	55.0	IMR90p8
20	H5	-0.885904430696883	CCL2_3	55.0	IMR90p8
21	H5	-1.71142018863748	CCL2_3	55.0	IMR90p8
22	H5	3.35133208822845	CCL2_3	55.0	IMR90p8
23	H5	12.6857072762591	CCL2_3	55.0	IMR90p8
24	H5	28.436151085506	CCL2_3	55.0	IMR90p8
25	H5	57.5668983870291	CCL2_3	55.0	IMR90p8
26	H5	114.604464792304	CCL2_3	55.0	IMR90p8
27	H5	209.09158109456	CCL2_3	55.0	IMR90p8
28	H5	330.460507002422	CCL2_3	55.0	IMR90p8
29	H5	471.214347176764	CCL2_3	55.0	IMR90p8
30	H5	610.653463183858	CCL2_3	55.0	IMR90p8
31	H5	747.020521088709	CCL2_3	55.0	IMR90p8
32	H5	875.185371443995	CCL2_3	55.0	IMR90p8
33	H5	996.729423003262	CCL2_3	55.0	IMR90p8
34	H5	1109.02421848663	CCL2_3	55.0	IMR90p8
35	H5	1215.10160577426	CCL2_3	55.0	IMR90p8
36	H5	1311.23674140115	CCL2_3	55.0	IMR90p8
37	H5	1402.7228167341	CCL2_3	55.0	IMR90p8
38	H5	1488.89805861204	CCL2_3	55.0	IMR90p8
39	H5	1567.35370804498	CCL2_3	55.0	IMR90p8
40	H5	1637.182364881	CCL2_3	55.0	IMR90p8
