# Supplementary material for: Primer PICKR: literature-mined scoring platform for robust RT–qPCR primers
Source: Nat Commun. 2026 May 28;17:6938. doi: 10.1038/s41467-026-73648-2 (PMC13388996; doi:10.1038/s41467-026-73648-2)
Supplement: Supplementary file 11 — Source Data [file 41467_2026_73648_MOESM11_ESM.zip › Suppl_Fig_S18/melting_curve_data_COL1A2_3.csv]

Temperature	Well	Derivative	Target	melt temp	Replicate
55.0	A12	-3.93	COL1A2_3	65.0	IMR90p2
55.5	A12	-8.51	COL1A2_3	65.0	IMR90p2
56.0	A12	-7.86	COL1A2_3	65.0	IMR90p2
56.5	A12	-7.86	COL1A2_3	65.0	IMR90p2
57.0	A12	-7.86	COL1A2_3	65.0	IMR90p2
57.5	A12	-7.71	COL1A2_3	65.0	IMR90p2
58.0	A12	-8.53	COL1A2_3	65.0	IMR90p2
58.5	A12	-10.75	COL1A2_3	65.0	IMR90p2
59.0	A12	-13.78	COL1A2_3	65.0	IMR90p2
59.5	A12	-16.99	COL1A2_3	65.0	IMR90p2
60.0	A12	-19.09	COL1A2_3	65.0	IMR90p2
60.5	A12	-18.77	COL1A2_3	65.0	IMR90p2
61.0	A12	-15.44	COL1A2_3	65.0	IMR90p2
61.5	A12	-9.0	COL1A2_3	65.0	IMR90p2
62.0	A12	1.33	COL1A2_3	65.0	IMR90p2
62.5	A12	13.68	COL1A2_3	65.0	IMR90p2
63.0	A12	27.84	COL1A2_3	65.0	IMR90p2
63.5	A12	42.78	COL1A2_3	65.0	IMR90p2
64.0	A12	56.26	COL1A2_3	65.0	IMR90p2
64.5	A12	66.81	COL1A2_3	65.0	IMR90p2
65.0	A12	75.59	COL1A2_3	65.0	IMR90p2
65.5	A12	81.68	COL1A2_3	65.0	IMR90p2
66.0	A12	84.48	COL1A2_3	65.0	IMR90p2
66.5	A12	87.05	COL1A2_3	65.0	IMR90p2
67.0	A12	89.09	COL1A2_3	65.0	IMR90p2
67.5	A12	89.9	COL1A2_3	65.0	IMR90p2
68.0	A12	90.67	COL1A2_3	65.0	IMR90p2
68.5	A12	92.26	COL1A2_3	65.0	IMR90p2
69.0	A12	92.96	COL1A2_3	65.0	IMR90p2
69.5	A12	94.02	COL1A2_3	65.0	IMR90p2
70.0	A12	95.03	COL1A2_3	65.0	IMR90p2
70.5	A12	95.08	COL1A2_3	65.0	IMR90p2
71.0	A12	95.59	COL1A2_3	65.0	IMR90p2
71.5	A12	96.92	COL1A2_3	65.0	IMR90p2
72.0	A12	97.94	COL1A2_3	65.0	IMR90p2
72.5	A12	99.21	COL1A2_3	65.0	IMR90p2
73.0	A12	101.51	COL1A2_3	65.0	IMR90p2
73.5	A12	103.78	COL1A2_3	65.0	IMR90p2
74.0	A12	105.67	COL1A2_3	65.0	IMR90p2
74.5	A12	107.59	COL1A2_3	65.0	IMR90p2
75.0	A12	111.86	COL1A2_3	65.0	IMR90p2
75.5	A12	134.55	COL1A2_3	65.0	IMR90p2
76.0	A12	199.71	COL1A2_3	65.0	IMR90p2
76.5	A12	298.83	COL1A2_3	65.0	IMR90p2
77.0	A12	403.49	COL1A2_3	65.0	IMR90p2
77.5	A12	499.28	COL1A2_3	65.0	IMR90p2
78.0	A12	552.64	COL1A2_3	65.0	IMR90p2
78.5	A12	514.63	COL1A2_3	65.0	IMR90p2
79.0	A12	403.42	COL1A2_3	65.0	IMR90p2
79.5	A12	276.75	COL1A2_3	65.0	IMR90p2
80.0	A12	156.94	COL1A2_3	65.0	IMR90p2
80.5	A12	61.02	COL1A2_3	65.0	IMR90p2
81.0	A12	13.1	COL1A2_3	65.0	IMR90p2
81.5	A12	4.01	COL1A2_3	65.0	IMR90p2
82.0	A12	4.79	COL1A2_3	65.0	IMR90p2
82.5	A12	4.88	COL1A2_3	65.0	IMR90p2
83.0	A12	4.43	COL1A2_3	65.0	IMR90p2
83.5	A12	4.57	COL1A2_3	65.0	IMR90p2
84.0	A12	4.64	COL1A2_3	65.0	IMR90p2
84.5	A12	3.89	COL1A2_3	65.0	IMR90p2
85.0	A12	3.36	COL1A2_3	65.0	IMR90p2
85.5	A12	3.36	COL1A2_3	65.0	IMR90p2
86.0	A12	3.1	COL1A2_3	65.0	IMR90p2
86.5	A12	2.98	COL1A2_3	65.0	IMR90p2
87.0	A12	3.58	COL1A2_3	65.0	IMR90p2
87.5	A12	4.24	COL1A2_3	65.0	IMR90p2
88.0	A12	4.43	COL1A2_3	65.0	IMR90p2
88.5	A12	4.27	COL1A2_3	65.0	IMR90p2
89.0	A12	3.96	COL1A2_3	65.0	IMR90p2
89.5	A12	3.96	COL1A2_3	65.0	IMR90p2
90.0	A12	3.98	COL1A2_3	65.0	IMR90p2
90.5	A12	3.72	COL1A2_3	65.0	IMR90p2
91.0	A12	3.35	COL1A2_3	65.0	IMR90p2
91.5	A12	3.34	COL1A2_3	65.0	IMR90p2
92.0	A12	3.32	COL1A2_3	65.0	IMR90p2
92.5	A12	3.1	COL1A2_3	65.0	IMR90p2
93.0	A12	3.9	COL1A2_3	65.0	IMR90p2
93.5	A12	4.81	COL1A2_3	65.0	IMR90p2
94.0	A12	5.21	COL1A2_3	65.0	IMR90p2
94.5	A12	5.67	COL1A2_3	65.0	IMR90p2
95.0	A12	2.56	COL1A2_3	65.0	IMR90p2
55.0	B12	-4.5	COL1A2_3	64.5	IMR90p2
55.5	B12	-9.75	COL1A2_3	64.5	IMR90p2
56.0	B12	-9.0	COL1A2_3	64.5	IMR90p2
56.5	B12	-9.0	COL1A2_3	64.5	IMR90p2
57.0	B12	-9.0	COL1A2_3	64.5	IMR90p2
57.5	B12	-9.02	COL1A2_3	64.5	IMR90p2
58.0	B12	-8.81	COL1A2_3	64.5	IMR90p2
58.5	B12	-9.03	COL1A2_3	64.5	IMR90p2
59.0	B12	-9.46	COL1A2_3	64.5	IMR90p2
59.5	B12	-9.62	COL1A2_3	64.5	IMR90p2
60.0	B12	-9.64	COL1A2_3	64.5	IMR90p2
60.5	B12	-8.84	COL1A2_3	64.5	IMR90p2
61.0	B12	-6.29	COL1A2_3	64.5	IMR90p2
61.5	B12	-2.15	COL1A2_3	64.5	IMR90p2
62.0	B12	3.49	COL1A2_3	64.5	IMR90p2
62.5	B12	12.27	COL1A2_3	64.5	IMR90p2
63.0	B12	23.74	COL1A2_3	64.5	IMR90p2
63.5	B12	36.12	COL1A2_3	64.5	IMR90p2
64.0	B12	48.73	COL1A2_3	64.5	IMR90p2
64.5	B12	60.81	COL1A2_3	64.5	IMR90p2
65.0	B12	70.3	COL1A2_3	64.5	IMR90p2
65.5	B12	76.78	COL1A2_3	64.5	IMR90p2
66.0	B12	81.49	COL1A2_3	64.5	IMR90p2
66.5	B12	84.78	COL1A2_3	64.5	IMR90p2
67.0	B12	87.16	COL1A2_3	64.5	IMR90p2
67.5	B12	88.96	COL1A2_3	64.5	IMR90p2
68.0	B12	90.4	COL1A2_3	64.5	IMR90p2
68.5	B12	91.6	COL1A2_3	64.5	IMR90p2
69.0	B12	92.61	COL1A2_3	64.5	IMR90p2
69.5	B12	93.44	COL1A2_3	64.5	IMR90p2
70.0	B12	94.44	COL1A2_3	64.5	IMR90p2
70.5	B12	95.91	COL1A2_3	64.5	IMR90p2
71.0	B12	97.27	COL1A2_3	64.5	IMR90p2
71.5	B12	98.7	COL1A2_3	64.5	IMR90p2
72.0	B12	100.4	COL1A2_3	64.5	IMR90p2
72.5	B12	102.26	COL1A2_3	64.5	IMR90p2
73.0	B12	103.74	COL1A2_3	64.5	IMR90p2
73.5	B12	105.25	COL1A2_3	64.5	IMR90p2
74.0	B12	106.85	COL1A2_3	64.5	IMR90p2
74.5	B12	108.05	COL1A2_3	64.5	IMR90p2
75.0	B12	110.47	COL1A2_3	64.5	IMR90p2
75.5	B12	128.11	COL1A2_3	64.5	IMR90p2
76.0	B12	187.04	COL1A2_3	64.5	IMR90p2
76.5	B12	285.1	COL1A2_3	64.5	IMR90p2
77.0	B12	392.87	COL1A2_3	64.5	IMR90p2
77.5	B12	493.32	COL1A2_3	64.5	IMR90p2
78.0	B12	559.12	COL1A2_3	64.5	IMR90p2
78.5	B12	537.92	COL1A2_3	64.5	IMR90p2
79.0	B12	433.04	COL1A2_3	64.5	IMR90p2
79.5	B12	303.96	COL1A2_3	64.5	IMR90p2
80.0	B12	180.7	COL1A2_3	64.5	IMR90p2
80.5	B12	76.83	COL1A2_3	64.5	IMR90p2
81.0	B12	18.07	COL1A2_3	64.5	IMR90p2
81.5	B12	3.74	COL1A2_3	64.5	IMR90p2
82.0	B12	3.59	COL1A2_3	64.5	IMR90p2
82.5	B12	3.38	COL1A2_3	64.5	IMR90p2
83.0	B12	3.67	COL1A2_3	64.5	IMR90p2
83.5	B12	4.29	COL1A2_3	64.5	IMR90p2
84.0	B12	4.33	COL1A2_3	64.5	IMR90p2
84.5	B12	4.55	COL1A2_3	64.5	IMR90p2
85.0	B12	4.51	COL1A2_3	64.5	IMR90p2
85.5	B12	3.82	COL1A2_3	64.5	IMR90p2
86.0	B12	3.37	COL1A2_3	64.5	IMR90p2
86.5	B12	2.95	COL1A2_3	64.5	IMR90p2
87.0	B12	2.56	COL1A2_3	64.5	IMR90p2
87.5	B12	2.4	COL1A2_3	64.5	IMR90p2
88.0	B12	2.39	COL1A2_3	64.5	IMR90p2
88.5	B12	1.9	COL1A2_3	64.5	IMR90p2
89.0	B12	2.06	COL1A2_3	64.5	IMR90p2
89.5	B12	2.52	COL1A2_3	64.5	IMR90p2
90.0	B12	2.58	COL1A2_3	64.5	IMR90p2
90.5	B12	2.39	COL1A2_3	64.5	IMR90p2
91.0	B12	2.73	COL1A2_3	64.5	IMR90p2
91.5	B12	2.88	COL1A2_3	64.5	IMR90p2
92.0	B12	2.32	COL1A2_3	64.5	IMR90p2
92.5	B12	2.43	COL1A2_3	64.5	IMR90p2
93.0	B12	2.93	COL1A2_3	64.5	IMR90p2
93.5	B12	3.62	COL1A2_3	64.5	IMR90p2
94.0	B12	3.96	COL1A2_3	64.5	IMR90p2
94.5	B12	5.93	COL1A2_3	64.5	IMR90p2
95.0	B12	3.5	COL1A2_3	64.5	IMR90p2
55.0	C12	-0.7	COL1A2_3	63.3	IMR90p2
55.5	C12	-1.52	COL1A2_3	63.3	IMR90p2
56.0	C12	-1.4	COL1A2_3	63.3	IMR90p2
56.5	C12	-1.4	COL1A2_3	63.3	IMR90p2
57.0	C12	-1.4	COL1A2_3	63.3	IMR90p2
57.5	C12	-1.45	COL1A2_3	63.3	IMR90p2
58.0	C12	-1.08	COL1A2_3	63.3	IMR90p2
58.5	C12	-0.81	COL1A2_3	63.3	IMR90p2
59.0	C12	-2.01	COL1A2_3	63.3	IMR90p2
59.5	C12	-3.49	COL1A2_3	63.3	IMR90p2
60.0	C12	-5.24	COL1A2_3	63.3	IMR90p2
60.5	C12	-6.54	COL1A2_3	63.3	IMR90p2
61.0	C12	-6.4	COL1A2_3	63.3	IMR90p2
61.5	C12	-5.7	COL1A2_3	63.3	IMR90p2
62.0	C12	-2.67	COL1A2_3	63.3	IMR90p2
62.5	C12	2.53	COL1A2_3	63.3	IMR90p2
63.0	C12	9.73	COL1A2_3	63.3	IMR90p2
63.5	C12	19.11	COL1A2_3	63.3	IMR90p2
64.0	C12	31.1	COL1A2_3	63.3	IMR90p2
64.5	C12	44.04	COL1A2_3	63.3	IMR90p2
65.0	C12	56.75	COL1A2_3	63.3	IMR90p2
65.5	C12	67.67	COL1A2_3	63.3	IMR90p2
66.0	C12	75.96	COL1A2_3	63.3	IMR90p2
66.5	C12	82.16	COL1A2_3	63.3	IMR90p2
67.0	C12	85.58	COL1A2_3	63.3	IMR90p2
67.5	C12	87.26	COL1A2_3	63.3	IMR90p2
68.0	C12	88.33	COL1A2_3	63.3	IMR90p2
68.5	C12	89.76	COL1A2_3	63.3	IMR90p2
69.0	C12	90.97	COL1A2_3	63.3	IMR90p2
69.5	C12	92.37	COL1A2_3	63.3	IMR90p2
70.0	C12	94.12	COL1A2_3	63.3	IMR90p2
70.5	C12	96.48	COL1A2_3	63.3	IMR90p2
71.0	C12	97.9	COL1A2_3	63.3	IMR90p2
71.5	C12	99.43	COL1A2_3	63.3	IMR90p2
72.0	C12	101.38	COL1A2_3	63.3	IMR90p2
72.5	C12	102.54	COL1A2_3	63.3	IMR90p2
73.0	C12	103.72	COL1A2_3	63.3	IMR90p2
73.5	C12	105.45	COL1A2_3	63.3	IMR90p2
74.0	C12	105.93	COL1A2_3	63.3	IMR90p2
74.5	C12	106.57	COL1A2_3	63.3	IMR90p2
75.0	C12	109.26	COL1A2_3	63.3	IMR90p2
75.5	C12	124.07	COL1A2_3	63.3	IMR90p2
76.0	C12	178.9	COL1A2_3	63.3	IMR90p2
76.5	C12	275.44	COL1A2_3	63.3	IMR90p2
77.0	C12	382.58	COL1A2_3	63.3	IMR90p2
77.5	C12	482.99	COL1A2_3	63.3	IMR90p2
78.0	C12	553.61	COL1A2_3	63.3	IMR90p2
78.5	C12	539.63	COL1A2_3	63.3	IMR90p2
79.0	C12	438.93	COL1A2_3	63.3	IMR90p2
79.5	C12	311.41	COL1A2_3	63.3	IMR90p2
80.0	C12	189.05	COL1A2_3	63.3	IMR90p2
80.5	C12	83.61	COL1A2_3	63.3	IMR90p2
81.0	C12	22.07	COL1A2_3	63.3	IMR90p2
81.5	C12	6.16	COL1A2_3	63.3	IMR90p2
82.0	C12	5.19	COL1A2_3	63.3	IMR90p2
82.5	C12	4.02	COL1A2_3	63.3	IMR90p2
83.0	C12	3.6	COL1A2_3	63.3	IMR90p2
83.5	C12	3.41	COL1A2_3	63.3	IMR90p2
84.0	C12	3.04	COL1A2_3	63.3	IMR90p2
84.5	C12	3.57	COL1A2_3	63.3	IMR90p2
85.0	C12	3.89	COL1A2_3	63.3	IMR90p2
85.5	C12	3.14	COL1A2_3	63.3	IMR90p2
86.0	C12	2.89	COL1A2_3	63.3	IMR90p2
86.5	C12	2.77	COL1A2_3	63.3	IMR90p2
87.0	C12	1.91	COL1A2_3	63.3	IMR90p2
87.5	C12	1.64	COL1A2_3	63.3	IMR90p2
88.0	C12	2.24	COL1A2_3	63.3	IMR90p2
88.5	C12	2.24	COL1A2_3	63.3	IMR90p2
89.0	C12	2.03	COL1A2_3	63.3	IMR90p2
89.5	C12	2.4	COL1A2_3	63.3	IMR90p2
90.0	C12	2.52	COL1A2_3	63.3	IMR90p2
90.5	C12	1.79	COL1A2_3	63.3	IMR90p2
91.0	C12	1.42	COL1A2_3	63.3	IMR90p2
91.5	C12	1.71	COL1A2_3	63.3	IMR90p2
92.0	C12	1.7	COL1A2_3	63.3	IMR90p2
92.5	C12	1.65	COL1A2_3	63.3	IMR90p2
93.0	C12	1.98	COL1A2_3	63.3	IMR90p2
93.5	C12	1.85	COL1A2_3	63.3	IMR90p2
94.0	C12	1.55	COL1A2_3	63.3	IMR90p2
94.5	C12	0.85	COL1A2_3	63.3	IMR90p2
95.0	C12	-0.02	COL1A2_3	63.3	IMR90p2
55.0	D12	-10.76	COL1A2_3	61.4	IMR90p2
55.5	D12	-23.31	COL1A2_3	61.4	IMR90p2
56.0	D12	-21.51	COL1A2_3	61.4	IMR90p2
56.5	D12	-21.51	COL1A2_3	61.4	IMR90p2
57.0	D12	-21.51	COL1A2_3	61.4	IMR90p2
57.5	D12	-21.52	COL1A2_3	61.4	IMR90p2
58.0	D12	-21.64	COL1A2_3	61.4	IMR90p2
58.5	D12	-20.61	COL1A2_3	61.4	IMR90p2
59.0	D12	-18.48	COL1A2_3	61.4	IMR90p2
59.5	D12	-17.24	COL1A2_3	61.4	IMR90p2
60.0	D12	-16.0	COL1A2_3	61.4	IMR90p2
60.5	D12	-13.25	COL1A2_3	61.4	IMR90p2
61.0	D12	-9.6	COL1A2_3	61.4	IMR90p2
61.5	D12	-4.84	COL1A2_3	61.4	IMR90p2
62.0	D12	2.88	COL1A2_3	61.4	IMR90p2
62.5	D12	13.1	COL1A2_3	61.4	IMR90p2
63.0	D12	24.42	COL1A2_3	61.4	IMR90p2
63.5	D12	36.76	COL1A2_3	61.4	IMR90p2
64.0	D12	48.91	COL1A2_3	61.4	IMR90p2
64.5	D12	59.4	COL1A2_3	61.4	IMR90p2
65.0	D12	67.93	COL1A2_3	61.4	IMR90p2
65.5	D12	75.02	COL1A2_3	61.4	IMR90p2
66.0	D12	80.0	COL1A2_3	61.4	IMR90p2
66.5	D12	83.48	COL1A2_3	61.4	IMR90p2
67.0	D12	86.34	COL1A2_3	61.4	IMR90p2
67.5	D12	88.47	COL1A2_3	61.4	IMR90p2
68.0	D12	89.63	COL1A2_3	61.4	IMR90p2
68.5	D12	90.63	COL1A2_3	61.4	IMR90p2
69.0	D12	91.98	COL1A2_3	61.4	IMR90p2
69.5	D12	93.13	COL1A2_3	61.4	IMR90p2
70.0	D12	94.21	COL1A2_3	61.4	IMR90p2
70.5	D12	95.25	COL1A2_3	61.4	IMR90p2
71.0	D12	96.57	COL1A2_3	61.4	IMR90p2
71.5	D12	97.44	COL1A2_3	61.4	IMR90p2
72.0	D12	98.05	COL1A2_3	61.4	IMR90p2
72.5	D12	98.9	COL1A2_3	61.4	IMR90p2
73.0	D12	99.88	COL1A2_3	61.4	IMR90p2
73.5	D12	99.83	COL1A2_3	61.4	IMR90p2
74.0	D12	99.35	COL1A2_3	61.4	IMR90p2
74.5	D12	99.6	COL1A2_3	61.4	IMR90p2
75.0	D12	100.94	COL1A2_3	61.4	IMR90p2
75.5	D12	114.24	COL1A2_3	61.4	IMR90p2
76.0	D12	165.52	COL1A2_3	61.4	IMR90p2
76.5	D12	253.53	COL1A2_3	61.4	IMR90p2
77.0	D12	348.19	COL1A2_3	61.4	IMR90p2
77.5	D12	436.19	COL1A2_3	61.4	IMR90p2
78.0	D12	496.48	COL1A2_3	61.4	IMR90p2
78.5	D12	477.78	COL1A2_3	61.4	IMR90p2
79.0	D12	382.18	COL1A2_3	61.4	IMR90p2
79.5	D12	267.9	COL1A2_3	61.4	IMR90p2
80.0	D12	159.88	COL1A2_3	61.4	IMR90p2
80.5	D12	67.39	COL1A2_3	61.4	IMR90p2
81.0	D12	16.06	COL1A2_3	61.4	IMR90p2
81.5	D12	5.44	COL1A2_3	61.4	IMR90p2
82.0	D12	6.17	COL1A2_3	61.4	IMR90p2
82.5	D12	5.35	COL1A2_3	61.4	IMR90p2
83.0	D12	4.72	COL1A2_3	61.4	IMR90p2
83.5	D12	4.68	COL1A2_3	61.4	IMR90p2
84.0	D12	3.85	COL1A2_3	61.4	IMR90p2
84.5	D12	2.74	COL1A2_3	61.4	IMR90p2
85.0	D12	2.3	COL1A2_3	61.4	IMR90p2
85.5	D12	1.81	COL1A2_3	61.4	IMR90p2
86.0	D12	1.1	COL1A2_3	61.4	IMR90p2
86.5	D12	1.18	COL1A2_3	61.4	IMR90p2
87.0	D12	1.82	COL1A2_3	61.4	IMR90p2
87.5	D12	2.32	COL1A2_3	61.4	IMR90p2
88.0	D12	2.68	COL1A2_3	61.4	IMR90p2
88.5	D12	2.8	COL1A2_3	61.4	IMR90p2
89.0	D12	2.71	COL1A2_3	61.4	IMR90p2
89.5	D12	2.27	COL1A2_3	61.4	IMR90p2
90.0	D12	1.86	COL1A2_3	61.4	IMR90p2
90.5	D12	1.93	COL1A2_3	61.4	IMR90p2
91.0	D12	2.31	COL1A2_3	61.4	IMR90p2
91.5	D12	2.54	COL1A2_3	61.4	IMR90p2
92.0	D12	2.53	COL1A2_3	61.4	IMR90p2
92.5	D12	2.56	COL1A2_3	61.4	IMR90p2
93.0	D12	2.06	COL1A2_3	61.4	IMR90p2
93.5	D12	1.46	COL1A2_3	61.4	IMR90p2
94.0	D12	1.18	COL1A2_3	61.4	IMR90p2
94.5	D12	1.23	COL1A2_3	61.4	IMR90p2
95.0	D12	0.63	COL1A2_3	61.4	IMR90p2
55.0	E12	-15.37	COL1A2_3	59.0	IMR90p2
55.5	E12	-33.31	COL1A2_3	59.0	IMR90p2
56.0	E12	-30.75	COL1A2_3	59.0	IMR90p2
56.5	E12	-30.75	COL1A2_3	59.0	IMR90p2
57.0	E12	-30.75	COL1A2_3	59.0	IMR90p2
57.5	E12	-30.79	COL1A2_3	59.0	IMR90p2
58.0	E12	-30.63	COL1A2_3	59.0	IMR90p2
58.5	E12	-29.66	COL1A2_3	59.0	IMR90p2
59.0	E12	-28.86	COL1A2_3	59.0	IMR90p2
59.5	E12	-29.13	COL1A2_3	59.0	IMR90p2
60.0	E12	-28.42	COL1A2_3	59.0	IMR90p2
60.5	E12	-25.91	COL1A2_3	59.0	IMR90p2
61.0	E12	-23.19	COL1A2_3	59.0	IMR90p2
61.5	E12	-18.03	COL1A2_3	59.0	IMR90p2
62.0	E12	-10.31	COL1A2_3	59.0	IMR90p2
62.5	E12	-0.84	COL1A2_3	59.0	IMR90p2
63.0	E12	12.36	COL1A2_3	59.0	IMR90p2
63.5	E12	27.73	COL1A2_3	59.0	IMR90p2
64.0	E12	41.3	COL1A2_3	59.0	IMR90p2
64.5	E12	54.41	COL1A2_3	59.0	IMR90p2
65.0	E12	66.31	COL1A2_3	59.0	IMR90p2
65.5	E12	73.29	COL1A2_3	59.0	IMR90p2
66.0	E12	77.65	COL1A2_3	59.0	IMR90p2
66.5	E12	81.34	COL1A2_3	59.0	IMR90p2
67.0	E12	81.65	COL1A2_3	59.0	IMR90p2
67.5	E12	81.05	COL1A2_3	59.0	IMR90p2
68.0	E12	81.94	COL1A2_3	59.0	IMR90p2
68.5	E12	80.99	COL1A2_3	59.0	IMR90p2
69.0	E12	80.16	COL1A2_3	59.0	IMR90p2
69.5	E12	81.59	COL1A2_3	59.0	IMR90p2
70.0	E12	82.1	COL1A2_3	59.0	IMR90p2
70.5	E12	81.56	COL1A2_3	59.0	IMR90p2
71.0	E12	83.14	COL1A2_3	59.0	IMR90p2
71.5	E12	84.28	COL1A2_3	59.0	IMR90p2
72.0	E12	84.52	COL1A2_3	59.0	IMR90p2
72.5	E12	86.29	COL1A2_3	59.0	IMR90p2
73.0	E12	89.24	COL1A2_3	59.0	IMR90p2
73.5	E12	91.63	COL1A2_3	59.0	IMR90p2
74.0	E12	94.39	COL1A2_3	59.0	IMR90p2
74.5	E12	97.46	COL1A2_3	59.0	IMR90p2
75.0	E12	99.93	COL1A2_3	59.0	IMR90p2
75.5	E12	111.53	COL1A2_3	59.0	IMR90p2
76.0	E12	155.84	COL1A2_3	59.0	IMR90p2
76.5	E12	229.14	COL1A2_3	59.0	IMR90p2
77.0	E12	305.02	COL1A2_3	59.0	IMR90p2
77.5	E12	375.41	COL1A2_3	59.0	IMR90p2
78.0	E12	421.77	COL1A2_3	59.0	IMR90p2
78.5	E12	398.11	COL1A2_3	59.0	IMR90p2
79.0	E12	312.48	COL1A2_3	59.0	IMR90p2
79.5	E12	217.33	COL1A2_3	59.0	IMR90p2
80.0	E12	127.94	COL1A2_3	59.0	IMR90p2
80.5	E12	52.43	COL1A2_3	59.0	IMR90p2
81.0	E12	14.03	COL1A2_3	59.0	IMR90p2
81.5	E12	8.17	COL1A2_3	59.0	IMR90p2
82.0	E12	8.56	COL1A2_3	59.0	IMR90p2
82.5	E12	8.19	COL1A2_3	59.0	IMR90p2
83.0	E12	7.46	COL1A2_3	59.0	IMR90p2
83.5	E12	6.46	COL1A2_3	59.0	IMR90p2
84.0	E12	5.65	COL1A2_3	59.0	IMR90p2
84.5	E12	5.23	COL1A2_3	59.0	IMR90p2
85.0	E12	4.85	COL1A2_3	59.0	IMR90p2
85.5	E12	4.94	COL1A2_3	59.0	IMR90p2
86.0	E12	5.27	COL1A2_3	59.0	IMR90p2
86.5	E12	5.44	COL1A2_3	59.0	IMR90p2
87.0	E12	5.47	COL1A2_3	59.0	IMR90p2
87.5	E12	5.3	COL1A2_3	59.0	IMR90p2
88.0	E12	5.46	COL1A2_3	59.0	IMR90p2
88.5	E12	5.52	COL1A2_3	59.0	IMR90p2
89.0	E12	5.33	COL1A2_3	59.0	IMR90p2
89.5	E12	5.38	COL1A2_3	59.0	IMR90p2
90.0	E12	5.98	COL1A2_3	59.0	IMR90p2
90.5	E12	6.36	COL1A2_3	59.0	IMR90p2
91.0	E12	7.04	COL1A2_3	59.0	IMR90p2
91.5	E12	8.33	COL1A2_3	59.0	IMR90p2
92.0	E12	9.4	COL1A2_3	59.0	IMR90p2
92.5	E12	10.18	COL1A2_3	59.0	IMR90p2
93.0	E12	10.59	COL1A2_3	59.0	IMR90p2
93.5	E12	10.85	COL1A2_3	59.0	IMR90p2
94.0	E12	10.82	COL1A2_3	59.0	IMR90p2
94.5	E12	11.96	COL1A2_3	59.0	IMR90p2
95.0	E12	5.66	COL1A2_3	59.0	IMR90p2
55.0	F12	-12.43	COL1A2_3	57.0	IMR90p2
55.5	F12	-26.94	COL1A2_3	57.0	IMR90p2
56.0	F12	-24.86	COL1A2_3	57.0	IMR90p2
56.5	F12	-24.86	COL1A2_3	57.0	IMR90p2
57.0	F12	-24.86	COL1A2_3	57.0	IMR90p2
57.5	F12	-24.99	COL1A2_3	57.0	IMR90p2
58.0	F12	-24.28	COL1A2_3	57.0	IMR90p2
58.5	F12	-22.51	COL1A2_3	57.0	IMR90p2
59.0	F12	-20.71	COL1A2_3	57.0	IMR90p2
59.5	F12	-18.15	COL1A2_3	57.0	IMR90p2
60.0	F12	-16.42	COL1A2_3	57.0	IMR90p2
60.5	F12	-14.9	COL1A2_3	57.0	IMR90p2
61.0	F12	-11.57	COL1A2_3	57.0	IMR90p2
61.5	F12	-8.25	COL1A2_3	57.0	IMR90p2
62.0	F12	-3.74	COL1A2_3	57.0	IMR90p2
62.5	F12	3.89	COL1A2_3	57.0	IMR90p2
63.0	F12	13.7	COL1A2_3	57.0	IMR90p2
63.5	F12	24.02	COL1A2_3	57.0	IMR90p2
64.0	F12	36.27	COL1A2_3	57.0	IMR90p2
64.5	F12	48.63	COL1A2_3	57.0	IMR90p2
65.0	F12	58.31	COL1A2_3	57.0	IMR90p2
65.5	F12	66.28	COL1A2_3	57.0	IMR90p2
66.0	F12	72.96	COL1A2_3	57.0	IMR90p2
66.5	F12	76.95	COL1A2_3	57.0	IMR90p2
67.0	F12	78.47	COL1A2_3	57.0	IMR90p2
67.5	F12	79.85	COL1A2_3	57.0	IMR90p2
68.0	F12	80.53	COL1A2_3	57.0	IMR90p2
68.5	F12	79.86	COL1A2_3	57.0	IMR90p2
69.0	F12	79.01	COL1A2_3	57.0	IMR90p2
69.5	F12	78.66	COL1A2_3	57.0	IMR90p2
70.0	F12	77.44	COL1A2_3	57.0	IMR90p2
70.5	F12	75.99	COL1A2_3	57.0	IMR90p2
71.0	F12	75.59	COL1A2_3	57.0	IMR90p2
71.5	F12	75.53	COL1A2_3	57.0	IMR90p2
72.0	F12	75.46	COL1A2_3	57.0	IMR90p2
72.5	F12	76.52	COL1A2_3	57.0	IMR90p2
73.0	F12	78.35	COL1A2_3	57.0	IMR90p2
73.5	F12	79.74	COL1A2_3	57.0	IMR90p2
74.0	F12	81.21	COL1A2_3	57.0	IMR90p2
74.5	F12	82.8	COL1A2_3	57.0	IMR90p2
75.0	F12	84.22	COL1A2_3	57.0	IMR90p2
75.5	F12	91.39	COL1A2_3	57.0	IMR90p2
76.0	F12	125.52	COL1A2_3	57.0	IMR90p2
76.5	F12	189.43	COL1A2_3	57.0	IMR90p2
77.0	F12	259.57	COL1A2_3	57.0	IMR90p2
77.5	F12	324.92	COL1A2_3	57.0	IMR90p2
78.0	F12	374.33	COL1A2_3	57.0	IMR90p2
78.5	F12	366.3	COL1A2_3	57.0	IMR90p2
79.0	F12	295.57	COL1A2_3	57.0	IMR90p2
79.5	F12	208.86	COL1A2_3	57.0	IMR90p2
80.0	F12	127.01	COL1A2_3	57.0	IMR90p2
80.5	F12	54.79	COL1A2_3	57.0	IMR90p2
81.0	F12	13.13	COL1A2_3	57.0	IMR90p2
81.5	F12	4.15	COL1A2_3	57.0	IMR90p2
82.0	F12	4.31	COL1A2_3	57.0	IMR90p2
82.5	F12	4.14	COL1A2_3	57.0	IMR90p2
83.0	F12	4.13	COL1A2_3	57.0	IMR90p2
83.5	F12	3.61	COL1A2_3	57.0	IMR90p2
84.0	F12	3.21	COL1A2_3	57.0	IMR90p2
84.5	F12	3.5	COL1A2_3	57.0	IMR90p2
85.0	F12	3.69	COL1A2_3	57.0	IMR90p2
85.5	F12	3.71	COL1A2_3	57.0	IMR90p2
86.0	F12	3.91	COL1A2_3	57.0	IMR90p2
86.5	F12	3.95	COL1A2_3	57.0	IMR90p2
87.0	F12	3.42	COL1A2_3	57.0	IMR90p2
87.5	F12	2.77	COL1A2_3	57.0	IMR90p2
88.0	F12	2.14	COL1A2_3	57.0	IMR90p2
88.5	F12	1.78	COL1A2_3	57.0	IMR90p2
89.0	F12	1.55	COL1A2_3	57.0	IMR90p2
89.5	F12	1.6	COL1A2_3	57.0	IMR90p2
90.0	F12	1.76	COL1A2_3	57.0	IMR90p2
90.5	F12	1.97	COL1A2_3	57.0	IMR90p2
91.0	F12	2.14	COL1A2_3	57.0	IMR90p2
91.5	F12	2.35	COL1A2_3	57.0	IMR90p2
92.0	F12	2.72	COL1A2_3	57.0	IMR90p2
92.5	F12	2.94	COL1A2_3	57.0	IMR90p2
93.0	F12	3.1	COL1A2_3	57.0	IMR90p2
93.5	F12	2.74	COL1A2_3	57.0	IMR90p2
94.0	F12	2.7	COL1A2_3	57.0	IMR90p2
94.5	F12	1.87	COL1A2_3	57.0	IMR90p2
95.0	F12	0.35	COL1A2_3	57.0	IMR90p2
55.0	G12	-13.24	COL1A2_3	55.7	IMR90p2
55.5	G12	-28.69	COL1A2_3	55.7	IMR90p2
56.0	G12	-26.48	COL1A2_3	55.7	IMR90p2
56.5	G12	-26.48	COL1A2_3	55.7	IMR90p2
57.0	G12	-26.48	COL1A2_3	55.7	IMR90p2
57.5	G12	-26.52	COL1A2_3	55.7	IMR90p2
58.0	G12	-26.41	COL1A2_3	55.7	IMR90p2
58.5	G12	-25.18	COL1A2_3	55.7	IMR90p2
59.0	G12	-23.63	COL1A2_3	55.7	IMR90p2
59.5	G12	-22.28	COL1A2_3	55.7	IMR90p2
60.0	G12	-19.88	COL1A2_3	55.7	IMR90p2
60.5	G12	-17.04	COL1A2_3	55.7	IMR90p2
61.0	G12	-14.19	COL1A2_3	55.7	IMR90p2
61.5	G12	-9.85	COL1A2_3	55.7	IMR90p2
62.0	G12	-3.69	COL1A2_3	55.7	IMR90p2
62.5	G12	3.42	COL1A2_3	55.7	IMR90p2
63.0	G12	12.99	COL1A2_3	55.7	IMR90p2
63.5	G12	24.5	COL1A2_3	55.7	IMR90p2
64.0	G12	35.7	COL1A2_3	55.7	IMR90p2
64.5	G12	46.37	COL1A2_3	55.7	IMR90p2
65.0	G12	55.98	COL1A2_3	55.7	IMR90p2
65.5	G12	63.11	COL1A2_3	55.7	IMR90p2
66.0	G12	68.02	COL1A2_3	55.7	IMR90p2
66.5	G12	70.9	COL1A2_3	55.7	IMR90p2
67.0	G12	71.94	COL1A2_3	55.7	IMR90p2
67.5	G12	72.77	COL1A2_3	55.7	IMR90p2
68.0	G12	73.12	COL1A2_3	55.7	IMR90p2
68.5	G12	72.03	COL1A2_3	55.7	IMR90p2
69.0	G12	71.26	COL1A2_3	55.7	IMR90p2
69.5	G12	71.8	COL1A2_3	55.7	IMR90p2
70.0	G12	70.65	COL1A2_3	55.7	IMR90p2
70.5	G12	68.89	COL1A2_3	55.7	IMR90p2
71.0	G12	68.96	COL1A2_3	55.7	IMR90p2
71.5	G12	68.66	COL1A2_3	55.7	IMR90p2
72.0	G12	67.53	COL1A2_3	55.7	IMR90p2
72.5	G12	68.57	COL1A2_3	55.7	IMR90p2
73.0	G12	70.84	COL1A2_3	55.7	IMR90p2
73.5	G12	72.68	COL1A2_3	55.7	IMR90p2
74.0	G12	76.03	COL1A2_3	55.7	IMR90p2
74.5	G12	79.3	COL1A2_3	55.7	IMR90p2
75.0	G12	80.89	COL1A2_3	55.7	IMR90p2
75.5	G12	87.17	COL1A2_3	55.7	IMR90p2
76.0	G12	115.81	COL1A2_3	55.7	IMR90p2
76.5	G12	167.29	COL1A2_3	55.7	IMR90p2
77.0	G12	223.38	COL1A2_3	55.7	IMR90p2
77.5	G12	276.44	COL1A2_3	55.7	IMR90p2
78.0	G12	315.89	COL1A2_3	55.7	IMR90p2
78.5	G12	306.65	COL1A2_3	55.7	IMR90p2
79.0	G12	246.01	COL1A2_3	55.7	IMR90p2
79.5	G12	173.43	COL1A2_3	55.7	IMR90p2
80.0	G12	105.24	COL1A2_3	55.7	IMR90p2
80.5	G12	45.24	COL1A2_3	55.7	IMR90p2
81.0	G12	11.3	COL1A2_3	55.7	IMR90p2
81.5	G12	4.83	COL1A2_3	55.7	IMR90p2
82.0	G12	5.62	COL1A2_3	55.7	IMR90p2
82.5	G12	5.56	COL1A2_3	55.7	IMR90p2
83.0	G12	5.25	COL1A2_3	55.7	IMR90p2
83.5	G12	4.63	COL1A2_3	55.7	IMR90p2
84.0	G12	3.76	COL1A2_3	55.7	IMR90p2
84.5	G12	2.87	COL1A2_3	55.7	IMR90p2
85.0	G12	2.11	COL1A2_3	55.7	IMR90p2
85.5	G12	1.72	COL1A2_3	55.7	IMR90p2
86.0	G12	1.62	COL1A2_3	55.7	IMR90p2
86.5	G12	1.83	COL1A2_3	55.7	IMR90p2
87.0	G12	2.24	COL1A2_3	55.7	IMR90p2
87.5	G12	2.53	COL1A2_3	55.7	IMR90p2
88.0	G12	2.45	COL1A2_3	55.7	IMR90p2
88.5	G12	2.1	COL1A2_3	55.7	IMR90p2
89.0	G12	1.94	COL1A2_3	55.7	IMR90p2
89.5	G12	1.78	COL1A2_3	55.7	IMR90p2
90.0	G12	1.39	COL1A2_3	55.7	IMR90p2
90.5	G12	1.61	COL1A2_3	55.7	IMR90p2
91.0	G12	2.19	COL1A2_3	55.7	IMR90p2
91.5	G12	2.0	COL1A2_3	55.7	IMR90p2
92.0	G12	1.68	COL1A2_3	55.7	IMR90p2
92.5	G12	1.78	COL1A2_3	55.7	IMR90p2
93.0	G12	1.49	COL1A2_3	55.7	IMR90p2
93.5	G12	1.07	COL1A2_3	55.7	IMR90p2
94.0	G12	1.06	COL1A2_3	55.7	IMR90p2
94.5	G12	1.24	COL1A2_3	55.7	IMR90p2
95.0	G12	0.53	COL1A2_3	55.7	IMR90p2
55.0	H12	-9.58	COL1A2_3	55.0	IMR90p2
55.5	H12	-20.77	COL1A2_3	55.0	IMR90p2
56.0	H12	-19.17	COL1A2_3	55.0	IMR90p2
56.5	H12	-19.17	COL1A2_3	55.0	IMR90p2
57.0	H12	-19.17	COL1A2_3	55.0	IMR90p2
57.5	H12	-19.41	COL1A2_3	55.0	IMR90p2
58.0	H12	-18.04	COL1A2_3	55.0	IMR90p2
58.5	H12	-14.31	COL1A2_3	55.0	IMR90p2
59.0	H12	-10.74	COL1A2_3	55.0	IMR90p2
59.5	H12	-8.01	COL1A2_3	55.0	IMR90p2
60.0	H12	-5.58	COL1A2_3	55.0	IMR90p2
60.5	H12	-2.56	COL1A2_3	55.0	IMR90p2
61.0	H12	0.27	COL1A2_3	55.0	IMR90p2
61.5	H12	2.56	COL1A2_3	55.0	IMR90p2
62.0	H12	5.54	COL1A2_3	55.0	IMR90p2
62.5	H12	9.21	COL1A2_3	55.0	IMR90p2
63.0	H12	11.87	COL1A2_3	55.0	IMR90p2
63.5	H12	14.42	COL1A2_3	55.0	IMR90p2
64.0	H12	18.91	COL1A2_3	55.0	IMR90p2
64.5	H12	24.02	COL1A2_3	55.0	IMR90p2
65.0	H12	29.29	COL1A2_3	55.0	IMR90p2
65.5	H12	37.23	COL1A2_3	55.0	IMR90p2
66.0	H12	46.44	COL1A2_3	55.0	IMR90p2
66.5	H12	53.49	COL1A2_3	55.0	IMR90p2
67.0	H12	59.39	COL1A2_3	55.0	IMR90p2
67.5	H12	64.58	COL1A2_3	55.0	IMR90p2
68.0	H12	67.05	COL1A2_3	55.0	IMR90p2
68.5	H12	67.2	COL1A2_3	55.0	IMR90p2
69.0	H12	67.62	COL1A2_3	55.0	IMR90p2
69.5	H12	67.98	COL1A2_3	55.0	IMR90p2
70.0	H12	67.07	COL1A2_3	55.0	IMR90p2
70.5	H12	65.8	COL1A2_3	55.0	IMR90p2
71.0	H12	65.07	COL1A2_3	55.0	IMR90p2
71.5	H12	63.97	COL1A2_3	55.0	IMR90p2
72.0	H12	62.11	COL1A2_3	55.0	IMR90p2
72.5	H12	61.23	COL1A2_3	55.0	IMR90p2
73.0	H12	61.82	COL1A2_3	55.0	IMR90p2
73.5	H12	62.41	COL1A2_3	55.0	IMR90p2
74.0	H12	63.46	COL1A2_3	55.0	IMR90p2
74.5	H12	65.67	COL1A2_3	55.0	IMR90p2
75.0	H12	67.78	COL1A2_3	55.0	IMR90p2
75.5	H12	72.31	COL1A2_3	55.0	IMR90p2
76.0	H12	97.24	COL1A2_3	55.0	IMR90p2
76.5	H12	146.29	COL1A2_3	55.0	IMR90p2
77.0	H12	200.45	COL1A2_3	55.0	IMR90p2
77.5	H12	251.29	COL1A2_3	55.0	IMR90p2
78.0	H12	292.11	COL1A2_3	55.0	IMR90p2
78.5	H12	289.2	COL1A2_3	55.0	IMR90p2
79.0	H12	235.24	COL1A2_3	55.0	IMR90p2
79.5	H12	167.25	COL1A2_3	55.0	IMR90p2
80.0	H12	102.76	COL1A2_3	55.0	IMR90p2
80.5	H12	45.33	COL1A2_3	55.0	IMR90p2
81.0	H12	11.4	COL1A2_3	55.0	IMR90p2
81.5	H12	3.89	COL1A2_3	55.0	IMR90p2
82.0	H12	4.49	COL1A2_3	55.0	IMR90p2
82.5	H12	4.74	COL1A2_3	55.0	IMR90p2
83.0	H12	4.39	COL1A2_3	55.0	IMR90p2
83.5	H12	3.72	COL1A2_3	55.0	IMR90p2
84.0	H12	3.01	COL1A2_3	55.0	IMR90p2
84.5	H12	2.41	COL1A2_3	55.0	IMR90p2
85.0	H12	2.23	COL1A2_3	55.0	IMR90p2
85.5	H12	2.35	COL1A2_3	55.0	IMR90p2
86.0	H12	2.36	COL1A2_3	55.0	IMR90p2
86.5	H12	2.55	COL1A2_3	55.0	IMR90p2
87.0	H12	2.74	COL1A2_3	55.0	IMR90p2
87.5	H12	2.53	COL1A2_3	55.0	IMR90p2
88.0	H12	2.29	COL1A2_3	55.0	IMR90p2
88.5	H12	2.22	COL1A2_3	55.0	IMR90p2
89.0	H12	1.97	COL1A2_3	55.0	IMR90p2
89.5	H12	1.74	COL1A2_3	55.0	IMR90p2
90.0	H12	1.35	COL1A2_3	55.0	IMR90p2
90.5	H12	0.81	COL1A2_3	55.0	IMR90p2
91.0	H12	0.83	COL1A2_3	55.0	IMR90p2
91.5	H12	1.27	COL1A2_3	55.0	IMR90p2
92.0	H12	1.38	COL1A2_3	55.0	IMR90p2
92.5	H12	1.66	COL1A2_3	55.0	IMR90p2
93.0	H12	1.79	COL1A2_3	55.0	IMR90p2
93.5	H12	1.6	COL1A2_3	55.0	IMR90p2
94.0	H12	1.42	COL1A2_3	55.0	IMR90p2
94.5	H12	1.95	COL1A2_3	55.0	IMR90p2
95.0	H12	1.22	COL1A2_3	55.0	IMR90p2
55.0	A12	-5.79231611100113	COL1A2_3	65.0	IMR90p11
55.5	A12	-12.5500182405011	COL1A2_3	65.0	IMR90p11
56.0	A12	-11.5846322220001	COL1A2_3	65.0	IMR90p11
56.5	A12	-11.5846322220059	COL1A2_3	65.0	IMR90p11
57.0	A12	-11.5846322219658	COL1A2_3	65.0	IMR90p11
57.5	A12	-11.4933588280521	COL1A2_3	65.0	IMR90p11
58.0	A12	-12.0530528840995	COL1A2_3	65.0	IMR90p11
58.5	A12	-13.0341170909553	COL1A2_3	65.0	IMR90p11
59.0	A12	-15.0697066322102	COL1A2_3	65.0	IMR90p11
59.5	A12	-16.0529461084566	COL1A2_3	65.0	IMR90p11
60.0	A12	-14.1652429520757	COL1A2_3	65.0	IMR90p11
60.5	A12	-12.3565304784536	COL1A2_3	65.0	IMR90p11
61.0	A12	-9.43712684236721	COL1A2_3	65.0	IMR90p11
61.5	A12	-3.64614645102711	COL1A2_3	65.0	IMR90p11
62.0	A12	4.25083459159305	COL1A2_3	65.0	IMR90p11
62.5	A12	14.532607513446	COL1A2_3	65.0	IMR90p11
63.0	A12	27.1520616599006	COL1A2_3	65.0	IMR90p11
63.5	A12	41.1675304107068	COL1A2_3	65.0	IMR90p11
64.0	A12	56.1497736894142	COL1A2_3	65.0	IMR90p11
64.5	A12	71.104149601675	COL1A2_3	65.0	IMR90p11
65.0	A12	81.9642049975978	COL1A2_3	65.0	IMR90p11
65.5	A12	90.377481545625	COL1A2_3	65.0	IMR90p11
66.0	A12	98.9456607701763	COL1A2_3	65.0	IMR90p11
66.5	A12	105.212807322893	COL1A2_3	65.0	IMR90p11
67.0	A12	107.825659071807	COL1A2_3	65.0	IMR90p11
67.5	A12	111.172417520194	COL1A2_3	65.0	IMR90p11
68.0	A12	115.434274036938	COL1A2_3	65.0	IMR90p11
68.5	A12	116.949408175368	COL1A2_3	65.0	IMR90p11
69.0	A12	118.135611233206	COL1A2_3	65.0	IMR90p11
69.5	A12	121.13360655514	COL1A2_3	65.0	IMR90p11
70.0	A12	123.119850020821	COL1A2_3	65.0	IMR90p11
70.5	A12	124.012015478569	COL1A2_3	65.0	IMR90p11
71.0	A12	125.449909659994	COL1A2_3	65.0	IMR90p11
71.5	A12	126.655023057862	COL1A2_3	65.0	IMR90p11
72.0	A12	127.727355670397	COL1A2_3	65.0	IMR90p11
72.5	A12	128.507302816127	COL1A2_3	65.0	IMR90p11
73.0	A12	128.863697617462	COL1A2_3	65.0	IMR90p11
73.5	A12	129.965081244994	COL1A2_3	65.0	IMR90p11
74.0	A12	131.609413563959	COL1A2_3	65.0	IMR90p11
74.5	A12	132.190542949514	COL1A2_3	65.0	IMR90p11
75.0	A12	134.743104242117	COL1A2_3	65.0	IMR90p11
75.5	A12	144.323228029759	COL1A2_3	65.0	IMR90p11
76.0	A12	181.125953863119	COL1A2_3	65.0	IMR90p11
76.5	A12	268.309143489811	COL1A2_3	65.0	IMR90p11
77.0	A12	397.377349395184	COL1A2_3	65.0	IMR90p11
77.5	A12	535.095023906291	COL1A2_3	65.0	IMR90p11
78.0	A12	654.357171902254	COL1A2_3	65.0	IMR90p11
78.5	A12	711.110650048019	COL1A2_3	65.0	IMR90p11
79.0	A12	660.441026231696	COL1A2_3	65.0	IMR90p11
79.5	A12	521.828601285071	COL1A2_3	65.0	IMR90p11
80.0	A12	357.161801326765	COL1A2_3	65.0	IMR90p11
80.5	A12	203.900013822412	COL1A2_3	65.0	IMR90p11
81.0	A12	84.7177913842024	COL1A2_3	65.0	IMR90p11
81.5	A12	22.2493649292192	COL1A2_3	65.0	IMR90p11
82.0	A12	6.05225448180636	COL1A2_3	65.0	IMR90p11
82.5	A12	5.3516493881063	COL1A2_3	65.0	IMR90p11
83.0	A12	5.06497830767921	COL1A2_3	65.0	IMR90p11
83.5	A12	4.91204234879723	COL1A2_3	65.0	IMR90p11
84.0	A12	3.93155516762437	COL1A2_3	65.0	IMR90p11
84.5	A12	3.23794943984558	COL1A2_3	65.0	IMR90p11
85.0	A12	3.18643151574065	COL1A2_3	65.0	IMR90p11
85.5	A12	3.00328605061719	COL1A2_3	65.0	IMR90p11
86.0	A12	3.07328311960862	COL1A2_3	65.0	IMR90p11
86.5	A12	4.0114231447659	COL1A2_3	65.0	IMR90p11
87.0	A12	4.80952643151034	COL1A2_3	65.0	IMR90p11
87.5	A12	5.147915032024	COL1A2_3	65.0	IMR90p11
88.0	A12	5.17269900279541	COL1A2_3	65.0	IMR90p11
88.5	A12	5.07971561776424	COL1A2_3	65.0	IMR90p11
89.0	A12	4.82457780378093	COL1A2_3	65.0	IMR90p11
89.5	A12	3.92910660464588	COL1A2_3	65.0	IMR90p11
90.0	A12	3.28204860893379	COL1A2_3	65.0	IMR90p11
90.5	A12	3.11545316904721	COL1A2_3	65.0	IMR90p11
91.0	A12	2.56815992052111	COL1A2_3	65.0	IMR90p11
91.5	A12	2.27515144330437	COL1A2_3	65.0	IMR90p11
92.0	A12	3.14170725594022	COL1A2_3	65.0	IMR90p11
92.5	A12	3.56969187286592	COL1A2_3	65.0	IMR90p11
93.0	A12	4.18630310156135	COL1A2_3	65.0	IMR90p11
93.5	A12	4.39079891287639	COL1A2_3	65.0	IMR90p11
94.0	A12	4.24171316390829	COL1A2_3	65.0	IMR90p11
94.5	A12	2.78051003345598	COL1A2_3	65.0	IMR90p11
95.0	A12	0.348218144533973	COL1A2_3	65.0	IMR90p11
55.0	B12	-6.78311794643844	COL1A2_3	64.5	IMR90p11
55.5	B12	-14.6967555506179	COL1A2_3	64.5	IMR90p11
56.0	B12	-13.5662358928789	COL1A2_3	64.5	IMR90p11
56.5	B12	-13.5662358928859	COL1A2_3	64.5	IMR90p11
57.0	B12	-13.5662358928273	COL1A2_3	64.5	IMR90p11
57.5	B12	-13.6390286244579	COL1A2_3	64.5	IMR90p11
58.0	B12	-13.3014125080308	COL1A2_3	64.5	IMR90p11
58.5	B12	-11.6857206974356	COL1A2_3	64.5	IMR90p11
59.0	B12	-10.0066228980811	COL1A2_3	64.5	IMR90p11
59.5	B12	-8.69690260758239	COL1A2_3	64.5	IMR90p11
60.0	B12	-7.196758112054	COL1A2_3	64.5	IMR90p11
60.5	B12	-4.68329108775606	COL1A2_3	64.5	IMR90p11
61.0	B12	-1.96601361739715	COL1A2_3	64.5	IMR90p11
61.5	B12	1.04744197238665	COL1A2_3	64.5	IMR90p11
62.0	B12	5.52496931869314	COL1A2_3	64.5	IMR90p11
62.5	B12	12.0441093361035	COL1A2_3	64.5	IMR90p11
63.0	B12	21.6555806803121	COL1A2_3	64.5	IMR90p11
63.5	B12	33.9679909295418	COL1A2_3	64.5	IMR90p11
64.0	B12	48.1488012627412	COL1A2_3	64.5	IMR90p11
64.5	B12	63.4155558821984	COL1A2_3	64.5	IMR90p11
65.0	B12	77.1411427453754	COL1A2_3	64.5	IMR90p11
65.5	B12	87.3556189216379	COL1A2_3	64.5	IMR90p11
66.0	B12	95.0188083172891	COL1A2_3	64.5	IMR90p11
66.5	B12	100.196222254737	COL1A2_3	64.5	IMR90p11
67.0	B12	103.289650783955	COL1A2_3	64.5	IMR90p11
67.5	B12	106.198337807592	COL1A2_3	64.5	IMR90p11
68.0	B12	109.570698995067	COL1A2_3	64.5	IMR90p11
68.5	B12	113.097022751052	COL1A2_3	64.5	IMR90p11
69.0	B12	116.877082113076	COL1A2_3	64.5	IMR90p11
69.5	B12	120.319808705903	COL1A2_3	64.5	IMR90p11
70.0	B12	122.69053482777	COL1A2_3	64.5	IMR90p11
70.5	B12	124.218848308083	COL1A2_3	64.5	IMR90p11
71.0	B12	124.869812349951	COL1A2_3	64.5	IMR90p11
71.5	B12	125.01402481793	COL1A2_3	64.5	IMR90p11
72.0	B12	124.824761569176	COL1A2_3	64.5	IMR90p11
72.5	B12	125.031788691232	COL1A2_3	64.5	IMR90p11
73.0	B12	125.957621764427	COL1A2_3	64.5	IMR90p11
73.5	B12	127.132662571889	COL1A2_3	64.5	IMR90p11
74.0	B12	128.154538899296	COL1A2_3	64.5	IMR90p11
74.5	B12	130.040860231028	COL1A2_3	64.5	IMR90p11
75.0	B12	132.3234564725	COL1A2_3	64.5	IMR90p11
75.5	B12	139.8498982185	COL1A2_3	64.5	IMR90p11
76.0	B12	175.94782742196	COL1A2_3	64.5	IMR90p11
76.5	B12	261.856986887244	COL1A2_3	64.5	IMR90p11
77.0	B12	385.971741484793	COL1A2_3	64.5	IMR90p11
77.5	B12	519.256386895366	COL1A2_3	64.5	IMR90p11
78.0	B12	635.642414377737	COL1A2_3	64.5	IMR90p11
78.5	B12	688.860648284277	COL1A2_3	64.5	IMR90p11
79.0	B12	637.591547310858	COL1A2_3	64.5	IMR90p11
79.5	B12	502.638040597937	COL1A2_3	64.5	IMR90p11
80.0	B12	342.672642519136	COL1A2_3	64.5	IMR90p11
80.5	B12	193.834671878313	COL1A2_3	64.5	IMR90p11
81.0	B12	79.6512422772044	COL1A2_3	64.5	IMR90p11
81.5	B12	20.323656073005	COL1A2_3	64.5	IMR90p11
82.0	B12	5.45819466451997	COL1A2_3	64.5	IMR90p11
82.5	B12	5.6110089230823	COL1A2_3	64.5	IMR90p11
83.0	B12	5.67062283796105	COL1A2_3	64.5	IMR90p11
83.5	B12	5.33472079210526	COL1A2_3	64.5	IMR90p11
84.0	B12	4.74022134173669	COL1A2_3	64.5	IMR90p11
84.5	B12	4.56032957549019	COL1A2_3	64.5	IMR90p11
85.0	B12	4.3592109312039	COL1A2_3	64.5	IMR90p11
85.5	B12	3.87141479728029	COL1A2_3	64.5	IMR90p11
86.0	B12	3.54756051801928	COL1A2_3	64.5	IMR90p11
86.5	B12	3.25156937335908	COL1A2_3	64.5	IMR90p11
87.0	B12	2.76438179363993	COL1A2_3	64.5	IMR90p11
87.5	B12	2.52977771410474	COL1A2_3	64.5	IMR90p11
88.0	B12	2.60813610185909	COL1A2_3	64.5	IMR90p11
88.5	B12	2.69617694267868	COL1A2_3	64.5	IMR90p11
89.0	B12	2.64683938809043	COL1A2_3	64.5	IMR90p11
89.5	B12	2.2673351292857	COL1A2_3	64.5	IMR90p11
90.0	B12	2.35281365292485	COL1A2_3	64.5	IMR90p11
90.5	B12	2.38721602187718	COL1A2_3	64.5	IMR90p11
91.0	B12	1.97036531173956	COL1A2_3	64.5	IMR90p11
91.5	B12	2.05446120978689	COL1A2_3	64.5	IMR90p11
92.0	B12	2.71351397916476	COL1A2_3	64.5	IMR90p11
92.5	B12	2.31571803784902	COL1A2_3	64.5	IMR90p11
93.0	B12	1.9307935317504	COL1A2_3	64.5	IMR90p11
93.5	B12	1.84731431216824	COL1A2_3	64.5	IMR90p11
94.0	B12	1.20771506749077	COL1A2_3	64.5	IMR90p11
94.5	B12	0.316727167256772	COL1A2_3	64.5	IMR90p11
95.0	B12	-0.186378068218914	COL1A2_3	64.5	IMR90p11
55.0	C12	-5.42822628073714	COL1A2_3	63.3	IMR90p11
55.5	C12	-11.7611569415966	COL1A2_3	63.3	IMR90p11
56.0	C12	-10.856452561473	COL1A2_3	63.3	IMR90p11
56.5	C12	-10.8564525614878	COL1A2_3	63.3	IMR90p11
57.0	C12	-10.8564525613633	COL1A2_3	63.3	IMR90p11
57.5	C12	-11.1772307812273	COL1A2_3	63.3	IMR90p11
58.0	C12	-9.35066230214647	COL1A2_3	63.3	IMR90p11
58.5	C12	-4.41267181847195	COL1A2_3	63.3	IMR90p11
59.0	C12	-0.310732106721844	COL1A2_3	63.3	IMR90p11
59.5	C12	2.0634893985366	COL1A2_3	63.3	IMR90p11
60.0	C12	4.25858237845637	COL1A2_3	63.3	IMR90p11
60.5	C12	6.70163401484228	COL1A2_3	63.3	IMR90p11
61.0	C12	9.01346759840123	COL1A2_3	63.3	IMR90p11
61.5	C12	11.3814171340179	COL1A2_3	63.3	IMR90p11
62.0	C12	14.2649889203493	COL1A2_3	63.3	IMR90p11
62.5	C12	17.632832370242	COL1A2_3	63.3	IMR90p11
63.0	C12	21.7919126641973	COL1A2_3	63.3	IMR90p11
63.5	C12	27.6082822657904	COL1A2_3	63.3	IMR90p11
64.0	C12	35.6292668828551	COL1A2_3	63.3	IMR90p11
64.5	C12	45.4162205463648	COL1A2_3	63.3	IMR90p11
65.0	C12	56.9083665112295	COL1A2_3	63.3	IMR90p11
65.5	C12	69.1228800965208	COL1A2_3	63.3	IMR90p11
66.0	C12	80.7603219077819	COL1A2_3	63.3	IMR90p11
66.5	C12	91.3176712298267	COL1A2_3	63.3	IMR90p11
67.0	C12	101.240429415494	COL1A2_3	63.3	IMR90p11
67.5	C12	109.276824702498	COL1A2_3	63.3	IMR90p11
68.0	C12	115.659696158351	COL1A2_3	63.3	IMR90p11
68.5	C12	122.312087973609	COL1A2_3	63.3	IMR90p11
69.0	C12	128.377262082028	COL1A2_3	63.3	IMR90p11
69.5	C12	132.913424049643	COL1A2_3	63.3	IMR90p11
70.0	C12	136.324661245362	COL1A2_3	63.3	IMR90p11
70.5	C12	139.24456578963	COL1A2_3	63.3	IMR90p11
71.0	C12	139.814731329166	COL1A2_3	63.3	IMR90p11
71.5	C12	138.490773858557	COL1A2_3	63.3	IMR90p11
72.0	C12	137.124984972943	COL1A2_3	63.3	IMR90p11
72.5	C12	136.400652987195	COL1A2_3	63.3	IMR90p11
73.0	C12	136.054471066436	COL1A2_3	63.3	IMR90p11
73.5	C12	135.507301772612	COL1A2_3	63.3	IMR90p11
74.0	C12	136.104413250745	COL1A2_3	63.3	IMR90p11
74.5	C12	137.163543506068	COL1A2_3	63.3	IMR90p11
75.0	C12	137.683193250228	COL1A2_3	63.3	IMR90p11
75.5	C12	143.472569322421	COL1A2_3	63.3	IMR90p11
76.0	C12	178.65210252555	COL1A2_3	63.3	IMR90p11
76.5	C12	263.666006132544	COL1A2_3	63.3	IMR90p11
77.0	C12	386.312990905893	COL1A2_3	63.3	IMR90p11
77.5	C12	517.760486576304	COL1A2_3	63.3	IMR90p11
78.0	C12	632.496432303505	COL1A2_3	63.3	IMR90p11
78.5	C12	685.181694165578	COL1A2_3	63.3	IMR90p11
79.0	C12	632.326489902678	COL1A2_3	63.3	IMR90p11
79.5	C12	496.810025133149	COL1A2_3	63.3	IMR90p11
80.0	C12	338.210225512076	COL1A2_3	63.3	IMR90p11
80.5	C12	190.661346810211	COL1A2_3	63.3	IMR90p11
81.0	C12	76.7069452389235	COL1A2_3	63.3	IMR90p11
81.5	C12	18.2656680294946	COL1A2_3	63.3	IMR90p11
82.0	C12	4.64009072366878	COL1A2_3	63.3	IMR90p11
82.5	C12	5.29175076734361	COL1A2_3	63.3	IMR90p11
83.0	C12	5.50163853878041	COL1A2_3	63.3	IMR90p11
83.5	C12	5.36823301448595	COL1A2_3	63.3	IMR90p11
84.0	C12	5.22835934312184	COL1A2_3	63.3	IMR90p11
84.5	C12	4.50734498665548	COL1A2_3	63.3	IMR90p11
85.0	C12	3.68491205210455	COL1A2_3	63.3	IMR90p11
85.5	C12	3.58605699416546	COL1A2_3	63.3	IMR90p11
86.0	C12	3.67651753754296	COL1A2_3	63.3	IMR90p11
86.5	C12	3.41579464798571	COL1A2_3	63.3	IMR90p11
87.0	C12	3.17310199334526	COL1A2_3	63.3	IMR90p11
87.5	C12	3.05590363066466	COL1A2_3	63.3	IMR90p11
88.0	C12	2.50182059141105	COL1A2_3	63.3	IMR90p11
88.5	C12	1.75163273292725	COL1A2_3	63.3	IMR90p11
89.0	C12	1.1617694584337	COL1A2_3	63.3	IMR90p11
89.5	C12	0.941620419062872	COL1A2_3	63.3	IMR90p11
90.0	C12	1.18660871325227	COL1A2_3	63.3	IMR90p11
90.5	C12	1.48584676876902	COL1A2_3	63.3	IMR90p11
91.0	C12	2.00091235147067	COL1A2_3	63.3	IMR90p11
91.5	C12	2.46872530322014	COL1A2_3	63.3	IMR90p11
92.0	C12	2.51309534562762	COL1A2_3	63.3	IMR90p11
92.5	C12	2.03337325452537	COL1A2_3	63.3	IMR90p11
93.0	C12	1.35718605058707	COL1A2_3	63.3	IMR90p11
93.5	C12	1.00207284060258	COL1A2_3	63.3	IMR90p11
94.0	C12	0.551308064666159	COL1A2_3	63.3	IMR90p11
94.5	C12	1.00617049579034	COL1A2_3	63.3	IMR90p11
95.0	C12	0.776125847694061	COL1A2_3	63.3	IMR90p11
55.0	D12	-11.2955707711233	COL1A2_3	61.4	IMR90p11
55.5	D12	-24.4737366707667	COL1A2_3	61.4	IMR90p11
56.0	D12	-22.5911415422471	COL1A2_3	61.4	IMR90p11
56.5	D12	-22.5911415422407	COL1A2_3	61.4	IMR90p11
57.0	D12	-22.5911415422927	COL1A2_3	61.4	IMR90p11
57.5	D12	-22.8781172940044	COL1A2_3	61.4	IMR90p11
58.0	D12	-21.1031025354558	COL1A2_3	61.4	IMR90p11
58.5	D12	-17.7203281318764	COL1A2_3	61.4	IMR90p11
59.0	D12	-14.7977218892772	COL1A2_3	61.4	IMR90p11
59.5	D12	-11.6637380600213	COL1A2_3	61.4	IMR90p11
60.0	D12	-8.08411122712869	COL1A2_3	61.4	IMR90p11
60.5	D12	-3.71301068935554	COL1A2_3	61.4	IMR90p11
61.0	D12	0.902769190997901	COL1A2_3	61.4	IMR90p11
61.5	D12	5.88015309375464	COL1A2_3	61.4	IMR90p11
62.0	D12	11.0439219941391	COL1A2_3	61.4	IMR90p11
62.5	D12	16.988803789985	COL1A2_3	61.4	IMR90p11
63.0	D12	24.1734411509766	COL1A2_3	61.4	IMR90p11
63.5	D12	32.9402126987686	COL1A2_3	61.4	IMR90p11
64.0	D12	43.7487449360341	COL1A2_3	61.4	IMR90p11
64.5	D12	56.2369711147071	COL1A2_3	61.4	IMR90p11
65.0	D12	68.6479552121724	COL1A2_3	61.4	IMR90p11
65.5	D12	79.9233984216792	COL1A2_3	61.4	IMR90p11
66.0	D12	90.0298498051283	COL1A2_3	61.4	IMR90p11
66.5	D12	97.5291093962718	COL1A2_3	61.4	IMR90p11
67.0	D12	102.794877887404	COL1A2_3	61.4	IMR90p11
67.5	D12	107.206211856122	COL1A2_3	61.4	IMR90p11
68.0	D12	110.80398404351	COL1A2_3	61.4	IMR90p11
68.5	D12	113.301850029516	COL1A2_3	61.4	IMR90p11
69.0	D12	115.824061326815	COL1A2_3	61.4	IMR90p11
69.5	D12	118.093981379708	COL1A2_3	61.4	IMR90p11
70.0	D12	119.488786426192	COL1A2_3	61.4	IMR90p11
70.5	D12	120.54342108832	COL1A2_3	61.4	IMR90p11
71.0	D12	121.552527209973	COL1A2_3	61.4	IMR90p11
71.5	D12	122.34508037609	COL1A2_3	61.4	IMR90p11
72.0	D12	122.570441806449	COL1A2_3	61.4	IMR90p11
72.5	D12	122.544012341612	COL1A2_3	61.4	IMR90p11
73.0	D12	122.658539310196	COL1A2_3	61.4	IMR90p11
73.5	D12	122.389012728853	COL1A2_3	61.4	IMR90p11
74.0	D12	121.826465560165	COL1A2_3	61.4	IMR90p11
74.5	D12	122.161653348307	COL1A2_3	61.4	IMR90p11
75.0	D12	122.625924687755	COL1A2_3	61.4	IMR90p11
75.5	D12	125.905061070861	COL1A2_3	61.4	IMR90p11
76.0	D12	150.753810574534	COL1A2_3	61.4	IMR90p11
76.5	D12	220.323825667496	COL1A2_3	61.4	IMR90p11
77.0	D12	327.44122065129	COL1A2_3	61.4	IMR90p11
77.5	D12	443.843640845092	COL1A2_3	61.4	IMR90p11
78.0	D12	549.087759520696	COL1A2_3	61.4	IMR90p11
78.5	D12	606.609435544133	COL1A2_3	61.4	IMR90p11
79.0	D12	570.085706754418	COL1A2_3	61.4	IMR90p11
79.5	D12	452.707139732335	COL1A2_3	61.4	IMR90p11
80.0	D12	312.195115857724	COL1A2_3	61.4	IMR90p11
80.5	D12	180.057461051009	COL1A2_3	61.4	IMR90p11
81.0	D12	74.6589793425707	COL1A2_3	61.4	IMR90p11
81.5	D12	18.4352513199128	COL1A2_3	61.4	IMR90p11
82.0	D12	4.9313685870365	COL1A2_3	61.4	IMR90p11
82.5	D12	5.34084424386486	COL1A2_3	61.4	IMR90p11
83.0	D12	5.66554174054329	COL1A2_3	61.4	IMR90p11
83.5	D12	5.61212380868449	COL1A2_3	61.4	IMR90p11
84.0	D12	5.22682094864342	COL1A2_3	61.4	IMR90p11
84.5	D12	4.78309970811529	COL1A2_3	61.4	IMR90p11
85.0	D12	4.40288800913606	COL1A2_3	61.4	IMR90p11
85.5	D12	3.29926569637905	COL1A2_3	61.4	IMR90p11
86.0	D12	2.10527418876649	COL1A2_3	61.4	IMR90p11
86.5	D12	1.9467142093547	COL1A2_3	61.4	IMR90p11
87.0	D12	1.68432742974068	COL1A2_3	61.4	IMR90p11
87.5	D12	1.44258723050609	COL1A2_3	61.4	IMR90p11
88.0	D12	1.67009348037595	COL1A2_3	61.4	IMR90p11
88.5	D12	1.834673060471	COL1A2_3	61.4	IMR90p11
89.0	D12	1.57349760204772	COL1A2_3	61.4	IMR90p11
89.5	D12	1.59692735038601	COL1A2_3	61.4	IMR90p11
90.0	D12	1.35934143024792	COL1A2_3	61.4	IMR90p11
90.5	D12	1.54560486335362	COL1A2_3	61.4	IMR90p11
91.0	D12	2.17539106797983	COL1A2_3	61.4	IMR90p11
91.5	D12	2.41609364525306	COL1A2_3	61.4	IMR90p11
92.0	D12	2.81702295775051	COL1A2_3	61.4	IMR90p11
92.5	D12	3.40440882821207	COL1A2_3	61.4	IMR90p11
93.0	D12	3.45043882747541	COL1A2_3	61.4	IMR90p11
93.5	D12	2.71785515267345	COL1A2_3	61.4	IMR90p11
94.0	D12	2.75630755092607	COL1A2_3	61.4	IMR90p11
94.5	D12	1.73866127067686	COL1A2_3	61.4	IMR90p11
95.0	D12	0.161599441840281	COL1A2_3	61.4	IMR90p11
55.0	E12	-17.1904306526737	COL1A2_3	59.0	IMR90p11
55.5	E12	-37.2459330807919	COL1A2_3	59.0	IMR90p11
56.0	E12	-34.3808613053455	COL1A2_3	59.0	IMR90p11
56.5	E12	-34.3808613053475	COL1A2_3	59.0	IMR90p11
57.0	E12	-34.3808613053374	COL1A2_3	59.0	IMR90p11
57.5	E12	-34.7390878971886	COL1A2_3	59.0	IMR90p11
58.0	E12	-32.7019381539227	COL1A2_3	59.0	IMR90p11
58.5	E12	-27.096348100348	COL1A2_3	59.0	IMR90p11
59.0	E12	-23.1054174346732	COL1A2_3	59.0	IMR90p11
59.5	E12	-20.3536280751243	COL1A2_3	59.0	IMR90p11
60.0	E12	-16.6008248802592	COL1A2_3	59.0	IMR90p11
60.5	E12	-12.2654289552585	COL1A2_3	59.0	IMR90p11
61.0	E12	-9.62860604534899	COL1A2_3	59.0	IMR90p11
61.5	E12	-6.23040318977405	COL1A2_3	59.0	IMR90p11
62.0	E12	-0.91409466250127	COL1A2_3	59.0	IMR90p11
62.5	E12	4.88103281952863	COL1A2_3	59.0	IMR90p11
63.0	E12	12.5574246326745	COL1A2_3	59.0	IMR90p11
63.5	E12	23.7290176974465	COL1A2_3	59.0	IMR90p11
64.0	E12	37.7855401210476	COL1A2_3	59.0	IMR90p11
64.5	E12	52.1355029195254	COL1A2_3	59.0	IMR90p11
65.0	E12	66.5147424588496	COL1A2_3	59.0	IMR90p11
65.5	E12	78.4890346770319	COL1A2_3	59.0	IMR90p11
66.0	E12	87.3732809324634	COL1A2_3	59.0	IMR90p11
66.5	E12	93.1895664004146	COL1A2_3	59.0	IMR90p11
67.0	E12	97.0315498015043	COL1A2_3	59.0	IMR90p11
67.5	E12	98.9622928494224	COL1A2_3	59.0	IMR90p11
68.0	E12	100.705045117014	COL1A2_3	59.0	IMR90p11
68.5	E12	103.37066879066	COL1A2_3	59.0	IMR90p11
69.0	E12	105.642700210015	COL1A2_3	59.0	IMR90p11
69.5	E12	107.469867891395	COL1A2_3	59.0	IMR90p11
70.0	E12	109.159125349769	COL1A2_3	59.0	IMR90p11
70.5	E12	110.001065713049	COL1A2_3	59.0	IMR90p11
71.0	E12	108.934523545954	COL1A2_3	59.0	IMR90p11
71.5	E12	108.194836015393	COL1A2_3	59.0	IMR90p11
72.0	E12	107.578610570562	COL1A2_3	59.0	IMR90p11
72.5	E12	106.309464341886	COL1A2_3	59.0	IMR90p11
73.0	E12	105.746767028082	COL1A2_3	59.0	IMR90p11
73.5	E12	106.354168615558	COL1A2_3	59.0	IMR90p11
74.0	E12	106.701262066164	COL1A2_3	59.0	IMR90p11
74.5	E12	107.473819074363	COL1A2_3	59.0	IMR90p11
75.0	E12	109.749844220941	COL1A2_3	59.0	IMR90p11
75.5	E12	113.538556645214	COL1A2_3	59.0	IMR90p11
76.0	E12	131.950949350361	COL1A2_3	59.0	IMR90p11
76.5	E12	188.117764228638	COL1A2_3	59.0	IMR90p11
77.0	E12	277.359908424419	COL1A2_3	59.0	IMR90p11
77.5	E12	372.617799757218	COL1A2_3	59.0	IMR90p11
78.0	E12	459.703395137403	COL1A2_3	59.0	IMR90p11
78.5	E12	511.81496211828	COL1A2_3	59.0	IMR90p11
79.0	E12	483.726065246917	COL1A2_3	59.0	IMR90p11
79.5	E12	384.082051974325	COL1A2_3	59.0	IMR90p11
80.0	E12	266.257485205889	COL1A2_3	59.0	IMR90p11
80.5	E12	155.512970018034	COL1A2_3	59.0	IMR90p11
81.0	E12	65.0517305773001	COL1A2_3	59.0	IMR90p11
81.5	E12	16.6789538970493	COL1A2_3	59.0	IMR90p11
82.0	E12	6.2595050009129	COL1A2_3	59.0	IMR90p11
82.5	E12	7.39937743809173	COL1A2_3	59.0	IMR90p11
83.0	E12	7.54464048548249	COL1A2_3	59.0	IMR90p11
83.5	E12	7.07007633851651	COL1A2_3	59.0	IMR90p11
84.0	E12	7.04987302214602	COL1A2_3	59.0	IMR90p11
84.5	E12	6.97703646420547	COL1A2_3	59.0	IMR90p11
85.0	E12	6.37444804412928	COL1A2_3	59.0	IMR90p11
85.5	E12	6.04711665837249	COL1A2_3	59.0	IMR90p11
86.0	E12	5.65252681708569	COL1A2_3	59.0	IMR90p11
86.5	E12	4.50872539695689	COL1A2_3	59.0	IMR90p11
87.0	E12	3.63903557082068	COL1A2_3	59.0	IMR90p11
87.5	E12	3.47975882211892	COL1A2_3	59.0	IMR90p11
88.0	E12	3.37035106873697	COL1A2_3	59.0	IMR90p11
88.5	E12	3.53761458461526	COL1A2_3	59.0	IMR90p11
89.0	E12	4.49723020857681	COL1A2_3	59.0	IMR90p11
89.5	E12	5.09524517696735	COL1A2_3	59.0	IMR90p11
90.0	E12	4.93305924321504	COL1A2_3	59.0	IMR90p11
90.5	E12	4.78813416631453	COL1A2_3	59.0	IMR90p11
91.0	E12	5.18794994392226	COL1A2_3	59.0	IMR90p11
91.5	E12	5.9373950541185	COL1A2_3	59.0	IMR90p11
92.0	E12	6.93708889174718	COL1A2_3	59.0	IMR90p11
92.5	E12	8.1352165600714	COL1A2_3	59.0	IMR90p11
93.0	E12	9.43720867465453	COL1A2_3	59.0	IMR90p11
93.5	E12	8.87467413552542	COL1A2_3	59.0	IMR90p11
94.0	E12	8.44800375748184	COL1A2_3	59.0	IMR90p11
94.5	E12	6.27017263866048	COL1A2_3	59.0	IMR90p11
95.0	E12	1.34723373015788	COL1A2_3	59.0	IMR90p11
55.0	F12	-19.1179739235369	COL1A2_3	57.0	IMR90p11
55.5	F12	-41.42227683433	COL1A2_3	57.0	IMR90p11
56.0	F12	-38.2359478470729	COL1A2_3	57.0	IMR90p11
56.5	F12	-38.2359478470563	COL1A2_3	57.0	IMR90p11
57.0	F12	-38.2359478471919	COL1A2_3	57.0	IMR90p11
57.5	F12	-38.5118874388339	COL1A2_3	57.0	IMR90p11
58.0	F12	-36.9660972354795	COL1A2_3	57.0	IMR90p11
58.5	F12	-32.6896833035413	COL1A2_3	57.0	IMR90p11
59.0	F12	-28.1880121452388	COL1A2_3	57.0	IMR90p11
59.5	F12	-23.6358630583763	COL1A2_3	57.0	IMR90p11
60.0	F12	-18.4787190842823	COL1A2_3	57.0	IMR90p11
60.5	F12	-13.0620063657728	COL1A2_3	57.0	IMR90p11
61.0	F12	-7.83131064726376	COL1A2_3	57.0	IMR90p11
61.5	F12	-1.8371634166964	COL1A2_3	57.0	IMR90p11
62.0	F12	5.28510282487184	COL1A2_3	57.0	IMR90p11
62.5	F12	13.1063547356149	COL1A2_3	57.0	IMR90p11
63.0	F12	22.3074800417131	COL1A2_3	57.0	IMR90p11
63.5	F12	33.2031444947631	COL1A2_3	57.0	IMR90p11
64.0	F12	44.8644256499009	COL1A2_3	57.0	IMR90p11
64.5	F12	56.9380648692372	COL1A2_3	57.0	IMR90p11
65.0	F12	68.4038079150504	COL1A2_3	57.0	IMR90p11
65.5	F12	77.8512608130153	COL1A2_3	57.0	IMR90p11
66.0	F12	85.4151036135069	COL1A2_3	57.0	IMR90p11
66.5	F12	90.8582115089118	COL1A2_3	57.0	IMR90p11
67.0	F12	93.7926105461379	COL1A2_3	57.0	IMR90p11
67.5	F12	95.3130874802854	COL1A2_3	57.0	IMR90p11
68.0	F12	96.4876428867203	COL1A2_3	57.0	IMR90p11
68.5	F12	96.6290324488599	COL1A2_3	57.0	IMR90p11
69.0	F12	96.5681863944806	COL1A2_3	57.0	IMR90p11
69.5	F12	96.8980990133823	COL1A2_3	57.0	IMR90p11
70.0	F12	97.4646290644002	COL1A2_3	57.0	IMR90p11
70.5	F12	97.7394843918652	COL1A2_3	57.0	IMR90p11
71.0	F12	97.7551319530003	COL1A2_3	57.0	IMR90p11
71.5	F12	97.485810639873	COL1A2_3	57.0	IMR90p11
72.0	F12	97.0562274053634	COL1A2_3	57.0	IMR90p11
72.5	F12	96.3419304875711	COL1A2_3	57.0	IMR90p11
73.0	F12	95.6947273977213	COL1A2_3	57.0	IMR90p11
73.5	F12	95.3727506019799	COL1A2_3	57.0	IMR90p11
74.0	F12	94.9542226122385	COL1A2_3	57.0	IMR90p11
74.5	F12	94.9507657603317	COL1A2_3	57.0	IMR90p11
75.0	F12	95.305687997873	COL1A2_3	57.0	IMR90p11
75.5	F12	97.2527445589984	COL1A2_3	57.0	IMR90p11
76.0	F12	113.961027711568	COL1A2_3	57.0	IMR90p11
76.5	F12	166.107214362536	COL1A2_3	57.0	IMR90p11
77.0	F12	245.071186227234	COL1A2_3	57.0	IMR90p11
77.5	F12	326.444581763923	COL1A2_3	57.0	IMR90p11
78.0	F12	399.962813836875	COL1A2_3	57.0	IMR90p11
78.5	F12	440.479175895338	COL1A2_3	57.0	IMR90p11
79.0	F12	407.649428502646	COL1A2_3	57.0	IMR90p11
79.5	F12	316.405681402758	COL1A2_3	57.0	IMR90p11
80.0	F12	215.598845500154	COL1A2_3	57.0	IMR90p11
80.5	F12	122.254392425666	COL1A2_3	57.0	IMR90p11
81.0	F12	47.5309261414531	COL1A2_3	57.0	IMR90p11
81.5	F12	10.6287591697708	COL1A2_3	57.0	IMR90p11
82.0	F12	4.66654934139177	COL1A2_3	57.0	IMR90p11
82.5	F12	5.68417596529082	COL1A2_3	57.0	IMR90p11
83.0	F12	5.64635307298994	COL1A2_3	57.0	IMR90p11
83.5	F12	4.87867498167765	COL1A2_3	57.0	IMR90p11
84.0	F12	4.24963989782657	COL1A2_3	57.0	IMR90p11
84.5	F12	3.91999320786363	COL1A2_3	57.0	IMR90p11
85.0	F12	3.50822735051736	COL1A2_3	57.0	IMR90p11
85.5	F12	2.98716735736974	COL1A2_3	57.0	IMR90p11
86.0	F12	2.74601875957273	COL1A2_3	57.0	IMR90p11
86.5	F12	2.66367767366108	COL1A2_3	57.0	IMR90p11
87.0	F12	2.71250078221487	COL1A2_3	57.0	IMR90p11
87.5	F12	2.55972426421692	COL1A2_3	57.0	IMR90p11
88.0	F12	2.14552875995327	COL1A2_3	57.0	IMR90p11
88.5	F12	2.21372951017565	COL1A2_3	57.0	IMR90p11
89.0	F12	2.61686691694877	COL1A2_3	57.0	IMR90p11
89.5	F12	2.8397936732901	COL1A2_3	57.0	IMR90p11
90.0	F12	2.9028625004766	COL1A2_3	57.0	IMR90p11
90.5	F12	3.07594438355471	COL1A2_3	57.0	IMR90p11
91.0	F12	2.93939097357037	COL1A2_3	57.0	IMR90p11
91.5	F12	2.23991558418305	COL1A2_3	57.0	IMR90p11
92.0	F12	1.25662811566502	COL1A2_3	57.0	IMR90p11
92.5	F12	1.0428370864683	COL1A2_3	57.0	IMR90p11
93.0	F12	1.23168600390375	COL1A2_3	57.0	IMR90p11
93.5	F12	1.29000343565411	COL1A2_3	57.0	IMR90p11
94.0	F12	1.78636473419346	COL1A2_3	57.0	IMR90p11
94.5	F12	2.6313075039522	COL1A2_3	57.0	IMR90p11
95.0	F12	1.37413734324872	COL1A2_3	57.0	IMR90p11
55.0	G12	-20.5424294298675	COL1A2_3	55.7	IMR90p11
55.5	G12	-44.5085970980477	COL1A2_3	55.7	IMR90p11
56.0	G12	-41.0848588597364	COL1A2_3	55.7	IMR90p11
56.5	G12	-41.0848588597488	COL1A2_3	55.7	IMR90p11
57.0	G12	-41.0848588596454	COL1A2_3	55.7	IMR90p11
57.5	G12	-41.5177509168807	COL1A2_3	55.7	IMR90p11
58.0	G12	-38.786352899221	COL1A2_3	55.7	IMR90p11
58.5	G12	-34.1079327394963	COL1A2_3	55.7	IMR90p11
59.0	G12	-29.7266117727577	COL1A2_3	55.7	IMR90p11
59.5	G12	-24.7775551745368	COL1A2_3	55.7	IMR90p11
60.0	G12	-19.083862520345	COL1A2_3	55.7	IMR90p11
60.5	G12	-13.6171902647596	COL1A2_3	55.7	IMR90p11
61.0	G12	-8.02509358416262	COL1A2_3	55.7	IMR90p11
61.5	G12	-1.42743192306364	COL1A2_3	55.7	IMR90p11
62.0	G12	5.68866095418321	COL1A2_3	55.7	IMR90p11
62.5	G12	13.7505049914978	COL1A2_3	55.7	IMR90p11
63.0	G12	23.0633522258422	COL1A2_3	55.7	IMR90p11
63.5	G12	33.008634805345	COL1A2_3	55.7	IMR90p11
64.0	G12	43.0429521440511	COL1A2_3	55.7	IMR90p11
64.5	G12	54.0022945421529	COL1A2_3	55.7	IMR90p11
65.0	G12	63.3574424979179	COL1A2_3	55.7	IMR90p11
65.5	G12	71.1872927804371	COL1A2_3	55.7	IMR90p11
66.0	G12	78.4057295621571	COL1A2_3	55.7	IMR90p11
66.5	G12	83.775534562193	COL1A2_3	55.7	IMR90p11
67.0	G12	86.5038233043322	COL1A2_3	55.7	IMR90p11
67.5	G12	88.1818366288495	COL1A2_3	55.7	IMR90p11
68.0	G12	89.5992074624253	COL1A2_3	55.7	IMR90p11
68.5	G12	90.0392000426453	COL1A2_3	55.7	IMR90p11
69.0	G12	90.4863719566056	COL1A2_3	55.7	IMR90p11
69.5	G12	90.9419058553744	COL1A2_3	55.7	IMR90p11
70.0	G12	91.1533444849955	COL1A2_3	55.7	IMR90p11
70.5	G12	90.7556816641896	COL1A2_3	55.7	IMR90p11
71.0	G12	89.7690033839378	COL1A2_3	55.7	IMR90p11
71.5	G12	88.408439052012	COL1A2_3	55.7	IMR90p11
72.0	G12	87.758672491984	COL1A2_3	55.7	IMR90p11
72.5	G12	88.1043897564841	COL1A2_3	55.7	IMR90p11
73.0	G12	87.9694840618182	COL1A2_3	55.7	IMR90p11
73.5	G12	88.3502849753103	COL1A2_3	55.7	IMR90p11
74.0	G12	88.7212511657608	COL1A2_3	55.7	IMR90p11
74.5	G12	87.7711370593564	COL1A2_3	55.7	IMR90p11
75.0	G12	86.5976024370466	COL1A2_3	55.7	IMR90p11
75.5	G12	87.0139775155135	COL1A2_3	55.7	IMR90p11
76.0	G12	96.2569533652137	COL1A2_3	55.7	IMR90p11
76.5	G12	135.079265186301	COL1A2_3	55.7	IMR90p11
77.0	G12	203.295872739721	COL1A2_3	55.7	IMR90p11
77.5	G12	275.922525585366	COL1A2_3	55.7	IMR90p11
78.0	G12	342.679525125197	COL1A2_3	55.7	IMR90p11
78.5	G12	388.080589301618	COL1A2_3	55.7	IMR90p11
79.0	G12	371.621020903375	COL1A2_3	55.7	IMR90p11
79.5	G12	295.437753174732	COL1A2_3	55.7	IMR90p11
80.0	G12	205.992554616988	COL1A2_3	55.7	IMR90p11
80.5	G12	122.024722642583	COL1A2_3	55.7	IMR90p11
81.0	G12	50.9177518917207	COL1A2_3	55.7	IMR90p11
81.5	G12	12.2969525475109	COL1A2_3	55.7	IMR90p11
82.0	G12	4.69837070701408	COL1A2_3	55.7	IMR90p11
82.5	G12	5.83895225731277	COL1A2_3	55.7	IMR90p11
83.0	G12	6.3401477264423	COL1A2_3	55.7	IMR90p11
83.5	G12	5.97150650271482	COL1A2_3	55.7	IMR90p11
84.0	G12	5.42777096292951	COL1A2_3	55.7	IMR90p11
84.5	G12	4.8186371353961	COL1A2_3	55.7	IMR90p11
85.0	G12	3.77145330772498	COL1A2_3	55.7	IMR90p11
85.5	G12	3.01478239645712	COL1A2_3	55.7	IMR90p11
86.0	G12	2.58497366702585	COL1A2_3	55.7	IMR90p11
86.5	G12	2.6405717890151	COL1A2_3	55.7	IMR90p11
87.0	G12	2.84459884267335	COL1A2_3	55.7	IMR90p11
87.5	G12	3.16682354634798	COL1A2_3	55.7	IMR90p11
88.0	G12	3.21845588455034	COL1A2_3	55.7	IMR90p11
88.5	G12	3.04999548763334	COL1A2_3	55.7	IMR90p11
89.0	G12	2.6294151027343	COL1A2_3	55.7	IMR90p11
89.5	G12	2.48740544923334	COL1A2_3	55.7	IMR90p11
90.0	G12	2.52629501771901	COL1A2_3	55.7	IMR90p11
90.5	G12	2.40634349994275	COL1A2_3	55.7	IMR90p11
91.0	G12	2.81379571864352	COL1A2_3	55.7	IMR90p11
91.5	G12	2.7040269087056	COL1A2_3	55.7	IMR90p11
92.0	G12	2.07515162268555	COL1A2_3	55.7	IMR90p11
92.5	G12	1.54887552501793	COL1A2_3	55.7	IMR90p11
93.0	G12	0.715454453794734	COL1A2_3	55.7	IMR90p11
93.5	G12	0.0894576566653882	COL1A2_3	55.7	IMR90p11
94.0	G12	-0.12890997252282	COL1A2_3	55.7	IMR90p11
94.5	G12	0.579889032579445	COL1A2_3	55.7	IMR90p11
95.0	G12	0.674331780260559	COL1A2_3	55.7	IMR90p11
55.0	H12	-17.2872851184416	COL1A2_3	55.0	IMR90p11
55.5	H12	-37.4557844232895	COL1A2_3	55.0	IMR90p11
56.0	H12	-34.5745702368827	COL1A2_3	55.0	IMR90p11
56.5	H12	-34.574570236882	COL1A2_3	55.0	IMR90p11
57.0	H12	-34.5745702368824	COL1A2_3	55.0	IMR90p11
57.5	H12	-35.0878188691096	COL1A2_3	55.0	IMR90p11
58.0	H12	-32.0275433062238	COL1A2_3	55.0	IMR90p11
58.5	H12	-25.1543594029906	COL1A2_3	55.0	IMR90p11
59.0	H12	-19.3972703612883	COL1A2_3	55.0	IMR90p11
59.5	H12	-13.2531328917364	COL1A2_3	55.0	IMR90p11
60.0	H12	-6.32634967671174	COL1A2_3	55.0	IMR90p11
60.5	H12	0.0169898061549247	COL1A2_3	55.0	IMR90p11
61.0	H12	6.2735551115527	COL1A2_3	55.0	IMR90p11
61.5	H12	12.47943859603	COL1A2_3	55.0	IMR90p11
62.0	H12	17.7638397357783	COL1A2_3	55.0	IMR90p11
62.5	H12	22.4845337529176	COL1A2_3	55.0	IMR90p11
63.0	H12	27.103765893832	COL1A2_3	55.0	IMR90p11
63.5	H12	31.2210761026254	COL1A2_3	55.0	IMR90p11
64.0	H12	36.4205673358446	COL1A2_3	55.0	IMR90p11
64.5	H12	42.9585212287407	COL1A2_3	55.0	IMR90p11
65.0	H12	49.7742965213851	COL1A2_3	55.0	IMR90p11
65.5	H12	57.0802477276553	COL1A2_3	55.0	IMR90p11
66.0	H12	64.9403175551126	COL1A2_3	55.0	IMR90p11
66.5	H12	71.3380916801589	COL1A2_3	55.0	IMR90p11
67.0	H12	76.1200389206073	COL1A2_3	55.0	IMR90p11
67.5	H12	80.0502239201046	COL1A2_3	55.0	IMR90p11
68.0	H12	81.9281939023535	COL1A2_3	55.0	IMR90p11
68.5	H12	81.9642765966148	COL1A2_3	55.0	IMR90p11
69.0	H12	81.9811897449695	COL1A2_3	55.0	IMR90p11
69.5	H12	81.6891585175463	COL1A2_3	55.0	IMR90p11
70.0	H12	80.3597284409997	COL1A2_3	55.0	IMR90p11
70.5	H12	79.9961865736253	COL1A2_3	55.0	IMR90p11
71.0	H12	80.5231364426303	COL1A2_3	55.0	IMR90p11
71.5	H12	80.154932202424	COL1A2_3	55.0	IMR90p11
72.0	H12	79.63809812738	COL1A2_3	55.0	IMR90p11
72.5	H12	79.821004917031	COL1A2_3	55.0	IMR90p11
73.0	H12	79.756793209546	COL1A2_3	55.0	IMR90p11
73.5	H12	78.9103850821041	COL1A2_3	55.0	IMR90p11
74.0	H12	78.6096702621543	COL1A2_3	55.0	IMR90p11
74.5	H12	78.9424790150629	COL1A2_3	55.0	IMR90p11
75.0	H12	79.6069164740783	COL1A2_3	55.0	IMR90p11
75.5	H12	82.2196414530176	COL1A2_3	55.0	IMR90p11
76.0	H12	100.790983581785	COL1A2_3	55.0	IMR90p11
76.5	H12	150.043467235403	COL1A2_3	55.0	IMR90p11
77.0	H12	215.674670502345	COL1A2_3	55.0	IMR90p11
77.5	H12	278.111495510576	COL1A2_3	55.0	IMR90p11
78.0	H12	332.700033132037	COL1A2_3	55.0	IMR90p11
78.5	H12	353.268518293309	COL1A2_3	55.0	IMR90p11
79.0	H12	309.345347203522	COL1A2_3	55.0	IMR90p11
79.5	H12	228.65292047619	COL1A2_3	55.0	IMR90p11
80.0	H12	150.161673257696	COL1A2_3	55.0	IMR90p11
80.5	H12	78.2886108340269	COL1A2_3	55.0	IMR90p11
81.0	H12	24.4981961810006	COL1A2_3	55.0	IMR90p11
81.5	H12	4.89703416376972	COL1A2_3	55.0	IMR90p11
82.0	H12	5.53976180010886	COL1A2_3	55.0	IMR90p11
82.5	H12	6.14515294083208	COL1A2_3	55.0	IMR90p11
83.0	H12	5.77524476030567	COL1A2_3	55.0	IMR90p11
83.5	H12	5.80476076616691	COL1A2_3	55.0	IMR90p11
84.0	H12	4.66749070112149	COL1A2_3	55.0	IMR90p11
84.5	H12	3.37543741873105	COL1A2_3	55.0	IMR90p11
85.0	H12	2.99741639877124	COL1A2_3	55.0	IMR90p11
85.5	H12	2.53476391145443	COL1A2_3	55.0	IMR90p11
86.0	H12	1.93513396807953	COL1A2_3	55.0	IMR90p11
86.5	H12	2.47924643821005	COL1A2_3	55.0	IMR90p11
87.0	H12	2.9161112299841	COL1A2_3	55.0	IMR90p11
87.5	H12	2.51260435911479	COL1A2_3	55.0	IMR90p11
88.0	H12	2.31595812707292	COL1A2_3	55.0	IMR90p11
88.5	H12	2.34918124761185	COL1A2_3	55.0	IMR90p11
89.0	H12	1.88946368733497	COL1A2_3	55.0	IMR90p11
89.5	H12	1.13194415479006	COL1A2_3	55.0	IMR90p11
90.0	H12	1.26250368629138	COL1A2_3	55.0	IMR90p11
90.5	H12	1.54932701664831	COL1A2_3	55.0	IMR90p11
91.0	H12	1.51922633092164	COL1A2_3	55.0	IMR90p11
91.5	H12	1.60595273060761	COL1A2_3	55.0	IMR90p11
92.0	H12	2.19944903435106	COL1A2_3	55.0	IMR90p11
92.5	H12	2.27161163776719	COL1A2_3	55.0	IMR90p11
93.0	H12	1.87089919216982	COL1A2_3	55.0	IMR90p11
93.5	H12	1.28858393457858	COL1A2_3	55.0	IMR90p11
94.0	H12	0.904602635981519	COL1A2_3	55.0	IMR90p11
94.5	H12	-0.369955952641703	COL1A2_3	55.0	IMR90p11
95.0	H12	-0.842564923126247	COL1A2_3	55.0	IMR90p11
55.0	A12	-11.5068053164072	COL1A2_3	65.0	IMR90p8
55.5	A12	-24.9314115188831	COL1A2_3	65.0	IMR90p8
56.0	A12	-23.013610632816	COL1A2_3	65.0	IMR90p8
56.5	A12	-23.0136106328159	COL1A2_3	65.0	IMR90p8
57.0	A12	-23.0136106328115	COL1A2_3	65.0	IMR90p8
57.5	A12	-23.031368453945	COL1A2_3	65.0	IMR90p8
58.0	A12	-22.7945322057491	COL1A2_3	65.0	IMR90p8
58.5	A12	-23.601013668649	COL1A2_3	65.0	IMR90p8
59.0	A12	-23.6975480514695	COL1A2_3	65.0	IMR90p8
59.5	A12	-21.1938386650282	COL1A2_3	65.0	IMR90p8
60.0	A12	-15.7474925499574	COL1A2_3	65.0	IMR90p8
60.5	A12	-5.44965771431532	COL1A2_3	65.0	IMR90p8
61.0	A12	10.0725961935235	COL1A2_3	65.0	IMR90p8
61.5	A12	28.0464449600331	COL1A2_3	65.0	IMR90p8
62.0	A12	46.3474631132242	COL1A2_3	65.0	IMR90p8
62.5	A12	63.3130880353774	COL1A2_3	65.0	IMR90p8
63.0	A12	76.3658145460199	COL1A2_3	65.0	IMR90p8
63.5	A12	84.7090765815317	COL1A2_3	65.0	IMR90p8
64.0	A12	89.1229698442678	COL1A2_3	65.0	IMR90p8
64.5	A12	91.4671530803698	COL1A2_3	65.0	IMR90p8
65.0	A12	93.2152504788623	COL1A2_3	65.0	IMR90p8
65.5	A12	94.3371734974537	COL1A2_3	65.0	IMR90p8
66.0	A12	95.6590562651563	COL1A2_3	65.0	IMR90p8
66.5	A12	97.7517508324339	COL1A2_3	65.0	IMR90p8
67.0	A12	98.6265294824284	COL1A2_3	65.0	IMR90p8
67.5	A12	99.2534145539026	COL1A2_3	65.0	IMR90p8
68.0	A12	100.110354954738	COL1A2_3	65.0	IMR90p8
68.5	A12	100.124407231009	COL1A2_3	65.0	IMR90p8
69.0	A12	100.13521125645	COL1A2_3	65.0	IMR90p8
69.5	A12	101.197929285605	COL1A2_3	65.0	IMR90p8
70.0	A12	101.591150592312	COL1A2_3	65.0	IMR90p8
70.5	A12	101.315394641051	COL1A2_3	65.0	IMR90p8
71.0	A12	101.248225961765	COL1A2_3	65.0	IMR90p8
71.5	A12	100.683073749149	COL1A2_3	65.0	IMR90p8
72.0	A12	99.7122971439056	COL1A2_3	65.0	IMR90p8
72.5	A12	99.0481424799428	COL1A2_3	65.0	IMR90p8
73.0	A12	99.2075119650857	COL1A2_3	65.0	IMR90p8
73.5	A12	100.938845889676	COL1A2_3	65.0	IMR90p8
74.0	A12	114.204909986802	COL1A2_3	65.0	IMR90p8
74.5	A12	163.111641130293	COL1A2_3	65.0	IMR90p8
75.0	A12	243.08571320428	COL1A2_3	65.0	IMR90p8
75.5	A12	326.238282045619	COL1A2_3	65.0	IMR90p8
76.0	A12	402.382715684467	COL1A2_3	65.0	IMR90p8
76.5	A12	451.831202926867	COL1A2_3	65.0	IMR90p8
77.0	A12	426.426587029482	COL1A2_3	65.0	IMR90p8
77.5	A12	334.263668401773	COL1A2_3	65.0	IMR90p8
78.0	A12	231.056898069565	COL1A2_3	65.0	IMR90p8
78.5	A12	134.196457442061	COL1A2_3	65.0	IMR90p8
79.0	A12	52.7871204375962	COL1A2_3	65.0	IMR90p8
79.5	A12	10.8969821893854	COL1A2_3	65.0	IMR90p8
80.0	A12	4.7444026975852	COL1A2_3	65.0	IMR90p8
80.5	A12	5.3293356403351	COL1A2_3	65.0	IMR90p8
81.0	A12	4.97848773653618	COL1A2_3	65.0	IMR90p8
81.5	A12	4.745452551536	COL1A2_3	65.0	IMR90p8
82.0	A12	3.86149636198547	COL1A2_3	65.0	IMR90p8
82.5	A12	3.32069599239321	COL1A2_3	65.0	IMR90p8
83.0	A12	3.57632082736166	COL1A2_3	65.0	IMR90p8
83.5	A12	3.69936514417424	COL1A2_3	65.0	IMR90p8
84.0	A12	3.60766847632459	COL1A2_3	65.0	IMR90p8
84.5	A12	3.8618498251019	COL1A2_3	65.0	IMR90p8
85.0	A12	3.18332782471344	COL1A2_3	65.0	IMR90p8
85.5	A12	2.47993260654204	COL1A2_3	65.0	IMR90p8
86.0	A12	2.20368573184516	COL1A2_3	65.0	IMR90p8
86.5	A12	1.95835849968091	COL1A2_3	65.0	IMR90p8
87.0	A12	2.08710381837204	COL1A2_3	65.0	IMR90p8
87.5	A12	2.44708522571875	COL1A2_3	65.0	IMR90p8
88.0	A12	2.56659478649806	COL1A2_3	65.0	IMR90p8
88.5	A12	2.88459538189841	COL1A2_3	65.0	IMR90p8
89.0	A12	3.11856604885895	COL1A2_3	65.0	IMR90p8
89.5	A12	2.66752556937956	COL1A2_3	65.0	IMR90p8
90.0	A12	2.42662287227262	COL1A2_3	65.0	IMR90p8
90.5	A12	2.6014896802393	COL1A2_3	65.0	IMR90p8
91.0	A12	2.35813773662505	COL1A2_3	65.0	IMR90p8
91.5	A12	2.09145376838535	COL1A2_3	65.0	IMR90p8
92.0	A12	2.8236562416497	COL1A2_3	65.0	IMR90p8
92.5	A12	3.50327509330657	COL1A2_3	65.0	IMR90p8
93.0	A12	3.81967476865259	COL1A2_3	65.0	IMR90p8
93.5	A12	3.87575138469163	COL1A2_3	65.0	IMR90p8
94.0	A12	4.22628944162847	COL1A2_3	65.0	IMR90p8
94.5	A12	3.55228336294243	COL1A2_3	65.0	IMR90p8
95.0	A12	1.06967807414179	COL1A2_3	65.0	IMR90p8
55.0	B12	-4.56712016471806	COL1A2_3	64.5	IMR90p8
55.5	B12	-9.89542702355607	COL1A2_3	64.5	IMR90p8
56.0	B12	-9.13424032943635	COL1A2_3	64.5	IMR90p8
56.5	B12	-9.13424032943294	COL1A2_3	64.5	IMR90p8
57.0	B12	-9.13424032945932	COL1A2_3	64.5	IMR90p8
57.5	B12	-9.15887775268754	COL1A2_3	64.5	IMR90p8
58.0	B12	-9.07429116897652	COL1A2_3	64.5	IMR90p8
58.5	B12	-8.44096311688099	COL1A2_3	64.5	IMR90p8
59.0	B12	-6.93527969112483	COL1A2_3	64.5	IMR90p8
59.5	B12	-4.90068183049971	COL1A2_3	64.5	IMR90p8
60.0	B12	-3.3828435752655	COL1A2_3	64.5	IMR90p8
60.5	B12	-1.44713294569601	COL1A2_3	64.5	IMR90p8
61.0	B12	2.51265685380986	COL1A2_3	64.5	IMR90p8
61.5	B12	8.40189085601378	COL1A2_3	64.5	IMR90p8
62.0	B12	15.6710327835968	COL1A2_3	64.5	IMR90p8
62.5	B12	25.0845103466183	COL1A2_3	64.5	IMR90p8
63.0	B12	36.6334517738763	COL1A2_3	64.5	IMR90p8
63.5	B12	48.4876735242485	COL1A2_3	64.5	IMR90p8
64.0	B12	58.9667746681852	COL1A2_3	64.5	IMR90p8
64.5	B12	67.9725760033	COL1A2_3	64.5	IMR90p8
65.0	B12	75.4335644061322	COL1A2_3	64.5	IMR90p8
65.5	B12	80.8045023115112	COL1A2_3	64.5	IMR90p8
66.0	B12	83.8491370775814	COL1A2_3	64.5	IMR90p8
66.5	B12	86.0251120264489	COL1A2_3	64.5	IMR90p8
67.0	B12	88.5297557691169	COL1A2_3	64.5	IMR90p8
67.5	B12	90.6052520782962	COL1A2_3	64.5	IMR90p8
68.0	B12	92.462012103095	COL1A2_3	64.5	IMR90p8
68.5	B12	94.98362173574	COL1A2_3	64.5	IMR90p8
69.0	B12	97.3734517777212	COL1A2_3	64.5	IMR90p8
69.5	B12	98.7730914202494	COL1A2_3	64.5	IMR90p8
70.0	B12	99.9613463948608	COL1A2_3	64.5	IMR90p8
70.5	B12	100.709755062672	COL1A2_3	64.5	IMR90p8
71.0	B12	100.952558620042	COL1A2_3	64.5	IMR90p8
71.5	B12	101.278820388428	COL1A2_3	64.5	IMR90p8
72.0	B12	101.65201260619	COL1A2_3	64.5	IMR90p8
72.5	B12	101.792710763597	COL1A2_3	64.5	IMR90p8
73.0	B12	102.410308673992	COL1A2_3	64.5	IMR90p8
73.5	B12	103.587678521446	COL1A2_3	64.5	IMR90p8
74.0	B12	104.601408391075	COL1A2_3	64.5	IMR90p8
74.5	B12	105.830095958556	COL1A2_3	64.5	IMR90p8
75.0	B12	108.889443770483	COL1A2_3	64.5	IMR90p8
75.5	B12	129.660012621255	COL1A2_3	64.5	IMR90p8
76.0	B12	191.331247871471	COL1A2_3	64.5	IMR90p8
76.5	B12	288.361843744332	COL1A2_3	64.5	IMR90p8
77.0	B12	393.503686552217	COL1A2_3	64.5	IMR90p8
77.5	B12	490.528404156333	COL1A2_3	64.5	IMR90p8
78.0	B12	547.399783782874	COL1A2_3	64.5	IMR90p8
78.5	B12	517.733944438007	COL1A2_3	64.5	IMR90p8
79.0	B12	412.624912548196	COL1A2_3	64.5	IMR90p8
79.5	B12	286.309565211741	COL1A2_3	64.5	IMR90p8
80.0	B12	166.454390620091	COL1A2_3	64.5	IMR90p8
80.5	B12	68.5494266730291	COL1A2_3	64.5	IMR90p8
81.0	B12	15.680786249277	COL1A2_3	64.5	IMR90p8
81.5	B12	3.22022333948092	COL1A2_3	64.5	IMR90p8
82.0	B12	3.67268189196091	COL1A2_3	64.5	IMR90p8
82.5	B12	3.53452608146199	COL1A2_3	64.5	IMR90p8
83.0	B12	3.36208385459963	COL1A2_3	64.5	IMR90p8
83.5	B12	3.23942229751174	COL1A2_3	64.5	IMR90p8
84.0	B12	2.51066144377177	COL1A2_3	64.5	IMR90p8
84.5	B12	1.63603522630018	COL1A2_3	64.5	IMR90p8
85.0	B12	1.48191042786272	COL1A2_3	64.5	IMR90p8
85.5	B12	1.64751359903948	COL1A2_3	64.5	IMR90p8
86.0	B12	1.86248266131867	COL1A2_3	64.5	IMR90p8
86.5	B12	2.43284366643223	COL1A2_3	64.5	IMR90p8
87.0	B12	3.24105904264985	COL1A2_3	64.5	IMR90p8
87.5	B12	3.365416375319	COL1A2_3	64.5	IMR90p8
88.0	B12	3.08086157862914	COL1A2_3	64.5	IMR90p8
88.5	B12	2.92690065331402	COL1A2_3	64.5	IMR90p8
89.0	B12	2.41730045577464	COL1A2_3	64.5	IMR90p8
89.5	B12	1.61964588327874	COL1A2_3	64.5	IMR90p8
90.0	B12	1.75038598482473	COL1A2_3	64.5	IMR90p8
90.5	B12	2.5153018802817	COL1A2_3	64.5	IMR90p8
91.0	B12	2.64530546438931	COL1A2_3	64.5	IMR90p8
91.5	B12	2.59912819541563	COL1A2_3	64.5	IMR90p8
92.0	B12	2.57924339801258	COL1A2_3	64.5	IMR90p8
92.5	B12	2.04142620385886	COL1A2_3	64.5	IMR90p8
93.0	B12	0.933440575758993	COL1A2_3	64.5	IMR90p8
93.5	B12	1.40998539439835	COL1A2_3	64.5	IMR90p8
94.0	B12	1.66135702511002	COL1A2_3	64.5	IMR90p8
94.5	B12	4.14606657801806	COL1A2_3	64.5	IMR90p8
95.0	B12	3.25070900758357	COL1A2_3	64.5	IMR90p8
55.0	C12	-2.86606632667997	COL1A2_3	63.3	IMR90p8
55.5	C12	-6.20981037447405	COL1A2_3	63.3	IMR90p8
56.0	C12	-5.73213265336062	COL1A2_3	63.3	IMR90p8
56.5	C12	-5.7321326533654	COL1A2_3	63.3	IMR90p8
57.0	C12	-5.73213265332288	COL1A2_3	63.3	IMR90p8
57.5	C12	-5.90479246452878	COL1A2_3	63.3	IMR90p8
58.0	C12	-5.05632538120994	COL1A2_3	63.3	IMR90p8
58.5	C12	-1.48789705582271	COL1A2_3	63.3	IMR90p8
59.0	C12	1.81911381053351	COL1A2_3	63.3	IMR90p8
59.5	C12	3.7401042518577	COL1A2_3	63.3	IMR90p8
60.0	C12	4.80643695810033	COL1A2_3	63.3	IMR90p8
60.5	C12	6.4549946836712	COL1A2_3	63.3	IMR90p8
61.0	C12	8.53331464776602	COL1A2_3	63.3	IMR90p8
61.5	C12	9.96319401761195	COL1A2_3	63.3	IMR90p8
62.0	C12	11.5651154749968	COL1A2_3	63.3	IMR90p8
62.5	C12	13.8175817047793	COL1A2_3	63.3	IMR90p8
63.0	C12	16.684290812667	COL1A2_3	63.3	IMR90p8
63.5	C12	20.5779904327175	COL1A2_3	63.3	IMR90p8
64.0	C12	26.4341187860911	COL1A2_3	63.3	IMR90p8
64.5	C12	33.9177534441258	COL1A2_3	63.3	IMR90p8
65.0	C12	42.8283612879799	COL1A2_3	63.3	IMR90p8
65.5	C12	51.9208391092351	COL1A2_3	63.3	IMR90p8
66.0	C12	60.0030291943318	COL1A2_3	63.3	IMR90p8
66.5	C12	67.4094949158874	COL1A2_3	63.3	IMR90p8
67.0	C12	74.4276401925416	COL1A2_3	63.3	IMR90p8
67.5	C12	80.4922731384918	COL1A2_3	63.3	IMR90p8
68.0	C12	86.0334732170559	COL1A2_3	63.3	IMR90p8
68.5	C12	91.0856521626166	COL1A2_3	63.3	IMR90p8
69.0	C12	94.1844865817327	COL1A2_3	63.3	IMR90p8
69.5	C12	96.0186135987833	COL1A2_3	63.3	IMR90p8
70.0	C12	97.6621030938974	COL1A2_3	63.3	IMR90p8
70.5	C12	98.3489648076857	COL1A2_3	63.3	IMR90p8
71.0	C12	99.2136215536428	COL1A2_3	63.3	IMR90p8
71.5	C12	100.924157311984	COL1A2_3	63.3	IMR90p8
72.0	C12	102.018783634363	COL1A2_3	63.3	IMR90p8
72.5	C12	102.184174348378	COL1A2_3	63.3	IMR90p8
73.0	C12	102.560552369342	COL1A2_3	63.3	IMR90p8
73.5	C12	102.595023445324	COL1A2_3	63.3	IMR90p8
74.0	C12	102.803510836026	COL1A2_3	63.3	IMR90p8
74.5	C12	103.533814690085	COL1A2_3	63.3	IMR90p8
75.0	C12	105.33821078764	COL1A2_3	63.3	IMR90p8
75.5	C12	119.626985982334	COL1A2_3	63.3	IMR90p8
76.0	C12	169.148504365694	COL1A2_3	63.3	IMR90p8
76.5	C12	255.705354948111	COL1A2_3	63.3	IMR90p8
77.0	C12	354.52177711947	COL1A2_3	63.3	IMR90p8
77.5	C12	448.213927805573	COL1A2_3	63.3	IMR90p8
78.0	C12	512.265794397833	COL1A2_3	63.3	IMR90p8
78.5	C12	501.213178021286	COL1A2_3	63.3	IMR90p8
79.0	C12	410.909532808036	COL1A2_3	63.3	IMR90p8
79.5	C12	291.862845594844	COL1A2_3	63.3	IMR90p8
80.0	C12	176.815785944133	COL1A2_3	63.3	IMR90p8
80.5	C12	78.8359398103299	COL1A2_3	63.3	IMR90p8
81.0	C12	20.7821659813629	COL1A2_3	63.3	IMR90p8
81.5	C12	4.49510449263772	COL1A2_3	63.3	IMR90p8
82.0	C12	4.03087211954136	COL1A2_3	63.3	IMR90p8
82.5	C12	3.58669523965165	COL1A2_3	63.3	IMR90p8
83.0	C12	3.04252400868	COL1A2_3	63.3	IMR90p8
83.5	C12	2.38500883860047	COL1A2_3	63.3	IMR90p8
84.0	C12	1.73391006833612	COL1A2_3	63.3	IMR90p8
84.5	C12	1.6889026683765	COL1A2_3	63.3	IMR90p8
85.0	C12	2.28866600611946	COL1A2_3	63.3	IMR90p8
85.5	C12	2.95856422548638	COL1A2_3	63.3	IMR90p8
86.0	C12	3.21105260075467	COL1A2_3	63.3	IMR90p8
86.5	C12	3.42937574180041	COL1A2_3	63.3	IMR90p8
87.0	C12	3.65883987570527	COL1A2_3	63.3	IMR90p8
87.5	C12	3.05882568310074	COL1A2_3	63.3	IMR90p8
88.0	C12	2.55662658483374	COL1A2_3	63.3	IMR90p8
88.5	C12	2.30777462474464	COL1A2_3	63.3	IMR90p8
89.0	C12	1.64096183725417	COL1A2_3	63.3	IMR90p8
89.5	C12	1.46610924097388	COL1A2_3	63.3	IMR90p8
90.0	C12	1.56054964291246	COL1A2_3	63.3	IMR90p8
90.5	C12	0.863233701415481	COL1A2_3	63.3	IMR90p8
91.0	C12	0.815935271617604	COL1A2_3	63.3	IMR90p8
91.5	C12	1.52765834061995	COL1A2_3	63.3	IMR90p8
92.0	C12	1.27459250286643	COL1A2_3	63.3	IMR90p8
92.5	C12	1.50853731319535	COL1A2_3	63.3	IMR90p8
93.0	C12	2.79154155759164	COL1A2_3	63.3	IMR90p8
93.5	C12	3.27946942815186	COL1A2_3	63.3	IMR90p8
94.0	C12	3.53376625786217	COL1A2_3	63.3	IMR90p8
94.5	C12	4.15054607583528	COL1A2_3	63.3	IMR90p8
95.0	C12	1.86656316233979	COL1A2_3	63.3	IMR90p8
55.0	D12	-8.24970751372746	COL1A2_3	61.4	IMR90p8
55.5	D12	-17.8743662797438	COL1A2_3	61.4	IMR90p8
56.0	D12	-16.4994150274567	COL1A2_3	61.4	IMR90p8
56.5	D12	-16.4994150274603	COL1A2_3	61.4	IMR90p8
57.0	D12	-16.499415027425	COL1A2_3	61.4	IMR90p8
57.5	D12	-16.8016043041093	COL1A2_3	61.4	IMR90p8
58.0	D12	-14.8637140739796	COL1A2_3	61.4	IMR90p8
58.5	D12	-11.8215874093863	COL1A2_3	61.4	IMR90p8
59.0	D12	-9.07087053361647	COL1A2_3	61.4	IMR90p8
59.5	D12	-4.58108741063199	COL1A2_3	61.4	IMR90p8
60.0	D12	-0.306070750653362	COL1A2_3	61.4	IMR90p8
60.5	D12	3.54101468802207	COL1A2_3	61.4	IMR90p8
61.0	D12	8.02002685314199	COL1A2_3	61.4	IMR90p8
61.5	D12	13.0564633173916	COL1A2_3	61.4	IMR90p8
62.0	D12	18.2402623537962	COL1A2_3	61.4	IMR90p8
62.5	D12	24.59642256508	COL1A2_3	61.4	IMR90p8
63.0	D12	31.826049600665	COL1A2_3	61.4	IMR90p8
63.5	D12	39.7146299298677	COL1A2_3	61.4	IMR90p8
64.0	D12	47.9829219042267	COL1A2_3	61.4	IMR90p8
64.5	D12	55.1705840096577	COL1A2_3	61.4	IMR90p8
65.0	D12	61.1954929983787	COL1A2_3	61.4	IMR90p8
65.5	D12	66.7651132404874	COL1A2_3	61.4	IMR90p8
66.0	D12	71.5655853472296	COL1A2_3	61.4	IMR90p8
66.5	D12	75.6939086278043	COL1A2_3	61.4	IMR90p8
67.0	D12	79.847721457297	COL1A2_3	61.4	IMR90p8
67.5	D12	84.1431539897785	COL1A2_3	61.4	IMR90p8
68.0	D12	87.7579426169947	COL1A2_3	61.4	IMR90p8
68.5	D12	90.3252902445623	COL1A2_3	61.4	IMR90p8
69.0	D12	92.6172242261996	COL1A2_3	61.4	IMR90p8
69.5	D12	94.8989734269652	COL1A2_3	61.4	IMR90p8
70.0	D12	95.9055590565096	COL1A2_3	61.4	IMR90p8
70.5	D12	96.3653145081903	COL1A2_3	61.4	IMR90p8
71.0	D12	97.3268680096311	COL1A2_3	61.4	IMR90p8
71.5	D12	97.1137117093615	COL1A2_3	61.4	IMR90p8
72.0	D12	95.7457732151348	COL1A2_3	61.4	IMR90p8
72.5	D12	95.0021944511027	COL1A2_3	61.4	IMR90p8
73.0	D12	94.4406082001422	COL1A2_3	61.4	IMR90p8
73.5	D12	93.2121791480286	COL1A2_3	61.4	IMR90p8
74.0	D12	93.053612865716	COL1A2_3	61.4	IMR90p8
74.5	D12	93.6806758711925	COL1A2_3	61.4	IMR90p8
75.0	D12	94.6424485509551	COL1A2_3	61.4	IMR90p8
75.5	D12	105.301315169931	COL1A2_3	61.4	IMR90p8
76.0	D12	148.123827067197	COL1A2_3	61.4	IMR90p8
76.5	D12	225.383768518911	COL1A2_3	61.4	IMR90p8
77.0	D12	313.425832001031	COL1A2_3	61.4	IMR90p8
77.5	D12	397.011404986818	COL1A2_3	61.4	IMR90p8
78.0	D12	457.563596858617	COL1A2_3	61.4	IMR90p8
78.5	D12	450.858553298315	COL1A2_3	61.4	IMR90p8
79.0	D12	370.368537154722	COL1A2_3	61.4	IMR90p8
79.5	D12	264.041088957001	COL1A2_3	61.4	IMR90p8
80.0	D12	161.526142756711	COL1A2_3	61.4	IMR90p8
80.5	D12	72.3942012484587	COL1A2_3	61.4	IMR90p8
81.0	D12	18.3796049704931	COL1A2_3	61.4	IMR90p8
81.5	D12	3.54946085080428	COL1A2_3	61.4	IMR90p8
82.0	D12	3.74278185453193	COL1A2_3	61.4	IMR90p8
82.5	D12	3.70196628704957	COL1A2_3	61.4	IMR90p8
83.0	D12	3.37119449335518	COL1A2_3	61.4	IMR90p8
83.5	D12	3.60066475782304	COL1A2_3	61.4	IMR90p8
84.0	D12	3.12487839650368	COL1A2_3	61.4	IMR90p8
84.5	D12	2.06547565718114	COL1A2_3	61.4	IMR90p8
85.0	D12	1.52937270011847	COL1A2_3	61.4	IMR90p8
85.5	D12	1.54917691335936	COL1A2_3	61.4	IMR90p8
86.0	D12	1.19941076225655	COL1A2_3	61.4	IMR90p8
86.5	D12	1.36802298858788	COL1A2_3	61.4	IMR90p8
87.0	D12	1.98622783572029	COL1A2_3	61.4	IMR90p8
87.5	D12	2.18088968752971	COL1A2_3	61.4	IMR90p8
88.0	D12	2.16329729385689	COL1A2_3	61.4	IMR90p8
88.5	D12	2.32874254283121	COL1A2_3	61.4	IMR90p8
89.0	D12	2.27788844901335	COL1A2_3	61.4	IMR90p8
89.5	D12	2.20100223672722	COL1A2_3	61.4	IMR90p8
90.0	D12	2.71231109194792	COL1A2_3	61.4	IMR90p8
90.5	D12	2.90267405557688	COL1A2_3	61.4	IMR90p8
91.0	D12	2.44639294843341	COL1A2_3	61.4	IMR90p8
91.5	D12	1.92330960220767	COL1A2_3	61.4	IMR90p8
92.0	D12	1.51319483306276	COL1A2_3	61.4	IMR90p8
92.5	D12	0.803948017294999	COL1A2_3	61.4	IMR90p8
93.0	D12	0.248503245366692	COL1A2_3	61.4	IMR90p8
93.5	D12	0.856532192837051	COL1A2_3	61.4	IMR90p8
94.0	D12	1.11597384114651	COL1A2_3	61.4	IMR90p8
94.5	D12	2.5558810115412	COL1A2_3	61.4	IMR90p8
95.0	D12	1.87483449150153	COL1A2_3	61.4	IMR90p8
55.0	E12	-12.4087625349129	COL1A2_3	59.0	IMR90p8
55.5	E12	-26.8856521589773	COL1A2_3	59.0	IMR90p8
56.0	E12	-24.8175250698253	COL1A2_3	59.0	IMR90p8
56.5	E12	-24.8175250698214	COL1A2_3	59.0	IMR90p8
57.0	E12	-24.817525069863	COL1A2_3	59.0	IMR90p8
57.5	E12	-24.9521688539421	COL1A2_3	59.0	IMR90p8
58.0	E12	-24.2829001687772	COL1A2_3	59.0	IMR90p8
58.5	E12	-21.6245932023389	COL1A2_3	59.0	IMR90p8
59.0	E12	-18.8257277790634	COL1A2_3	59.0	IMR90p8
59.5	E12	-15.4766894396307	COL1A2_3	59.0	IMR90p8
60.0	E12	-11.6315471201202	COL1A2_3	59.0	IMR90p8
60.5	E12	-8.6430521271908	COL1A2_3	59.0	IMR90p8
61.0	E12	-5.99545902797843	COL1A2_3	59.0	IMR90p8
61.5	E12	-2.84943171797966	COL1A2_3	59.0	IMR90p8
62.0	E12	1.79369869820914	COL1A2_3	59.0	IMR90p8
62.5	E12	6.55825060720565	COL1A2_3	59.0	IMR90p8
63.0	E12	11.9795017551451	COL1A2_3	59.0	IMR90p8
63.5	E12	19.4230639087822	COL1A2_3	59.0	IMR90p8
64.0	E12	28.858666188778	COL1A2_3	59.0	IMR90p8
64.5	E12	38.3649677217677	COL1A2_3	59.0	IMR90p8
65.0	E12	48.2680469254166	COL1A2_3	59.0	IMR90p8
65.5	E12	58.4228336504823	COL1A2_3	59.0	IMR90p8
66.0	E12	66.335140816791	COL1A2_3	59.0	IMR90p8
66.5	E12	71.5597598121063	COL1A2_3	59.0	IMR90p8
67.0	E12	75.0383092488182	COL1A2_3	59.0	IMR90p8
67.5	E12	77.7364436083283	COL1A2_3	59.0	IMR90p8
68.0	E12	79.6412539477775	COL1A2_3	59.0	IMR90p8
68.5	E12	80.7491596253226	COL1A2_3	59.0	IMR90p8
69.0	E12	81.9516808293	COL1A2_3	59.0	IMR90p8
69.5	E12	83.3278614650277	COL1A2_3	59.0	IMR90p8
70.0	E12	83.6920865593659	COL1A2_3	59.0	IMR90p8
70.5	E12	83.4080701835021	COL1A2_3	59.0	IMR90p8
71.0	E12	83.4705672717271	COL1A2_3	59.0	IMR90p8
71.5	E12	83.001113029114	COL1A2_3	59.0	IMR90p8
72.0	E12	81.9194055699521	COL1A2_3	59.0	IMR90p8
72.5	E12	81.2545012073147	COL1A2_3	59.0	IMR90p8
73.0	E12	80.9200579340971	COL1A2_3	59.0	IMR90p8
73.5	E12	80.8355377245707	COL1A2_3	59.0	IMR90p8
74.0	E12	81.3880558622552	COL1A2_3	59.0	IMR90p8
74.5	E12	83.0774745745357	COL1A2_3	59.0	IMR90p8
75.0	E12	85.2060962726588	COL1A2_3	59.0	IMR90p8
75.5	E12	92.3833326759931	COL1A2_3	59.0	IMR90p8
76.0	E12	123.868056938666	COL1A2_3	59.0	IMR90p8
76.5	E12	188.822604901507	COL1A2_3	59.0	IMR90p8
77.0	E12	266.007435848509	COL1A2_3	59.0	IMR90p8
77.5	E12	339.550926740573	COL1A2_3	59.0	IMR90p8
78.0	E12	399.718308141376	COL1A2_3	59.0	IMR90p8
78.5	E12	407.464419485665	COL1A2_3	59.0	IMR90p8
79.0	E12	344.123389361261	COL1A2_3	59.0	IMR90p8
79.5	E12	251.08939192611	COL1A2_3	59.0	IMR90p8
80.0	E12	160.73609057064	COL1A2_3	59.0	IMR90p8
80.5	E12	78.6471339470716	COL1A2_3	59.0	IMR90p8
81.0	E12	24.1567583193066	COL1A2_3	59.0	IMR90p8
81.5	E12	6.36282360737692	COL1A2_3	59.0	IMR90p8
82.0	E12	4.844310968147	COL1A2_3	59.0	IMR90p8
82.5	E12	4.06135070574618	COL1A2_3	59.0	IMR90p8
83.0	E12	3.39982770185401	COL1A2_3	59.0	IMR90p8
83.5	E12	2.8856035711421	COL1A2_3	59.0	IMR90p8
84.0	E12	3.0591484923674	COL1A2_3	59.0	IMR90p8
84.5	E12	4.1618881798409	COL1A2_3	59.0	IMR90p8
85.0	E12	4.40909723942957	COL1A2_3	59.0	IMR90p8
85.5	E12	4.14309413207712	COL1A2_3	59.0	IMR90p8
86.0	E12	4.39599165856532	COL1A2_3	59.0	IMR90p8
86.5	E12	4.81784111922082	COL1A2_3	59.0	IMR90p8
87.0	E12	4.7188864605605	COL1A2_3	59.0	IMR90p8
87.5	E12	5.29319358508997	COL1A2_3	59.0	IMR90p8
88.0	E12	6.16953568919882	COL1A2_3	59.0	IMR90p8
88.5	E12	6.28225039984517	COL1A2_3	59.0	IMR90p8
89.0	E12	5.81532385458348	COL1A2_3	59.0	IMR90p8
89.5	E12	5.05318932376434	COL1A2_3	59.0	IMR90p8
90.0	E12	4.44152728297576	COL1A2_3	59.0	IMR90p8
90.5	E12	4.35183301275083	COL1A2_3	59.0	IMR90p8
91.0	E12	4.76232536045171	COL1A2_3	59.0	IMR90p8
91.5	E12	5.35848650945945	COL1A2_3	59.0	IMR90p8
92.0	E12	6.66695887139804	COL1A2_3	59.0	IMR90p8
92.5	E12	7.63574506177798	COL1A2_3	59.0	IMR90p8
93.0	E12	7.51655626064439	COL1A2_3	59.0	IMR90p8
93.5	E12	6.91139299364062	COL1A2_3	59.0	IMR90p8
94.0	E12	6.77008699977068	COL1A2_3	59.0	IMR90p8
94.5	E12	5.94782153787082	COL1A2_3	59.0	IMR90p8
95.0	E12	2.1186232893192	COL1A2_3	59.0	IMR90p8
55.0	F12	-14.7032549736131	COL1A2_3	57.0	IMR90p8
55.5	F12	-31.857052442827	COL1A2_3	57.0	IMR90p8
56.0	F12	-29.4065099472241	COL1A2_3	57.0	IMR90p8
56.5	F12	-29.4065099472235	COL1A2_3	57.0	IMR90p8
57.0	F12	-29.406509947231	COL1A2_3	57.0	IMR90p8
57.5	F12	-29.6433480995615	COL1A2_3	57.0	IMR90p8
58.0	F12	-28.3276861301279	COL1A2_3	57.0	IMR90p8
58.5	F12	-24.6329497532216	COL1A2_3	57.0	IMR90p8
59.0	F12	-20.3457891511284	COL1A2_3	57.0	IMR90p8
59.5	F12	-15.9461772020114	COL1A2_3	57.0	IMR90p8
60.0	F12	-10.9659250979371	COL1A2_3	57.0	IMR90p8
60.5	F12	-5.82005469366334	COL1A2_3	57.0	IMR90p8
61.0	F12	-1.68139932325425	COL1A2_3	57.0	IMR90p8
61.5	F12	2.50859903194794	COL1A2_3	57.0	IMR90p8
62.0	F12	7.84222299502824	COL1A2_3	57.0	IMR90p8
62.5	F12	13.6664847036018	COL1A2_3	57.0	IMR90p8
63.0	F12	20.830273705968	COL1A2_3	57.0	IMR90p8
63.5	F12	30.0826592473369	COL1A2_3	57.0	IMR90p8
64.0	F12	39.8046682568348	COL1A2_3	57.0	IMR90p8
64.5	F12	48.8669237644763	COL1A2_3	57.0	IMR90p8
65.0	F12	57.6986481037678	COL1A2_3	57.0	IMR90p8
65.5	F12	64.8750347122973	COL1A2_3	57.0	IMR90p8
66.0	F12	69.6963262835652	COL1A2_3	57.0	IMR90p8
66.5	F12	72.7662751838319	COL1A2_3	57.0	IMR90p8
67.0	F12	74.7760719662997	COL1A2_3	57.0	IMR90p8
67.5	F12	75.7288993363676	COL1A2_3	57.0	IMR90p8
68.0	F12	75.5674964773442	COL1A2_3	57.0	IMR90p8
68.5	F12	75.0427621502828	COL1A2_3	57.0	IMR90p8
69.0	F12	74.9167282874629	COL1A2_3	57.0	IMR90p8
69.5	F12	74.9948040566245	COL1A2_3	57.0	IMR90p8
70.0	F12	74.5065486583499	COL1A2_3	57.0	IMR90p8
70.5	F12	74.649426270782	COL1A2_3	57.0	IMR90p8
71.0	F12	75.5268655002941	COL1A2_3	57.0	IMR90p8
71.5	F12	75.7155754687636	COL1A2_3	57.0	IMR90p8
72.0	F12	75.2374365121227	COL1A2_3	57.0	IMR90p8
72.5	F12	75.4099707382976	COL1A2_3	57.0	IMR90p8
73.0	F12	75.3638138968324	COL1A2_3	57.0	IMR90p8
73.5	F12	74.487969486713	COL1A2_3	57.0	IMR90p8
74.0	F12	74.3771047749842	COL1A2_3	57.0	IMR90p8
74.5	F12	75.0836921592394	COL1A2_3	57.0	IMR90p8
75.0	F12	76.1274247752756	COL1A2_3	57.0	IMR90p8
75.5	F12	83.3861124427292	COL1A2_3	57.0	IMR90p8
76.0	F12	115.268576620812	COL1A2_3	57.0	IMR90p8
76.5	F12	174.878970386239	COL1A2_3	57.0	IMR90p8
77.0	F12	241.597948601514	COL1A2_3	57.0	IMR90p8
77.5	F12	303.83925440533	COL1A2_3	57.0	IMR90p8
78.0	F12	350.659175995569	COL1A2_3	57.0	IMR90p8
78.5	F12	345.983014573411	COL1A2_3	57.0	IMR90p8
79.0	F12	282.357032955357	COL1A2_3	57.0	IMR90p8
79.5	F12	200.30145821547	COL1A2_3	57.0	IMR90p8
80.0	F12	122.41900490904	COL1A2_3	57.0	IMR90p8
80.5	F12	54.3289039559206	COL1A2_3	57.0	IMR90p8
81.0	F12	13.1795368633778	COL1A2_3	57.0	IMR90p8
81.5	F12	2.45550158585314	COL1A2_3	57.0	IMR90p8
82.0	F12	2.94665094474317	COL1A2_3	57.0	IMR90p8
82.5	F12	3.35670193896073	COL1A2_3	57.0	IMR90p8
83.0	F12	3.29940604680479	COL1A2_3	57.0	IMR90p8
83.5	F12	3.49675035257502	COL1A2_3	57.0	IMR90p8
84.0	F12	3.97255237078292	COL1A2_3	57.0	IMR90p8
84.5	F12	3.66199618959485	COL1A2_3	57.0	IMR90p8
85.0	F12	2.97540724075998	COL1A2_3	57.0	IMR90p8
85.5	F12	2.07432193815379	COL1A2_3	57.0	IMR90p8
86.0	F12	1.23975295159312	COL1A2_3	57.0	IMR90p8
86.5	F12	1.04958228657074	COL1A2_3	57.0	IMR90p8
87.0	F12	1.45246738595119	COL1A2_3	57.0	IMR90p8
87.5	F12	2.00386469241977	COL1A2_3	57.0	IMR90p8
88.0	F12	2.80555399594914	COL1A2_3	57.0	IMR90p8
88.5	F12	3.24470379969443	COL1A2_3	57.0	IMR90p8
89.0	F12	2.79383625998111	COL1A2_3	57.0	IMR90p8
89.5	F12	2.42706368290192	COL1A2_3	57.0	IMR90p8
90.0	F12	2.11209228343517	COL1A2_3	57.0	IMR90p8
90.5	F12	1.62173907347574	COL1A2_3	57.0	IMR90p8
91.0	F12	1.74991399442922	COL1A2_3	57.0	IMR90p8
91.5	F12	2.39974909462791	COL1A2_3	57.0	IMR90p8
92.0	F12	2.61196187159214	COL1A2_3	57.0	IMR90p8
92.5	F12	2.63189385703163	COL1A2_3	57.0	IMR90p8
93.0	F12	2.64789415037382	COL1A2_3	57.0	IMR90p8
93.5	F12	1.91121648367999	COL1A2_3	57.0	IMR90p8
94.0	F12	1.29597550700606	COL1A2_3	57.0	IMR90p8
94.5	F12	0.166565996562952	COL1A2_3	57.0	IMR90p8
95.0	F12	-0.516714208109931	COL1A2_3	57.0	IMR90p8
55.0	G12	-14.0924334051828	COL1A2_3	55.7	IMR90p8
55.5	G12	-30.5336057112288	COL1A2_3	55.7	IMR90p8
56.0	G12	-28.184866810365	COL1A2_3	55.7	IMR90p8
56.5	G12	-28.184866810369	COL1A2_3	55.7	IMR90p8
57.0	G12	-28.1848668103466	COL1A2_3	55.7	IMR90p8
57.5	G12	-28.2784043583638	COL1A2_3	55.7	IMR90p8
58.0	G12	-27.8568264001835	COL1A2_3	55.7	IMR90p8
58.5	G12	-25.8943344933165	COL1A2_3	55.7	IMR90p8
59.0	G12	-22.4585331300468	COL1A2_3	55.7	IMR90p8
59.5	G12	-18.1540460221186	COL1A2_3	55.7	IMR90p8
60.0	G12	-13.821663032969	COL1A2_3	55.7	IMR90p8
60.5	G12	-8.81641313983232	COL1A2_3	55.7	IMR90p8
61.0	G12	-2.94675121796899	COL1A2_3	55.7	IMR90p8
61.5	G12	2.57233597470031	COL1A2_3	55.7	IMR90p8
62.0	G12	8.32118676556763	COL1A2_3	55.7	IMR90p8
62.5	G12	15.4130025070425	COL1A2_3	55.7	IMR90p8
63.0	G12	22.7891603605867	COL1A2_3	55.7	IMR90p8
63.5	G12	29.6823972931159	COL1A2_3	55.7	IMR90p8
64.0	G12	37.4831993696854	COL1A2_3	55.7	IMR90p8
64.5	G12	44.7099580861991	COL1A2_3	55.7	IMR90p8
65.0	G12	50.775143327861	COL1A2_3	55.7	IMR90p8
65.5	G12	56.6619193621615	COL1A2_3	55.7	IMR90p8
66.0	G12	61.1294648257901	COL1A2_3	55.7	IMR90p8
66.5	G12	63.7953614197971	COL1A2_3	55.7	IMR90p8
67.0	G12	66.3661224001286	COL1A2_3	55.7	IMR90p8
67.5	G12	68.2712170640614	COL1A2_3	55.7	IMR90p8
68.0	G12	68.6284977711903	COL1A2_3	55.7	IMR90p8
68.5	G12	69.4731755821681	COL1A2_3	55.7	IMR90p8
69.0	G12	70.3031112829995	COL1A2_3	55.7	IMR90p8
69.5	G12	70.3104774689817	COL1A2_3	55.7	IMR90p8
70.0	G12	69.8816036396482	COL1A2_3	55.7	IMR90p8
70.5	G12	69.6984840775583	COL1A2_3	55.7	IMR90p8
71.0	G12	69.4603436982749	COL1A2_3	55.7	IMR90p8
71.5	G12	69.1336637183514	COL1A2_3	55.7	IMR90p8
72.0	G12	68.2273003912954	COL1A2_3	55.7	IMR90p8
72.5	G12	67.9484719164286	COL1A2_3	55.7	IMR90p8
73.0	G12	68.4210594682149	COL1A2_3	55.7	IMR90p8
73.5	G12	68.32086726496	COL1A2_3	55.7	IMR90p8
74.0	G12	68.4204703082997	COL1A2_3	55.7	IMR90p8
74.5	G12	69.2580163828487	COL1A2_3	55.7	IMR90p8
75.0	G12	70.280004830663	COL1A2_3	55.7	IMR90p8
75.5	G12	75.3632289693822	COL1A2_3	55.7	IMR90p8
76.0	G12	102.105502650594	COL1A2_3	55.7	IMR90p8
76.5	G12	153.398762375696	COL1A2_3	55.7	IMR90p8
77.0	G12	210.980130326017	COL1A2_3	55.7	IMR90p8
77.5	G12	264.775745427396	COL1A2_3	55.7	IMR90p8
78.0	G12	306.204773442299	COL1A2_3	55.7	IMR90p8
78.5	G12	301.975735979	COL1A2_3	55.7	IMR90p8
79.0	G12	245.541583314019	COL1A2_3	55.7	IMR90p8
79.5	G12	174.0864946629	COL1A2_3	55.7	IMR90p8
80.0	G12	106.430343110575	COL1A2_3	55.7	IMR90p8
80.5	G12	46.6316516668994	COL1A2_3	55.7	IMR90p8
81.0	G12	11.3384423969973	COL1A2_3	55.7	IMR90p8
81.5	G12	3.45649471831609	COL1A2_3	55.7	IMR90p8
82.0	G12	4.05834202259547	COL1A2_3	55.7	IMR90p8
82.5	G12	4.27817920169917	COL1A2_3	55.7	IMR90p8
83.0	G12	4.18948285390951	COL1A2_3	55.7	IMR90p8
83.5	G12	3.63105395130634	COL1A2_3	55.7	IMR90p8
84.0	G12	3.02578977830603	COL1A2_3	55.7	IMR90p8
84.5	G12	2.49618756290579	COL1A2_3	55.7	IMR90p8
85.0	G12	1.54006769123697	COL1A2_3	55.7	IMR90p8
85.5	G12	1.13633458311301	COL1A2_3	55.7	IMR90p8
86.0	G12	1.32419612961053	COL1A2_3	55.7	IMR90p8
86.5	G12	1.43092197615368	COL1A2_3	55.7	IMR90p8
87.0	G12	1.54015157851472	COL1A2_3	55.7	IMR90p8
87.5	G12	2.2985309812172	COL1A2_3	55.7	IMR90p8
88.0	G12	2.58842699761476	COL1A2_3	55.7	IMR90p8
88.5	G12	2.00657273205866	COL1A2_3	55.7	IMR90p8
89.0	G12	2.05721411312788	COL1A2_3	55.7	IMR90p8
89.5	G12	2.69051352780451	COL1A2_3	55.7	IMR90p8
90.0	G12	2.47579054907555	COL1A2_3	55.7	IMR90p8
90.5	G12	2.13958997436998	COL1A2_3	55.7	IMR90p8
91.0	G12	2.57089455408408	COL1A2_3	55.7	IMR90p8
91.5	G12	2.34869194357265	COL1A2_3	55.7	IMR90p8
92.0	G12	1.62538155743891	COL1A2_3	55.7	IMR90p8
92.5	G12	1.44394348078367	COL1A2_3	55.7	IMR90p8
93.0	G12	1.55133222920358	COL1A2_3	55.7	IMR90p8
93.5	G12	0.451800486899799	COL1A2_3	55.7	IMR90p8
94.0	G12	0.143236793498829	COL1A2_3	55.7	IMR90p8
94.5	G12	-1.9339897490342	COL1A2_3	55.7	IMR90p8
95.0	G12	-2.09244183849086	COL1A2_3	55.7	IMR90p8
55.0	H12	-15.5574441355252	COL1A2_3	55.0	IMR90p8
55.5	H12	-33.707795626971	COL1A2_3	55.0	IMR90p8
56.0	H12	-31.114888271051	COL1A2_3	55.0	IMR90p8
56.5	H12	-31.1148882710511	COL1A2_3	55.0	IMR90p8
57.0	H12	-31.1148882710503	COL1A2_3	55.0	IMR90p8
57.5	H12	-31.3956185845493	COL1A2_3	55.0	IMR90p8
58.0	H12	-29.7848945196989	COL1A2_3	55.0	IMR90p8
58.5	H12	-25.7748215744433	COL1A2_3	55.0	IMR90p8
59.0	H12	-20.8898146147093	COL1A2_3	55.0	IMR90p8
59.5	H12	-15.971732036514	COL1A2_3	55.0	IMR90p8
60.0	H12	-12.0022273957118	COL1A2_3	55.0	IMR90p8
60.5	H12	-7.05192530564625	COL1A2_3	55.0	IMR90p8
61.0	H12	-0.96790584280609	COL1A2_3	55.0	IMR90p8
61.5	H12	4.77960513736457	COL1A2_3	55.0	IMR90p8
62.0	H12	10.8602193550295	COL1A2_3	55.0	IMR90p8
62.5	H12	18.8169701748969	COL1A2_3	55.0	IMR90p8
63.0	H12	27.0782557296044	COL1A2_3	55.0	IMR90p8
63.5	H12	34.2357092492418	COL1A2_3	55.0	IMR90p8
64.0	H12	41.5725158661164	COL1A2_3	55.0	IMR90p8
64.5	H12	48.7969282004407	COL1A2_3	55.0	IMR90p8
65.0	H12	54.751171987818	COL1A2_3	55.0	IMR90p8
65.5	H12	58.96392532633	COL1A2_3	55.0	IMR90p8
66.0	H12	61.7860789683846	COL1A2_3	55.0	IMR90p8
66.5	H12	63.3297287751155	COL1A2_3	55.0	IMR90p8
67.0	H12	64.1430812534862	COL1A2_3	55.0	IMR90p8
67.5	H12	63.8756428225314	COL1A2_3	55.0	IMR90p8
68.0	H12	63.2566841901968	COL1A2_3	55.0	IMR90p8
68.5	H12	63.8323117984647	COL1A2_3	55.0	IMR90p8
69.0	H12	64.4132681354168	COL1A2_3	55.0	IMR90p8
69.5	H12	64.3715291784159	COL1A2_3	55.0	IMR90p8
70.0	H12	64.9168343077286	COL1A2_3	55.0	IMR90p8
70.5	H12	65.9700958993801	COL1A2_3	55.0	IMR90p8
71.0	H12	65.9512486884291	COL1A2_3	55.0	IMR90p8
71.5	H12	65.6630277661992	COL1A2_3	55.0	IMR90p8
72.0	H12	65.7693232384115	COL1A2_3	55.0	IMR90p8
72.5	H12	65.4903691829533	COL1A2_3	55.0	IMR90p8
73.0	H12	64.6013817851917	COL1A2_3	55.0	IMR90p8
73.5	H12	64.1266478085402	COL1A2_3	55.0	IMR90p8
74.0	H12	64.2024942407331	COL1A2_3	55.0	IMR90p8
74.5	H12	63.792900242935	COL1A2_3	55.0	IMR90p8
75.0	H12	63.7630537307324	COL1A2_3	55.0	IMR90p8
75.5	H12	71.3652388683452	COL1A2_3	55.0	IMR90p8
76.0	H12	101.136537858496	COL1A2_3	55.0	IMR90p8
76.5	H12	149.037814620377	COL1A2_3	55.0	IMR90p8
77.0	H12	198.785426131123	COL1A2_3	55.0	IMR90p8
77.5	H12	245.044711043116	COL1A2_3	55.0	IMR90p8
78.0	H12	274.716491398829	COL1A2_3	55.0	IMR90p8
78.5	H12	257.361461755413	COL1A2_3	55.0	IMR90p8
79.0	H12	200.471848947885	COL1A2_3	55.0	IMR90p8
79.5	H12	138.750081177437	COL1A2_3	55.0	IMR90p8
80.0	H12	80.404982174725	COL1A2_3	55.0	IMR90p8
80.5	H12	31.0550208501894	COL1A2_3	55.0	IMR90p8
81.0	H12	6.80914431014821	COL1A2_3	55.0	IMR90p8
81.5	H12	3.63771908033186	COL1A2_3	55.0	IMR90p8
82.0	H12	3.45231755948748	COL1A2_3	55.0	IMR90p8
82.5	H12	3.10869758805279	COL1A2_3	55.0	IMR90p8
83.0	H12	3.39616400473915	COL1A2_3	55.0	IMR90p8
83.5	H12	3.10460090568728	COL1A2_3	55.0	IMR90p8
84.0	H12	2.48365063884961	COL1A2_3	55.0	IMR90p8
84.5	H12	2.48650946358816	COL1A2_3	55.0	IMR90p8
85.0	H12	2.49724906018963	COL1A2_3	55.0	IMR90p8
85.5	H12	1.8469682200685	COL1A2_3	55.0	IMR90p8
86.0	H12	1.80371803858253	COL1A2_3	55.0	IMR90p8
86.5	H12	2.28120116180577	COL1A2_3	55.0	IMR90p8
87.0	H12	2.32318287698666	COL1A2_3	55.0	IMR90p8
87.5	H12	2.25491405925715	COL1A2_3	55.0	IMR90p8
88.0	H12	2.69368175710463	COL1A2_3	55.0	IMR90p8
88.5	H12	2.76399704515177	COL1A2_3	55.0	IMR90p8
89.0	H12	2.47214533864786	COL1A2_3	55.0	IMR90p8
89.5	H12	2.63479187469108	COL1A2_3	55.0	IMR90p8
90.0	H12	2.53286714050591	COL1A2_3	55.0	IMR90p8
90.5	H12	1.98195815976658	COL1A2_3	55.0	IMR90p8
91.0	H12	1.60717399370083	COL1A2_3	55.0	IMR90p8
91.5	H12	1.2518246892073	COL1A2_3	55.0	IMR90p8
92.0	H12	0.406414096992762	COL1A2_3	55.0	IMR90p8
92.5	H12	0.480375250790587	COL1A2_3	55.0	IMR90p8
93.0	H12	0.597010055649491	COL1A2_3	55.0	IMR90p8
93.5	H12	0.336210699983269	COL1A2_3	55.0	IMR90p8
94.0	H12	0.775466959443122	COL1A2_3	55.0	IMR90p8
94.5	H12	0.952282625529563	COL1A2_3	55.0	IMR90p8
95.0	H12	0.303290846233097	COL1A2_3	55.0	IMR90p8
