# Supplementary material for: Primer PICKR: literature-mined scoring platform for robust RT–qPCR primers
Source: Nat Commun. 2026 May 28;17:6938. doi: 10.1038/s41467-026-73648-2 (PMC13388996; doi:10.1038/s41467-026-73648-2)
Supplement: Supplementary file 11 — Source Data [file 41467_2026_73648_MOESM11_ESM.zip › Suppl_Fig_S18/melting_curve_data_TP53_3.csv]

Temperature	Well	Derivative	Target	melt temp	Replicate
55.0	A9	18.41	TP53_3	65.0	IMR90p2
55.5	A9	39.9	TP53_3	65.0	IMR90p2
56.0	A9	36.83	TP53_3	65.0	IMR90p2
56.5	A9	36.83	TP53_3	65.0	IMR90p2
57.0	A9	36.83	TP53_3	65.0	IMR90p2
57.5	A9	36.81	TP53_3	65.0	IMR90p2
58.0	A9	36.89	TP53_3	65.0	IMR90p2
58.5	A9	36.95	TP53_3	65.0	IMR90p2
59.0	A9	37.44	TP53_3	65.0	IMR90p2
59.5	A9	38.36	TP53_3	65.0	IMR90p2
60.0	A9	39.68	TP53_3	65.0	IMR90p2
60.5	A9	39.59	TP53_3	65.0	IMR90p2
61.0	A9	38.46	TP53_3	65.0	IMR90p2
61.5	A9	36.94	TP53_3	65.0	IMR90p2
62.0	A9	35.08	TP53_3	65.0	IMR90p2
62.5	A9	33.52	TP53_3	65.0	IMR90p2
63.0	A9	33.63	TP53_3	65.0	IMR90p2
63.5	A9	35.84	TP53_3	65.0	IMR90p2
64.0	A9	41.06	TP53_3	65.0	IMR90p2
64.5	A9	49.33	TP53_3	65.0	IMR90p2
65.0	A9	59.08	TP53_3	65.0	IMR90p2
65.5	A9	70.51	TP53_3	65.0	IMR90p2
66.0	A9	82.47	TP53_3	65.0	IMR90p2
66.5	A9	94.51	TP53_3	65.0	IMR90p2
67.0	A9	107.2	TP53_3	65.0	IMR90p2
67.5	A9	122.44	TP53_3	65.0	IMR90p2
68.0	A9	141.32	TP53_3	65.0	IMR90p2
68.5	A9	164.59	TP53_3	65.0	IMR90p2
69.0	A9	189.91	TP53_3	65.0	IMR90p2
69.5	A9	214.78	TP53_3	65.0	IMR90p2
70.0	A9	235.45	TP53_3	65.0	IMR90p2
70.5	A9	246.94	TP53_3	65.0	IMR90p2
71.0	A9	248.0	TP53_3	65.0	IMR90p2
71.5	A9	242.47	TP53_3	65.0	IMR90p2
72.0	A9	235.94	TP53_3	65.0	IMR90p2
72.5	A9	235.82	TP53_3	65.0	IMR90p2
73.0	A9	247.13	TP53_3	65.0	IMR90p2
73.5	A9	267.24	TP53_3	65.0	IMR90p2
74.0	A9	287.46	TP53_3	65.0	IMR90p2
74.5	A9	296.45	TP53_3	65.0	IMR90p2
75.0	A9	284.55	TP53_3	65.0	IMR90p2
75.5	A9	249.66	TP53_3	65.0	IMR90p2
76.0	A9	198.04	TP53_3	65.0	IMR90p2
76.5	A9	140.61	TP53_3	65.0	IMR90p2
77.0	A9	89.26	TP53_3	65.0	IMR90p2
77.5	A9	50.99	TP53_3	65.0	IMR90p2
78.0	A9	26.8	TP53_3	65.0	IMR90p2
78.5	A9	14.22	TP53_3	65.0	IMR90p2
79.0	A9	8.77	TP53_3	65.0	IMR90p2
79.5	A9	6.13	TP53_3	65.0	IMR90p2
80.0	A9	5.24	TP53_3	65.0	IMR90p2
80.5	A9	4.51	TP53_3	65.0	IMR90p2
81.0	A9	3.85	TP53_3	65.0	IMR90p2
81.5	A9	4.21	TP53_3	65.0	IMR90p2
82.0	A9	4.73	TP53_3	65.0	IMR90p2
82.5	A9	4.06	TP53_3	65.0	IMR90p2
83.0	A9	4.21	TP53_3	65.0	IMR90p2
83.5	A9	4.84	TP53_3	65.0	IMR90p2
84.0	A9	3.84	TP53_3	65.0	IMR90p2
84.5	A9	3.04	TP53_3	65.0	IMR90p2
85.0	A9	3.39	TP53_3	65.0	IMR90p2
85.5	A9	2.71	TP53_3	65.0	IMR90p2
86.0	A9	1.51	TP53_3	65.0	IMR90p2
86.5	A9	1.99	TP53_3	65.0	IMR90p2
87.0	A9	2.22	TP53_3	65.0	IMR90p2
87.5	A9	1.86	TP53_3	65.0	IMR90p2
88.0	A9	2.44	TP53_3	65.0	IMR90p2
88.5	A9	2.94	TP53_3	65.0	IMR90p2
89.0	A9	2.66	TP53_3	65.0	IMR90p2
89.5	A9	2.64	TP53_3	65.0	IMR90p2
90.0	A9	2.2	TP53_3	65.0	IMR90p2
90.5	A9	1.7	TP53_3	65.0	IMR90p2
91.0	A9	1.93	TP53_3	65.0	IMR90p2
91.5	A9	1.81	TP53_3	65.0	IMR90p2
92.0	A9	1.56	TP53_3	65.0	IMR90p2
92.5	A9	2.21	TP53_3	65.0	IMR90p2
93.0	A9	2.15	TP53_3	65.0	IMR90p2
93.5	A9	2.15	TP53_3	65.0	IMR90p2
94.0	A9	2.63	TP53_3	65.0	IMR90p2
94.5	A9	4.09	TP53_3	65.0	IMR90p2
95.0	A9	2.48	TP53_3	65.0	IMR90p2
55.0	B9	21.44	TP53_3	64.5	IMR90p2
55.5	B9	46.46	TP53_3	64.5	IMR90p2
56.0	B9	42.88	TP53_3	64.5	IMR90p2
56.5	B9	42.88	TP53_3	64.5	IMR90p2
57.0	B9	42.88	TP53_3	64.5	IMR90p2
57.5	B9	42.94	TP53_3	64.5	IMR90p2
58.0	B9	42.58	TP53_3	64.5	IMR90p2
58.5	B9	41.82	TP53_3	64.5	IMR90p2
59.0	B9	41.21	TP53_3	64.5	IMR90p2
59.5	B9	39.7	TP53_3	64.5	IMR90p2
60.0	B9	38.28	TP53_3	64.5	IMR90p2
60.5	B9	37.29	TP53_3	64.5	IMR90p2
61.0	B9	36.18	TP53_3	64.5	IMR90p2
61.5	B9	35.26	TP53_3	64.5	IMR90p2
62.0	B9	35.35	TP53_3	64.5	IMR90p2
62.5	B9	36.2	TP53_3	64.5	IMR90p2
63.0	B9	37.66	TP53_3	64.5	IMR90p2
63.5	B9	41.49	TP53_3	64.5	IMR90p2
64.0	B9	47.36	TP53_3	64.5	IMR90p2
64.5	B9	54.36	TP53_3	64.5	IMR90p2
65.0	B9	63.37	TP53_3	64.5	IMR90p2
65.5	B9	74.4	TP53_3	64.5	IMR90p2
66.0	B9	85.19	TP53_3	64.5	IMR90p2
66.5	B9	96.8	TP53_3	64.5	IMR90p2
67.0	B9	111.55	TP53_3	64.5	IMR90p2
67.5	B9	129.88	TP53_3	64.5	IMR90p2
68.0	B9	152.19	TP53_3	64.5	IMR90p2
68.5	B9	179.1	TP53_3	64.5	IMR90p2
69.0	B9	209.22	TP53_3	64.5	IMR90p2
69.5	B9	238.19	TP53_3	64.5	IMR90p2
70.0	B9	260.99	TP53_3	64.5	IMR90p2
70.5	B9	274.12	TP53_3	64.5	IMR90p2
71.0	B9	276.83	TP53_3	64.5	IMR90p2
71.5	B9	271.31	TP53_3	64.5	IMR90p2
72.0	B9	263.9	TP53_3	64.5	IMR90p2
72.5	B9	262.83	TP53_3	64.5	IMR90p2
73.0	B9	272.3	TP53_3	64.5	IMR90p2
73.5	B9	289.59	TP53_3	64.5	IMR90p2
74.0	B9	305.68	TP53_3	64.5	IMR90p2
74.5	B9	309.55	TP53_3	64.5	IMR90p2
75.0	B9	292.13	TP53_3	64.5	IMR90p2
75.5	B9	252.35	TP53_3	64.5	IMR90p2
76.0	B9	197.12	TP53_3	64.5	IMR90p2
76.5	B9	138.06	TP53_3	64.5	IMR90p2
77.0	B9	86.31	TP53_3	64.5	IMR90p2
77.5	B9	48.55	TP53_3	64.5	IMR90p2
78.0	B9	24.9	TP53_3	64.5	IMR90p2
78.5	B9	12.24	TP53_3	64.5	IMR90p2
79.0	B9	7.01	TP53_3	64.5	IMR90p2
79.5	B9	5.15	TP53_3	64.5	IMR90p2
80.0	B9	4.44	TP53_3	64.5	IMR90p2
80.5	B9	4.46	TP53_3	64.5	IMR90p2
81.0	B9	5.08	TP53_3	64.5	IMR90p2
81.5	B9	5.42	TP53_3	64.5	IMR90p2
82.0	B9	5.16	TP53_3	64.5	IMR90p2
82.5	B9	4.51	TP53_3	64.5	IMR90p2
83.0	B9	4.14	TP53_3	64.5	IMR90p2
83.5	B9	3.53	TP53_3	64.5	IMR90p2
84.0	B9	2.69	TP53_3	64.5	IMR90p2
84.5	B9	2.47	TP53_3	64.5	IMR90p2
85.0	B9	2.57	TP53_3	64.5	IMR90p2
85.5	B9	1.82	TP53_3	64.5	IMR90p2
86.0	B9	1.41	TP53_3	64.5	IMR90p2
86.5	B9	1.55	TP53_3	64.5	IMR90p2
87.0	B9	1.36	TP53_3	64.5	IMR90p2
87.5	B9	1.27	TP53_3	64.5	IMR90p2
88.0	B9	2.02	TP53_3	64.5	IMR90p2
88.5	B9	2.41	TP53_3	64.5	IMR90p2
89.0	B9	2.07	TP53_3	64.5	IMR90p2
89.5	B9	2.2	TP53_3	64.5	IMR90p2
90.0	B9	2.37	TP53_3	64.5	IMR90p2
90.5	B9	2.33	TP53_3	64.5	IMR90p2
91.0	B9	2.29	TP53_3	64.5	IMR90p2
91.5	B9	2.76	TP53_3	64.5	IMR90p2
92.0	B9	2.76	TP53_3	64.5	IMR90p2
92.5	B9	2.37	TP53_3	64.5	IMR90p2
93.0	B9	2.25	TP53_3	64.5	IMR90p2
93.5	B9	2.84	TP53_3	64.5	IMR90p2
94.0	B9	2.94	TP53_3	64.5	IMR90p2
94.5	B9	4.59	TP53_3	64.5	IMR90p2
95.0	B9	3.0	TP53_3	64.5	IMR90p2
55.0	C9	21.64	TP53_3	63.3	IMR90p2
55.5	C9	46.89	TP53_3	63.3	IMR90p2
56.0	C9	43.29	TP53_3	63.3	IMR90p2
56.5	C9	43.29	TP53_3	63.3	IMR90p2
57.0	C9	43.29	TP53_3	63.3	IMR90p2
57.5	C9	43.45	TP53_3	63.3	IMR90p2
58.0	C9	42.38	TP53_3	63.3	IMR90p2
58.5	C9	40.59	TP53_3	63.3	IMR90p2
59.0	C9	40.15	TP53_3	63.3	IMR90p2
59.5	C9	41.29	TP53_3	63.3	IMR90p2
60.0	C9	42.29	TP53_3	63.3	IMR90p2
60.5	C9	43.23	TP53_3	63.3	IMR90p2
61.0	C9	44.03	TP53_3	63.3	IMR90p2
61.5	C9	42.05	TP53_3	63.3	IMR90p2
62.0	C9	39.55	TP53_3	63.3	IMR90p2
62.5	C9	38.25	TP53_3	63.3	IMR90p2
63.0	C9	37.82	TP53_3	63.3	IMR90p2
63.5	C9	39.58	TP53_3	63.3	IMR90p2
64.0	C9	44.26	TP53_3	63.3	IMR90p2
64.5	C9	51.65	TP53_3	63.3	IMR90p2
65.0	C9	60.17	TP53_3	63.3	IMR90p2
65.5	C9	70.42	TP53_3	63.3	IMR90p2
66.0	C9	83.24	TP53_3	63.3	IMR90p2
66.5	C9	97.81	TP53_3	63.3	IMR90p2
67.0	C9	115.08	TP53_3	63.3	IMR90p2
67.5	C9	137.17	TP53_3	63.3	IMR90p2
68.0	C9	163.69	TP53_3	63.3	IMR90p2
68.5	C9	193.11	TP53_3	63.3	IMR90p2
69.0	C9	225.79	TP53_3	63.3	IMR90p2
69.5	C9	258.36	TP53_3	63.3	IMR90p2
70.0	C9	285.82	TP53_3	63.3	IMR90p2
70.5	C9	303.86	TP53_3	63.3	IMR90p2
71.0	C9	310.86	TP53_3	63.3	IMR90p2
71.5	C9	309.11	TP53_3	63.3	IMR90p2
72.0	C9	303.71	TP53_3	63.3	IMR90p2
72.5	C9	301.75	TP53_3	63.3	IMR90p2
73.0	C9	308.84	TP53_3	63.3	IMR90p2
73.5	C9	323.63	TP53_3	63.3	IMR90p2
74.0	C9	336.39	TP53_3	63.3	IMR90p2
74.5	C9	336.73	TP53_3	63.3	IMR90p2
75.0	C9	316.28	TP53_3	63.3	IMR90p2
75.5	C9	273.03	TP53_3	63.3	IMR90p2
76.0	C9	213.96	TP53_3	63.3	IMR90p2
76.5	C9	151.24	TP53_3	63.3	IMR90p2
77.0	C9	95.76	TP53_3	63.3	IMR90p2
77.5	C9	54.26	TP53_3	63.3	IMR90p2
78.0	C9	28.44	TP53_3	63.3	IMR90p2
78.5	C9	14.83	TP53_3	63.3	IMR90p2
79.0	C9	8.71	TP53_3	63.3	IMR90p2
79.5	C9	6.26	TP53_3	63.3	IMR90p2
80.0	C9	5.87	TP53_3	63.3	IMR90p2
80.5	C9	5.82	TP53_3	63.3	IMR90p2
81.0	C9	5.34	TP53_3	63.3	IMR90p2
81.5	C9	4.91	TP53_3	63.3	IMR90p2
82.0	C9	4.77	TP53_3	63.3	IMR90p2
82.5	C9	3.68	TP53_3	63.3	IMR90p2
83.0	C9	2.63	TP53_3	63.3	IMR90p2
83.5	C9	2.48	TP53_3	63.3	IMR90p2
84.0	C9	2.22	TP53_3	63.3	IMR90p2
84.5	C9	2.29	TP53_3	63.3	IMR90p2
85.0	C9	3.13	TP53_3	63.3	IMR90p2
85.5	C9	3.27	TP53_3	63.3	IMR90p2
86.0	C9	3.04	TP53_3	63.3	IMR90p2
86.5	C9	3.56	TP53_3	63.3	IMR90p2
87.0	C9	3.18	TP53_3	63.3	IMR90p2
87.5	C9	2.38	TP53_3	63.3	IMR90p2
88.0	C9	2.74	TP53_3	63.3	IMR90p2
88.5	C9	2.88	TP53_3	63.3	IMR90p2
89.0	C9	2.03	TP53_3	63.3	IMR90p2
89.5	C9	1.77	TP53_3	63.3	IMR90p2
90.0	C9	1.88	TP53_3	63.3	IMR90p2
90.5	C9	1.51	TP53_3	63.3	IMR90p2
91.0	C9	1.16	TP53_3	63.3	IMR90p2
91.5	C9	1.22	TP53_3	63.3	IMR90p2
92.0	C9	1.39	TP53_3	63.3	IMR90p2
92.5	C9	1.47	TP53_3	63.3	IMR90p2
93.0	C9	1.63	TP53_3	63.3	IMR90p2
93.5	C9	2.36	TP53_3	63.3	IMR90p2
94.0	C9	2.73	TP53_3	63.3	IMR90p2
94.5	C9	3.93	TP53_3	63.3	IMR90p2
95.0	C9	2.25	TP53_3	63.3	IMR90p2
55.0	D9	23.47	TP53_3	61.4	IMR90p2
55.5	D9	50.86	TP53_3	61.4	IMR90p2
56.0	D9	46.95	TP53_3	61.4	IMR90p2
56.5	D9	46.95	TP53_3	61.4	IMR90p2
57.0	D9	46.95	TP53_3	61.4	IMR90p2
57.5	D9	46.94	TP53_3	61.4	IMR90p2
58.0	D9	46.98	TP53_3	61.4	IMR90p2
58.5	D9	47.06	TP53_3	61.4	IMR90p2
59.0	D9	45.88	TP53_3	61.4	IMR90p2
59.5	D9	44.1	TP53_3	61.4	IMR90p2
60.0	D9	42.59	TP53_3	61.4	IMR90p2
60.5	D9	40.61	TP53_3	61.4	IMR90p2
61.0	D9	38.71	TP53_3	61.4	IMR90p2
61.5	D9	37.89	TP53_3	61.4	IMR90p2
62.0	D9	37.62	TP53_3	61.4	IMR90p2
62.5	D9	37.22	TP53_3	61.4	IMR90p2
63.0	D9	38.28	TP53_3	61.4	IMR90p2
63.5	D9	39.65	TP53_3	61.4	IMR90p2
64.0	D9	41.23	TP53_3	61.4	IMR90p2
64.5	D9	44.92	TP53_3	61.4	IMR90p2
65.0	D9	50.92	TP53_3	61.4	IMR90p2
65.5	D9	59.04	TP53_3	61.4	IMR90p2
66.0	D9	71.19	TP53_3	61.4	IMR90p2
66.5	D9	87.18	TP53_3	61.4	IMR90p2
67.0	D9	105.72	TP53_3	61.4	IMR90p2
67.5	D9	127.97	TP53_3	61.4	IMR90p2
68.0	D9	153.63	TP53_3	61.4	IMR90p2
68.5	D9	182.1	TP53_3	61.4	IMR90p2
69.0	D9	213.25	TP53_3	61.4	IMR90p2
69.5	D9	245.55	TP53_3	61.4	IMR90p2
70.0	D9	275.1	TP53_3	61.4	IMR90p2
70.5	D9	298.19	TP53_3	61.4	IMR90p2
71.0	D9	311.87	TP53_3	61.4	IMR90p2
71.5	D9	316.66	TP53_3	61.4	IMR90p2
72.0	D9	316.4	TP53_3	61.4	IMR90p2
72.5	D9	316.88	TP53_3	61.4	IMR90p2
73.0	D9	323.53	TP53_3	61.4	IMR90p2
73.5	D9	336.18	TP53_3	61.4	IMR90p2
74.0	D9	347.07	TP53_3	61.4	IMR90p2
74.5	D9	347.13	TP53_3	61.4	IMR90p2
75.0	D9	328.68	TP53_3	61.4	IMR90p2
75.5	D9	287.58	TP53_3	61.4	IMR90p2
76.0	D9	229.4	TP53_3	61.4	IMR90p2
76.5	D9	166.1	TP53_3	61.4	IMR90p2
77.0	D9	108.09	TP53_3	61.4	IMR90p2
77.5	D9	62.47	TP53_3	61.4	IMR90p2
78.0	D9	32.84	TP53_3	61.4	IMR90p2
78.5	D9	16.69	TP53_3	61.4	IMR90p2
79.0	D9	9.13	TP53_3	61.4	IMR90p2
79.5	D9	6.22	TP53_3	61.4	IMR90p2
80.0	D9	5.57	TP53_3	61.4	IMR90p2
80.5	D9	5.74	TP53_3	61.4	IMR90p2
81.0	D9	5.48	TP53_3	61.4	IMR90p2
81.5	D9	4.97	TP53_3	61.4	IMR90p2
82.0	D9	4.81	TP53_3	61.4	IMR90p2
82.5	D9	4.31	TP53_3	61.4	IMR90p2
83.0	D9	3.37	TP53_3	61.4	IMR90p2
83.5	D9	3.03	TP53_3	61.4	IMR90p2
84.0	D9	3.09	TP53_3	61.4	IMR90p2
84.5	D9	2.84	TP53_3	61.4	IMR90p2
85.0	D9	3.13	TP53_3	61.4	IMR90p2
85.5	D9	3.31	TP53_3	61.4	IMR90p2
86.0	D9	3.2	TP53_3	61.4	IMR90p2
86.5	D9	3.1	TP53_3	61.4	IMR90p2
87.0	D9	2.71	TP53_3	61.4	IMR90p2
87.5	D9	2.31	TP53_3	61.4	IMR90p2
88.0	D9	2.33	TP53_3	61.4	IMR90p2
88.5	D9	2.12	TP53_3	61.4	IMR90p2
89.0	D9	2.02	TP53_3	61.4	IMR90p2
89.5	D9	2.69	TP53_3	61.4	IMR90p2
90.0	D9	2.46	TP53_3	61.4	IMR90p2
90.5	D9	2.25	TP53_3	61.4	IMR90p2
91.0	D9	2.81	TP53_3	61.4	IMR90p2
91.5	D9	2.6	TP53_3	61.4	IMR90p2
92.0	D9	1.75	TP53_3	61.4	IMR90p2
92.5	D9	1.63	TP53_3	61.4	IMR90p2
93.0	D9	1.18	TP53_3	61.4	IMR90p2
93.5	D9	0.27	TP53_3	61.4	IMR90p2
94.0	D9	0.11	TP53_3	61.4	IMR90p2
94.5	D9	-0.11	TP53_3	61.4	IMR90p2
95.0	D9	-0.18	TP53_3	61.4	IMR90p2
55.0	E9	20.55	TP53_3	59.0	IMR90p2
55.5	E9	44.52	TP53_3	59.0	IMR90p2
56.0	E9	41.1	TP53_3	59.0	IMR90p2
56.5	E9	41.1	TP53_3	59.0	IMR90p2
57.0	E9	41.1	TP53_3	59.0	IMR90p2
57.5	E9	41.12	TP53_3	59.0	IMR90p2
58.0	E9	41.03	TP53_3	59.0	IMR90p2
58.5	E9	40.64	TP53_3	59.0	IMR90p2
59.0	E9	39.34	TP53_3	59.0	IMR90p2
59.5	E9	39.02	TP53_3	59.0	IMR90p2
60.0	E9	39.71	TP53_3	59.0	IMR90p2
60.5	E9	39.65	TP53_3	59.0	IMR90p2
61.0	E9	38.88	TP53_3	59.0	IMR90p2
61.5	E9	38.27	TP53_3	59.0	IMR90p2
62.0	E9	38.33	TP53_3	59.0	IMR90p2
62.5	E9	38.38	TP53_3	59.0	IMR90p2
63.0	E9	38.12	TP53_3	59.0	IMR90p2
63.5	E9	39.33	TP53_3	59.0	IMR90p2
64.0	E9	42.29	TP53_3	59.0	IMR90p2
64.5	E9	45.59	TP53_3	59.0	IMR90p2
65.0	E9	51.56	TP53_3	59.0	IMR90p2
65.5	E9	61.64	TP53_3	59.0	IMR90p2
66.0	E9	74.74	TP53_3	59.0	IMR90p2
66.5	E9	90.84	TP53_3	59.0	IMR90p2
67.0	E9	112.96	TP53_3	59.0	IMR90p2
67.5	E9	137.93	TP53_3	59.0	IMR90p2
68.0	E9	164.59	TP53_3	59.0	IMR90p2
68.5	E9	196.01	TP53_3	59.0	IMR90p2
69.0	E9	231.06	TP53_3	59.0	IMR90p2
69.5	E9	265.2	TP53_3	59.0	IMR90p2
70.0	E9	298.31	TP53_3	59.0	IMR90p2
70.5	E9	327.55	TP53_3	59.0	IMR90p2
71.0	E9	344.68	TP53_3	59.0	IMR90p2
71.5	E9	350.63	TP53_3	59.0	IMR90p2
72.0	E9	350.34	TP53_3	59.0	IMR90p2
72.5	E9	346.82	TP53_3	59.0	IMR90p2
73.0	E9	345.28	TP53_3	59.0	IMR90p2
73.5	E9	349.33	TP53_3	59.0	IMR90p2
74.0	E9	351.7	TP53_3	59.0	IMR90p2
74.5	E9	343.22	TP53_3	59.0	IMR90p2
75.0	E9	318.55	TP53_3	59.0	IMR90p2
75.5	E9	274.23	TP53_3	59.0	IMR90p2
76.0	E9	214.93	TP53_3	59.0	IMR90p2
76.5	E9	152.65	TP53_3	59.0	IMR90p2
77.0	E9	97.61	TP53_3	59.0	IMR90p2
77.5	E9	55.58	TP53_3	59.0	IMR90p2
78.0	E9	29.14	TP53_3	59.0	IMR90p2
78.5	E9	15.36	TP53_3	59.0	IMR90p2
79.0	E9	8.76	TP53_3	59.0	IMR90p2
79.5	E9	6.08	TP53_3	59.0	IMR90p2
80.0	E9	5.33	TP53_3	59.0	IMR90p2
80.5	E9	5.07	TP53_3	59.0	IMR90p2
81.0	E9	4.84	TP53_3	59.0	IMR90p2
81.5	E9	5.16	TP53_3	59.0	IMR90p2
82.0	E9	5.55	TP53_3	59.0	IMR90p2
82.5	E9	4.94	TP53_3	59.0	IMR90p2
83.0	E9	3.63	TP53_3	59.0	IMR90p2
83.5	E9	3.02	TP53_3	59.0	IMR90p2
84.0	E9	2.79	TP53_3	59.0	IMR90p2
84.5	E9	2.15	TP53_3	59.0	IMR90p2
85.0	E9	2.6	TP53_3	59.0	IMR90p2
85.5	E9	3.73	TP53_3	59.0	IMR90p2
86.0	E9	3.73	TP53_3	59.0	IMR90p2
86.5	E9	2.91	TP53_3	59.0	IMR90p2
87.0	E9	2.73	TP53_3	59.0	IMR90p2
87.5	E9	2.47	TP53_3	59.0	IMR90p2
88.0	E9	1.67	TP53_3	59.0	IMR90p2
88.5	E9	1.6	TP53_3	59.0	IMR90p2
89.0	E9	2.24	TP53_3	59.0	IMR90p2
89.5	E9	2.38	TP53_3	59.0	IMR90p2
90.0	E9	1.68	TP53_3	59.0	IMR90p2
90.5	E9	1.87	TP53_3	59.0	IMR90p2
91.0	E9	2.4	TP53_3	59.0	IMR90p2
91.5	E9	2.14	TP53_3	59.0	IMR90p2
92.0	E9	1.74	TP53_3	59.0	IMR90p2
92.5	E9	2.23	TP53_3	59.0	IMR90p2
93.0	E9	2.09	TP53_3	59.0	IMR90p2
93.5	E9	1.26	TP53_3	59.0	IMR90p2
94.0	E9	1.28	TP53_3	59.0	IMR90p2
94.5	E9	1.16	TP53_3	59.0	IMR90p2
95.0	E9	0.31	TP53_3	59.0	IMR90p2
55.0	F9	18.92	TP53_3	57.0	IMR90p2
55.5	F9	41.0	TP53_3	57.0	IMR90p2
56.0	F9	37.85	TP53_3	57.0	IMR90p2
56.5	F9	37.85	TP53_3	57.0	IMR90p2
57.0	F9	37.85	TP53_3	57.0	IMR90p2
57.5	F9	37.8	TP53_3	57.0	IMR90p2
58.0	F9	38.11	TP53_3	57.0	IMR90p2
58.5	F9	38.46	TP53_3	57.0	IMR90p2
59.0	F9	38.0	TP53_3	57.0	IMR90p2
59.5	F9	37.34	TP53_3	57.0	IMR90p2
60.0	F9	36.75	TP53_3	57.0	IMR90p2
60.5	F9	35.85	TP53_3	57.0	IMR90p2
61.0	F9	34.54	TP53_3	57.0	IMR90p2
61.5	F9	33.13	TP53_3	57.0	IMR90p2
62.0	F9	31.93	TP53_3	57.0	IMR90p2
62.5	F9	30.96	TP53_3	57.0	IMR90p2
63.0	F9	30.7	TP53_3	57.0	IMR90p2
63.5	F9	31.14	TP53_3	57.0	IMR90p2
64.0	F9	32.93	TP53_3	57.0	IMR90p2
64.5	F9	36.89	TP53_3	57.0	IMR90p2
65.0	F9	43.24	TP53_3	57.0	IMR90p2
65.5	F9	52.68	TP53_3	57.0	IMR90p2
66.0	F9	66.53	TP53_3	57.0	IMR90p2
66.5	F9	84.34	TP53_3	57.0	IMR90p2
67.0	F9	105.0	TP53_3	57.0	IMR90p2
67.5	F9	129.5	TP53_3	57.0	IMR90p2
68.0	F9	157.67	TP53_3	57.0	IMR90p2
68.5	F9	188.73	TP53_3	57.0	IMR90p2
69.0	F9	222.86	TP53_3	57.0	IMR90p2
69.5	F9	259.47	TP53_3	57.0	IMR90p2
70.0	F9	294.55	TP53_3	57.0	IMR90p2
70.5	F9	323.09	TP53_3	57.0	IMR90p2
71.0	F9	341.65	TP53_3	57.0	IMR90p2
71.5	F9	348.59	TP53_3	57.0	IMR90p2
72.0	F9	345.26	TP53_3	57.0	IMR90p2
72.5	F9	337.15	TP53_3	57.0	IMR90p2
73.0	F9	330.05	TP53_3	57.0	IMR90p2
73.5	F9	324.44	TP53_3	57.0	IMR90p2
74.0	F9	316.77	TP53_3	57.0	IMR90p2
74.5	F9	301.39	TP53_3	57.0	IMR90p2
75.0	F9	272.25	TP53_3	57.0	IMR90p2
75.5	F9	228.04	TP53_3	57.0	IMR90p2
76.0	F9	174.62	TP53_3	57.0	IMR90p2
76.5	F9	121.06	TP53_3	57.0	IMR90p2
77.0	F9	75.4	TP53_3	57.0	IMR90p2
77.5	F9	42.25	TP53_3	57.0	IMR90p2
78.0	F9	21.93	TP53_3	57.0	IMR90p2
78.5	F9	11.75	TP53_3	57.0	IMR90p2
79.0	F9	7.18	TP53_3	57.0	IMR90p2
79.5	F9	5.02	TP53_3	57.0	IMR90p2
80.0	F9	4.45	TP53_3	57.0	IMR90p2
80.5	F9	4.71	TP53_3	57.0	IMR90p2
81.0	F9	4.84	TP53_3	57.0	IMR90p2
81.5	F9	4.85	TP53_3	57.0	IMR90p2
82.0	F9	5.08	TP53_3	57.0	IMR90p2
82.5	F9	4.78	TP53_3	57.0	IMR90p2
83.0	F9	3.98	TP53_3	57.0	IMR90p2
83.5	F9	3.22	TP53_3	57.0	IMR90p2
84.0	F9	2.75	TP53_3	57.0	IMR90p2
84.5	F9	2.47	TP53_3	57.0	IMR90p2
85.0	F9	2.43	TP53_3	57.0	IMR90p2
85.5	F9	2.74	TP53_3	57.0	IMR90p2
86.0	F9	3.19	TP53_3	57.0	IMR90p2
86.5	F9	3.51	TP53_3	57.0	IMR90p2
87.0	F9	3.41	TP53_3	57.0	IMR90p2
87.5	F9	3.05	TP53_3	57.0	IMR90p2
88.0	F9	2.48	TP53_3	57.0	IMR90p2
88.5	F9	1.84	TP53_3	57.0	IMR90p2
89.0	F9	1.47	TP53_3	57.0	IMR90p2
89.5	F9	1.24	TP53_3	57.0	IMR90p2
90.0	F9	1.29	TP53_3	57.0	IMR90p2
90.5	F9	1.83	TP53_3	57.0	IMR90p2
91.0	F9	2.26	TP53_3	57.0	IMR90p2
91.5	F9	2.58	TP53_3	57.0	IMR90p2
92.0	F9	2.91	TP53_3	57.0	IMR90p2
92.5	F9	2.95	TP53_3	57.0	IMR90p2
93.0	F9	2.76	TP53_3	57.0	IMR90p2
93.5	F9	3.13	TP53_3	57.0	IMR90p2
94.0	F9	3.13	TP53_3	57.0	IMR90p2
94.5	F9	4.27	TP53_3	57.0	IMR90p2
95.0	F9	2.56	TP53_3	57.0	IMR90p2
55.0	G9	18.01	TP53_3	55.7	IMR90p2
55.5	G9	39.01	TP53_3	55.7	IMR90p2
56.0	G9	36.01	TP53_3	55.7	IMR90p2
56.5	G9	36.01	TP53_3	55.7	IMR90p2
57.0	G9	36.01	TP53_3	55.7	IMR90p2
57.5	G9	36.08	TP53_3	55.7	IMR90p2
58.0	G9	35.52	TP53_3	55.7	IMR90p2
58.5	G9	35.58	TP53_3	55.7	IMR90p2
59.0	G9	36.16	TP53_3	55.7	IMR90p2
59.5	G9	35.44	TP53_3	55.7	IMR90p2
60.0	G9	35.01	TP53_3	55.7	IMR90p2
60.5	G9	35.54	TP53_3	55.7	IMR90p2
61.0	G9	35.7	TP53_3	55.7	IMR90p2
61.5	G9	34.98	TP53_3	55.7	IMR90p2
62.0	G9	33.92	TP53_3	55.7	IMR90p2
62.5	G9	33.06	TP53_3	55.7	IMR90p2
63.0	G9	31.92	TP53_3	55.7	IMR90p2
63.5	G9	31.94	TP53_3	55.7	IMR90p2
64.0	G9	32.61	TP53_3	55.7	IMR90p2
64.5	G9	35.16	TP53_3	55.7	IMR90p2
65.0	G9	40.39	TP53_3	55.7	IMR90p2
65.5	G9	48.37	TP53_3	55.7	IMR90p2
66.0	G9	59.57	TP53_3	55.7	IMR90p2
66.5	G9	76.37	TP53_3	55.7	IMR90p2
67.0	G9	97.85	TP53_3	55.7	IMR90p2
67.5	G9	121.08	TP53_3	55.7	IMR90p2
68.0	G9	149.05	TP53_3	55.7	IMR90p2
68.5	G9	181.95	TP53_3	55.7	IMR90p2
69.0	G9	216.07	TP53_3	55.7	IMR90p2
69.5	G9	250.63	TP53_3	55.7	IMR90p2
70.0	G9	286.34	TP53_3	55.7	IMR90p2
70.5	G9	315.59	TP53_3	55.7	IMR90p2
71.0	G9	332.64	TP53_3	55.7	IMR90p2
71.5	G9	338.21	TP53_3	55.7	IMR90p2
72.0	G9	332.86	TP53_3	55.7	IMR90p2
72.5	G9	319.54	TP53_3	55.7	IMR90p2
73.0	G9	305.04	TP53_3	55.7	IMR90p2
73.5	G9	291.96	TP53_3	55.7	IMR90p2
74.0	G9	277.45	TP53_3	55.7	IMR90p2
74.5	G9	257.7	TP53_3	55.7	IMR90p2
75.0	G9	227.88	TP53_3	55.7	IMR90p2
75.5	G9	186.98	TP53_3	55.7	IMR90p2
76.0	G9	140.3	TP53_3	55.7	IMR90p2
76.5	G9	94.86	TP53_3	55.7	IMR90p2
77.0	G9	57.32	TP53_3	55.7	IMR90p2
77.5	G9	31.57	TP53_3	55.7	IMR90p2
78.0	G9	16.55	TP53_3	55.7	IMR90p2
78.5	G9	9.24	TP53_3	55.7	IMR90p2
79.0	G9	6.83	TP53_3	55.7	IMR90p2
79.5	G9	6.1	TP53_3	55.7	IMR90p2
80.0	G9	5.73	TP53_3	55.7	IMR90p2
80.5	G9	5.64	TP53_3	55.7	IMR90p2
81.0	G9	5.68	TP53_3	55.7	IMR90p2
81.5	G9	5.42	TP53_3	55.7	IMR90p2
82.0	G9	4.77	TP53_3	55.7	IMR90p2
82.5	G9	4.14	TP53_3	55.7	IMR90p2
83.0	G9	4.1	TP53_3	55.7	IMR90p2
83.5	G9	3.91	TP53_3	55.7	IMR90p2
84.0	G9	3.41	TP53_3	55.7	IMR90p2
84.5	G9	3.2	TP53_3	55.7	IMR90p2
85.0	G9	2.95	TP53_3	55.7	IMR90p2
85.5	G9	2.07	TP53_3	55.7	IMR90p2
86.0	G9	1.27	TP53_3	55.7	IMR90p2
86.5	G9	1.36	TP53_3	55.7	IMR90p2
87.0	G9	1.69	TP53_3	55.7	IMR90p2
87.5	G9	1.83	TP53_3	55.7	IMR90p2
88.0	G9	2.42	TP53_3	55.7	IMR90p2
88.5	G9	3.32	TP53_3	55.7	IMR90p2
89.0	G9	3.35	TP53_3	55.7	IMR90p2
89.5	G9	2.48	TP53_3	55.7	IMR90p2
90.0	G9	1.82	TP53_3	55.7	IMR90p2
90.5	G9	1.48	TP53_3	55.7	IMR90p2
91.0	G9	0.75	TP53_3	55.7	IMR90p2
91.5	G9	0.36	TP53_3	55.7	IMR90p2
92.0	G9	1.15	TP53_3	55.7	IMR90p2
92.5	G9	1.82	TP53_3	55.7	IMR90p2
93.0	G9	2.18	TP53_3	55.7	IMR90p2
93.5	G9	2.91	TP53_3	55.7	IMR90p2
94.0	G9	3.18	TP53_3	55.7	IMR90p2
94.5	G9	3.7	TP53_3	55.7	IMR90p2
95.0	G9	1.84	TP53_3	55.7	IMR90p2
55.0	H9	16.72	TP53_3	55.0	IMR90p2
55.5	H9	36.22	TP53_3	55.0	IMR90p2
56.0	H9	33.43	TP53_3	55.0	IMR90p2
56.5	H9	33.43	TP53_3	55.0	IMR90p2
57.0	H9	33.43	TP53_3	55.0	IMR90p2
57.5	H9	33.33	TP53_3	55.0	IMR90p2
58.0	H9	33.97	TP53_3	55.0	IMR90p2
58.5	H9	35.08	TP53_3	55.0	IMR90p2
59.0	H9	35.7	TP53_3	55.0	IMR90p2
59.5	H9	35.9	TP53_3	55.0	IMR90p2
60.0	H9	36.34	TP53_3	55.0	IMR90p2
60.5	H9	36.62	TP53_3	55.0	IMR90p2
61.0	H9	36.25	TP53_3	55.0	IMR90p2
61.5	H9	36.12	TP53_3	55.0	IMR90p2
62.0	H9	35.84	TP53_3	55.0	IMR90p2
62.5	H9	34.89	TP53_3	55.0	IMR90p2
63.0	H9	33.9	TP53_3	55.0	IMR90p2
63.5	H9	33.19	TP53_3	55.0	IMR90p2
64.0	H9	32.03	TP53_3	55.0	IMR90p2
64.5	H9	32.18	TP53_3	55.0	IMR90p2
65.0	H9	35.16	TP53_3	55.0	IMR90p2
65.5	H9	40.92	TP53_3	55.0	IMR90p2
66.0	H9	51.08	TP53_3	55.0	IMR90p2
66.5	H9	66.81	TP53_3	55.0	IMR90p2
67.0	H9	86.77	TP53_3	55.0	IMR90p2
67.5	H9	110.75	TP53_3	55.0	IMR90p2
68.0	H9	139.01	TP53_3	55.0	IMR90p2
68.5	H9	170.12	TP53_3	55.0	IMR90p2
69.0	H9	203.85	TP53_3	55.0	IMR90p2
69.5	H9	239.7	TP53_3	55.0	IMR90p2
70.0	H9	274.06	TP53_3	55.0	IMR90p2
70.5	H9	302.87	TP53_3	55.0	IMR90p2
71.0	H9	322.13	TP53_3	55.0	IMR90p2
71.5	H9	327.96	TP53_3	55.0	IMR90p2
72.0	H9	321.77	TP53_3	55.0	IMR90p2
72.5	H9	308.7	TP53_3	55.0	IMR90p2
73.0	H9	293.24	TP53_3	55.0	IMR90p2
73.5	H9	277.97	TP53_3	55.0	IMR90p2
74.0	H9	263.29	TP53_3	55.0	IMR90p2
74.5	H9	244.29	TP53_3	55.0	IMR90p2
75.0	H9	215.88	TP53_3	55.0	IMR90p2
75.5	H9	177.7	TP53_3	55.0	IMR90p2
76.0	H9	134.09	TP53_3	55.0	IMR90p2
76.5	H9	91.01	TP53_3	55.0	IMR90p2
77.0	H9	54.98	TP53_3	55.0	IMR90p2
77.5	H9	30.2	TP53_3	55.0	IMR90p2
78.0	H9	15.67	TP53_3	55.0	IMR90p2
78.5	H9	8.77	TP53_3	55.0	IMR90p2
79.0	H9	6.31	TP53_3	55.0	IMR90p2
79.5	H9	5.9	TP53_3	55.0	IMR90p2
80.0	H9	5.84	TP53_3	55.0	IMR90p2
80.5	H9	6.08	TP53_3	55.0	IMR90p2
81.0	H9	6.43	TP53_3	55.0	IMR90p2
81.5	H9	6.64	TP53_3	55.0	IMR90p2
82.0	H9	6.15	TP53_3	55.0	IMR90p2
82.5	H9	5.23	TP53_3	55.0	IMR90p2
83.0	H9	4.71	TP53_3	55.0	IMR90p2
83.5	H9	4.12	TP53_3	55.0	IMR90p2
84.0	H9	3.56	TP53_3	55.0	IMR90p2
84.5	H9	3.65	TP53_3	55.0	IMR90p2
85.0	H9	4.35	TP53_3	55.0	IMR90p2
85.5	H9	4.63	TP53_3	55.0	IMR90p2
86.0	H9	4.51	TP53_3	55.0	IMR90p2
86.5	H9	4.23	TP53_3	55.0	IMR90p2
87.0	H9	3.73	TP53_3	55.0	IMR90p2
87.5	H9	2.9	TP53_3	55.0	IMR90p2
88.0	H9	2.26	TP53_3	55.0	IMR90p2
88.5	H9	2.3	TP53_3	55.0	IMR90p2
89.0	H9	2.52	TP53_3	55.0	IMR90p2
89.5	H9	2.55	TP53_3	55.0	IMR90p2
90.0	H9	2.69	TP53_3	55.0	IMR90p2
90.5	H9	3.22	TP53_3	55.0	IMR90p2
91.0	H9	3.41	TP53_3	55.0	IMR90p2
91.5	H9	3.66	TP53_3	55.0	IMR90p2
92.0	H9	4.08	TP53_3	55.0	IMR90p2
92.5	H9	4.65	TP53_3	55.0	IMR90p2
93.0	H9	4.71	TP53_3	55.0	IMR90p2
93.5	H9	5.49	TP53_3	55.0	IMR90p2
94.0	H9	6.08	TP53_3	55.0	IMR90p2
94.5	H9	8.41	TP53_3	55.0	IMR90p2
95.0	H9	4.91	TP53_3	55.0	IMR90p2
55.0	A9	24.35406120367	TP53_3	65.0	IMR90p11
55.5	A9	52.767132607952	TP53_3	65.0	IMR90p11
56.0	A9	48.7081224073403	TP53_3	65.0	IMR90p11
56.5	A9	48.7081224073503	TP53_3	65.0	IMR90p11
57.0	A9	48.7081224072703	TP53_3	65.0	IMR90p11
57.5	A9	48.6276559796703	TP53_3	65.0	IMR90p11
58.0	A9	49.0268229920998	TP53_3	65.0	IMR90p11
58.5	A9	50.6859345214781	TP53_3	65.0	IMR90p11
59.0	A9	52.0486032040683	TP53_3	65.0	IMR90p11
59.5	A9	53.0446293407196	TP53_3	65.0	IMR90p11
60.0	A9	51.5642194378881	TP53_3	65.0	IMR90p11
60.5	A9	50.6528341523716	TP53_3	65.0	IMR90p11
61.0	A9	50.6958862341878	TP53_3	65.0	IMR90p11
61.5	A9	48.9444494594975	TP53_3	65.0	IMR90p11
62.0	A9	48.0811632279377	TP53_3	65.0	IMR90p11
62.5	A9	48.9096421945965	TP53_3	65.0	IMR90p11
63.0	A9	50.1323326983133	TP53_3	65.0	IMR90p11
63.5	A9	52.6458654562388	TP53_3	65.0	IMR90p11
64.0	A9	57.5148920938625	TP53_3	65.0	IMR90p11
64.5	A9	63.2788557450125	TP53_3	65.0	IMR90p11
65.0	A9	70.8082010978402	TP53_3	65.0	IMR90p11
65.5	A9	79.8576885312821	TP53_3	65.0	IMR90p11
66.0	A9	89.233861825143	TP53_3	65.0	IMR90p11
66.5	A9	99.1957099883327	TP53_3	65.0	IMR90p11
67.0	A9	111.710388483361	TP53_3	65.0	IMR90p11
67.5	A9	127.742005458321	TP53_3	65.0	IMR90p11
68.0	A9	147.834874424437	TP53_3	65.0	IMR90p11
68.5	A9	174.071798912459	TP53_3	65.0	IMR90p11
69.0	A9	207.115332852017	TP53_3	65.0	IMR90p11
69.5	A9	242.218752452303	TP53_3	65.0	IMR90p11
70.0	A9	274.675265328302	TP53_3	65.0	IMR90p11
70.5	A9	299.835467700626	TP53_3	65.0	IMR90p11
71.0	A9	312.889379846701	TP53_3	65.0	IMR90p11
71.5	A9	311.400208182517	TP53_3	65.0	IMR90p11
72.0	A9	300.967525506294	TP53_3	65.0	IMR90p11
72.5	A9	290.940431756842	TP53_3	65.0	IMR90p11
73.0	A9	289.363652293711	TP53_3	65.0	IMR90p11
73.5	A9	301.181611322877	TP53_3	65.0	IMR90p11
74.0	A9	324.075979986577	TP53_3	65.0	IMR90p11
74.5	A9	346.936197399478	TP53_3	65.0	IMR90p11
75.0	A9	354.946035658365	TP53_3	65.0	IMR90p11
75.5	A9	338.543859506003	TP53_3	65.0	IMR90p11
76.0	A9	295.27577546907	TP53_3	65.0	IMR90p11
76.5	A9	233.00864737399	TP53_3	65.0	IMR90p11
77.0	A9	165.46637312232	TP53_3	65.0	IMR90p11
77.5	A9	105.447201062119	TP53_3	65.0	IMR90p11
78.0	A9	60.5285455347948	TP53_3	65.0	IMR90p11
78.5	A9	32.6156502278121	TP53_3	65.0	IMR90p11
79.0	A9	18.005795110565	TP53_3	65.0	IMR90p11
79.5	A9	11.76711601328	TP53_3	65.0	IMR90p11
80.0	A9	9.94742195715401	TP53_3	65.0	IMR90p11
80.5	A9	9.72154686246546	TP53_3	65.0	IMR90p11
81.0	A9	10.3319029329238	TP53_3	65.0	IMR90p11
81.5	A9	11.0247279873987	TP53_3	65.0	IMR90p11
82.0	A9	10.9511406913961	TP53_3	65.0	IMR90p11
82.5	A9	10.3716104429076	TP53_3	65.0	IMR90p11
83.0	A9	9.3704436197371	TP53_3	65.0	IMR90p11
83.5	A9	7.5018134955335	TP53_3	65.0	IMR90p11
84.0	A9	5.76016959841206	TP53_3	65.0	IMR90p11
84.5	A9	4.54025998950459	TP53_3	65.0	IMR90p11
85.0	A9	3.35933323856551	TP53_3	65.0	IMR90p11
85.5	A9	2.59989258211431	TP53_3	65.0	IMR90p11
86.0	A9	2.82804551841878	TP53_3	65.0	IMR90p11
86.5	A9	2.90770013903818	TP53_3	65.0	IMR90p11
87.0	A9	2.50770446525229	TP53_3	65.0	IMR90p11
87.5	A9	2.3115790610409	TP53_3	65.0	IMR90p11
88.0	A9	2.52003120921853	TP53_3	65.0	IMR90p11
88.5	A9	1.95341450159657	TP53_3	65.0	IMR90p11
89.0	A9	1.74453564550726	TP53_3	65.0	IMR90p11
89.5	A9	2.43573429965926	TP53_3	65.0	IMR90p11
90.0	A9	2.41775372397927	TP53_3	65.0	IMR90p11
90.5	A9	1.66554692571168	TP53_3	65.0	IMR90p11
91.0	A9	1.29928916934682	TP53_3	65.0	IMR90p11
91.5	A9	1.13939785539105	TP53_3	65.0	IMR90p11
92.0	A9	0.711330386279258	TP53_3	65.0	IMR90p11
92.5	A9	0.973629548852159	TP53_3	65.0	IMR90p11
93.0	A9	2.03864012862965	TP53_3	65.0	IMR90p11
93.5	A9	3.14006372807285	TP53_3	65.0	IMR90p11
94.0	A9	3.66124975992699	TP53_3	65.0	IMR90p11
94.5	A9	4.60740022482997	TP53_3	65.0	IMR90p11
95.0	A9	2.30683956636977	TP53_3	65.0	IMR90p11
55.0	B9	24.3254348936227	TP53_3	64.5	IMR90p11
55.5	B9	52.7051089361823	TP53_3	64.5	IMR90p11
56.0	B9	48.6508697872453	TP53_3	64.5	IMR90p11
56.5	B9	48.6508697872551	TP53_3	64.5	IMR90p11
57.0	B9	48.6508697871768	TP53_3	64.5	IMR90p11
57.5	B9	48.6978165747264	TP53_3	64.5	IMR90p11
58.0	B9	48.2376844749255	TP53_3	64.5	IMR90p11
58.5	B9	48.8649077416584	TP53_3	64.5	IMR90p11
59.0	B9	49.5732838482895	TP53_3	64.5	IMR90p11
59.5	B9	49.1988662459963	TP53_3	64.5	IMR90p11
60.0	B9	49.8196691457972	TP53_3	64.5	IMR90p11
60.5	B9	50.747266421626	TP53_3	64.5	IMR90p11
61.0	B9	50.6780757105198	TP53_3	64.5	IMR90p11
61.5	B9	50.491985218302	TP53_3	64.5	IMR90p11
62.0	B9	50.7839134904939	TP53_3	64.5	IMR90p11
62.5	B9	50.7642666465496	TP53_3	64.5	IMR90p11
63.0	B9	51.208833395459	TP53_3	64.5	IMR90p11
63.5	B9	53.1489673819467	TP53_3	64.5	IMR90p11
64.0	B9	57.4026928785778	TP53_3	64.5	IMR90p11
64.5	B9	63.5023234553148	TP53_3	64.5	IMR90p11
65.0	B9	71.1724186366943	TP53_3	64.5	IMR90p11
65.5	B9	81.345556660208	TP53_3	64.5	IMR90p11
66.0	B9	92.6576492934398	TP53_3	64.5	IMR90p11
66.5	B9	104.297893170704	TP53_3	64.5	IMR90p11
67.0	B9	118.662670954816	TP53_3	64.5	IMR90p11
67.5	B9	137.893559611567	TP53_3	64.5	IMR90p11
68.0	B9	161.483049728144	TP53_3	64.5	IMR90p11
68.5	B9	191.594870132713	TP53_3	64.5	IMR90p11
69.0	B9	228.877788832672	TP53_3	64.5	IMR90p11
69.5	B9	268.838773896576	TP53_3	64.5	IMR90p11
70.0	B9	306.230070263972	TP53_3	64.5	IMR90p11
70.5	B9	336.17604364149	TP53_3	64.5	IMR90p11
71.0	B9	352.926207756516	TP53_3	64.5	IMR90p11
71.5	B9	354.089853618287	TP53_3	64.5	IMR90p11
72.0	B9	344.515309540328	TP53_3	64.5	IMR90p11
72.5	B9	332.701668458857	TP53_3	64.5	IMR90p11
73.0	B9	327.571471713056	TP53_3	64.5	IMR90p11
73.5	B9	334.674911256454	TP53_3	64.5	IMR90p11
74.0	B9	351.883344632961	TP53_3	64.5	IMR90p11
74.5	B9	367.943581066392	TP53_3	64.5	IMR90p11
75.0	B9	369.142498022336	TP53_3	64.5	IMR90p11
75.5	B9	346.036060664612	TP53_3	64.5	IMR90p11
76.0	B9	297.120695843409	TP53_3	64.5	IMR90p11
76.5	B9	230.130987558891	TP53_3	64.5	IMR90p11
77.0	B9	159.738345262126	TP53_3	64.5	IMR90p11
77.5	B9	99.066505291256	TP53_3	64.5	IMR90p11
78.0	B9	54.7493048011137	TP53_3	64.5	IMR90p11
78.5	B9	27.7953359975972	TP53_3	64.5	IMR90p11
79.0	B9	14.9407010806636	TP53_3	64.5	IMR90p11
79.5	B9	9.78505501672163	TP53_3	64.5	IMR90p11
80.0	B9	7.63301471156149	TP53_3	64.5	IMR90p11
80.5	B9	7.33648150178186	TP53_3	64.5	IMR90p11
81.0	B9	7.73719150263082	TP53_3	64.5	IMR90p11
81.5	B9	7.33842312533091	TP53_3	64.5	IMR90p11
82.0	B9	6.96300836351196	TP53_3	64.5	IMR90p11
82.5	B9	7.06681209787274	TP53_3	64.5	IMR90p11
83.0	B9	6.37825942273628	TP53_3	64.5	IMR90p11
83.5	B9	5.12346301028987	TP53_3	64.5	IMR90p11
84.0	B9	4.90880300580034	TP53_3	64.5	IMR90p11
84.5	B9	4.79677643594994	TP53_3	64.5	IMR90p11
85.0	B9	4.27918717376286	TP53_3	64.5	IMR90p11
85.5	B9	3.97530332063934	TP53_3	64.5	IMR90p11
86.0	B9	3.63953698436893	TP53_3	64.5	IMR90p11
86.5	B9	2.88275905816039	TP53_3	64.5	IMR90p11
87.0	B9	2.35529633914933	TP53_3	64.5	IMR90p11
87.5	B9	1.98977262968043	TP53_3	64.5	IMR90p11
88.0	B9	1.9060134412411	TP53_3	64.5	IMR90p11
88.5	B9	2.18425210795226	TP53_3	64.5	IMR90p11
89.0	B9	2.19493013606467	TP53_3	64.5	IMR90p11
89.5	B9	2.43344211010941	TP53_3	64.5	IMR90p11
90.0	B9	2.72838745768792	TP53_3	64.5	IMR90p11
90.5	B9	2.30012671007961	TP53_3	64.5	IMR90p11
91.0	B9	1.93877424093557	TP53_3	64.5	IMR90p11
91.5	B9	2.0163520532804	TP53_3	64.5	IMR90p11
92.0	B9	1.58115268185969	TP53_3	64.5	IMR90p11
92.5	B9	1.42160946876771	TP53_3	64.5	IMR90p11
93.0	B9	1.80783491760991	TP53_3	64.5	IMR90p11
93.5	B9	2.27344370088434	TP53_3	64.5	IMR90p11
94.0	B9	2.44652043194327	TP53_3	64.5	IMR90p11
94.5	B9	3.39454100623897	TP53_3	64.5	IMR90p11
95.0	B9	1.8288569938606	TP53_3	64.5	IMR90p11
55.0	C9	27.656091601704	TP53_3	63.3	IMR90p11
55.5	C9	59.9215318036936	TP53_3	63.3	IMR90p11
56.0	C9	55.3121832034094	TP53_3	63.3	IMR90p11
56.5	C9	55.3121832034108	TP53_3	63.3	IMR90p11
57.0	C9	55.3121832033833	TP53_3	63.3	IMR90p11
57.5	C9	55.5250329429799	TP53_3	63.3	IMR90p11
58.0	C9	54.1730458889617	TP53_3	63.3	IMR90p11
58.5	C9	51.9897466510716	TP53_3	63.3	IMR90p11
59.0	C9	49.2198531777096	TP53_3	63.3	IMR90p11
59.5	C9	48.1444318597536	TP53_3	63.3	IMR90p11
60.0	C9	49.5898427897786	TP53_3	63.3	IMR90p11
60.5	C9	50.9225342024337	TP53_3	63.3	IMR90p11
61.0	C9	53.0962583929307	TP53_3	63.3	IMR90p11
61.5	C9	55.930763582704	TP53_3	63.3	IMR90p11
62.0	C9	57.7665545780505	TP53_3	63.3	IMR90p11
62.5	C9	57.4977534985352	TP53_3	63.3	IMR90p11
63.0	C9	57.1407329376674	TP53_3	63.3	IMR90p11
63.5	C9	56.6007050510013	TP53_3	63.3	IMR90p11
64.0	C9	56.9728936421554	TP53_3	63.3	IMR90p11
64.5	C9	60.3161635433967	TP53_3	63.3	IMR90p11
65.0	C9	67.1105580685055	TP53_3	63.3	IMR90p11
65.5	C9	76.0634575729931	TP53_3	63.3	IMR90p11
66.0	C9	87.9995138731897	TP53_3	63.3	IMR90p11
66.5	C9	102.414274177539	TP53_3	63.3	IMR90p11
67.0	C9	118.1280182684	TP53_3	63.3	IMR90p11
67.5	C9	138.105336444062	TP53_3	63.3	IMR90p11
68.0	C9	165.377468134289	TP53_3	63.3	IMR90p11
68.5	C9	197.906620642533	TP53_3	63.3	IMR90p11
69.0	C9	234.566740492894	TP53_3	63.3	IMR90p11
69.5	C9	275.921537141009	TP53_3	63.3	IMR90p11
70.0	C9	314.900662554606	TP53_3	63.3	IMR90p11
70.5	C9	343.415094415446	TP53_3	63.3	IMR90p11
71.0	C9	361.047878649849	TP53_3	63.3	IMR90p11
71.5	C9	367.103450715618	TP53_3	63.3	IMR90p11
72.0	C9	360.765447509015	TP53_3	63.3	IMR90p11
72.5	C9	351.790031673338	TP53_3	63.3	IMR90p11
73.0	C9	350.893429639568	TP53_3	63.3	IMR90p11
73.5	C9	360.35385653026	TP53_3	63.3	IMR90p11
74.0	C9	376.532315058222	TP53_3	63.3	IMR90p11
74.5	C9	391.961355014584	TP53_3	63.3	IMR90p11
75.0	C9	392.939002748279	TP53_3	63.3	IMR90p11
75.5	C9	367.970745609527	TP53_3	63.3	IMR90p11
76.0	C9	316.147669211618	TP53_3	63.3	IMR90p11
76.5	C9	247.03962811068	TP53_3	63.3	IMR90p11
77.0	C9	173.566084436566	TP53_3	63.3	IMR90p11
77.5	C9	108.7246574864	TP53_3	63.3	IMR90p11
78.0	C9	61.3164350007031	TP53_3	63.3	IMR90p11
78.5	C9	31.9491280275448	TP53_3	63.3	IMR90p11
79.0	C9	16.4050906416836	TP53_3	63.3	IMR90p11
79.5	C9	9.75784033590912	TP53_3	63.3	IMR90p11
80.0	C9	7.03239144586422	TP53_3	63.3	IMR90p11
80.5	C9	5.46982676280817	TP53_3	63.3	IMR90p11
81.0	C9	5.03791605691617	TP53_3	63.3	IMR90p11
81.5	C9	5.26532572878853	TP53_3	63.3	IMR90p11
82.0	C9	5.42823036469792	TP53_3	63.3	IMR90p11
82.5	C9	5.34286063532448	TP53_3	63.3	IMR90p11
83.0	C9	5.51173728269305	TP53_3	63.3	IMR90p11
83.5	C9	5.698908647998	TP53_3	63.3	IMR90p11
84.0	C9	5.38988404914744	TP53_3	63.3	IMR90p11
84.5	C9	4.42503306085592	TP53_3	63.3	IMR90p11
85.0	C9	3.73807632782786	TP53_3	63.3	IMR90p11
85.5	C9	3.1160772040983	TP53_3	63.3	IMR90p11
86.0	C9	2.25702133753543	TP53_3	63.3	IMR90p11
86.5	C9	1.42062625529303	TP53_3	63.3	IMR90p11
87.0	C9	1.59937057866063	TP53_3	63.3	IMR90p11
87.5	C9	2.39952580850985	TP53_3	63.3	IMR90p11
88.0	C9	2.69679239980991	TP53_3	63.3	IMR90p11
88.5	C9	2.58109354990779	TP53_3	63.3	IMR90p11
89.0	C9	3.08337866159462	TP53_3	63.3	IMR90p11
89.5	C9	3.33482547388394	TP53_3	63.3	IMR90p11
90.0	C9	2.7549486163195	TP53_3	63.3	IMR90p11
90.5	C9	2.61311377621877	TP53_3	63.3	IMR90p11
91.0	C9	2.78026057400695	TP53_3	63.3	IMR90p11
91.5	C9	2.49651487643314	TP53_3	63.3	IMR90p11
92.0	C9	1.78520277547176	TP53_3	63.3	IMR90p11
92.5	C9	1.56050481330618	TP53_3	63.3	IMR90p11
93.0	C9	1.57115401417838	TP53_3	63.3	IMR90p11
93.5	C9	2.65710901112681	TP53_3	63.3	IMR90p11
94.0	C9	3.0477808966989	TP53_3	63.3	IMR90p11
94.5	C9	6.0469047681845	TP53_3	63.3	IMR90p11
95.0	C9	4.1721744599422	TP53_3	63.3	IMR90p11
55.0	D9	23.1152195788634	TP53_3	61.4	IMR90p11
55.5	D9	50.0829757542056	TP53_3	61.4	IMR90p11
56.0	D9	46.2304391577281	TP53_3	61.4	IMR90p11
56.5	D9	46.2304391577291	TP53_3	61.4	IMR90p11
57.0	D9	46.2304391577052	TP53_3	61.4	IMR90p11
57.5	D9	46.173624746124	TP53_3	61.4	IMR90p11
58.0	D9	46.5370123681196	TP53_3	61.4	IMR90p11
58.5	D9	47.1646368431898	TP53_3	61.4	IMR90p11
59.0	D9	47.3344942190143	TP53_3	61.4	IMR90p11
59.5	D9	47.9035531483287	TP53_3	61.4	IMR90p11
60.0	D9	48.8989947882058	TP53_3	61.4	IMR90p11
60.5	D9	49.609719483571	TP53_3	61.4	IMR90p11
61.0	D9	50.3083734389978	TP53_3	61.4	IMR90p11
61.5	D9	51.2088761547557	TP53_3	61.4	IMR90p11
62.0	D9	52.1455474015461	TP53_3	61.4	IMR90p11
62.5	D9	52.9198867812005	TP53_3	61.4	IMR90p11
63.0	D9	53.3715698956225	TP53_3	61.4	IMR90p11
63.5	D9	54.555597042975	TP53_3	61.4	IMR90p11
64.0	D9	57.3257150113642	TP53_3	61.4	IMR90p11
64.5	D9	62.1592817445552	TP53_3	61.4	IMR90p11
65.0	D9	68.9577379332295	TP53_3	61.4	IMR90p11
65.5	D9	78.389622489566	TP53_3	61.4	IMR90p11
66.0	D9	90.5337825600146	TP53_3	61.4	IMR90p11
66.5	D9	105.005724876096	TP53_3	61.4	IMR90p11
67.0	D9	122.666524405799	TP53_3	61.4	IMR90p11
67.5	D9	144.631004785289	TP53_3	61.4	IMR90p11
68.0	D9	171.86611388933	TP53_3	61.4	IMR90p11
68.5	D9	204.768273055586	TP53_3	61.4	IMR90p11
69.0	D9	243.147836584386	TP53_3	61.4	IMR90p11
69.5	D9	284.341087208315	TP53_3	61.4	IMR90p11
70.0	D9	324.850514978608	TP53_3	61.4	IMR90p11
70.5	D9	359.055015233901	TP53_3	61.4	IMR90p11
71.0	D9	381.388083350444	TP53_3	61.4	IMR90p11
71.5	D9	389.948727463426	TP53_3	61.4	IMR90p11
72.0	D9	386.977184805134	TP53_3	61.4	IMR90p11
72.5	D9	378.959491399884	TP53_3	61.4	IMR90p11
73.0	D9	374.825218458993	TP53_3	61.4	IMR90p11
73.5	D9	379.287947999838	TP53_3	61.4	IMR90p11
74.0	D9	389.913620326678	TP53_3	61.4	IMR90p11
74.5	D9	398.289431696325	TP53_3	61.4	IMR90p11
75.0	D9	391.729656365204	TP53_3	61.4	IMR90p11
75.5	D9	361.141311515005	TP53_3	61.4	IMR90p11
76.0	D9	306.455475813259	TP53_3	61.4	IMR90p11
76.5	D9	236.467417149675	TP53_3	61.4	IMR90p11
77.0	D9	163.991908089657	TP53_3	61.4	IMR90p11
77.5	D9	101.539434263293	TP53_3	61.4	IMR90p11
78.0	D9	56.4496054603556	TP53_3	61.4	IMR90p11
78.5	D9	29.2578739851028	TP53_3	61.4	IMR90p11
79.0	D9	15.0377848364778	TP53_3	61.4	IMR90p11
79.5	D9	8.60135025662169	TP53_3	61.4	IMR90p11
80.0	D9	6.33507020651052	TP53_3	61.4	IMR90p11
80.5	D9	5.31641488804871	TP53_3	61.4	IMR90p11
81.0	D9	4.56663731951716	TP53_3	61.4	IMR90p11
81.5	D9	4.53542679989772	TP53_3	61.4	IMR90p11
82.0	D9	4.94931032551517	TP53_3	61.4	IMR90p11
82.5	D9	5.1953039914419	TP53_3	61.4	IMR90p11
83.0	D9	5.22508828072546	TP53_3	61.4	IMR90p11
83.5	D9	4.92044813390049	TP53_3	61.4	IMR90p11
84.0	D9	4.2570844520987	TP53_3	61.4	IMR90p11
84.5	D9	3.76401042407741	TP53_3	61.4	IMR90p11
85.0	D9	3.32788801700377	TP53_3	61.4	IMR90p11
85.5	D9	2.74427691492519	TP53_3	61.4	IMR90p11
86.0	D9	2.71416541725051	TP53_3	61.4	IMR90p11
86.5	D9	2.90213770872901	TP53_3	61.4	IMR90p11
87.0	D9	2.49584457662473	TP53_3	61.4	IMR90p11
87.5	D9	2.12581335837177	TP53_3	61.4	IMR90p11
88.0	D9	2.3856841039962	TP53_3	61.4	IMR90p11
88.5	D9	2.33132191077266	TP53_3	61.4	IMR90p11
89.0	D9	2.12264128852388	TP53_3	61.4	IMR90p11
89.5	D9	2.0585721253222	TP53_3	61.4	IMR90p11
90.0	D9	1.99347891175904	TP53_3	61.4	IMR90p11
90.5	D9	1.43365795064852	TP53_3	61.4	IMR90p11
91.0	D9	0.968461156950298	TP53_3	61.4	IMR90p11
91.5	D9	0.925260082348132	TP53_3	61.4	IMR90p11
92.0	D9	1.33417512681586	TP53_3	61.4	IMR90p11
92.5	D9	1.46841594898598	TP53_3	61.4	IMR90p11
93.0	D9	1.87403509903919	TP53_3	61.4	IMR90p11
93.5	D9	1.86530550168175	TP53_3	61.4	IMR90p11
94.0	D9	1.52610149592039	TP53_3	61.4	IMR90p11
94.5	D9	0.32131382285462	TP53_3	61.4	IMR90p11
95.0	D9	-0.555392825051683	TP53_3	61.4	IMR90p11
55.0	E9	17.7388363226476	TP53_3	59.0	IMR90p11
55.5	E9	38.4341453657364	TP53_3	59.0	IMR90p11
56.0	E9	35.4776726452969	TP53_3	59.0	IMR90p11
56.5	E9	35.4776726452967	TP53_3	59.0	IMR90p11
57.0	E9	35.4776726452988	TP53_3	59.0	IMR90p11
57.5	E9	35.3712421618848	TP53_3	59.0	IMR90p11
58.0	E9	36.0727113451323	TP53_3	59.0	IMR90p11
58.5	E9	36.8630196958748	TP53_3	59.0	IMR90p11
59.0	E9	38.6825964516515	TP53_3	59.0	IMR90p11
59.5	E9	41.6176197795984	TP53_3	59.0	IMR90p11
60.0	E9	44.1634203722285	TP53_3	59.0	IMR90p11
60.5	E9	45.1825108826577	TP53_3	59.0	IMR90p11
61.0	E9	46.7563611543982	TP53_3	59.0	IMR90p11
61.5	E9	48.3662434811557	TP53_3	59.0	IMR90p11
62.0	E9	49.2901352184648	TP53_3	59.0	IMR90p11
62.5	E9	49.7020140750142	TP53_3	59.0	IMR90p11
63.0	E9	50.3600489459851	TP53_3	59.0	IMR90p11
63.5	E9	52.6505999839624	TP53_3	59.0	IMR90p11
64.0	E9	56.068416226374	TP53_3	59.0	IMR90p11
64.5	E9	61.1521163153577	TP53_3	59.0	IMR90p11
65.0	E9	69.0101558299536	TP53_3	59.0	IMR90p11
65.5	E9	81.6858413939563	TP53_3	59.0	IMR90p11
66.0	E9	94.9435084687493	TP53_3	59.0	IMR90p11
66.5	E9	108.85013061592	TP53_3	59.0	IMR90p11
67.0	E9	127.461290610198	TP53_3	59.0	IMR90p11
67.5	E9	150.672319380706	TP53_3	59.0	IMR90p11
68.0	E9	176.309682828001	TP53_3	59.0	IMR90p11
68.5	E9	209.247990118026	TP53_3	59.0	IMR90p11
69.0	E9	250.955807947506	TP53_3	59.0	IMR90p11
69.5	E9	294.834529255618	TP53_3	59.0	IMR90p11
70.0	E9	337.265506058008	TP53_3	59.0	IMR90p11
70.5	E9	374.854850849108	TP53_3	59.0	IMR90p11
71.0	E9	399.842436377192	TP53_3	59.0	IMR90p11
71.5	E9	407.939529663204	TP53_3	59.0	IMR90p11
72.0	E9	403.72319279703	TP53_3	59.0	IMR90p11
72.5	E9	393.846147983375	TP53_3	59.0	IMR90p11
73.0	E9	385.287927313228	TP53_3	59.0	IMR90p11
73.5	E9	384.2715128914	TP53_3	59.0	IMR90p11
74.0	E9	390.081762191994	TP53_3	59.0	IMR90p11
74.5	E9	393.069066970242	TP53_3	59.0	IMR90p11
75.0	E9	381.772006133608	TP53_3	59.0	IMR90p11
75.5	E9	348.829373728933	TP53_3	59.0	IMR90p11
76.0	E9	293.341449336994	TP53_3	59.0	IMR90p11
76.5	E9	223.728195050893	TP53_3	59.0	IMR90p11
77.0	E9	153.527112056979	TP53_3	59.0	IMR90p11
77.5	E9	94.0875711090911	TP53_3	59.0	IMR90p11
78.0	E9	51.5718305466168	TP53_3	59.0	IMR90p11
78.5	E9	25.9151043881089	TP53_3	59.0	IMR90p11
79.0	E9	12.965603526636	TP53_3	59.0	IMR90p11
79.5	E9	7.5673128428117	TP53_3	59.0	IMR90p11
80.0	E9	5.27977170618868	TP53_3	59.0	IMR90p11
80.5	E9	4.18990712357203	TP53_3	59.0	IMR90p11
81.0	E9	4.49269091063388	TP53_3	59.0	IMR90p11
81.5	E9	5.00923495454424	TP53_3	59.0	IMR90p11
82.0	E9	4.95305785307249	TP53_3	59.0	IMR90p11
82.5	E9	5.25248280774099	TP53_3	59.0	IMR90p11
83.0	E9	5.50736604306155	TP53_3	59.0	IMR90p11
83.5	E9	4.92244223867044	TP53_3	59.0	IMR90p11
84.0	E9	4.14014202009724	TP53_3	59.0	IMR90p11
84.5	E9	3.56927297151287	TP53_3	59.0	IMR90p11
85.0	E9	2.80084624820364	TP53_3	59.0	IMR90p11
85.5	E9	2.217319160974	TP53_3	59.0	IMR90p11
86.0	E9	1.96507031488778	TP53_3	59.0	IMR90p11
86.5	E9	2.12055565009024	TP53_3	59.0	IMR90p11
87.0	E9	2.84218133348122	TP53_3	59.0	IMR90p11
87.5	E9	3.24772885668636	TP53_3	59.0	IMR90p11
88.0	E9	2.7955311111204	TP53_3	59.0	IMR90p11
88.5	E9	3.03159700620091	TP53_3	59.0	IMR90p11
89.0	E9	3.36368061450258	TP53_3	59.0	IMR90p11
89.5	E9	2.34589015592383	TP53_3	59.0	IMR90p11
90.0	E9	1.96363504147615	TP53_3	59.0	IMR90p11
90.5	E9	2.5087410553968	TP53_3	59.0	IMR90p11
91.0	E9	1.82757247732849	TP53_3	59.0	IMR90p11
91.5	E9	0.746730041795161	TP53_3	59.0	IMR90p11
92.0	E9	1.13467270422967	TP53_3	59.0	IMR90p11
92.5	E9	1.53072824186341	TP53_3	59.0	IMR90p11
93.0	E9	1.6809525649897	TP53_3	59.0	IMR90p11
93.5	E9	2.94321604070257	TP53_3	59.0	IMR90p11
94.0	E9	3.91371409115499	TP53_3	59.0	IMR90p11
94.5	E9	5.76880889573403	TP53_3	59.0	IMR90p11
95.0	E9	3.33171343214889	TP53_3	59.0	IMR90p11
55.0	F9	16.023581181282	TP53_3	57.0	IMR90p11
55.5	F9	34.7177592261115	TP53_3	57.0	IMR90p11
56.0	F9	32.0471623625652	TP53_3	57.0	IMR90p11
56.5	F9	32.0471623625584	TP53_3	57.0	IMR90p11
57.0	F9	32.0471623626183	TP53_3	57.0	IMR90p11
57.5	F9	32.0081105537173	TP53_3	57.0	IMR90p11
58.0	F9	32.1049766616085	TP53_3	57.0	IMR90p11
58.5	F9	33.5631183473746	TP53_3	57.0	IMR90p11
59.0	F9	34.9817605181834	TP53_3	57.0	IMR90p11
59.5	F9	35.9632386408146	TP53_3	57.0	IMR90p11
60.0	F9	37.5865420454135	TP53_3	57.0	IMR90p11
60.5	F9	39.1912305559973	TP53_3	57.0	IMR90p11
61.0	F9	40.4551444137394	TP53_3	57.0	IMR90p11
61.5	F9	41.2839145051063	TP53_3	57.0	IMR90p11
62.0	F9	41.6795646548358	TP53_3	57.0	IMR90p11
62.5	F9	41.3715887081083	TP53_3	57.0	IMR90p11
63.0	F9	41.6466775412169	TP53_3	57.0	IMR90p11
63.5	F9	43.155993708493	TP53_3	57.0	IMR90p11
64.0	F9	46.4819222069865	TP53_3	57.0	IMR90p11
64.5	F9	52.5839344210268	TP53_3	57.0	IMR90p11
65.0	F9	61.7981994436331	TP53_3	57.0	IMR90p11
65.5	F9	74.1033142683481	TP53_3	57.0	IMR90p11
66.0	F9	88.3107029685287	TP53_3	57.0	IMR90p11
66.5	F9	105.030205610164	TP53_3	57.0	IMR90p11
67.0	F9	124.933401553356	TP53_3	57.0	IMR90p11
67.5	F9	148.45721891504	TP53_3	57.0	IMR90p11
68.0	F9	176.345756799077	TP53_3	57.0	IMR90p11
68.5	F9	210.167392323567	TP53_3	57.0	IMR90p11
69.0	F9	249.543542342569	TP53_3	57.0	IMR90p11
69.5	F9	291.623768371131	TP53_3	57.0	IMR90p11
70.0	F9	332.96652299266	TP53_3	57.0	IMR90p11
70.5	F9	368.579034574495	TP53_3	57.0	IMR90p11
71.0	F9	392.924285465455	TP53_3	57.0	IMR90p11
71.5	F9	401.669422802628	TP53_3	57.0	IMR90p11
72.0	F9	396.483527638813	TP53_3	57.0	IMR90p11
72.5	F9	383.985300382349	TP53_3	57.0	IMR90p11
73.0	F9	371.497973247159	TP53_3	57.0	IMR90p11
73.5	F9	363.609067038634	TP53_3	57.0	IMR90p11
74.0	F9	361.079160448375	TP53_3	57.0	IMR90p11
74.5	F9	357.57305585091	TP53_3	57.0	IMR90p11
75.0	F9	342.458068874109	TP53_3	57.0	IMR90p11
75.5	F9	308.656297702529	TP53_3	57.0	IMR90p11
76.0	F9	256.468186437838	TP53_3	57.0	IMR90p11
76.5	F9	193.386772425062	TP53_3	57.0	IMR90p11
77.0	F9	130.779668105485	TP53_3	57.0	IMR90p11
77.5	F9	78.8555531765532	TP53_3	57.0	IMR90p11
78.0	F9	42.0110419524259	TP53_3	57.0	IMR90p11
78.5	F9	20.4381507191507	TP53_3	57.0	IMR90p11
79.0	F9	10.4128939785046	TP53_3	57.0	IMR90p11
79.5	F9	6.18198456119217	TP53_3	57.0	IMR90p11
80.0	F9	4.12203129472931	TP53_3	57.0	IMR90p11
80.5	F9	3.8997544665234	TP53_3	57.0	IMR90p11
81.0	F9	4.66976288074574	TP53_3	57.0	IMR90p11
81.5	F9	4.82570994862175	TP53_3	57.0	IMR90p11
82.0	F9	5.13602114763103	TP53_3	57.0	IMR90p11
82.5	F9	5.87714540773572	TP53_3	57.0	IMR90p11
83.0	F9	6.15067263737745	TP53_3	57.0	IMR90p11
83.5	F9	5.35563920474999	TP53_3	57.0	IMR90p11
84.0	F9	4.38930641127462	TP53_3	57.0	IMR90p11
84.5	F9	3.95646888881487	TP53_3	57.0	IMR90p11
85.0	F9	3.28831076607167	TP53_3	57.0	IMR90p11
85.5	F9	1.97049618037659	TP53_3	57.0	IMR90p11
86.0	F9	1.41312504999928	TP53_3	57.0	IMR90p11
86.5	F9	2.05481561190624	TP53_3	57.0	IMR90p11
87.0	F9	1.85875440117587	TP53_3	57.0	IMR90p11
87.5	F9	1.55773522066767	TP53_3	57.0	IMR90p11
88.0	F9	2.30435869788988	TP53_3	57.0	IMR90p11
88.5	F9	2.98799763430179	TP53_3	57.0	IMR90p11
89.0	F9	2.83982974155424	TP53_3	57.0	IMR90p11
89.5	F9	2.96219430074865	TP53_3	57.0	IMR90p11
90.0	F9	3.03260848533569	TP53_3	57.0	IMR90p11
90.5	F9	2.64866039846851	TP53_3	57.0	IMR90p11
91.0	F9	2.27510892634069	TP53_3	57.0	IMR90p11
91.5	F9	1.76089680858098	TP53_3	57.0	IMR90p11
92.0	F9	1.32194562054013	TP53_3	57.0	IMR90p11
92.5	F9	1.27083045769018	TP53_3	57.0	IMR90p11
93.0	F9	1.43157637735561	TP53_3	57.0	IMR90p11
93.5	F9	0.929974105720873	TP53_3	57.0	IMR90p11
94.0	F9	1.09804417536498	TP53_3	57.0	IMR90p11
94.5	F9	0.337354355741809	TP53_3	57.0	IMR90p11
95.0	F9	-0.425197987968204	TP53_3	57.0	IMR90p11
55.0	G9	16.2376817575223	TP53_3	55.7	IMR90p11
55.5	G9	35.181643807965	TP53_3	55.7	IMR90p11
56.0	G9	32.4753635150446	TP53_3	55.7	IMR90p11
56.5	G9	32.4753635150385	TP53_3	55.7	IMR90p11
57.0	G9	32.4753635150876	TP53_3	55.7	IMR90p11
57.5	G9	32.6363964345381	TP53_3	55.7	IMR90p11
58.0	G9	31.2999915700391	TP53_3	55.7	IMR90p11
58.5	G9	31.5568505824912	TP53_3	55.7	IMR90p11
59.0	G9	33.5085416203719	TP53_3	55.7	IMR90p11
59.5	G9	35.2309343730656	TP53_3	55.7	IMR90p11
60.0	G9	38.2968818699352	TP53_3	55.7	IMR90p11
60.5	G9	42.6482727539515	TP53_3	55.7	IMR90p11
61.0	G9	45.2059318172948	TP53_3	55.7	IMR90p11
61.5	G9	46.5685272707055	TP53_3	55.7	IMR90p11
62.0	G9	47.6522960022811	TP53_3	55.7	IMR90p11
62.5	G9	48.0292380022021	TP53_3	55.7	IMR90p11
63.0	G9	48.9481366911166	TP53_3	55.7	IMR90p11
63.5	G9	49.1762510458406	TP53_3	55.7	IMR90p11
64.0	G9	49.6928628455267	TP53_3	55.7	IMR90p11
64.5	G9	51.7766692550416	TP53_3	55.7	IMR90p11
65.0	G9	55.6224396795517	TP53_3	55.7	IMR90p11
65.5	G9	61.9024518621401	TP53_3	55.7	IMR90p11
66.0	G9	72.7169408624898	TP53_3	55.7	IMR90p11
66.5	G9	87.0304574986639	TP53_3	55.7	IMR90p11
67.0	G9	105.338922578653	TP53_3	55.7	IMR90p11
67.5	G9	129.35672323615	TP53_3	55.7	IMR90p11
68.0	G9	157.93319641344	TP53_3	55.7	IMR90p11
68.5	G9	191.827558734236	TP53_3	55.7	IMR90p11
69.0	G9	230.3655261682	TP53_3	55.7	IMR90p11
69.5	G9	271.308381351064	TP53_3	55.7	IMR90p11
70.0	G9	311.17257854877	TP53_3	55.7	IMR90p11
70.5	G9	345.678322478162	TP53_3	55.7	IMR90p11
71.0	G9	369.29924503718	TP53_3	55.7	IMR90p11
71.5	G9	378.524284862837	TP53_3	55.7	IMR90p11
72.0	G9	372.90265560863	TP53_3	55.7	IMR90p11
72.5	G9	356.83208195346	TP53_3	55.7	IMR90p11
73.0	G9	339.127450496555	TP53_3	55.7	IMR90p11
73.5	G9	324.221633572143	TP53_3	55.7	IMR90p11
74.0	G9	313.628322453088	TP53_3	55.7	IMR90p11
74.5	G9	304.159482764263	TP53_3	55.7	IMR90p11
75.0	G9	287.857118446004	TP53_3	55.7	IMR90p11
75.5	G9	256.566365790938	TP53_3	55.7	IMR90p11
76.0	G9	210.339340110668	TP53_3	55.7	IMR90p11
76.5	G9	156.410568297676	TP53_3	55.7	IMR90p11
77.0	G9	104.075950149464	TP53_3	55.7	IMR90p11
77.5	G9	60.7972497174743	TP53_3	55.7	IMR90p11
78.0	G9	31.1107629349786	TP53_3	55.7	IMR90p11
78.5	G9	15.4949163692557	TP53_3	55.7	IMR90p11
79.0	G9	8.66067827776135	TP53_3	55.7	IMR90p11
79.5	G9	5.61568614456257	TP53_3	55.7	IMR90p11
80.0	G9	4.66105046575575	TP53_3	55.7	IMR90p11
80.5	G9	4.45073044038412	TP53_3	55.7	IMR90p11
81.0	G9	4.31273402665272	TP53_3	55.7	IMR90p11
81.5	G9	4.73015381091477	TP53_3	55.7	IMR90p11
82.0	G9	5.31394064420692	TP53_3	55.7	IMR90p11
82.5	G9	5.49642293351394	TP53_3	55.7	IMR90p11
83.0	G9	5.83340635983421	TP53_3	55.7	IMR90p11
83.5	G9	5.40741941700725	TP53_3	55.7	IMR90p11
84.0	G9	4.21830202867181	TP53_3	55.7	IMR90p11
84.5	G9	3.60075861700318	TP53_3	55.7	IMR90p11
85.0	G9	3.08990430367282	TP53_3	55.7	IMR90p11
85.5	G9	2.10982689855524	TP53_3	55.7	IMR90p11
86.0	G9	1.84366274507221	TP53_3	55.7	IMR90p11
86.5	G9	2.03308006942547	TP53_3	55.7	IMR90p11
87.0	G9	1.9830687394952	TP53_3	55.7	IMR90p11
87.5	G9	2.21569041439051	TP53_3	55.7	IMR90p11
88.0	G9	2.71349520181042	TP53_3	55.7	IMR90p11
88.5	G9	3.1723959574079	TP53_3	55.7	IMR90p11
89.0	G9	3.57023644856599	TP53_3	55.7	IMR90p11
89.5	G9	3.35591094507282	TP53_3	55.7	IMR90p11
90.0	G9	2.94734294387968	TP53_3	55.7	IMR90p11
90.5	G9	2.7759225641567	TP53_3	55.7	IMR90p11
91.0	G9	2.01658473442581	TP53_3	55.7	IMR90p11
91.5	G9	1.24494319455675	TP53_3	55.7	IMR90p11
92.0	G9	1.13110012697666	TP53_3	55.7	IMR90p11
92.5	G9	1.10514181066748	TP53_3	55.7	IMR90p11
93.0	G9	0.751017109678571	TP53_3	55.7	IMR90p11
93.5	G9	1.47748978001249	TP53_3	55.7	IMR90p11
94.0	G9	1.85641395835404	TP53_3	55.7	IMR90p11
94.5	G9	3.45167148620379	TP53_3	55.7	IMR90p11
95.0	G9	2.3790645948979	TP53_3	55.7	IMR90p11
55.0	H9	13.5036910923066	TP53_3	55.0	IMR90p11
55.5	H9	29.2579973666642	TP53_3	55.0	IMR90p11
56.0	H9	27.0073821846122	TP53_3	55.0	IMR90p11
56.5	H9	27.0073821846139	TP53_3	55.0	IMR90p11
57.0	H9	27.007382184599	TP53_3	55.0	IMR90p11
57.5	H9	26.8136639950576	TP53_3	55.0	IMR90p11
58.0	H9	27.920628588931	TP53_3	55.0	IMR90p11
58.5	H9	30.8759737897542	TP53_3	55.0	IMR90p11
59.0	H9	33.2751358219875	TP53_3	55.0	IMR90p11
59.5	H9	34.9515506239538	TP53_3	55.0	IMR90p11
60.0	H9	37.2147108565599	TP53_3	55.0	IMR90p11
60.5	H9	39.040698311563	TP53_3	55.0	IMR90p11
61.0	H9	40.3965484125918	TP53_3	55.0	IMR90p11
61.5	H9	41.742248623549	TP53_3	55.0	IMR90p11
62.0	H9	42.707855774235	TP53_3	55.0	IMR90p11
62.5	H9	42.8495151562065	TP53_3	55.0	IMR90p11
63.0	H9	43.3944826151004	TP53_3	55.0	IMR90p11
63.5	H9	44.4095114426409	TP53_3	55.0	IMR90p11
64.0	H9	45.6686258489113	TP53_3	55.0	IMR90p11
64.5	H9	47.7382118333505	TP53_3	55.0	IMR90p11
65.0	H9	51.3338221107177	TP53_3	55.0	IMR90p11
65.5	H9	57.2722331466748	TP53_3	55.0	IMR90p11
66.0	H9	65.8673811418874	TP53_3	55.0	IMR90p11
66.5	H9	78.8650852622352	TP53_3	55.0	IMR90p11
67.0	H9	97.6663135544781	TP53_3	55.0	IMR90p11
67.5	H9	121.995195287974	TP53_3	55.0	IMR90p11
68.0	H9	151.280281223174	TP53_3	55.0	IMR90p11
68.5	H9	185.859052947419	TP53_3	55.0	IMR90p11
69.0	H9	224.795986066393	TP53_3	55.0	IMR90p11
69.5	H9	265.340010308094	TP53_3	55.0	IMR90p11
70.0	H9	304.478862553053	TP53_3	55.0	IMR90p11
70.5	H9	338.691685030295	TP53_3	55.0	IMR90p11
71.0	H9	362.743658389687	TP53_3	55.0	IMR90p11
71.5	H9	372.092609853027	TP53_3	55.0	IMR90p11
72.0	H9	366.474175420668	TP53_3	55.0	IMR90p11
72.5	H9	350.958690928375	TP53_3	55.0	IMR90p11
73.0	H9	332.171296156736	TP53_3	55.0	IMR90p11
73.5	H9	314.776574733285	TP53_3	55.0	IMR90p11
74.0	H9	301.053252942976	TP53_3	55.0	IMR90p11
74.5	H9	289.138116570004	TP53_3	55.0	IMR90p11
75.0	H9	271.154292578357	TP53_3	55.0	IMR90p11
75.5	H9	239.870715215354	TP53_3	55.0	IMR90p11
76.0	H9	196.588112114451	TP53_3	55.0	IMR90p11
76.5	H9	147.117617925637	TP53_3	55.0	IMR90p11
77.0	H9	98.1566766902936	TP53_3	55.0	IMR90p11
77.5	H9	57.6945172260266	TP53_3	55.0	IMR90p11
78.0	H9	30.6304329250206	TP53_3	55.0	IMR90p11
78.5	H9	15.5763977995971	TP53_3	55.0	IMR90p11
79.0	H9	8.71184746202977	TP53_3	55.0	IMR90p11
79.5	H9	6.47626597787513	TP53_3	55.0	IMR90p11
80.0	H9	5.73290028062303	TP53_3	55.0	IMR90p11
80.5	H9	5.63157715499585	TP53_3	55.0	IMR90p11
81.0	H9	5.87774362062362	TP53_3	55.0	IMR90p11
81.5	H9	5.63410011103787	TP53_3	55.0	IMR90p11
82.0	H9	5.29821062855842	TP53_3	55.0	IMR90p11
82.5	H9	5.40696481143408	TP53_3	55.0	IMR90p11
83.0	H9	5.11961403965114	TP53_3	55.0	IMR90p11
83.5	H9	4.76743651044296	TP53_3	55.0	IMR90p11
84.0	H9	4.68039818254158	TP53_3	55.0	IMR90p11
84.5	H9	4.28209358520957	TP53_3	55.0	IMR90p11
85.0	H9	3.70837028556855	TP53_3	55.0	IMR90p11
85.5	H9	3.21322572269349	TP53_3	55.0	IMR90p11
86.0	H9	2.36133058916755	TP53_3	55.0	IMR90p11
86.5	H9	1.74381473700396	TP53_3	55.0	IMR90p11
87.0	H9	1.82899103990815	TP53_3	55.0	IMR90p11
87.5	H9	2.15029160978173	TP53_3	55.0	IMR90p11
88.0	H9	2.78375046005954	TP53_3	55.0	IMR90p11
88.5	H9	3.39704670695232	TP53_3	55.0	IMR90p11
89.0	H9	3.63222186979806	TP53_3	55.0	IMR90p11
89.5	H9	3.56281523872167	TP53_3	55.0	IMR90p11
90.0	H9	3.40745477383894	TP53_3	55.0	IMR90p11
90.5	H9	2.9808040947222	TP53_3	55.0	IMR90p11
91.0	H9	2.55858011079727	TP53_3	55.0	IMR90p11
91.5	H9	2.63193089614572	TP53_3	55.0	IMR90p11
92.0	H9	2.80737839908056	TP53_3	55.0	IMR90p11
92.5	H9	2.51343373940563	TP53_3	55.0	IMR90p11
93.0	H9	2.26895125478325	TP53_3	55.0	IMR90p11
93.5	H9	2.49121152857373	TP53_3	55.0	IMR90p11
94.0	H9	2.20304635643959	TP53_3	55.0	IMR90p11
94.5	H9	2.46050676839593	TP53_3	55.0	IMR90p11
95.0	H9	1.34109545141052	TP53_3	55.0	IMR90p11
55.0	A9	21.9949630821321	TP53_3	65.0	IMR90p8
55.5	A9	47.6557533446203	TP53_3	65.0	IMR90p8
56.0	A9	43.9899261642665	TP53_3	65.0	IMR90p8
56.5	A9	43.9899261642505	TP53_3	65.0	IMR90p8
57.0	A9	43.9899261643767	TP53_3	65.0	IMR90p8
57.5	A9	44.0211219061597	TP53_3	65.0	IMR90p8
58.0	A9	43.8153083701051	TP53_3	65.0	IMR90p8
58.5	A9	43.5086765961345	TP53_3	65.0	IMR90p8
59.0	A9	43.4020585555512	TP53_3	65.0	IMR90p8
59.5	A9	43.8680366013025	TP53_3	65.0	IMR90p8
60.0	A9	43.6108792472878	TP53_3	65.0	IMR90p8
60.5	A9	43.2761644733627	TP53_3	65.0	IMR90p8
61.0	A9	43.3595010526963	TP53_3	65.0	IMR90p8
61.5	A9	43.6061730447641	TP53_3	65.0	IMR90p8
62.0	A9	44.3736902791068	TP53_3	65.0	IMR90p8
62.5	A9	44.8577762461713	TP53_3	65.0	IMR90p8
63.0	A9	44.6007791018479	TP53_3	65.0	IMR90p8
63.5	A9	45.1142241838133	TP53_3	65.0	IMR90p8
64.0	A9	47.8692622608144	TP53_3	65.0	IMR90p8
64.5	A9	51.2924548902366	TP53_3	65.0	IMR90p8
65.0	A9	56.6037535591892	TP53_3	65.0	IMR90p8
65.5	A9	65.8549412157752	TP53_3	65.0	IMR90p8
66.0	A9	76.3443607085698	TP53_3	65.0	IMR90p8
66.5	A9	86.711778223188	TP53_3	65.0	IMR90p8
67.0	A9	99.615960197956	TP53_3	65.0	IMR90p8
67.5	A9	114.575078460783	TP53_3	65.0	IMR90p8
68.0	A9	132.149013367645	TP53_3	65.0	IMR90p8
68.5	A9	154.746084203935	TP53_3	65.0	IMR90p8
69.0	A9	180.802020794115	TP53_3	65.0	IMR90p8
69.5	A9	206.534413135071	TP53_3	65.0	IMR90p8
70.0	A9	228.736564261789	TP53_3	65.0	IMR90p8
70.5	A9	242.081354315677	TP53_3	65.0	IMR90p8
71.0	A9	244.171781495068	TP53_3	65.0	IMR90p8
71.5	A9	237.614867218093	TP53_3	65.0	IMR90p8
72.0	A9	227.770570086881	TP53_3	65.0	IMR90p8
72.5	A9	223.01659989685	TP53_3	65.0	IMR90p8
73.0	A9	229.307351958816	TP53_3	65.0	IMR90p8
73.5	A9	245.287948498915	TP53_3	65.0	IMR90p8
74.0	A9	263.482351915704	TP53_3	65.0	IMR90p8
74.5	A9	273.351249043614	TP53_3	65.0	IMR90p8
75.0	A9	264.925521362907	TP53_3	65.0	IMR90p8
75.5	A9	234.837537952589	TP53_3	65.0	IMR90p8
76.0	A9	187.534564118875	TP53_3	65.0	IMR90p8
76.5	A9	133.706267543027	TP53_3	65.0	IMR90p8
77.0	A9	85.4374817354926	TP53_3	65.0	IMR90p8
77.5	A9	48.8637829702371	TP53_3	65.0	IMR90p8
78.0	A9	25.0058711872725	TP53_3	65.0	IMR90p8
78.5	A9	12.8348818105652	TP53_3	65.0	IMR90p8
79.0	A9	8.18954057583682	TP53_3	65.0	IMR90p8
79.5	A9	5.9507300511757	TP53_3	65.0	IMR90p8
80.0	A9	4.50345461738254	TP53_3	65.0	IMR90p8
80.5	A9	4.09323788959131	TP53_3	65.0	IMR90p8
81.0	A9	3.89556588027222	TP53_3	65.0	IMR90p8
81.5	A9	3.71484625737094	TP53_3	65.0	IMR90p8
82.0	A9	3.87566398068515	TP53_3	65.0	IMR90p8
82.5	A9	4.33503403664491	TP53_3	65.0	IMR90p8
83.0	A9	4.44376161201694	TP53_3	65.0	IMR90p8
83.5	A9	4.35287706217554	TP53_3	65.0	IMR90p8
84.0	A9	3.98405273101253	TP53_3	65.0	IMR90p8
84.5	A9	3.18068818734042	TP53_3	65.0	IMR90p8
85.0	A9	2.35441259581324	TP53_3	65.0	IMR90p8
85.5	A9	1.99090617489827	TP53_3	65.0	IMR90p8
86.0	A9	1.89663447915751	TP53_3	65.0	IMR90p8
86.5	A9	1.94214292037509	TP53_3	65.0	IMR90p8
87.0	A9	2.24429012223885	TP53_3	65.0	IMR90p8
87.5	A9	2.42321783323013	TP53_3	65.0	IMR90p8
88.0	A9	2.25290228648095	TP53_3	65.0	IMR90p8
88.5	A9	1.77626550087012	TP53_3	65.0	IMR90p8
89.0	A9	1.30940566278235	TP53_3	65.0	IMR90p8
89.5	A9	1.02749109609698	TP53_3	65.0	IMR90p8
90.0	A9	1.0168377437563	TP53_3	65.0	IMR90p8
90.5	A9	1.49823315073394	TP53_3	65.0	IMR90p8
91.0	A9	2.18784697716029	TP53_3	65.0	IMR90p8
91.5	A9	2.67869906556558	TP53_3	65.0	IMR90p8
92.0	A9	2.9649853530214	TP53_3	65.0	IMR90p8
92.5	A9	2.65711389464542	TP53_3	65.0	IMR90p8
93.0	A9	2.07880656258521	TP53_3	65.0	IMR90p8
93.5	A9	1.21164872159216	TP53_3	65.0	IMR90p8
94.0	A9	0.536363107256989	TP53_3	65.0	IMR90p8
94.5	A9	-0.67347934663519	TP53_3	65.0	IMR90p8
95.0	A9	-0.814272625179797	TP53_3	65.0	IMR90p8
55.0	B9	20.036952502601	TP53_3	64.5	IMR90p8
55.5	B9	43.4133970889686	TP53_3	64.5	IMR90p8
56.0	B9	40.0739050052017	TP53_3	64.5	IMR90p8
56.5	B9	40.0739050052121	TP53_3	64.5	IMR90p8
57.0	B9	40.0739050051261	TP53_3	64.5	IMR90p8
57.5	B9	40.0610763011447	TP53_3	64.5	IMR90p8
58.0	B9	40.2111035057943	TP53_3	64.5	IMR90p8
58.5	B9	39.9240720392985	TP53_3	64.5	IMR90p8
59.0	B9	39.1468705367757	TP53_3	64.5	IMR90p8
59.5	B9	39.1386922750422	TP53_3	64.5	IMR90p8
60.0	B9	39.0099007274439	TP53_3	64.5	IMR90p8
60.5	B9	39.4134026721567	TP53_3	64.5	IMR90p8
61.0	B9	40.842715320963	TP53_3	64.5	IMR90p8
61.5	B9	41.5914053754478	TP53_3	64.5	IMR90p8
62.0	B9	42.1865767332296	TP53_3	64.5	IMR90p8
62.5	B9	43.6562666097816	TP53_3	64.5	IMR90p8
63.0	B9	45.3773696355211	TP53_3	64.5	IMR90p8
63.5	B9	47.7594219201566	TP53_3	64.5	IMR90p8
64.0	B9	52.0525137565727	TP53_3	64.5	IMR90p8
64.5	B9	57.6937136271031	TP53_3	64.5	IMR90p8
65.0	B9	64.2292454043001	TP53_3	64.5	IMR90p8
65.5	B9	71.8264882809281	TP53_3	64.5	IMR90p8
66.0	B9	80.0273436153115	TP53_3	64.5	IMR90p8
66.5	B9	89.4570132271145	TP53_3	64.5	IMR90p8
67.0	B9	101.762341800792	TP53_3	64.5	IMR90p8
67.5	B9	118.665165785046	TP53_3	64.5	IMR90p8
68.0	B9	140.445433729941	TP53_3	64.5	IMR90p8
68.5	B9	166.921560291493	TP53_3	64.5	IMR90p8
69.0	B9	197.352508237979	TP53_3	64.5	IMR90p8
69.5	B9	227.387982622101	TP53_3	64.5	IMR90p8
70.0	B9	251.799087628315	TP53_3	64.5	IMR90p8
70.5	B9	266.952481526581	TP53_3	64.5	IMR90p8
71.0	B9	271.219917915122	TP53_3	64.5	IMR90p8
71.5	B9	265.026070704187	TP53_3	64.5	IMR90p8
72.0	B9	254.942534868938	TP53_3	64.5	IMR90p8
72.5	B9	249.76445549907	TP53_3	64.5	IMR90p8
73.0	B9	253.870269892526	TP53_3	64.5	IMR90p8
73.5	B9	265.680224917766	TP53_3	64.5	IMR90p8
74.0	B9	278.893827924696	TP53_3	64.5	IMR90p8
74.5	B9	283.286756014437	TP53_3	64.5	IMR90p8
75.0	B9	268.385755545708	TP53_3	64.5	IMR90p8
75.5	B9	232.418497516281	TP53_3	64.5	IMR90p8
76.0	B9	182.665059949085	TP53_3	64.5	IMR90p8
76.5	B9	128.604728832375	TP53_3	64.5	IMR90p8
77.0	B9	79.7853304373492	TP53_3	64.5	IMR90p8
77.5	B9	44.5992751202061	TP53_3	64.5	IMR90p8
78.0	B9	23.4907558264772	TP53_3	64.5	IMR90p8
78.5	B9	11.9176596007246	TP53_3	64.5	IMR90p8
79.0	B9	7.37806791440704	TP53_3	64.5	IMR90p8
79.5	B9	6.27938280553798	TP53_3	64.5	IMR90p8
80.0	B9	5.2064977413234	TP53_3	64.5	IMR90p8
80.5	B9	4.33809806597691	TP53_3	64.5	IMR90p8
81.0	B9	4.05231266736791	TP53_3	64.5	IMR90p8
81.5	B9	3.64432103321263	TP53_3	64.5	IMR90p8
82.0	B9	3.32647447214941	TP53_3	64.5	IMR90p8
82.5	B9	3.21458560697153	TP53_3	64.5	IMR90p8
83.0	B9	3.24735122056342	TP53_3	64.5	IMR90p8
83.5	B9	3.48594912929525	TP53_3	64.5	IMR90p8
84.0	B9	3.3791801946972	TP53_3	64.5	IMR90p8
84.5	B9	3.23906736066374	TP53_3	64.5	IMR90p8
85.0	B9	3.05945714984074	TP53_3	64.5	IMR90p8
85.5	B9	2.81775628627554	TP53_3	64.5	IMR90p8
86.0	B9	2.65611795684515	TP53_3	64.5	IMR90p8
86.5	B9	2.43481939535707	TP53_3	64.5	IMR90p8
87.0	B9	1.95407225483865	TP53_3	64.5	IMR90p8
87.5	B9	1.87933506361492	TP53_3	64.5	IMR90p8
88.0	B9	2.11883488379567	TP53_3	64.5	IMR90p8
88.5	B9	1.95205496723338	TP53_3	64.5	IMR90p8
89.0	B9	1.79145206769505	TP53_3	64.5	IMR90p8
89.5	B9	1.96957387645682	TP53_3	64.5	IMR90p8
90.0	B9	1.90261055182623	TP53_3	64.5	IMR90p8
90.5	B9	1.3907908410693	TP53_3	64.5	IMR90p8
91.0	B9	1.37312022681795	TP53_3	64.5	IMR90p8
91.5	B9	1.62961634614089	TP53_3	64.5	IMR90p8
92.0	B9	1.59615403853923	TP53_3	64.5	IMR90p8
92.5	B9	1.66787538981208	TP53_3	64.5	IMR90p8
93.0	B9	1.85696543465497	TP53_3	64.5	IMR90p8
93.5	B9	2.26423232927959	TP53_3	64.5	IMR90p8
94.0	B9	2.34076569838646	TP53_3	64.5	IMR90p8
94.5	B9	3.53360224634764	TP53_3	64.5	IMR90p8
95.0	B9	2.17579547457956	TP53_3	64.5	IMR90p8
55.0	C9	23.0386511354087	TP53_3	63.3	IMR90p8
55.5	C9	49.917077460051	TP53_3	63.3	IMR90p8
56.0	C9	46.0773022708163	TP53_3	63.3	IMR90p8
56.5	C9	46.0773022708136	TP53_3	63.3	IMR90p8
57.0	C9	46.0773022708396	TP53_3	63.3	IMR90p8
57.5	C9	46.1350493456573	TP53_3	63.3	IMR90p8
58.0	C9	45.9848207039202	TP53_3	63.3	IMR90p8
58.5	C9	43.8967836713066	TP53_3	63.3	IMR90p8
59.0	C9	41.2681857432431	TP53_3	63.3	IMR90p8
59.5	C9	42.5145138133759	TP53_3	63.3	IMR90p8
60.0	C9	45.1060945805528	TP53_3	63.3	IMR90p8
60.5	C9	44.5209705679428	TP53_3	63.3	IMR90p8
61.0	C9	44.5427502495143	TP53_3	63.3	IMR90p8
61.5	C9	46.2399284627588	TP53_3	63.3	IMR90p8
62.0	C9	45.9445843921798	TP53_3	63.3	IMR90p8
62.5	C9	45.9518377133779	TP53_3	63.3	IMR90p8
63.0	C9	47.7974071554809	TP53_3	63.3	IMR90p8
63.5	C9	49.843257171781	TP53_3	63.3	IMR90p8
64.0	C9	52.4041634035462	TP53_3	63.3	IMR90p8
64.5	C9	57.4164380664167	TP53_3	63.3	IMR90p8
65.0	C9	63.6960398043863	TP53_3	63.3	IMR90p8
65.5	C9	71.223104526763	TP53_3	63.3	IMR90p8
66.0	C9	81.3006324960604	TP53_3	63.3	IMR90p8
66.5	C9	93.2313664977181	TP53_3	63.3	IMR90p8
67.0	C9	108.243939076091	TP53_3	63.3	IMR90p8
67.5	C9	126.976771701427	TP53_3	63.3	IMR90p8
68.0	C9	150.502634326665	TP53_3	63.3	IMR90p8
68.5	C9	179.304776180635	TP53_3	63.3	IMR90p8
69.0	C9	211.259494498267	TP53_3	63.3	IMR90p8
69.5	C9	241.685569741964	TP53_3	63.3	IMR90p8
70.0	C9	268.13065229594	TP53_3	63.3	IMR90p8
70.5	C9	285.889335312011	TP53_3	63.3	IMR90p8
71.0	C9	290.784449054984	TP53_3	63.3	IMR90p8
71.5	C9	286.236402855958	TP53_3	63.3	IMR90p8
72.0	C9	279.195273388032	TP53_3	63.3	IMR90p8
72.5	C9	275.712585612454	TP53_3	63.3	IMR90p8
73.0	C9	279.175417222033	TP53_3	63.3	IMR90p8
73.5	C9	288.521663265155	TP53_3	63.3	IMR90p8
74.0	C9	297.58517531862	TP53_3	63.3	IMR90p8
74.5	C9	295.76521744349	TP53_3	63.3	IMR90p8
75.0	C9	273.81899969756	TP53_3	63.3	IMR90p8
75.5	C9	232.860760766306	TP53_3	63.3	IMR90p8
76.0	C9	180.403538945844	TP53_3	63.3	IMR90p8
76.5	C9	124.949711441014	TP53_3	63.3	IMR90p8
77.0	C9	76.7448009996087	TP53_3	63.3	IMR90p8
77.5	C9	42.857393731964	TP53_3	63.3	IMR90p8
78.0	C9	22.1418078608692	TP53_3	63.3	IMR90p8
78.5	C9	11.2870680517274	TP53_3	63.3	IMR90p8
79.0	C9	6.89240613157386	TP53_3	63.3	IMR90p8
79.5	C9	4.80239715247882	TP53_3	63.3	IMR90p8
80.0	C9	3.295529204263	TP53_3	63.3	IMR90p8
80.5	C9	3.42856838174174	TP53_3	63.3	IMR90p8
81.0	C9	3.98257362776241	TP53_3	63.3	IMR90p8
81.5	C9	3.8315966031451	TP53_3	63.3	IMR90p8
82.0	C9	4.3195524336233	TP53_3	63.3	IMR90p8
82.5	C9	4.82852716872316	TP53_3	63.3	IMR90p8
83.0	C9	3.85074605187316	TP53_3	63.3	IMR90p8
83.5	C9	2.52533501200475	TP53_3	63.3	IMR90p8
84.0	C9	2.23266755113264	TP53_3	63.3	IMR90p8
84.5	C9	1.63301592999738	TP53_3	63.3	IMR90p8
85.0	C9	1.12944147569164	TP53_3	63.3	IMR90p8
85.5	C9	1.58688066230064	TP53_3	63.3	IMR90p8
86.0	C9	2.18464712310015	TP53_3	63.3	IMR90p8
86.5	C9	2.30890927978641	TP53_3	63.3	IMR90p8
87.0	C9	2.68868596739509	TP53_3	63.3	IMR90p8
87.5	C9	2.92649890300652	TP53_3	63.3	IMR90p8
88.0	C9	2.24528993532465	TP53_3	63.3	IMR90p8
88.5	C9	1.9525977716803	TP53_3	63.3	IMR90p8
89.0	C9	1.69986270238343	TP53_3	63.3	IMR90p8
89.5	C9	1.20574581400848	TP53_3	63.3	IMR90p8
90.0	C9	1.09862958456944	TP53_3	63.3	IMR90p8
90.5	C9	1.63009085489136	TP53_3	63.3	IMR90p8
91.0	C9	1.68177421997018	TP53_3	63.3	IMR90p8
91.5	C9	1.64946755871767	TP53_3	63.3	IMR90p8
92.0	C9	1.45144831218511	TP53_3	63.3	IMR90p8
92.5	C9	1.00073414795781	TP53_3	63.3	IMR90p8
93.0	C9	0.757334487240655	TP53_3	63.3	IMR90p8
93.5	C9	0.899687931761775	TP53_3	63.3	IMR90p8
94.0	C9	0.986527915674174	TP53_3	63.3	IMR90p8
94.5	C9	1.92898535015854	TP53_3	63.3	IMR90p8
95.0	C9	1.38374949897741	TP53_3	63.3	IMR90p8
55.0	D9	21.5522901185415	TP53_3	61.4	IMR90p8
55.5	D9	46.6966285901733	TP53_3	61.4	IMR90p8
56.0	D9	43.1045802370822	TP53_3	61.4	IMR90p8
56.5	D9	43.1045802370833	TP53_3	61.4	IMR90p8
57.0	D9	43.1045802370738	TP53_3	61.4	IMR90p8
57.5	D9	43.0660025956453	TP53_3	61.4	IMR90p8
58.0	D9	43.368932234695	TP53_3	61.4	IMR90p8
58.5	D9	43.4374111576311	TP53_3	61.4	IMR90p8
59.0	D9	42.8823813424574	TP53_3	61.4	IMR90p8
59.5	D9	43.2814923441796	TP53_3	61.4	IMR90p8
60.0	D9	44.1097159863707	TP53_3	61.4	IMR90p8
60.5	D9	44.4547661042471	TP53_3	61.4	IMR90p8
61.0	D9	45.0720860322787	TP53_3	61.4	IMR90p8
61.5	D9	45.8556570497263	TP53_3	61.4	IMR90p8
62.0	D9	47.2888392549132	TP53_3	61.4	IMR90p8
62.5	D9	48.3942420370254	TP53_3	61.4	IMR90p8
63.0	D9	48.7753280645164	TP53_3	61.4	IMR90p8
63.5	D9	50.3409109232857	TP53_3	61.4	IMR90p8
64.0	D9	53.4949333764135	TP53_3	61.4	IMR90p8
64.5	D9	56.5363401050206	TP53_3	61.4	IMR90p8
65.0	D9	61.258595122674	TP53_3	61.4	IMR90p8
65.5	D9	69.9474188926463	TP53_3	61.4	IMR90p8
66.0	D9	80.739704576806	TP53_3	61.4	IMR90p8
66.5	D9	93.8545807040274	TP53_3	61.4	IMR90p8
67.0	D9	111.523839762	TP53_3	61.4	IMR90p8
67.5	D9	133.463527189087	TP53_3	61.4	IMR90p8
68.0	D9	159.035099928086	TP53_3	61.4	IMR90p8
68.5	D9	189.379201384515	TP53_3	61.4	IMR90p8
69.0	D9	222.983672253771	TP53_3	61.4	IMR90p8
69.5	D9	256.611516135048	TP53_3	61.4	IMR90p8
70.0	D9	286.810500851322	TP53_3	61.4	IMR90p8
70.5	D9	308.825652094496	TP53_3	61.4	IMR90p8
71.0	D9	319.307674828451	TP53_3	61.4	IMR90p8
71.5	D9	319.317140666255	TP53_3	61.4	IMR90p8
72.0	D9	313.672683398277	TP53_3	61.4	IMR90p8
72.5	D9	308.52624792789	TP53_3	61.4	IMR90p8
73.0	D9	308.50864272132	TP53_3	61.4	IMR90p8
73.5	D9	312.864711964157	TP53_3	61.4	IMR90p8
74.0	D9	315.642726412478	TP53_3	61.4	IMR90p8
74.5	D9	308.271682685766	TP53_3	61.4	IMR90p8
75.0	D9	282.979276128276	TP53_3	61.4	IMR90p8
75.5	D9	238.886789137072	TP53_3	61.4	IMR90p8
76.0	D9	183.537263145007	TP53_3	61.4	IMR90p8
76.5	D9	127.32594331494	TP53_3	61.4	IMR90p8
77.0	D9	78.3044383437352	TP53_3	61.4	IMR90p8
77.5	D9	42.5789141953074	TP53_3	61.4	IMR90p8
78.0	D9	21.8810916030848	TP53_3	61.4	IMR90p8
78.5	D9	11.6402958999891	TP53_3	61.4	IMR90p8
79.0	D9	6.54451924894062	TP53_3	61.4	IMR90p8
79.5	D9	4.76840978606839	TP53_3	61.4	IMR90p8
80.0	D9	4.77080528136815	TP53_3	61.4	IMR90p8
80.5	D9	3.88103071933409	TP53_3	61.4	IMR90p8
81.0	D9	2.9534534113713	TP53_3	61.4	IMR90p8
81.5	D9	3.02685623527645	TP53_3	61.4	IMR90p8
82.0	D9	2.88203998487319	TP53_3	61.4	IMR90p8
82.5	D9	2.53637791706296	TP53_3	61.4	IMR90p8
83.0	D9	3.04681705535899	TP53_3	61.4	IMR90p8
83.5	D9	3.37768701192658	TP53_3	61.4	IMR90p8
84.0	D9	3.14973175151039	TP53_3	61.4	IMR90p8
84.5	D9	3.19283259082255	TP53_3	61.4	IMR90p8
85.0	D9	3.20753643551416	TP53_3	61.4	IMR90p8
85.5	D9	3.14723251702458	TP53_3	61.4	IMR90p8
86.0	D9	3.11529536478071	TP53_3	61.4	IMR90p8
86.5	D9	3.13936708801532	TP53_3	61.4	IMR90p8
87.0	D9	3.02154627048691	TP53_3	61.4	IMR90p8
87.5	D9	2.72956746896494	TP53_3	61.4	IMR90p8
88.0	D9	2.01713308356926	TP53_3	61.4	IMR90p8
88.5	D9	1.62760190661862	TP53_3	61.4	IMR90p8
89.0	D9	1.25155256027671	TP53_3	61.4	IMR90p8
89.5	D9	1.2947577690278	TP53_3	61.4	IMR90p8
90.0	D9	1.64176742547727	TP53_3	61.4	IMR90p8
90.5	D9	1.86251989834187	TP53_3	61.4	IMR90p8
91.0	D9	2.07926992065006	TP53_3	61.4	IMR90p8
91.5	D9	2.4850023912195	TP53_3	61.4	IMR90p8
92.0	D9	2.19881989181386	TP53_3	61.4	IMR90p8
92.5	D9	1.21833946197381	TP53_3	61.4	IMR90p8
93.0	D9	1.01387348087565	TP53_3	61.4	IMR90p8
93.5	D9	0.630901478462476	TP53_3	61.4	IMR90p8
94.0	D9	-0.0186098222156943	TP53_3	61.4	IMR90p8
94.5	D9	-0.346193987261358	TP53_3	61.4	IMR90p8
95.0	D9	-0.148279010872102	TP53_3	61.4	IMR90p8
55.0	E9	16.9018508891057	TP53_3	59.0	IMR90p8
55.5	E9	36.6206769263955	TP53_3	59.0	IMR90p8
56.0	E9	33.8037017782121	TP53_3	59.0	IMR90p8
56.5	E9	33.8037017782133	TP53_3	59.0	IMR90p8
57.0	E9	33.8037017782045	TP53_3	59.0	IMR90p8
57.5	E9	33.9371320850374	TP53_3	59.0	IMR90p8
58.0	E9	32.9127797628205	TP53_3	59.0	IMR90p8
58.5	E9	32.5587027040525	TP53_3	59.0	IMR90p8
59.0	E9	33.6133966624536	TP53_3	59.0	IMR90p8
59.5	E9	34.3131252442383	TP53_3	59.0	IMR90p8
60.0	E9	35.4331670326536	TP53_3	59.0	IMR90p8
60.5	E9	37.9258124778421	TP53_3	59.0	IMR90p8
61.0	E9	39.595962277809	TP53_3	59.0	IMR90p8
61.5	E9	41.2725877246887	TP53_3	59.0	IMR90p8
62.0	E9	42.4241716310416	TP53_3	59.0	IMR90p8
62.5	E9	42.9321826411917	TP53_3	59.0	IMR90p8
63.0	E9	44.7916750247967	TP53_3	59.0	IMR90p8
63.5	E9	48.3860056478941	TP53_3	59.0	IMR90p8
64.0	E9	53.3467348918347	TP53_3	59.0	IMR90p8
64.5	E9	60.3409285289495	TP53_3	59.0	IMR90p8
65.0	E9	69.6100716382387	TP53_3	59.0	IMR90p8
65.5	E9	78.5115412390853	TP53_3	59.0	IMR90p8
66.0	E9	88.6879330043543	TP53_3	59.0	IMR90p8
66.5	E9	101.218112277116	TP53_3	59.0	IMR90p8
67.0	E9	117.002858350092	TP53_3	59.0	IMR90p8
67.5	E9	136.899008990277	TP53_3	59.0	IMR90p8
68.0	E9	162.550282590386	TP53_3	59.0	IMR90p8
68.5	E9	193.233115753138	TP53_3	59.0	IMR90p8
69.0	E9	227.146537248353	TP53_3	59.0	IMR90p8
69.5	E9	262.344857972812	TP53_3	59.0	IMR90p8
70.0	E9	294.978108632077	TP53_3	59.0	IMR90p8
70.5	E9	321.140752976107	TP53_3	59.0	IMR90p8
71.0	E9	336.227905505145	TP53_3	59.0	IMR90p8
71.5	E9	339.702306774587	TP53_3	59.0	IMR90p8
72.0	E9	334.573013246459	TP53_3	59.0	IMR90p8
72.5	E9	327.092177783144	TP53_3	59.0	IMR90p8
73.0	E9	321.704364978127	TP53_3	59.0	IMR90p8
73.5	E9	319.263547455162	TP53_3	59.0	IMR90p8
74.0	E9	316.197165604597	TP53_3	59.0	IMR90p8
74.5	E9	305.010556117396	TP53_3	59.0	IMR90p8
75.0	E9	278.135244573648	TP53_3	59.0	IMR90p8
75.5	E9	233.907480258809	TP53_3	59.0	IMR90p8
76.0	E9	179.50632282615	TP53_3	59.0	IMR90p8
76.5	E9	123.947556914117	TP53_3	59.0	IMR90p8
77.0	E9	75.9972318012561	TP53_3	59.0	IMR90p8
77.5	E9	41.4632511026525	TP53_3	59.0	IMR90p8
78.0	E9	21.0153542168658	TP53_3	59.0	IMR90p8
78.5	E9	10.9809857298616	TP53_3	59.0	IMR90p8
79.0	E9	7.01875351500274	TP53_3	59.0	IMR90p8
79.5	E9	5.80662989041679	TP53_3	59.0	IMR90p8
80.0	E9	5.355094810026	TP53_3	59.0	IMR90p8
80.5	E9	4.72248181965955	TP53_3	59.0	IMR90p8
81.0	E9	4.18474638117272	TP53_3	59.0	IMR90p8
81.5	E9	4.02578521825654	TP53_3	59.0	IMR90p8
82.0	E9	3.3787072816537	TP53_3	59.0	IMR90p8
82.5	E9	2.72310050813985	TP53_3	59.0	IMR90p8
83.0	E9	3.44713060840576	TP53_3	59.0	IMR90p8
83.5	E9	3.75532261938423	TP53_3	59.0	IMR90p8
84.0	E9	3.1810609133006	TP53_3	59.0	IMR90p8
84.5	E9	2.94725907312585	TP53_3	59.0	IMR90p8
85.0	E9	3.0052700393997	TP53_3	59.0	IMR90p8
85.5	E9	2.3059960173955	TP53_3	59.0	IMR90p8
86.0	E9	1.71073212963114	TP53_3	59.0	IMR90p8
86.5	E9	1.84225456272446	TP53_3	59.0	IMR90p8
87.0	E9	1.96934830567801	TP53_3	59.0	IMR90p8
87.5	E9	1.73564917394492	TP53_3	59.0	IMR90p8
88.0	E9	1.65006220207442	TP53_3	59.0	IMR90p8
88.5	E9	1.74608419228923	TP53_3	59.0	IMR90p8
89.0	E9	1.35604576776279	TP53_3	59.0	IMR90p8
89.5	E9	1.1023999936375	TP53_3	59.0	IMR90p8
90.0	E9	1.43672473494269	TP53_3	59.0	IMR90p8
90.5	E9	1.74620118417545	TP53_3	59.0	IMR90p8
91.0	E9	2.03652791447723	TP53_3	59.0	IMR90p8
91.5	E9	2.18397691153137	TP53_3	59.0	IMR90p8
92.0	E9	2.31694465478495	TP53_3	59.0	IMR90p8
92.5	E9	2.23349033222416	TP53_3	59.0	IMR90p8
93.0	E9	1.16231574977769	TP53_3	59.0	IMR90p8
93.5	E9	0.928020335069618	TP53_3	59.0	IMR90p8
94.0	E9	0.78920507331037	TP53_3	59.0	IMR90p8
94.5	E9	1.85366805542486	TP53_3	59.0	IMR90p8
95.0	E9	1.47063681067135	TP53_3	59.0	IMR90p8
55.0	F9	16.3331522399094	TP53_3	57.0	IMR90p8
55.5	F9	35.3884965198043	TP53_3	57.0	IMR90p8
56.0	F9	32.6663044798194	TP53_3	57.0	IMR90p8
56.5	F9	32.6663044798223	TP53_3	57.0	IMR90p8
57.0	F9	32.666304479788	TP53_3	57.0	IMR90p8
57.5	F9	32.6054501083818	TP53_3	57.0	IMR90p8
58.0	F9	32.9278530486974	TP53_3	57.0	IMR90p8
58.5	F9	34.0474702719116	TP53_3	57.0	IMR90p8
59.0	F9	34.8801434049607	TP53_3	57.0	IMR90p8
59.5	F9	35.2577723340985	TP53_3	57.0	IMR90p8
60.0	F9	36.2930094086304	TP53_3	57.0	IMR90p8
60.5	F9	36.8091142648532	TP53_3	57.0	IMR90p8
61.0	F9	36.4814314518478	TP53_3	57.0	IMR90p8
61.5	F9	36.0814306076317	TP53_3	57.0	IMR90p8
62.0	F9	36.2224840106751	TP53_3	57.0	IMR90p8
62.5	F9	36.5575737653535	TP53_3	57.0	IMR90p8
63.0	F9	36.7570980223948	TP53_3	57.0	IMR90p8
63.5	F9	37.8352821862073	TP53_3	57.0	IMR90p8
64.0	F9	41.2457906961183	TP53_3	57.0	IMR90p8
64.5	F9	46.2727515297466	TP53_3	57.0	IMR90p8
65.0	F9	52.9386372306692	TP53_3	57.0	IMR90p8
65.5	F9	63.5185749294282	TP53_3	57.0	IMR90p8
66.0	F9	77.2206567538494	TP53_3	57.0	IMR90p8
66.5	F9	92.9163506986018	TP53_3	57.0	IMR90p8
67.0	F9	112.114842472763	TP53_3	57.0	IMR90p8
67.5	F9	135.654251800101	TP53_3	57.0	IMR90p8
68.0	F9	162.861047148026	TP53_3	57.0	IMR90p8
68.5	F9	194.214204732547	TP53_3	57.0	IMR90p8
69.0	F9	229.248485626766	TP53_3	57.0	IMR90p8
69.5	F9	265.632734282897	TP53_3	57.0	IMR90p8
70.0	F9	299.469210756312	TP53_3	57.0	IMR90p8
70.5	F9	325.863758046509	TP53_3	57.0	IMR90p8
71.0	F9	341.020889876188	TP53_3	57.0	IMR90p8
71.5	F9	343.341708071292	TP53_3	57.0	IMR90p8
72.0	F9	335.582988110047	TP53_3	57.0	IMR90p8
72.5	F9	323.936618629601	TP53_3	57.0	IMR90p8
73.0	F9	312.998620598922	TP53_3	57.0	IMR90p8
73.5	F9	303.328697279711	TP53_3	57.0	IMR90p8
74.0	F9	293.582036182166	TP53_3	57.0	IMR90p8
74.5	F9	277.280393215115	TP53_3	57.0	IMR90p8
75.0	F9	247.16788900994	TP53_3	57.0	IMR90p8
75.5	F9	203.606531546683	TP53_3	57.0	IMR90p8
76.0	F9	153.74798906939	TP53_3	57.0	IMR90p8
76.5	F9	104.218576877208	TP53_3	57.0	IMR90p8
77.0	F9	62.1972136230215	TP53_3	57.0	IMR90p8
77.5	F9	33.5545403955001	TP53_3	57.0	IMR90p8
78.0	F9	17.1575682940302	TP53_3	57.0	IMR90p8
78.5	F9	8.80466679683036	TP53_3	57.0	IMR90p8
79.0	F9	5.30026777217103	TP53_3	57.0	IMR90p8
79.5	F9	4.26947354705288	TP53_3	57.0	IMR90p8
80.0	F9	3.4517752791387	TP53_3	57.0	IMR90p8
80.5	F9	3.28785675866516	TP53_3	57.0	IMR90p8
81.0	F9	3.28510819525627	TP53_3	57.0	IMR90p8
81.5	F9	3.22193794678424	TP53_3	57.0	IMR90p8
82.0	F9	3.00526395307202	TP53_3	57.0	IMR90p8
82.5	F9	3.18276097662846	TP53_3	57.0	IMR90p8
83.0	F9	3.34831258240951	TP53_3	57.0	IMR90p8
83.5	F9	3.27561763617877	TP53_3	57.0	IMR90p8
84.0	F9	3.3507269808369	TP53_3	57.0	IMR90p8
84.5	F9	3.36554110141537	TP53_3	57.0	IMR90p8
85.0	F9	2.89318616602372	TP53_3	57.0	IMR90p8
85.5	F9	2.30440299305678	TP53_3	57.0	IMR90p8
86.0	F9	2.35322098669923	TP53_3	57.0	IMR90p8
86.5	F9	1.84736667032604	TP53_3	57.0	IMR90p8
87.0	F9	1.56232437192676	TP53_3	57.0	IMR90p8
87.5	F9	2.10930992907021	TP53_3	57.0	IMR90p8
88.0	F9	2.26372054367562	TP53_3	57.0	IMR90p8
88.5	F9	2.13949644841051	TP53_3	57.0	IMR90p8
89.0	F9	2.57305824696437	TP53_3	57.0	IMR90p8
89.5	F9	2.50980748457107	TP53_3	57.0	IMR90p8
90.0	F9	1.82725207293629	TP53_3	57.0	IMR90p8
90.5	F9	1.95966632050124	TP53_3	57.0	IMR90p8
91.0	F9	1.94127503666255	TP53_3	57.0	IMR90p8
91.5	F9	1.85311623314931	TP53_3	57.0	IMR90p8
92.0	F9	2.25187182627474	TP53_3	57.0	IMR90p8
92.5	F9	2.55353294632414	TP53_3	57.0	IMR90p8
93.0	F9	2.46735137850766	TP53_3	57.0	IMR90p8
93.5	F9	3.0824847121674	TP53_3	57.0	IMR90p8
94.0	F9	3.28705360258721	TP53_3	57.0	IMR90p8
94.5	F9	4.76363177773794	TP53_3	57.0	IMR90p8
95.0	F9	2.98945476633764	TP53_3	57.0	IMR90p8
55.0	G9	14.8743134973481	TP53_3	55.7	IMR90p8
55.5	G9	32.2276792442532	TP53_3	55.7	IMR90p8
56.0	G9	29.7486269946943	TP53_3	55.7	IMR90p8
56.5	G9	29.7486269946882	TP53_3	55.7	IMR90p8
57.0	G9	29.7486269947434	TP53_3	55.7	IMR90p8
57.5	G9	29.3945516240587	TP53_3	55.7	IMR90p8
58.0	G9	31.7501400314508	TP53_3	55.7	IMR90p8
58.5	G9	35.0071895826527	TP53_3	55.7	IMR90p8
59.0	G9	35.9487957813502	TP53_3	55.7	IMR90p8
59.5	G9	37.2136556002024	TP53_3	55.7	IMR90p8
60.0	G9	39.4394736533343	TP53_3	55.7	IMR90p8
60.5	G9	39.1294710335802	TP53_3	55.7	IMR90p8
61.0	G9	36.6384607754163	TP53_3	55.7	IMR90p8
61.5	G9	36.2306157019085	TP53_3	55.7	IMR90p8
62.0	G9	37.2122141241879	TP53_3	55.7	IMR90p8
62.5	G9	35.8791389144487	TP53_3	55.7	IMR90p8
63.0	G9	35.9705541843773	TP53_3	55.7	IMR90p8
63.5	G9	39.1146650973241	TP53_3	55.7	IMR90p8
64.0	G9	40.121728888454	TP53_3	55.7	IMR90p8
64.5	G9	41.2646369866285	TP53_3	55.7	IMR90p8
65.0	G9	46.3833465157081	TP53_3	55.7	IMR90p8
65.5	G9	53.3566843799051	TP53_3	55.7	IMR90p8
66.0	G9	62.6384680730781	TP53_3	55.7	IMR90p8
66.5	G9	77.6967041451379	TP53_3	55.7	IMR90p8
67.0	G9	96.1519690458783	TP53_3	55.7	IMR90p8
67.5	G9	117.620270487542	TP53_3	55.7	IMR90p8
68.0	G9	143.205807285643	TP53_3	55.7	IMR90p8
68.5	G9	172.259245777607	TP53_3	55.7	IMR90p8
69.0	G9	204.645875439894	TP53_3	55.7	IMR90p8
69.5	G9	239.224941102086	TP53_3	55.7	IMR90p8
70.0	G9	271.582916215804	TP53_3	55.7	IMR90p8
70.5	G9	297.730464713348	TP53_3	55.7	IMR90p8
71.0	G9	313.940040584557	TP53_3	55.7	IMR90p8
71.5	G9	316.526317576352	TP53_3	55.7	IMR90p8
72.0	G9	308.24814187508	TP53_3	55.7	IMR90p8
72.5	G9	294.859091521796	TP53_3	55.7	IMR90p8
73.0	G9	280.331217745471	TP53_3	55.7	IMR90p8
73.5	G9	266.452868094952	TP53_3	55.7	IMR90p8
74.0	G9	252.553445335625	TP53_3	55.7	IMR90p8
74.5	G9	234.19467455168	TP53_3	55.7	IMR90p8
75.0	G9	206.236925420113	TP53_3	55.7	IMR90p8
75.5	G9	168.085780938994	TP53_3	55.7	IMR90p8
76.0	G9	125.094209217421	TP53_3	55.7	IMR90p8
76.5	G9	84.5404466179373	TP53_3	55.7	IMR90p8
77.0	G9	50.6938346932719	TP53_3	55.7	IMR90p8
77.5	G9	26.7476239168456	TP53_3	55.7	IMR90p8
78.0	G9	13.7469579844598	TP53_3	55.7	IMR90p8
78.5	G9	7.72200050817145	TP53_3	55.7	IMR90p8
79.0	G9	4.47687480174721	TP53_3	55.7	IMR90p8
79.5	G9	3.31392520341996	TP53_3	55.7	IMR90p8
80.0	G9	3.31712166695229	TP53_3	55.7	IMR90p8
80.5	G9	3.33500372319639	TP53_3	55.7	IMR90p8
81.0	G9	3.79308516894434	TP53_3	55.7	IMR90p8
81.5	G9	4.10560886180065	TP53_3	55.7	IMR90p8
82.0	G9	4.03549891055241	TP53_3	55.7	IMR90p8
82.5	G9	4.1048067838089	TP53_3	55.7	IMR90p8
83.0	G9	3.78794705215273	TP53_3	55.7	IMR90p8
83.5	G9	3.22744856852916	TP53_3	55.7	IMR90p8
84.0	G9	3.11907740648962	TP53_3	55.7	IMR90p8
84.5	G9	3.18752642899199	TP53_3	55.7	IMR90p8
85.0	G9	3.15241691026199	TP53_3	55.7	IMR90p8
85.5	G9	3.05683894433872	TP53_3	55.7	IMR90p8
86.0	G9	2.40910203346493	TP53_3	55.7	IMR90p8
86.5	G9	1.78822655857334	TP53_3	55.7	IMR90p8
87.0	G9	1.2119095544864	TP53_3	55.7	IMR90p8
87.5	G9	0.643655360394973	TP53_3	55.7	IMR90p8
88.0	G9	0.630880823210873	TP53_3	55.7	IMR90p8
88.5	G9	1.36277338245054	TP53_3	55.7	IMR90p8
89.0	G9	1.89781531813469	TP53_3	55.7	IMR90p8
89.5	G9	2.40767037989269	TP53_3	55.7	IMR90p8
90.0	G9	2.7252664907345	TP53_3	55.7	IMR90p8
90.5	G9	2.38699815316227	TP53_3	55.7	IMR90p8
91.0	G9	2.10704367303003	TP53_3	55.7	IMR90p8
91.5	G9	2.21516316284681	TP53_3	55.7	IMR90p8
92.0	G9	2.06755602744715	TP53_3	55.7	IMR90p8
92.5	G9	1.90072952730276	TP53_3	55.7	IMR90p8
93.0	G9	2.35542965974878	TP53_3	55.7	IMR90p8
93.5	G9	1.51293600465078	TP53_3	55.7	IMR90p8
94.0	G9	1.10787273200765	TP53_3	55.7	IMR90p8
94.5	G9	-0.921946991221944	TP53_3	55.7	IMR90p8
95.0	G9	-1.5201273542981	TP53_3	55.7	IMR90p8
55.0	H9	14.8735836175159	TP53_3	55.0	IMR90p8
55.5	H9	32.2260978379525	TP53_3	55.0	IMR90p8
56.0	H9	29.747167235033	TP53_3	55.0	IMR90p8
56.5	H9	29.7471672350339	TP53_3	55.0	IMR90p8
57.0	H9	29.7471672350224	TP53_3	55.0	IMR90p8
57.5	H9	29.7377632750482	TP53_3	55.0	IMR90p8
58.0	H9	29.6866915313846	TP53_3	55.0	IMR90p8
58.5	H9	30.4724458583174	TP53_3	55.0	IMR90p8
59.0	H9	31.9704474660058	TP53_3	55.0	IMR90p8
59.5	H9	32.5126650711948	TP53_3	55.0	IMR90p8
60.0	H9	32.5841493924597	TP53_3	55.0	IMR90p8
60.5	H9	32.8084809241522	TP53_3	55.0	IMR90p8
61.0	H9	32.8876138086142	TP53_3	55.0	IMR90p8
61.5	H9	32.8695197932248	TP53_3	55.0	IMR90p8
62.0	H9	33.161278875212	TP53_3	55.0	IMR90p8
62.5	H9	33.3374275647259	TP53_3	55.0	IMR90p8
63.0	H9	34.064637528331	TP53_3	55.0	IMR90p8
63.5	H9	35.2502883304505	TP53_3	55.0	IMR90p8
64.0	H9	35.9539319596902	TP53_3	55.0	IMR90p8
64.5	H9	37.8528747289988	TP53_3	55.0	IMR90p8
65.0	H9	42.3848108027603	TP53_3	55.0	IMR90p8
65.5	H9	49.1947577545822	TP53_3	55.0	IMR90p8
66.0	H9	59.1375473874589	TP53_3	55.0	IMR90p8
66.5	H9	74.0458313845597	TP53_3	55.0	IMR90p8
67.0	H9	93.040226899178	TP53_3	55.0	IMR90p8
67.5	H9	115.571191970911	TP53_3	55.0	IMR90p8
68.0	H9	142.671241422644	TP53_3	55.0	IMR90p8
68.5	H9	173.826300284755	TP53_3	55.0	IMR90p8
69.0	H9	207.190689617773	TP53_3	55.0	IMR90p8
69.5	H9	241.320068698255	TP53_3	55.0	IMR90p8
70.0	H9	273.435249981154	TP53_3	55.0	IMR90p8
70.5	H9	298.544106305682	TP53_3	55.0	IMR90p8
71.0	H9	312.020191440596	TP53_3	55.0	IMR90p8
71.5	H9	312.793537007528	TP53_3	55.0	IMR90p8
72.0	H9	303.366620398553	TP53_3	55.0	IMR90p8
72.5	H9	287.649343836234	TP53_3	55.0	IMR90p8
73.0	H9	270.109065459146	TP53_3	55.0	IMR90p8
73.5	H9	254.085670187627	TP53_3	55.0	IMR90p8
74.0	H9	238.421245573457	TP53_3	55.0	IMR90p8
74.5	H9	218.09633352587	TP53_3	55.0	IMR90p8
75.0	H9	189.696275919919	TP53_3	55.0	IMR90p8
75.5	H9	153.236514134323	TP53_3	55.0	IMR90p8
76.0	H9	112.720670767168	TP53_3	55.0	IMR90p8
76.5	H9	74.698488118285	TP53_3	55.0	IMR90p8
77.0	H9	44.1656137271762	TP53_3	55.0	IMR90p8
77.5	H9	23.2982123137575	TP53_3	55.0	IMR90p8
78.0	H9	11.9387807154877	TP53_3	55.0	IMR90p8
78.5	H9	7.28383330563878	TP53_3	55.0	IMR90p8
79.0	H9	5.08217887164125	TP53_3	55.0	IMR90p8
79.5	H9	3.96487247361364	TP53_3	55.0	IMR90p8
80.0	H9	3.88112970475908	TP53_3	55.0	IMR90p8
80.5	H9	4.07807403227861	TP53_3	55.0	IMR90p8
81.0	H9	4.07354414974986	TP53_3	55.0	IMR90p8
81.5	H9	4.14354055714483	TP53_3	55.0	IMR90p8
82.0	H9	4.0805767558906	TP53_3	55.0	IMR90p8
82.5	H9	3.88455057922687	TP53_3	55.0	IMR90p8
83.0	H9	3.59922577146193	TP53_3	55.0	IMR90p8
83.5	H9	3.14158665276676	TP53_3	55.0	IMR90p8
84.0	H9	3.14886755793316	TP53_3	55.0	IMR90p8
84.5	H9	3.83275137623161	TP53_3	55.0	IMR90p8
85.0	H9	3.96430521386526	TP53_3	55.0	IMR90p8
85.5	H9	3.7186065990922	TP53_3	55.0	IMR90p8
86.0	H9	3.64660366703504	TP53_3	55.0	IMR90p8
86.5	H9	3.21038854639073	TP53_3	55.0	IMR90p8
87.0	H9	2.54796041431797	TP53_3	55.0	IMR90p8
87.5	H9	2.30390205620802	TP53_3	55.0	IMR90p8
88.0	H9	2.19722074906537	TP53_3	55.0	IMR90p8
88.5	H9	2.2099974228733	TP53_3	55.0	IMR90p8
89.0	H9	2.3849636638999	TP53_3	55.0	IMR90p8
89.5	H9	2.06531232961589	TP53_3	55.0	IMR90p8
90.0	H9	1.83413470472442	TP53_3	55.0	IMR90p8
90.5	H9	2.14175397403807	TP53_3	55.0	IMR90p8
91.0	H9	2.61594090907516	TP53_3	55.0	IMR90p8
91.5	H9	2.80290947247221	TP53_3	55.0	IMR90p8
92.0	H9	3.29289652369835	TP53_3	55.0	IMR90p8
92.5	H9	3.72083760379797	TP53_3	55.0	IMR90p8
93.0	H9	3.3869909712559	TP53_3	55.0	IMR90p8
93.5	H9	2.38630964372675	TP53_3	55.0	IMR90p8
94.0	H9	2.03346908103941	TP53_3	55.0	IMR90p8
94.5	H9	0.900549662628976	TP53_3	55.0	IMR90p8
95.0	H9	-0.247043433291935	TP53_3	55.0	IMR90p8
