# Supplementary material for: Primer PICKR: literature-mined scoring platform for robust RT–qPCR primers
Source: Nat Commun. 2026 May 28;17:6938. doi: 10.1038/s41467-026-73648-2 (PMC13388996; doi:10.1038/s41467-026-73648-2)
Supplement: Supplementary file 11 — Source Data [file 41467_2026_73648_MOESM11_ESM.zip › Suppl_Fig_S18/amplification_data_CCNE1_3.csv]

Cycle	Well	Fluorescence	Target	melt temp	Replicate
1	A11	-6.96	CCNE1_3	65.0	IMR90p2
2	A11	1.03	CCNE1_3	65.0	IMR90p2
3	A11	-3.08	CCNE1_3	65.0	IMR90p2
4	A11	2.0	CCNE1_3	65.0	IMR90p2
5	A11	-3.41	CCNE1_3	65.0	IMR90p2
6	A11	0.88	CCNE1_3	65.0	IMR90p2
7	A11	-0.28	CCNE1_3	65.0	IMR90p2
8	A11	-1.55	CCNE1_3	65.0	IMR90p2
9	A11	2.88	CCNE1_3	65.0	IMR90p2
10	A11	1.65	CCNE1_3	65.0	IMR90p2
11	A11	2.27	CCNE1_3	65.0	IMR90p2
12	A11	1.45	CCNE1_3	65.0	IMR90p2
13	A11	-0.13	CCNE1_3	65.0	IMR90p2
14	A11	-1.2	CCNE1_3	65.0	IMR90p2
15	A11	4.63	CCNE1_3	65.0	IMR90p2
16	A11	-3.32	CCNE1_3	65.0	IMR90p2
17	A11	5.07	CCNE1_3	65.0	IMR90p2
18	A11	-0.7	CCNE1_3	65.0	IMR90p2
19	A11	2.32	CCNE1_3	65.0	IMR90p2
20	A11	0.31	CCNE1_3	65.0	IMR90p2
21	A11	1.5	CCNE1_3	65.0	IMR90p2
22	A11	-3.33	CCNE1_3	65.0	IMR90p2
23	A11	1.87	CCNE1_3	65.0	IMR90p2
24	A11	-3.68	CCNE1_3	65.0	IMR90p2
25	A11	-1.85	CCNE1_3	65.0	IMR90p2
26	A11	1.43	CCNE1_3	65.0	IMR90p2
27	A11	7.42	CCNE1_3	65.0	IMR90p2
28	A11	16.12	CCNE1_3	65.0	IMR90p2
29	A11	37.15	CCNE1_3	65.0	IMR90p2
30	A11	76.29	CCNE1_3	65.0	IMR90p2
31	A11	134.59	CCNE1_3	65.0	IMR90p2
32	A11	224.97	CCNE1_3	65.0	IMR90p2
33	A11	326.91	CCNE1_3	65.0	IMR90p2
34	A11	420.36	CCNE1_3	65.0	IMR90p2
35	A11	520.21	CCNE1_3	65.0	IMR90p2
36	A11	631.21	CCNE1_3	65.0	IMR90p2
37	A11	751.93	CCNE1_3	65.0	IMR90p2
38	A11	871.62	CCNE1_3	65.0	IMR90p2
39	A11	986.88	CCNE1_3	65.0	IMR90p2
40	A11	1096.94	CCNE1_3	65.0	IMR90p2
1	B11	-9.51	CCNE1_3	64.5	IMR90p2
2	B11	-1.46	CCNE1_3	64.5	IMR90p2
3	B11	-0.98	CCNE1_3	64.5	IMR90p2
4	B11	0.56	CCNE1_3	64.5	IMR90p2
5	B11	3.85	CCNE1_3	64.5	IMR90p2
6	B11	-3.19	CCNE1_3	64.5	IMR90p2
7	B11	4.73	CCNE1_3	64.5	IMR90p2
8	B11	-2.68	CCNE1_3	64.5	IMR90p2
9	B11	3.08	CCNE1_3	64.5	IMR90p2
10	B11	-1.9	CCNE1_3	64.5	IMR90p2
11	B11	2.15	CCNE1_3	64.5	IMR90p2
12	B11	1.21	CCNE1_3	64.5	IMR90p2
13	B11	3.33	CCNE1_3	64.5	IMR90p2
14	B11	0.47	CCNE1_3	64.5	IMR90p2
15	B11	-2.78	CCNE1_3	64.5	IMR90p2
16	B11	-1.35	CCNE1_3	64.5	IMR90p2
17	B11	0.57	CCNE1_3	64.5	IMR90p2
18	B11	-3.77	CCNE1_3	64.5	IMR90p2
19	B11	-2.59	CCNE1_3	64.5	IMR90p2
20	B11	-4.16	CCNE1_3	64.5	IMR90p2
21	B11	4.3	CCNE1_3	64.5	IMR90p2
22	B11	-1.0	CCNE1_3	64.5	IMR90p2
23	B11	2.85	CCNE1_3	64.5	IMR90p2
24	B11	-1.34	CCNE1_3	64.5	IMR90p2
25	B11	-2.36	CCNE1_3	64.5	IMR90p2
26	B11	7.73	CCNE1_3	64.5	IMR90p2
27	B11	6.1	CCNE1_3	64.5	IMR90p2
28	B11	18.4	CCNE1_3	64.5	IMR90p2
29	B11	32.26	CCNE1_3	64.5	IMR90p2
30	B11	72.44	CCNE1_3	64.5	IMR90p2
31	B11	137.31	CCNE1_3	64.5	IMR90p2
32	B11	235.76	CCNE1_3	64.5	IMR90p2
33	B11	323.23	CCNE1_3	64.5	IMR90p2
34	B11	419.05	CCNE1_3	64.5	IMR90p2
35	B11	521.73	CCNE1_3	64.5	IMR90p2
36	B11	638.9	CCNE1_3	64.5	IMR90p2
37	B11	762.78	CCNE1_3	64.5	IMR90p2
38	B11	889.7	CCNE1_3	64.5	IMR90p2
39	B11	1009.13	CCNE1_3	64.5	IMR90p2
40	B11	1123.32	CCNE1_3	64.5	IMR90p2
1	C11	-3.93	CCNE1_3	63.3	IMR90p2
2	C11	-2.25	CCNE1_3	63.3	IMR90p2
3	C11	2.75	CCNE1_3	63.3	IMR90p2
4	C11	3.91	CCNE1_3	63.3	IMR90p2
5	C11	-2.52	CCNE1_3	63.3	IMR90p2
6	C11	-0.96	CCNE1_3	63.3	IMR90p2
7	C11	-0.74	CCNE1_3	63.3	IMR90p2
8	C11	-2.32	CCNE1_3	63.3	IMR90p2
9	C11	1.79	CCNE1_3	63.3	IMR90p2
10	C11	-0.53	CCNE1_3	63.3	IMR90p2
11	C11	4.25	CCNE1_3	63.3	IMR90p2
12	C11	1.63	CCNE1_3	63.3	IMR90p2
13	C11	2.95	CCNE1_3	63.3	IMR90p2
14	C11	-3.94	CCNE1_3	63.3	IMR90p2
15	C11	1.91	CCNE1_3	63.3	IMR90p2
16	C11	-2.03	CCNE1_3	63.3	IMR90p2
17	C11	0.29	CCNE1_3	63.3	IMR90p2
18	C11	1.18	CCNE1_3	63.3	IMR90p2
19	C11	-0.89	CCNE1_3	63.3	IMR90p2
20	C11	-5.29	CCNE1_3	63.3	IMR90p2
21	C11	-3.68	CCNE1_3	63.3	IMR90p2
22	C11	-1.54	CCNE1_3	63.3	IMR90p2
23	C11	0.02	CCNE1_3	63.3	IMR90p2
24	C11	4.73	CCNE1_3	63.3	IMR90p2
25	C11	2.0	CCNE1_3	63.3	IMR90p2
26	C11	4.22	CCNE1_3	63.3	IMR90p2
27	C11	6.4	CCNE1_3	63.3	IMR90p2
28	C11	14.93	CCNE1_3	63.3	IMR90p2
29	C11	25.87	CCNE1_3	63.3	IMR90p2
30	C11	60.77	CCNE1_3	63.3	IMR90p2
31	C11	123.23	CCNE1_3	63.3	IMR90p2
32	C11	214.14	CCNE1_3	63.3	IMR90p2
33	C11	311.4	CCNE1_3	63.3	IMR90p2
34	C11	411.29	CCNE1_3	63.3	IMR90p2
35	C11	521.69	CCNE1_3	63.3	IMR90p2
36	C11	648.63	CCNE1_3	63.3	IMR90p2
37	C11	786.48	CCNE1_3	63.3	IMR90p2
38	C11	929.92	CCNE1_3	63.3	IMR90p2
39	C11	1066.99	CCNE1_3	63.3	IMR90p2
40	C11	1198.69	CCNE1_3	63.3	IMR90p2
1	D11	-3.5	CCNE1_3	61.4	IMR90p2
2	D11	2.61	CCNE1_3	61.4	IMR90p2
3	D11	4.55	CCNE1_3	61.4	IMR90p2
4	D11	2.55	CCNE1_3	61.4	IMR90p2
5	D11	-0.05	CCNE1_3	61.4	IMR90p2
6	D11	3.76	CCNE1_3	61.4	IMR90p2
7	D11	0.89	CCNE1_3	61.4	IMR90p2
8	D11	-3.92	CCNE1_3	61.4	IMR90p2
9	D11	-5.54	CCNE1_3	61.4	IMR90p2
10	D11	-1.65	CCNE1_3	61.4	IMR90p2
11	D11	0.77	CCNE1_3	61.4	IMR90p2
12	D11	0.24	CCNE1_3	61.4	IMR90p2
13	D11	-3.22	CCNE1_3	61.4	IMR90p2
14	D11	2.78	CCNE1_3	61.4	IMR90p2
15	D11	-2.74	CCNE1_3	61.4	IMR90p2
16	D11	3.92	CCNE1_3	61.4	IMR90p2
17	D11	-0.52	CCNE1_3	61.4	IMR90p2
18	D11	0.21	CCNE1_3	61.4	IMR90p2
19	D11	-0.96	CCNE1_3	61.4	IMR90p2
20	D11	0.83	CCNE1_3	61.4	IMR90p2
21	D11	1.5	CCNE1_3	61.4	IMR90p2
22	D11	-3.4	CCNE1_3	61.4	IMR90p2
23	D11	-0.02	CCNE1_3	61.4	IMR90p2
24	D11	0.9	CCNE1_3	61.4	IMR90p2
25	D11	0.27	CCNE1_3	61.4	IMR90p2
26	D11	4.71	CCNE1_3	61.4	IMR90p2
27	D11	4.62	CCNE1_3	61.4	IMR90p2
28	D11	9.41	CCNE1_3	61.4	IMR90p2
29	D11	12.43	CCNE1_3	61.4	IMR90p2
30	D11	22.78	CCNE1_3	61.4	IMR90p2
31	D11	55.05	CCNE1_3	61.4	IMR90p2
32	D11	103.06	CCNE1_3	61.4	IMR90p2
33	D11	178.2	CCNE1_3	61.4	IMR90p2
34	D11	270.25	CCNE1_3	61.4	IMR90p2
35	D11	369.94	CCNE1_3	61.4	IMR90p2
36	D11	484.82	CCNE1_3	61.4	IMR90p2
37	D11	624.59	CCNE1_3	61.4	IMR90p2
38	D11	773.7	CCNE1_3	61.4	IMR90p2
39	D11	923.78	CCNE1_3	61.4	IMR90p2
40	D11	1065.13	CCNE1_3	61.4	IMR90p2
1	E11	7.12	CCNE1_3	59.0	IMR90p2
2	E11	-0.1	CCNE1_3	59.0	IMR90p2
3	E11	-1.43	CCNE1_3	59.0	IMR90p2
4	E11	4.4	CCNE1_3	59.0	IMR90p2
5	E11	0.45	CCNE1_3	59.0	IMR90p2
6	E11	0.4	CCNE1_3	59.0	IMR90p2
7	E11	-3.5	CCNE1_3	59.0	IMR90p2
8	E11	1.76	CCNE1_3	59.0	IMR90p2
9	E11	2.77	CCNE1_3	59.0	IMR90p2
10	E11	-1.48	CCNE1_3	59.0	IMR90p2
11	E11	2.66	CCNE1_3	59.0	IMR90p2
12	E11	1.03	CCNE1_3	59.0	IMR90p2
13	E11	0.92	CCNE1_3	59.0	IMR90p2
14	E11	3.1	CCNE1_3	59.0	IMR90p2
15	E11	0.95	CCNE1_3	59.0	IMR90p2
16	E11	-0.56	CCNE1_3	59.0	IMR90p2
17	E11	-4.59	CCNE1_3	59.0	IMR90p2
18	E11	-2.84	CCNE1_3	59.0	IMR90p2
19	E11	5.1	CCNE1_3	59.0	IMR90p2
20	E11	-1.35	CCNE1_3	59.0	IMR90p2
21	E11	-3.66	CCNE1_3	59.0	IMR90p2
22	E11	2.49	CCNE1_3	59.0	IMR90p2
23	E11	0.99	CCNE1_3	59.0	IMR90p2
24	E11	-2.73	CCNE1_3	59.0	IMR90p2
25	E11	-1.12	CCNE1_3	59.0	IMR90p2
26	E11	1.04	CCNE1_3	59.0	IMR90p2
27	E11	-0.73	CCNE1_3	59.0	IMR90p2
28	E11	1.98	CCNE1_3	59.0	IMR90p2
29	E11	5.08	CCNE1_3	59.0	IMR90p2
30	E11	6.38	CCNE1_3	59.0	IMR90p2
31	E11	20.65	CCNE1_3	59.0	IMR90p2
32	E11	41.99	CCNE1_3	59.0	IMR90p2
33	E11	84.86	CCNE1_3	59.0	IMR90p2
34	E11	160.17	CCNE1_3	59.0	IMR90p2
35	E11	237.47	CCNE1_3	59.0	IMR90p2
36	E11	354.63	CCNE1_3	59.0	IMR90p2
37	E11	487.17	CCNE1_3	59.0	IMR90p2
38	E11	641.4	CCNE1_3	59.0	IMR90p2
39	E11	808.82	CCNE1_3	59.0	IMR90p2
40	E11	982.6	CCNE1_3	59.0	IMR90p2
1	F11	0.88	CCNE1_3	57.0	IMR90p2
2	F11	1.56	CCNE1_3	57.0	IMR90p2
3	F11	0.63	CCNE1_3	57.0	IMR90p2
4	F11	0.81	CCNE1_3	57.0	IMR90p2
5	F11	-0.32	CCNE1_3	57.0	IMR90p2
6	F11	3.69	CCNE1_3	57.0	IMR90p2
7	F11	-0.48	CCNE1_3	57.0	IMR90p2
8	F11	-2.07	CCNE1_3	57.0	IMR90p2
9	F11	-0.26	CCNE1_3	57.0	IMR90p2
10	F11	-1.46	CCNE1_3	57.0	IMR90p2
11	F11	3.34	CCNE1_3	57.0	IMR90p2
12	F11	0.83	CCNE1_3	57.0	IMR90p2
13	F11	-0.95	CCNE1_3	57.0	IMR90p2
14	F11	-0.22	CCNE1_3	57.0	IMR90p2
15	F11	0.85	CCNE1_3	57.0	IMR90p2
16	F11	0.52	CCNE1_3	57.0	IMR90p2
17	F11	-1.05	CCNE1_3	57.0	IMR90p2
18	F11	1.17	CCNE1_3	57.0	IMR90p2
19	F11	-2.0	CCNE1_3	57.0	IMR90p2
20	F11	2.12	CCNE1_3	57.0	IMR90p2
21	F11	2.1	CCNE1_3	57.0	IMR90p2
22	F11	-0.64	CCNE1_3	57.0	IMR90p2
23	F11	-1.21	CCNE1_3	57.0	IMR90p2
24	F11	0.29	CCNE1_3	57.0	IMR90p2
25	F11	2.96	CCNE1_3	57.0	IMR90p2
26	F11	-0.75	CCNE1_3	57.0	IMR90p2
27	F11	2.23	CCNE1_3	57.0	IMR90p2
28	F11	-1.25	CCNE1_3	57.0	IMR90p2
29	F11	2.53	CCNE1_3	57.0	IMR90p2
30	F11	8.34	CCNE1_3	57.0	IMR90p2
31	F11	16.95	CCNE1_3	57.0	IMR90p2
32	F11	30.65	CCNE1_3	57.0	IMR90p2
33	F11	60.0	CCNE1_3	57.0	IMR90p2
34	F11	112.26	CCNE1_3	57.0	IMR90p2
35	F11	182.6	CCNE1_3	57.0	IMR90p2
36	F11	267.24	CCNE1_3	57.0	IMR90p2
37	F11	394.17	CCNE1_3	57.0	IMR90p2
38	F11	535.25	CCNE1_3	57.0	IMR90p2
39	F11	694.46	CCNE1_3	57.0	IMR90p2
40	F11	862.87	CCNE1_3	57.0	IMR90p2
1	G11	2.5	CCNE1_3	55.7	IMR90p2
2	G11	0.45	CCNE1_3	55.7	IMR90p2
3	G11	-0.55	CCNE1_3	55.7	IMR90p2
4	G11	5.75	CCNE1_3	55.7	IMR90p2
5	G11	-3.11	CCNE1_3	55.7	IMR90p2
6	G11	2.57	CCNE1_3	55.7	IMR90p2
7	G11	2.84	CCNE1_3	55.7	IMR90p2
8	G11	0.59	CCNE1_3	55.7	IMR90p2
9	G11	1.78	CCNE1_3	55.7	IMR90p2
10	G11	0.48	CCNE1_3	55.7	IMR90p2
11	G11	-3.32	CCNE1_3	55.7	IMR90p2
12	G11	-1.09	CCNE1_3	55.7	IMR90p2
13	G11	0.02	CCNE1_3	55.7	IMR90p2
14	G11	2.19	CCNE1_3	55.7	IMR90p2
15	G11	1.11	CCNE1_3	55.7	IMR90p2
16	G11	-0.53	CCNE1_3	55.7	IMR90p2
17	G11	-4.48	CCNE1_3	55.7	IMR90p2
18	G11	-5.17	CCNE1_3	55.7	IMR90p2
19	G11	1.11	CCNE1_3	55.7	IMR90p2
20	G11	1.21	CCNE1_3	55.7	IMR90p2
21	G11	0.7	CCNE1_3	55.7	IMR90p2
22	G11	-1.79	CCNE1_3	55.7	IMR90p2
23	G11	-2.09	CCNE1_3	55.7	IMR90p2
24	G11	0.28	CCNE1_3	55.7	IMR90p2
25	G11	5.46	CCNE1_3	55.7	IMR90p2
26	G11	-0.07	CCNE1_3	55.7	IMR90p2
27	G11	2.59	CCNE1_3	55.7	IMR90p2
28	G11	2.38	CCNE1_3	55.7	IMR90p2
29	G11	2.66	CCNE1_3	55.7	IMR90p2
30	G11	5.08	CCNE1_3	55.7	IMR90p2
31	G11	12.09	CCNE1_3	55.7	IMR90p2
32	G11	18.48	CCNE1_3	55.7	IMR90p2
33	G11	32.84	CCNE1_3	55.7	IMR90p2
34	G11	67.48	CCNE1_3	55.7	IMR90p2
35	G11	119.77	CCNE1_3	55.7	IMR90p2
36	G11	201.71	CCNE1_3	55.7	IMR90p2
37	G11	310.91	CCNE1_3	55.7	IMR90p2
38	G11	464.09	CCNE1_3	55.7	IMR90p2
39	G11	625.55	CCNE1_3	55.7	IMR90p2
40	G11	795.28	CCNE1_3	55.7	IMR90p2
1	H11	3.04	CCNE1_3	55.0	IMR90p2
2	H11	0.26	CCNE1_3	55.0	IMR90p2
3	H11	1.43	CCNE1_3	55.0	IMR90p2
4	H11	2.49	CCNE1_3	55.0	IMR90p2
5	H11	1.33	CCNE1_3	55.0	IMR90p2
6	H11	3.58	CCNE1_3	55.0	IMR90p2
7	H11	-0.13	CCNE1_3	55.0	IMR90p2
8	H11	0.19	CCNE1_3	55.0	IMR90p2
9	H11	2.26	CCNE1_3	55.0	IMR90p2
10	H11	-0.44	CCNE1_3	55.0	IMR90p2
11	H11	-0.78	CCNE1_3	55.0	IMR90p2
12	H11	-1.89	CCNE1_3	55.0	IMR90p2
13	H11	-1.48	CCNE1_3	55.0	IMR90p2
14	H11	-1.02	CCNE1_3	55.0	IMR90p2
15	H11	2.19	CCNE1_3	55.0	IMR90p2
16	H11	-3.12	CCNE1_3	55.0	IMR90p2
17	H11	1.23	CCNE1_3	55.0	IMR90p2
18	H11	2.53	CCNE1_3	55.0	IMR90p2
19	H11	1.92	CCNE1_3	55.0	IMR90p2
20	H11	3.57	CCNE1_3	55.0	IMR90p2
21	H11	-1.6	CCNE1_3	55.0	IMR90p2
22	H11	0.67	CCNE1_3	55.0	IMR90p2
23	H11	0.08	CCNE1_3	55.0	IMR90p2
24	H11	2.92	CCNE1_3	55.0	IMR90p2
25	H11	0.62	CCNE1_3	55.0	IMR90p2
26	H11	-7.07	CCNE1_3	55.0	IMR90p2
27	H11	-4.49	CCNE1_3	55.0	IMR90p2
28	H11	-2.16	CCNE1_3	55.0	IMR90p2
29	H11	-4.69	CCNE1_3	55.0	IMR90p2
30	H11	-0.26	CCNE1_3	55.0	IMR90p2
31	H11	4.09	CCNE1_3	55.0	IMR90p2
32	H11	13.59	CCNE1_3	55.0	IMR90p2
33	H11	19.47	CCNE1_3	55.0	IMR90p2
34	H11	48.33	CCNE1_3	55.0	IMR90p2
35	H11	92.64	CCNE1_3	55.0	IMR90p2
36	H11	163.53	CCNE1_3	55.0	IMR90p2
37	H11	264.56	CCNE1_3	55.0	IMR90p2
38	H11	421.09	CCNE1_3	55.0	IMR90p2
39	H11	582.62	CCNE1_3	55.0	IMR90p2
40	H11	749.17	CCNE1_3	55.0	IMR90p2
1	A11	-12.1404344037446	CCNE1_3	65.0	IMR90p11
2	A11	-13.0964513062754	CCNE1_3	65.0	IMR90p11
3	A11	-8.2542155442984	CCNE1_3	65.0	IMR90p11
4	A11	-11.7597171581074	CCNE1_3	65.0	IMR90p11
5	A11	-11.9654762631167	CCNE1_3	65.0	IMR90p11
6	A11	-12.6189243804306	CCNE1_3	65.0	IMR90p11
7	A11	8.70628468628092	CCNE1_3	65.0	IMR90p11
8	A11	8.22467377784142	CCNE1_3	65.0	IMR90p11
9	A11	11.093870846687	CCNE1_3	65.0	IMR90p11
10	A11	9.96810115488552	CCNE1_3	65.0	IMR90p11
11	A11	7.23773363125565	CCNE1_3	65.0	IMR90p11
12	A11	2.78603352446135	CCNE1_3	65.0	IMR90p11
13	A11	5.57753889804872	CCNE1_3	65.0	IMR90p11
14	A11	10.6025668128314	CCNE1_3	65.0	IMR90p11
15	A11	3.66650281502007	CCNE1_3	65.0	IMR90p11
16	A11	1.76417521916483	CCNE1_3	65.0	IMR90p11
17	A11	6.96126485565128	CCNE1_3	65.0	IMR90p11
18	A11	0.642511345611183	CCNE1_3	65.0	IMR90p11
19	A11	2.53976774906459	CCNE1_3	65.0	IMR90p11
20	A11	2.25498363439419	CCNE1_3	65.0	IMR90p11
21	A11	0.0631279437361627	CCNE1_3	65.0	IMR90p11
22	A11	-8.13474211851826	CCNE1_3	65.0	IMR90p11
23	A11	-4.4622704934668	CCNE1_3	65.0	IMR90p11
24	A11	-4.30047392199913	CCNE1_3	65.0	IMR90p11
25	A11	0.592603902558949	CCNE1_3	65.0	IMR90p11
26	A11	-4.46323607310705	CCNE1_3	65.0	IMR90p11
27	A11	-1.9875805643901	CCNE1_3	65.0	IMR90p11
28	A11	7.95337919885242	CCNE1_3	65.0	IMR90p11
29	A11	23.3643931175702	CCNE1_3	65.0	IMR90p11
30	A11	47.1467807622839	CCNE1_3	65.0	IMR90p11
31	A11	95.5770705652894	CCNE1_3	65.0	IMR90p11
32	A11	197.928133387464	CCNE1_3	65.0	IMR90p11
33	A11	337.320508374105	CCNE1_3	65.0	IMR90p11
34	A11	465.952510346333	CCNE1_3	65.0	IMR90p11
35	A11	593.063666774159	CCNE1_3	65.0	IMR90p11
36	A11	719.846206777902	CCNE1_3	65.0	IMR90p11
37	A11	851.137692574173	CCNE1_3	65.0	IMR90p11
38	A11	988.778209967117	CCNE1_3	65.0	IMR90p11
39	A11	1125.66911772772	CCNE1_3	65.0	IMR90p11
40	A11	1261.88499635912	CCNE1_3	65.0	IMR90p11
1	B11	-3.25425716355312	CCNE1_3	64.5	IMR90p11
2	B11	-11.4765892088817	CCNE1_3	64.5	IMR90p11
3	B11	-10.6031443975417	CCNE1_3	64.5	IMR90p11
4	B11	-9.05801988838948	CCNE1_3	64.5	IMR90p11
5	B11	-11.2203964353798	CCNE1_3	64.5	IMR90p11
6	B11	-11.1090269540173	CCNE1_3	64.5	IMR90p11
7	B11	9.04858207369625	CCNE1_3	64.5	IMR90p11
8	B11	11.2368896211015	CCNE1_3	64.5	IMR90p11
9	B11	5.18442270111882	CCNE1_3	64.5	IMR90p11
10	B11	5.19102810305731	CCNE1_3	64.5	IMR90p11
11	B11	13.1365910479458	CCNE1_3	64.5	IMR90p11
12	B11	6.49144755091083	CCNE1_3	64.5	IMR90p11
13	B11	6.47219980086857	CCNE1_3	64.5	IMR90p11
14	B11	6.79332320421281	CCNE1_3	64.5	IMR90p11
15	B11	1.16133938293706	CCNE1_3	64.5	IMR90p11
16	B11	6.76717119750219	CCNE1_3	64.5	IMR90p11
17	B11	3.75088248925567	CCNE1_3	64.5	IMR90p11
18	B11	-1.42256963821956	CCNE1_3	64.5	IMR90p11
19	B11	0.12244314783311	CCNE1_3	64.5	IMR90p11
20	B11	0.773205918286294	CCNE1_3	64.5	IMR90p11
21	B11	2.79076590154455	CCNE1_3	64.5	IMR90p11
22	B11	-6.50958446287086	CCNE1_3	64.5	IMR90p11
23	B11	-4.59690162953166	CCNE1_3	64.5	IMR90p11
24	B11	-1.83030788043288	CCNE1_3	64.5	IMR90p11
25	B11	-5.3591433013371	CCNE1_3	64.5	IMR90p11
26	B11	-2.30390292078846	CCNE1_3	64.5	IMR90p11
27	B11	-1.79779002758914	CCNE1_3	64.5	IMR90p11
28	B11	8.17287252442156	CCNE1_3	64.5	IMR90p11
29	B11	19.102662685511	CCNE1_3	64.5	IMR90p11
30	B11	44.0713268281388	CCNE1_3	64.5	IMR90p11
31	B11	101.074888146993	CCNE1_3	64.5	IMR90p11
32	B11	187.180218365158	CCNE1_3	64.5	IMR90p11
33	B11	326.246447016971	CCNE1_3	64.5	IMR90p11
34	B11	454.481653001549	CCNE1_3	64.5	IMR90p11
35	B11	578.970508766638	CCNE1_3	64.5	IMR90p11
36	B11	701.461416380446	CCNE1_3	64.5	IMR90p11
37	B11	828.469887484217	CCNE1_3	64.5	IMR90p11
38	B11	963.684931452501	CCNE1_3	64.5	IMR90p11
39	B11	1099.82473796524	CCNE1_3	64.5	IMR90p11
40	B11	1236.82803547116	CCNE1_3	64.5	IMR90p11
1	C11	-8.63537353444735	CCNE1_3	63.3	IMR90p11
2	C11	-6.21899798309414	CCNE1_3	63.3	IMR90p11
3	C11	-4.57795943321071	CCNE1_3	63.3	IMR90p11
4	C11	-13.0707355010827	CCNE1_3	63.3	IMR90p11
5	C11	-10.0760527129446	CCNE1_3	63.3	IMR90p11
6	C11	-10.4978072136209	CCNE1_3	63.3	IMR90p11
7	C11	6.00963771719489	CCNE1_3	63.3	IMR90p11
8	C11	7.74360126559213	CCNE1_3	63.3	IMR90p11
9	C11	8.95012200294195	CCNE1_3	63.3	IMR90p11
10	C11	9.52749402784639	CCNE1_3	63.3	IMR90p11
11	C11	5.93663625013505	CCNE1_3	63.3	IMR90p11
12	C11	6.99925609017509	CCNE1_3	63.3	IMR90p11
13	C11	4.2898339852768	CCNE1_3	63.3	IMR90p11
14	C11	4.94489730110854	CCNE1_3	63.3	IMR90p11
15	C11	5.96849327084055	CCNE1_3	63.3	IMR90p11
16	C11	3.38957575952645	CCNE1_3	63.3	IMR90p11
17	C11	-0.094959973549976	CCNE1_3	63.3	IMR90p11
18	C11	2.97861412724296	CCNE1_3	63.3	IMR90p11
19	C11	1.60979659458644	CCNE1_3	63.3	IMR90p11
20	C11	5.06496075733457	CCNE1_3	63.3	IMR90p11
21	C11	0.449461775979671	CCNE1_3	63.3	IMR90p11
22	C11	-5.66502768879946	CCNE1_3	63.3	IMR90p11
23	C11	-3.90596090900317	CCNE1_3	63.3	IMR90p11
24	C11	-3.61856765249968	CCNE1_3	63.3	IMR90p11
25	C11	-5.38103949640936	CCNE1_3	63.3	IMR90p11
26	C11	-2.59721858465718	CCNE1_3	63.3	IMR90p11
27	C11	-3.43934320751714	CCNE1_3	63.3	IMR90p11
28	C11	2.06579878440743	CCNE1_3	63.3	IMR90p11
29	C11	15.6951132565659	CCNE1_3	63.3	IMR90p11
30	C11	34.2404726205232	CCNE1_3	63.3	IMR90p11
31	C11	74.1469395948179	CCNE1_3	63.3	IMR90p11
32	C11	150.543146132051	CCNE1_3	63.3	IMR90p11
33	C11	270.738153721219	CCNE1_3	63.3	IMR90p11
34	C11	401.686705129359	CCNE1_3	63.3	IMR90p11
35	C11	524.996997514988	CCNE1_3	63.3	IMR90p11
36	C11	646.87470169412	CCNE1_3	63.3	IMR90p11
37	C11	773.99727765718	CCNE1_3	63.3	IMR90p11
38	C11	907.10092186972	CCNE1_3	63.3	IMR90p11
39	C11	1046.21171231362	CCNE1_3	63.3	IMR90p11
40	C11	1184.65218899846	CCNE1_3	63.3	IMR90p11
1	D11	-3.56714451817106	CCNE1_3	61.4	IMR90p11
2	D11	-3.55184625787251	CCNE1_3	61.4	IMR90p11
3	D11	-5.77162616846454	CCNE1_3	61.4	IMR90p11
4	D11	-9.17385241396187	CCNE1_3	61.4	IMR90p11
5	D11	-10.6055918422971	CCNE1_3	61.4	IMR90p11
6	D11	-12.4045325202633	CCNE1_3	61.4	IMR90p11
7	D11	7.47323665385738	CCNE1_3	61.4	IMR90p11
8	D11	10.6431543089175	CCNE1_3	61.4	IMR90p11
9	D11	8.64738647141257	CCNE1_3	61.4	IMR90p11
10	D11	4.07517370747473	CCNE1_3	61.4	IMR90p11
11	D11	8.37507924227521	CCNE1_3	61.4	IMR90p11
12	D11	2.48788968177814	CCNE1_3	61.4	IMR90p11
13	D11	9.57530851903357	CCNE1_3	61.4	IMR90p11
14	D11	6.37077305378307	CCNE1_3	61.4	IMR90p11
15	D11	4.17695851359076	CCNE1_3	61.4	IMR90p11
16	D11	7.15029260765687	CCNE1_3	61.4	IMR90p11
17	D11	3.3002675886637	CCNE1_3	61.4	IMR90p11
18	D11	-0.430847624946182	CCNE1_3	61.4	IMR90p11
19	D11	3.02796046014009	CCNE1_3	61.4	IMR90p11
20	D11	-2.12178932249708	CCNE1_3	61.4	IMR90p11
21	D11	-5.90571768447307	CCNE1_3	61.4	IMR90p11
22	D11	-3.36725685716465	CCNE1_3	61.4	IMR90p11
23	D11	-2.16904319012428	CCNE1_3	61.4	IMR90p11
24	D11	-4.46662839608962	CCNE1_3	61.4	IMR90p11
25	D11	-6.37166549834228	CCNE1_3	61.4	IMR90p11
26	D11	-3.08261190721714	CCNE1_3	61.4	IMR90p11
27	D11	-3.23828599683429	CCNE1_3	61.4	IMR90p11
28	D11	5.53132712221668	CCNE1_3	61.4	IMR90p11
29	D11	4.92798339104547	CCNE1_3	61.4	IMR90p11
30	D11	13.3699086049633	CCNE1_3	61.4	IMR90p11
31	D11	27.5292047364474	CCNE1_3	61.4	IMR90p11
32	D11	66.9266538223437	CCNE1_3	61.4	IMR90p11
33	D11	131.719685649518	CCNE1_3	61.4	IMR90p11
34	D11	241.035169345385	CCNE1_3	61.4	IMR90p11
35	D11	370.868970739482	CCNE1_3	61.4	IMR90p11
36	D11	489.52605052621	CCNE1_3	61.4	IMR90p11
37	D11	610.505149633321	CCNE1_3	61.4	IMR90p11
38	D11	736.663130742364	CCNE1_3	61.4	IMR90p11
39	D11	866.905105215894	CCNE1_3	61.4	IMR90p11
40	D11	998.944056396115	CCNE1_3	61.4	IMR90p11
1	E11	-3.99530119403835	CCNE1_3	59.0	IMR90p11
2	E11	-6.02193459961518	CCNE1_3	59.0	IMR90p11
3	E11	-9.98097017493774	CCNE1_3	59.0	IMR90p11
4	E11	-12.0737005948267	CCNE1_3	59.0	IMR90p11
5	E11	-10.5779164013534	CCNE1_3	59.0	IMR90p11
6	E11	-14.6287883367636	CCNE1_3	59.0	IMR90p11
7	E11	11.0530629568184	CCNE1_3	59.0	IMR90p11
8	E11	9.76253430461975	CCNE1_3	59.0	IMR90p11
9	E11	10.6408778516084	CCNE1_3	59.0	IMR90p11
10	E11	8.95472975333769	CCNE1_3	59.0	IMR90p11
11	E11	5.82397683664931	CCNE1_3	59.0	IMR90p11
12	E11	9.47546140466147	CCNE1_3	59.0	IMR90p11
13	E11	7.94833612067896	CCNE1_3	59.0	IMR90p11
14	E11	4.48892116257821	CCNE1_3	59.0	IMR90p11
15	E11	4.31532481026579	CCNE1_3	59.0	IMR90p11
16	E11	5.17940706560421	CCNE1_3	59.0	IMR90p11
17	E11	2.41644134183298	CCNE1_3	59.0	IMR90p11
18	E11	-0.727123327186746	CCNE1_3	59.0	IMR90p11
19	E11	2.00437128053227	CCNE1_3	59.0	IMR90p11
20	E11	0.266042267073317	CCNE1_3	59.0	IMR90p11
21	E11	-6.28200502244545	CCNE1_3	59.0	IMR90p11
22	E11	0.129578912046782	CCNE1_3	59.0	IMR90p11
23	E11	1.41461890141136	CCNE1_3	59.0	IMR90p11
24	E11	-4.89707595322761	CCNE1_3	59.0	IMR90p11
25	E11	-6.12261230486138	CCNE1_3	59.0	IMR90p11
26	E11	2.89271723538786	CCNE1_3	59.0	IMR90p11
27	E11	-4.43166276749298	CCNE1_3	59.0	IMR90p11
28	E11	0.888956812907054	CCNE1_3	59.0	IMR90p11
29	E11	-0.861939763817645	CCNE1_3	59.0	IMR90p11
30	E11	-0.246520229200542	CCNE1_3	59.0	IMR90p11
31	E11	7.34845289300665	CCNE1_3	59.0	IMR90p11
32	E11	23.5666328945554	CCNE1_3	59.0	IMR90p11
33	E11	45.7657247021571	CCNE1_3	59.0	IMR90p11
34	E11	99.3291160652334	CCNE1_3	59.0	IMR90p11
35	E11	182.020733276994	CCNE1_3	59.0	IMR90p11
36	E11	297.324799659857	CCNE1_3	59.0	IMR90p11
37	E11	413.935283400109	CCNE1_3	59.0	IMR90p11
38	E11	532.491146669724	CCNE1_3	59.0	IMR90p11
39	E11	651.612501676025	CCNE1_3	59.0	IMR90p11
40	E11	775.895431256772	CCNE1_3	59.0	IMR90p11
1	F11	-2.7665565288612	CCNE1_3	57.0	IMR90p11
2	F11	-5.38352857551899	CCNE1_3	57.0	IMR90p11
3	F11	-7.47512831924041	CCNE1_3	57.0	IMR90p11
4	F11	-10.9859933762273	CCNE1_3	57.0	IMR90p11
5	F11	-9.97591888514398	CCNE1_3	57.0	IMR90p11
6	F11	-11.0942424123446	CCNE1_3	57.0	IMR90p11
7	F11	11.2770554439985	CCNE1_3	57.0	IMR90p11
8	F11	7.73986039668353	CCNE1_3	57.0	IMR90p11
9	F11	5.59545030172148	CCNE1_3	57.0	IMR90p11
10	F11	9.35426471510118	CCNE1_3	57.0	IMR90p11
11	F11	8.24875085774056	CCNE1_3	57.0	IMR90p11
12	F11	4.75045282894416	CCNE1_3	57.0	IMR90p11
13	F11	6.20758460349543	CCNE1_3	57.0	IMR90p11
14	F11	1.51368946702769	CCNE1_3	57.0	IMR90p11
15	F11	3.28728631168315	CCNE1_3	57.0	IMR90p11
16	F11	7.62342147767913	CCNE1_3	57.0	IMR90p11
17	F11	4.58596740251187	CCNE1_3	57.0	IMR90p11
18	F11	-1.9752248870077	CCNE1_3	57.0	IMR90p11
19	F11	1.67859580206778	CCNE1_3	57.0	IMR90p11
20	F11	0.979418917942439	CCNE1_3	57.0	IMR90p11
21	F11	-6.3696965653603	CCNE1_3	57.0	IMR90p11
22	F11	1.55591245601863	CCNE1_3	57.0	IMR90p11
23	F11	-3.08615859998417	CCNE1_3	57.0	IMR90p11
24	F11	-2.44339864050562	CCNE1_3	57.0	IMR90p11
25	F11	-5.87559981647064	CCNE1_3	57.0	IMR90p11
26	F11	1.48452240591587	CCNE1_3	57.0	IMR90p11
27	F11	-0.0685569989564101	CCNE1_3	57.0	IMR90p11
28	F11	1.21858594516925	CCNE1_3	57.0	IMR90p11
29	F11	2.89925682054218	CCNE1_3	57.0	IMR90p11
30	F11	-4.06827233253171	CCNE1_3	57.0	IMR90p11
31	F11	1.27979411676733	CCNE1_3	57.0	IMR90p11
32	F11	4.70995865519626	CCNE1_3	57.0	IMR90p11
33	F11	14.0151824703644	CCNE1_3	57.0	IMR90p11
34	F11	34.874917169634	CCNE1_3	57.0	IMR90p11
35	F11	69.2345078539383	CCNE1_3	57.0	IMR90p11
36	F11	137.678244762332	CCNE1_3	57.0	IMR90p11
37	F11	233.359128056999	CCNE1_3	57.0	IMR90p11
38	F11	334.783497912108	CCNE1_3	57.0	IMR90p11
39	F11	439.936677446735	CCNE1_3	57.0	IMR90p11
40	F11	540.918774316675	CCNE1_3	57.0	IMR90p11
1	G11	3.03493951289056	CCNE1_3	55.7	IMR90p11
2	G11	-8.06869424840806	CCNE1_3	55.7	IMR90p11
3	G11	-5.46198019917711	CCNE1_3	55.7	IMR90p11
4	G11	-11.4788392592081	CCNE1_3	55.7	IMR90p11
5	G11	-19.5856688958543	CCNE1_3	55.7	IMR90p11
6	G11	4.44678776620185	CCNE1_3	55.7	IMR90p11
7	G11	6.52813558399976	CCNE1_3	55.7	IMR90p11
8	G11	6.08463752172929	CCNE1_3	55.7	IMR90p11
9	G11	5.536625824971	CCNE1_3	55.7	IMR90p11
10	G11	8.10333450005737	CCNE1_3	55.7	IMR90p11
11	G11	8.93567622366572	CCNE1_3	55.7	IMR90p11
12	G11	3.99673596037428	CCNE1_3	55.7	IMR90p11
13	G11	3.31689396430556	CCNE1_3	55.7	IMR90p11
14	G11	-1.59619309883919	CCNE1_3	55.7	IMR90p11
15	G11	-2.11737579482042	CCNE1_3	55.7	IMR90p11
16	G11	11.3194652833772	CCNE1_3	55.7	IMR90p11
17	G11	1.28069924797046	CCNE1_3	55.7	IMR90p11
18	G11	3.82143510729475	CCNE1_3	55.7	IMR90p11
19	G11	2.74781928021912	CCNE1_3	55.7	IMR90p11
20	G11	5.10453476716475	CCNE1_3	55.7	IMR90p11
21	G11	-0.202818437432143	CCNE1_3	55.7	IMR90p11
22	G11	-3.95798864127619	CCNE1_3	55.7	IMR90p11
23	G11	-1.25933001994736	CCNE1_3	55.7	IMR90p11
24	G11	-7.34203630200682	CCNE1_3	55.7	IMR90p11
25	G11	-1.84328351387512	CCNE1_3	55.7	IMR90p11
26	G11	-2.14178568868965	CCNE1_3	55.7	IMR90p11
27	G11	1.51588735074165	CCNE1_3	55.7	IMR90p11
28	G11	1.33531265430884	CCNE1_3	55.7	IMR90p11
29	G11	1.01095709794345	CCNE1_3	55.7	IMR90p11
30	G11	-4.71626740281044	CCNE1_3	55.7	IMR90p11
31	G11	1.04431008958272	CCNE1_3	55.7	IMR90p11
32	G11	3.69114237805752	CCNE1_3	55.7	IMR90p11
33	G11	13.6715549692972	CCNE1_3	55.7	IMR90p11
34	G11	26.0443810629249	CCNE1_3	55.7	IMR90p11
35	G11	50.260739347651	CCNE1_3	55.7	IMR90p11
36	G11	97.3235583522373	CCNE1_3	55.7	IMR90p11
37	G11	167.047964507471	CCNE1_3	55.7	IMR90p11
38	G11	254.189145435809	CCNE1_3	55.7	IMR90p11
39	G11	355.26454701614	CCNE1_3	55.7	IMR90p11
40	G11	463.660875766252	CCNE1_3	55.7	IMR90p11
1	H11	-13.2707696711686	CCNE1_3	55.0	IMR90p11
2	H11	-10.6043551146126	CCNE1_3	55.0	IMR90p11
3	H11	-9.4757190231162	CCNE1_3	55.0	IMR90p11
4	H11	-12.0414434827862	CCNE1_3	55.0	IMR90p11
5	H11	-14.7249617208477	CCNE1_3	55.0	IMR90p11
6	H11	2.34801077363136	CCNE1_3	55.0	IMR90p11
7	H11	8.23512368512684	CCNE1_3	55.0	IMR90p11
8	H11	6.55061803084254	CCNE1_3	55.0	IMR90p11
9	H11	8.40253408741728	CCNE1_3	55.0	IMR90p11
10	H11	7.37557486736432	CCNE1_3	55.0	IMR90p11
11	H11	3.7579190582087	CCNE1_3	55.0	IMR90p11
12	H11	1.0084209984575	CCNE1_3	55.0	IMR90p11
13	H11	8.64380822870635	CCNE1_3	55.0	IMR90p11
14	H11	4.63261624339202	CCNE1_3	55.0	IMR90p11
15	H11	3.54066140866189	CCNE1_3	55.0	IMR90p11
16	H11	4.05076613994606	CCNE1_3	55.0	IMR90p11
17	H11	-0.643470825084023	CCNE1_3	55.0	IMR90p11
18	H11	1.77282959743525	CCNE1_3	55.0	IMR90p11
19	H11	5.99057421698217	CCNE1_3	55.0	IMR90p11
20	H11	7.81554256589106	CCNE1_3	55.0	IMR90p11
21	H11	-2.66326643197181	CCNE1_3	55.0	IMR90p11
22	H11	-6.45067669711943	CCNE1_3	55.0	IMR90p11
23	H11	-1.41867609092333	CCNE1_3	55.0	IMR90p11
24	H11	-4.85170008189789	CCNE1_3	55.0	IMR90p11
25	H11	-1.38321597894401	CCNE1_3	55.0	IMR90p11
26	H11	-1.59518024953695	CCNE1_3	55.0	IMR90p11
27	H11	5.88240447787211	CCNE1_3	55.0	IMR90p11
28	H11	-0.205713584804471	CCNE1_3	55.0	IMR90p11
29	H11	-4.63763264394129	CCNE1_3	55.0	IMR90p11
30	H11	-2.22108849029883	CCNE1_3	55.0	IMR90p11
31	H11	1.32629446469036	CCNE1_3	55.0	IMR90p11
32	H11	-1.97563679425639	CCNE1_3	55.0	IMR90p11
33	H11	8.95959713946968	CCNE1_3	55.0	IMR90p11
34	H11	16.4241363908641	CCNE1_3	55.0	IMR90p11
35	H11	31.3151817829694	CCNE1_3	55.0	IMR90p11
36	H11	56.9196493743793	CCNE1_3	55.0	IMR90p11
37	H11	104.002056453439	CCNE1_3	55.0	IMR90p11
38	H11	181.647190802154	CCNE1_3	55.0	IMR90p11
39	H11	266.955889722137	CCNE1_3	55.0	IMR90p11
40	H11	352.580214828263	CCNE1_3	55.0	IMR90p11
1	A11	-5.85397814825137	CCNE1_3	65.0	IMR90p8
2	A11	-3.02396389121668	CCNE1_3	65.0	IMR90p8
3	A11	1.29053482139761	CCNE1_3	65.0	IMR90p8
4	A11	0.374224421028885	CCNE1_3	65.0	IMR90p8
5	A11	1.70571780819228	CCNE1_3	65.0	IMR90p8
6	A11	-1.07775621391738	CCNE1_3	65.0	IMR90p8
7	A11	0.160788391921415	CCNE1_3	65.0	IMR90p8
8	A11	4.01566933437607	CCNE1_3	65.0	IMR90p8
9	A11	-2.73667615429395	CCNE1_3	65.0	IMR90p8
10	A11	-0.590069495784519	CCNE1_3	65.0	IMR90p8
11	A11	-0.7969857565854	CCNE1_3	65.0	IMR90p8
12	A11	-1.29378838946513	CCNE1_3	65.0	IMR90p8
13	A11	2.52231245776602	CCNE1_3	65.0	IMR90p8
14	A11	0.317235553630326	CCNE1_3	65.0	IMR90p8
15	A11	-0.362114683257005	CCNE1_3	65.0	IMR90p8
16	A11	-1.02975772796208	CCNE1_3	65.0	IMR90p8
17	A11	0.854279323365517	CCNE1_3	65.0	IMR90p8
18	A11	0.449316403247394	CCNE1_3	65.0	IMR90p8
19	A11	0.295326415533964	CCNE1_3	65.0	IMR90p8
20	A11	0.996449256791038	CCNE1_3	65.0	IMR90p8
21	A11	-5.08685627984232	CCNE1_3	65.0	IMR90p8
22	A11	-0.784197935215161	CCNE1_3	65.0	IMR90p8
23	A11	0.230469308670763	CCNE1_3	65.0	IMR90p8
24	A11	-1.7897314448287	CCNE1_3	65.0	IMR90p8
25	A11	2.2619764420192	CCNE1_3	65.0	IMR90p8
26	A11	4.76343489799183	CCNE1_3	65.0	IMR90p8
27	A11	13.4955801085412	CCNE1_3	65.0	IMR90p8
28	A11	33.8991747396076	CCNE1_3	65.0	IMR90p8
29	A11	58.3529698803586	CCNE1_3	65.0	IMR90p8
30	A11	112.973758893251	CCNE1_3	65.0	IMR90p8
31	A11	202.270394153605	CCNE1_3	65.0	IMR90p8
32	A11	309.312452564539	CCNE1_3	65.0	IMR90p8
33	A11	402.184951967194	CCNE1_3	65.0	IMR90p8
34	A11	498.479359540838	CCNE1_3	65.0	IMR90p8
35	A11	598.542105330157	CCNE1_3	65.0	IMR90p8
36	A11	701.746362321631	CCNE1_3	65.0	IMR90p8
37	A11	807.882046572314	CCNE1_3	65.0	IMR90p8
38	A11	917.24249805279	CCNE1_3	65.0	IMR90p8
39	A11	1025.77913718339	CCNE1_3	65.0	IMR90p8
40	A11	1131.21358400683	CCNE1_3	65.0	IMR90p8
1	B11	-4.21553424748754	CCNE1_3	64.5	IMR90p8
2	B11	1.74023296243286	CCNE1_3	64.5	IMR90p8
3	B11	3.72493313013138	CCNE1_3	64.5	IMR90p8
4	B11	2.34636499125054	CCNE1_3	64.5	IMR90p8
5	B11	-2.37238795062831	CCNE1_3	64.5	IMR90p8
6	B11	4.42494358266595	CCNE1_3	64.5	IMR90p8
7	B11	-0.937972194868962	CCNE1_3	64.5	IMR90p8
8	B11	-2.86943784384493	CCNE1_3	64.5	IMR90p8
9	B11	-1.52779128722614	CCNE1_3	64.5	IMR90p8
10	B11	2.08848848611751	CCNE1_3	64.5	IMR90p8
11	B11	0.721517245645373	CCNE1_3	64.5	IMR90p8
12	B11	-2.93190462892608	CCNE1_3	64.5	IMR90p8
13	B11	0.947055252747759	CCNE1_3	64.5	IMR90p8
14	B11	0.0018972257053064	CCNE1_3	64.5	IMR90p8
15	B11	-1.56165732329464	CCNE1_3	64.5	IMR90p8
16	B11	-1.12742830637899	CCNE1_3	64.5	IMR90p8
17	B11	0.779467927115547	CCNE1_3	64.5	IMR90p8
18	B11	0.267853375648428	CCNE1_3	64.5	IMR90p8
19	B11	-0.336687013764276	CCNE1_3	64.5	IMR90p8
20	B11	0.0458352376804214	CCNE1_3	64.5	IMR90p8
21	B11	-5.29022842397626	CCNE1_3	64.5	IMR90p8
22	B11	1.45404361107603	CCNE1_3	64.5	IMR90p8
23	B11	2.07206239017569	CCNE1_3	64.5	IMR90p8
24	B11	2.74322886395248	CCNE1_3	64.5	IMR90p8
25	B11	3.07271404413996	CCNE1_3	64.5	IMR90p8
26	B11	6.37336475358416	CCNE1_3	64.5	IMR90p8
27	B11	17.2712730797748	CCNE1_3	64.5	IMR90p8
28	B11	28.9046503619561	CCNE1_3	64.5	IMR90p8
29	B11	56.9307788458941	CCNE1_3	64.5	IMR90p8
30	B11	119.422879534125	CCNE1_3	64.5	IMR90p8
31	B11	210.925521591696	CCNE1_3	64.5	IMR90p8
32	B11	312.917566419935	CCNE1_3	64.5	IMR90p8
33	B11	400.923952804483	CCNE1_3	64.5	IMR90p8
34	B11	491.480061765595	CCNE1_3	64.5	IMR90p8
35	B11	586.912952144081	CCNE1_3	64.5	IMR90p8
36	B11	687.906108409521	CCNE1_3	64.5	IMR90p8
37	B11	792.632472058414	CCNE1_3	64.5	IMR90p8
38	B11	900.320678853017	CCNE1_3	64.5	IMR90p8
39	B11	1010.83072546325	CCNE1_3	64.5	IMR90p8
40	B11	1124.05754178023	CCNE1_3	64.5	IMR90p8
1	C11	0.544042741957128	CCNE1_3	63.3	IMR90p8
2	C11	0.792265972433142	CCNE1_3	63.3	IMR90p8
3	C11	2.49790117970224	CCNE1_3	63.3	IMR90p8
4	C11	5.07193056249616	CCNE1_3	63.3	IMR90p8
5	C11	2.12506579466617	CCNE1_3	63.3	IMR90p8
6	C11	-4.20018856703791	CCNE1_3	63.3	IMR90p8
7	C11	2.9352553335134	CCNE1_3	63.3	IMR90p8
8	C11	-0.839649316296345	CCNE1_3	63.3	IMR90p8
9	C11	-0.618277797378141	CCNE1_3	63.3	IMR90p8
10	C11	-0.503224007477911	CCNE1_3	63.3	IMR90p8
11	C11	0.546320667992859	CCNE1_3	63.3	IMR90p8
12	C11	3.27815334483694	CCNE1_3	63.3	IMR90p8
13	C11	0.449092086277233	CCNE1_3	63.3	IMR90p8
14	C11	-1.86609452380344	CCNE1_3	63.3	IMR90p8
15	C11	3.3102354675957	CCNE1_3	63.3	IMR90p8
16	C11	-0.109928200418381	CCNE1_3	63.3	IMR90p8
17	C11	-3.85886884888123	CCNE1_3	63.3	IMR90p8
18	C11	-1.52055736230341	CCNE1_3	63.3	IMR90p8
19	C11	-4.07365710932709	CCNE1_3	63.3	IMR90p8
20	C11	-2.7616761373838	CCNE1_3	63.3	IMR90p8
21	C11	-4.23587377482636	CCNE1_3	63.3	IMR90p8
22	C11	-0.925510667420895	CCNE1_3	63.3	IMR90p8
23	C11	-8.71061643264784	CCNE1_3	63.3	IMR90p8
24	C11	1.13333535383981	CCNE1_3	63.3	IMR90p8
25	C11	0.60400536912357	CCNE1_3	63.3	IMR90p8
26	C11	5.05825902896731	CCNE1_3	63.3	IMR90p8
27	C11	13.6529774059782	CCNE1_3	63.3	IMR90p8
28	C11	19.986124010949	CCNE1_3	63.3	IMR90p8
29	C11	50.5582792184082	CCNE1_3	63.3	IMR90p8
30	C11	91.9630012954995	CCNE1_3	63.3	IMR90p8
31	C11	168.122347977952	CCNE1_3	63.3	IMR90p8
32	C11	271.846283475567	CCNE1_3	63.3	IMR90p8
33	C11	367.021735824097	CCNE1_3	63.3	IMR90p8
34	C11	458.735918899204	CCNE1_3	63.3	IMR90p8
35	C11	550.971645353875	CCNE1_3	63.3	IMR90p8
36	C11	646.32693202536	CCNE1_3	63.3	IMR90p8
37	C11	747.014270997017	CCNE1_3	63.3	IMR90p8
38	C11	850.230124219354	CCNE1_3	63.3	IMR90p8
39	C11	953.257524167536	CCNE1_3	63.3	IMR90p8
40	C11	1055.94766073643	CCNE1_3	63.3	IMR90p8
1	D11	0.401034453306693	CCNE1_3	61.4	IMR90p8
2	D11	-1.24618528893825	CCNE1_3	61.4	IMR90p8
3	D11	0.681057301071178	CCNE1_3	61.4	IMR90p8
4	D11	-0.111804447945815	CCNE1_3	61.4	IMR90p8
5	D11	-0.61610964257352	CCNE1_3	61.4	IMR90p8
6	D11	-0.42299481505097	CCNE1_3	61.4	IMR90p8
7	D11	3.30555862628216	CCNE1_3	61.4	IMR90p8
8	D11	-1.72040565852149	CCNE1_3	61.4	IMR90p8
9	D11	-0.358412356128156	CCNE1_3	61.4	IMR90p8
10	D11	-2.51806575862565	CCNE1_3	61.4	IMR90p8
11	D11	-0.56496978706582	CCNE1_3	61.4	IMR90p8
12	D11	1.79725686063694	CCNE1_3	61.4	IMR90p8
13	D11	-0.152886750470316	CCNE1_3	61.4	IMR90p8
14	D11	5.23223453767469	CCNE1_3	61.4	IMR90p8
15	D11	-0.845559318254345	CCNE1_3	61.4	IMR90p8
16	D11	1.70021336715126	CCNE1_3	61.4	IMR90p8
17	D11	0.433587698409156	CCNE1_3	61.4	IMR90p8
18	D11	1.69059364443001	CCNE1_3	61.4	IMR90p8
19	D11	-1.3901590128703	CCNE1_3	61.4	IMR90p8
20	D11	2.06267716681441	CCNE1_3	61.4	IMR90p8
21	D11	-2.66060763823407	CCNE1_3	61.4	IMR90p8
22	D11	0.199906481595008	CCNE1_3	61.4	IMR90p8
23	D11	-2.44632736048152	CCNE1_3	61.4	IMR90p8
24	D11	-1.07018759940365	CCNE1_3	61.4	IMR90p8
25	D11	0.173536900590534	CCNE1_3	61.4	IMR90p8
26	D11	2.64039689358833	CCNE1_3	61.4	IMR90p8
27	D11	0.440743440572987	CCNE1_3	61.4	IMR90p8
28	D11	10.4261923800618	CCNE1_3	61.4	IMR90p8
29	D11	24.6962295619696	CCNE1_3	61.4	IMR90p8
30	D11	47.9715361175117	CCNE1_3	61.4	IMR90p8
31	D11	94.4350022219096	CCNE1_3	61.4	IMR90p8
32	D11	165.872604311275	CCNE1_3	61.4	IMR90p8
33	D11	258.526314815483	CCNE1_3	61.4	IMR90p8
34	D11	344.121401887433	CCNE1_3	61.4	IMR90p8
35	D11	433.17804030241	CCNE1_3	61.4	IMR90p8
36	D11	526.200083569359	CCNE1_3	61.4	IMR90p8
37	D11	633.843673217761	CCNE1_3	61.4	IMR90p8
38	D11	753.878761645876	CCNE1_3	61.4	IMR90p8
39	D11	886.624933985753	CCNE1_3	61.4	IMR90p8
40	D11	1023.22704865983	CCNE1_3	61.4	IMR90p8
1	E11	-0.93564200751689	CCNE1_3	59.0	IMR90p8
2	E11	-0.456075279940706	CCNE1_3	59.0	IMR90p8
3	E11	1.12627436581897	CCNE1_3	59.0	IMR90p8
4	E11	-1.93048276307854	CCNE1_3	59.0	IMR90p8
5	E11	1.33637116581031	CCNE1_3	59.0	IMR90p8
6	E11	0.250456715704331	CCNE1_3	59.0	IMR90p8
7	E11	-1.7672870919564	CCNE1_3	59.0	IMR90p8
8	E11	-0.197976014362212	CCNE1_3	59.0	IMR90p8
9	E11	-0.0469624540246514	CCNE1_3	59.0	IMR90p8
10	E11	0.74723486103494	CCNE1_3	59.0	IMR90p8
11	E11	0.70130926876891	CCNE1_3	59.0	IMR90p8
12	E11	-2.60520116557655	CCNE1_3	59.0	IMR90p8
13	E11	3.73649775271042	CCNE1_3	59.0	IMR90p8
14	E11	1.42900122718856	CCNE1_3	59.0	IMR90p8
15	E11	0.252356006298214	CCNE1_3	59.0	IMR90p8
16	E11	3.12347248238439	CCNE1_3	59.0	IMR90p8
17	E11	0.841717099467587	CCNE1_3	59.0	IMR90p8
18	E11	-1.07126172971175	CCNE1_3	59.0	IMR90p8
19	E11	2.44423811606657	CCNE1_3	59.0	IMR90p8
20	E11	-1.72944830345205	CCNE1_3	59.0	IMR90p8
21	E11	-2.8803522256685	CCNE1_3	59.0	IMR90p8
22	E11	0.767209516057846	CCNE1_3	59.0	IMR90p8
23	E11	-0.436620819650216	CCNE1_3	59.0	IMR90p8
24	E11	-1.27169403566404	CCNE1_3	59.0	IMR90p8
25	E11	-0.227743518788429	CCNE1_3	59.0	IMR90p8
26	E11	3.01226179031983	CCNE1_3	59.0	IMR90p8
27	E11	-0.584226014473188	CCNE1_3	59.0	IMR90p8
28	E11	7.0204981335819	CCNE1_3	59.0	IMR90p8
29	E11	7.63090697294092	CCNE1_3	59.0	IMR90p8
30	E11	22.9767676967435	CCNE1_3	59.0	IMR90p8
31	E11	38.1000620261416	CCNE1_3	59.0	IMR90p8
32	E11	72.1902419268017	CCNE1_3	59.0	IMR90p8
33	E11	136.790815608933	CCNE1_3	59.0	IMR90p8
34	E11	225.931743475562	CCNE1_3	59.0	IMR90p8
35	E11	321.303944566727	CCNE1_3	59.0	IMR90p8
36	E11	412.632247472665	CCNE1_3	59.0	IMR90p8
37	E11	501.484962940292	CCNE1_3	59.0	IMR90p8
38	E11	592.405627918445	CCNE1_3	59.0	IMR90p8
39	E11	689.149157608191	CCNE1_3	59.0	IMR90p8
40	E11	790.147241262617	CCNE1_3	59.0	IMR90p8
1	F11	1.42991450835461	CCNE1_3	57.0	IMR90p8
2	F11	2.31324103270435	CCNE1_3	57.0	IMR90p8
3	F11	4.11667084873898	CCNE1_3	57.0	IMR90p8
4	F11	-0.729958875646389	CCNE1_3	57.0	IMR90p8
5	F11	-4.39414457174098	CCNE1_3	57.0	IMR90p8
6	F11	1.12973318929653	CCNE1_3	57.0	IMR90p8
7	F11	-0.142544494237882	CCNE1_3	57.0	IMR90p8
8	F11	1.24028881640834	CCNE1_3	57.0	IMR90p8
9	F11	-2.35879326515033	CCNE1_3	57.0	IMR90p8
10	F11	-3.42056785149043	CCNE1_3	57.0	IMR90p8
11	F11	1.70989949029399	CCNE1_3	57.0	IMR90p8
12	F11	1.13371207629007	CCNE1_3	57.0	IMR90p8
13	F11	5.35675869381885	CCNE1_3	57.0	IMR90p8
14	F11	1.33719358952476	CCNE1_3	57.0	IMR90p8
15	F11	-0.170804578902789	CCNE1_3	57.0	IMR90p8
16	F11	2.48676257097895	CCNE1_3	57.0	IMR90p8
17	F11	-3.51704129522886	CCNE1_3	57.0	IMR90p8
18	F11	-2.51457844009838	CCNE1_3	57.0	IMR90p8
19	F11	4.32294411848306	CCNE1_3	57.0	IMR90p8
20	F11	1.69690909666042	CCNE1_3	57.0	IMR90p8
21	F11	0.240504168923053	CCNE1_3	57.0	IMR90p8
22	F11	2.63672421818455	CCNE1_3	57.0	IMR90p8
23	F11	-3.30231569683247	CCNE1_3	57.0	IMR90p8
24	F11	-3.93020984741725	CCNE1_3	57.0	IMR90p8
25	F11	-0.298620334331645	CCNE1_3	57.0	IMR90p8
26	F11	1.62297069338274	CCNE1_3	57.0	IMR90p8
27	F11	1.62606219817781	CCNE1_3	57.0	IMR90p8
28	F11	2.35169868335061	CCNE1_3	57.0	IMR90p8
29	F11	7.02143925392011	CCNE1_3	57.0	IMR90p8
30	F11	9.04876911017436	CCNE1_3	57.0	IMR90p8
31	F11	17.6746793971242	CCNE1_3	57.0	IMR90p8
32	F11	35.9500133188371	CCNE1_3	57.0	IMR90p8
33	F11	61.3623311723977	CCNE1_3	57.0	IMR90p8
34	F11	112.485234957983	CCNE1_3	57.0	IMR90p8
35	F11	184.43023336896	CCNE1_3	57.0	IMR90p8
36	F11	262.04126953622	CCNE1_3	57.0	IMR90p8
37	F11	337.574925504493	CCNE1_3	57.0	IMR90p8
38	F11	421.72715173368	CCNE1_3	57.0	IMR90p8
39	F11	519.865570223135	CCNE1_3	57.0	IMR90p8
40	F11	629.125052602383	CCNE1_3	57.0	IMR90p8
1	G11	4.26584914945579	CCNE1_3	55.7	IMR90p8
2	G11	2.06611456273322	CCNE1_3	55.7	IMR90p8
3	G11	3.70474676403728	CCNE1_3	55.7	IMR90p8
4	G11	-0.215958567393955	CCNE1_3	55.7	IMR90p8
5	G11	1.12085444930017	CCNE1_3	55.7	IMR90p8
6	G11	-3.36532577858952	CCNE1_3	55.7	IMR90p8
7	G11	-0.884392330747687	CCNE1_3	55.7	IMR90p8
8	G11	-5.33190763385301	CCNE1_3	55.7	IMR90p8
9	G11	3.48481184509365	CCNE1_3	55.7	IMR90p8
10	G11	4.07236429638169	CCNE1_3	55.7	IMR90p8
11	G11	1.9129884080312	CCNE1_3	55.7	IMR90p8
12	G11	-0.786022512640102	CCNE1_3	55.7	IMR90p8
13	G11	3.81051149525365	CCNE1_3	55.7	IMR90p8
14	G11	0.848820589159004	CCNE1_3	55.7	IMR90p8
15	G11	-1.02104626541723	CCNE1_3	55.7	IMR90p8
16	G11	-0.880934562222137	CCNE1_3	55.7	IMR90p8
17	G11	-0.831553598438404	CCNE1_3	55.7	IMR90p8
18	G11	1.12268509331489	CCNE1_3	55.7	IMR90p8
19	G11	1.02718955384444	CCNE1_3	55.7	IMR90p8
20	G11	0.353163600706466	CCNE1_3	55.7	IMR90p8
21	G11	-2.56973428630272	CCNE1_3	55.7	IMR90p8
22	G11	0.331682908569746	CCNE1_3	55.7	IMR90p8
23	G11	-0.105631903403719	CCNE1_3	55.7	IMR90p8
24	G11	0.534102266916307	CCNE1_3	55.7	IMR90p8
25	G11	-2.04611647729098	CCNE1_3	55.7	IMR90p8
26	G11	-3.45636047480411	CCNE1_3	55.7	IMR90p8
27	G11	-1.72589356447088	CCNE1_3	55.7	IMR90p8
28	G11	1.50418500114029	CCNE1_3	55.7	IMR90p8
29	G11	2.74916288336499	CCNE1_3	55.7	IMR90p8
30	G11	4.61169512488823	CCNE1_3	55.7	IMR90p8
31	G11	6.63214667206557	CCNE1_3	55.7	IMR90p8
32	G11	15.8291183612168	CCNE1_3	55.7	IMR90p8
33	G11	30.2323652057753	CCNE1_3	55.7	IMR90p8
34	G11	63.2221264725545	CCNE1_3	55.7	IMR90p8
35	G11	115.903263758021	CCNE1_3	55.7	IMR90p8
36	G11	195.530941412583	CCNE1_3	55.7	IMR90p8
37	G11	275.00191414003	CCNE1_3	55.7	IMR90p8
38	G11	353.832280529887	CCNE1_3	55.7	IMR90p8
39	G11	433.732029171005	CCNE1_3	55.7	IMR90p8
40	G11	514.701160063384	CCNE1_3	55.7	IMR90p8
1	H11	0.0812487244911608	CCNE1_3	55.0	IMR90p8
2	H11	0.616105265077749	CCNE1_3	55.0	IMR90p8
3	H11	0.152062530381045	CCNE1_3	55.0	IMR90p8
4	H11	-0.206744893442192	CCNE1_3	55.0	IMR90p8
5	H11	-1.70869587343623	CCNE1_3	55.0	IMR90p8
6	H11	2.21794605857349	CCNE1_3	55.0	IMR90p8
7	H11	-1.16399966445488	CCNE1_3	55.0	IMR90p8
8	H11	2.68374809446959	CCNE1_3	55.0	IMR90p8
9	H11	3.31078407386349	CCNE1_3	55.0	IMR90p8
10	H11	0.243239804375662	CCNE1_3	55.0	IMR90p8
11	H11	1.79137063374537	CCNE1_3	55.0	IMR90p8
12	H11	-2.18203206838098	CCNE1_3	55.0	IMR90p8
13	H11	-2.86984557160076	CCNE1_3	55.0	IMR90p8
14	H11	4.90808962346046	CCNE1_3	55.0	IMR90p8
15	H11	-1.12930828162189	CCNE1_3	55.0	IMR90p8
16	H11	-1.10677083342216	CCNE1_3	55.0	IMR90p8
17	H11	-0.84740664337096	CCNE1_3	55.0	IMR90p8
18	H11	-1.21925523180698	CCNE1_3	55.0	IMR90p8
19	H11	2.64153395327594	CCNE1_3	55.0	IMR90p8
20	H11	2.3352944210269	CCNE1_3	55.0	IMR90p8
21	H11	0.293836443936016	CCNE1_3	55.0	IMR90p8
22	H11	-0.919351579077556	CCNE1_3	55.0	IMR90p8
23	H11	2.36303593561115	CCNE1_3	55.0	IMR90p8
24	H11	-1.90011939763826	CCNE1_3	55.0	IMR90p8
25	H11	-3.38914419119828	CCNE1_3	55.0	IMR90p8
26	H11	-1.30236747030676	CCNE1_3	55.0	IMR90p8
27	H11	-0.977265444067143	CCNE1_3	55.0	IMR90p8
28	H11	3.34303080702239	CCNE1_3	55.0	IMR90p8
29	H11	3.2077650377023	CCNE1_3	55.0	IMR90p8
30	H11	4.46614287384682	CCNE1_3	55.0	IMR90p8
31	H11	6.00024306938849	CCNE1_3	55.0	IMR90p8
32	H11	11.1487075733185	CCNE1_3	55.0	IMR90p8
33	H11	25.6182798953096	CCNE1_3	55.0	IMR90p8
34	H11	41.9667407413458	CCNE1_3	55.0	IMR90p8
35	H11	78.7158405583191	CCNE1_3	55.0	IMR90p8
36	H11	144.686330073518	CCNE1_3	55.0	IMR90p8
37	H11	206.883570102549	CCNE1_3	55.0	IMR90p8
38	H11	294.618218375533	CCNE1_3	55.0	IMR90p8
39	H11	399.984103577305	CCNE1_3	55.0	IMR90p8
40	H11	522.981225707866	CCNE1_3	55.0	IMR90p8
