# Supplementary material for: Primer PICKR: literature-mined scoring platform for robust RT–qPCR primers
Source: Nat Commun. 2026 May 28;17:6938. doi: 10.1038/s41467-026-73648-2 (PMC13388996; doi:10.1038/s41467-026-73648-2)
Supplement: Supplementary file 11 — Source Data [file 41467_2026_73648_MOESM11_ESM.zip › Suppl_Fig_S18/melting_curve_data_PCNA_3.csv]

Temperature	Well	Derivative	Target	melt temp	Replicate
55.0	A10	7.04	PCNA_3	65.0	IMR90p2
55.5	A10	15.25	PCNA_3	65.0	IMR90p2
56.0	A10	14.08	PCNA_3	65.0	IMR90p2
56.5	A10	14.08	PCNA_3	65.0	IMR90p2
57.0	A10	14.08	PCNA_3	65.0	IMR90p2
57.5	A10	14.03	PCNA_3	65.0	IMR90p2
58.0	A10	14.34	PCNA_3	65.0	IMR90p2
58.5	A10	15.09	PCNA_3	65.0	IMR90p2
59.0	A10	14.86	PCNA_3	65.0	IMR90p2
59.5	A10	13.01	PCNA_3	65.0	IMR90p2
60.0	A10	10.8	PCNA_3	65.0	IMR90p2
60.5	A10	9.52	PCNA_3	65.0	IMR90p2
61.0	A10	8.31	PCNA_3	65.0	IMR90p2
61.5	A10	7.39	PCNA_3	65.0	IMR90p2
62.0	A10	8.34	PCNA_3	65.0	IMR90p2
62.5	A10	10.26	PCNA_3	65.0	IMR90p2
63.0	A10	13.54	PCNA_3	65.0	IMR90p2
63.5	A10	19.67	PCNA_3	65.0	IMR90p2
64.0	A10	28.29	PCNA_3	65.0	IMR90p2
64.5	A10	38.33	PCNA_3	65.0	IMR90p2
65.0	A10	50.87	PCNA_3	65.0	IMR90p2
65.5	A10	64.19	PCNA_3	65.0	IMR90p2
66.0	A10	75.81	PCNA_3	65.0	IMR90p2
66.5	A10	85.92	PCNA_3	65.0	IMR90p2
67.0	A10	93.9	PCNA_3	65.0	IMR90p2
67.5	A10	98.38	PCNA_3	65.0	IMR90p2
68.0	A10	99.82	PCNA_3	65.0	IMR90p2
68.5	A10	100.09	PCNA_3	65.0	IMR90p2
69.0	A10	99.23	PCNA_3	65.0	IMR90p2
69.5	A10	97.87	PCNA_3	65.0	IMR90p2
70.0	A10	96.71	PCNA_3	65.0	IMR90p2
70.5	A10	96.5	PCNA_3	65.0	IMR90p2
71.0	A10	96.54	PCNA_3	65.0	IMR90p2
71.5	A10	96.45	PCNA_3	65.0	IMR90p2
72.0	A10	96.72	PCNA_3	65.0	IMR90p2
72.5	A10	97.11	PCNA_3	65.0	IMR90p2
73.0	A10	97.06	PCNA_3	65.0	IMR90p2
73.5	A10	96.92	PCNA_3	65.0	IMR90p2
74.0	A10	97.31	PCNA_3	65.0	IMR90p2
74.5	A10	97.66	PCNA_3	65.0	IMR90p2
75.0	A10	97.69	PCNA_3	65.0	IMR90p2
75.5	A10	97.36	PCNA_3	65.0	IMR90p2
76.0	A10	96.91	PCNA_3	65.0	IMR90p2
76.5	A10	96.35	PCNA_3	65.0	IMR90p2
77.0	A10	95.55	PCNA_3	65.0	IMR90p2
77.5	A10	95.9	PCNA_3	65.0	IMR90p2
78.0	A10	98.3	PCNA_3	65.0	IMR90p2
78.5	A10	102.15	PCNA_3	65.0	IMR90p2
79.0	A10	107.01	PCNA_3	65.0	IMR90p2
79.5	A10	113.38	PCNA_3	65.0	IMR90p2
80.0	A10	119.35	PCNA_3	65.0	IMR90p2
80.5	A10	122.83	PCNA_3	65.0	IMR90p2
81.0	A10	123.86	PCNA_3	65.0	IMR90p2
81.5	A10	122.45	PCNA_3	65.0	IMR90p2
82.0	A10	119.94	PCNA_3	65.0	IMR90p2
82.5	A10	127.11	PCNA_3	65.0	IMR90p2
83.0	A10	149.63	PCNA_3	65.0	IMR90p2
83.5	A10	175.52	PCNA_3	65.0	IMR90p2
84.0	A10	197.93	PCNA_3	65.0	IMR90p2
84.5	A10	214.55	PCNA_3	65.0	IMR90p2
85.0	A10	206.12	PCNA_3	65.0	IMR90p2
85.5	A10	165.07	PCNA_3	65.0	IMR90p2
86.0	A10	115.54	PCNA_3	65.0	IMR90p2
86.5	A10	71.26	PCNA_3	65.0	IMR90p2
87.0	A10	32.48	PCNA_3	65.0	IMR90p2
87.5	A10	8.52	PCNA_3	65.0	IMR90p2
88.0	A10	2.46	PCNA_3	65.0	IMR90p2
88.5	A10	2.52	PCNA_3	65.0	IMR90p2
89.0	A10	2.33	PCNA_3	65.0	IMR90p2
89.5	A10	2.41	PCNA_3	65.0	IMR90p2
90.0	A10	2.41	PCNA_3	65.0	IMR90p2
90.5	A10	2.54	PCNA_3	65.0	IMR90p2
91.0	A10	2.65	PCNA_3	65.0	IMR90p2
91.5	A10	2.47	PCNA_3	65.0	IMR90p2
92.0	A10	2.14	PCNA_3	65.0	IMR90p2
92.5	A10	1.95	PCNA_3	65.0	IMR90p2
93.0	A10	2.22	PCNA_3	65.0	IMR90p2
93.5	A10	2.02	PCNA_3	65.0	IMR90p2
94.0	A10	2.0	PCNA_3	65.0	IMR90p2
94.5	A10	1.06	PCNA_3	65.0	IMR90p2
95.0	A10	-0.2	PCNA_3	65.0	IMR90p2
55.0	B10	6.12	PCNA_3	64.5	IMR90p2
55.5	B10	13.26	PCNA_3	64.5	IMR90p2
56.0	B10	12.24	PCNA_3	64.5	IMR90p2
56.5	B10	12.24	PCNA_3	64.5	IMR90p2
57.0	B10	12.24	PCNA_3	64.5	IMR90p2
57.5	B10	12.25	PCNA_3	64.5	IMR90p2
58.0	B10	12.2	PCNA_3	64.5	IMR90p2
58.5	B10	12.01	PCNA_3	64.5	IMR90p2
59.0	B10	11.84	PCNA_3	64.5	IMR90p2
59.5	B10	11.26	PCNA_3	64.5	IMR90p2
60.0	B10	10.25	PCNA_3	64.5	IMR90p2
60.5	B10	10.36	PCNA_3	64.5	IMR90p2
61.0	B10	10.55	PCNA_3	64.5	IMR90p2
61.5	B10	10.13	PCNA_3	64.5	IMR90p2
62.0	B10	10.64	PCNA_3	64.5	IMR90p2
62.5	B10	12.58	PCNA_3	64.5	IMR90p2
63.0	B10	14.88	PCNA_3	64.5	IMR90p2
63.5	B10	18.67	PCNA_3	64.5	IMR90p2
64.0	B10	25.93	PCNA_3	64.5	IMR90p2
64.5	B10	35.75	PCNA_3	64.5	IMR90p2
65.0	B10	47.09	PCNA_3	64.5	IMR90p2
65.5	B10	59.75	PCNA_3	64.5	IMR90p2
66.0	B10	72.18	PCNA_3	64.5	IMR90p2
66.5	B10	81.96	PCNA_3	64.5	IMR90p2
67.0	B10	88.67	PCNA_3	64.5	IMR90p2
67.5	B10	93.08	PCNA_3	64.5	IMR90p2
68.0	B10	95.12	PCNA_3	64.5	IMR90p2
68.5	B10	95.85	PCNA_3	64.5	IMR90p2
69.0	B10	96.42	PCNA_3	64.5	IMR90p2
69.5	B10	96.81	PCNA_3	64.5	IMR90p2
70.0	B10	97.02	PCNA_3	64.5	IMR90p2
70.5	B10	97.93	PCNA_3	64.5	IMR90p2
71.0	B10	99.23	PCNA_3	64.5	IMR90p2
71.5	B10	100.25	PCNA_3	64.5	IMR90p2
72.0	B10	101.61	PCNA_3	64.5	IMR90p2
72.5	B10	103.43	PCNA_3	64.5	IMR90p2
73.0	B10	104.56	PCNA_3	64.5	IMR90p2
73.5	B10	104.46	PCNA_3	64.5	IMR90p2
74.0	B10	104.34	PCNA_3	64.5	IMR90p2
74.5	B10	103.9	PCNA_3	64.5	IMR90p2
75.0	B10	102.31	PCNA_3	64.5	IMR90p2
75.5	B10	100.73	PCNA_3	64.5	IMR90p2
76.0	B10	99.84	PCNA_3	64.5	IMR90p2
76.5	B10	98.67	PCNA_3	64.5	IMR90p2
77.0	B10	98.07	PCNA_3	64.5	IMR90p2
77.5	B10	99.0	PCNA_3	64.5	IMR90p2
78.0	B10	101.05	PCNA_3	64.5	IMR90p2
78.5	B10	104.94	PCNA_3	64.5	IMR90p2
79.0	B10	110.87	PCNA_3	64.5	IMR90p2
79.5	B10	116.89	PCNA_3	64.5	IMR90p2
80.0	B10	122.48	PCNA_3	64.5	IMR90p2
80.5	B10	126.76	PCNA_3	64.5	IMR90p2
81.0	B10	127.58	PCNA_3	64.5	IMR90p2
81.5	B10	125.27	PCNA_3	64.5	IMR90p2
82.0	B10	123.41	PCNA_3	64.5	IMR90p2
82.5	B10	132.61	PCNA_3	64.5	IMR90p2
83.0	B10	156.66	PCNA_3	64.5	IMR90p2
83.5	B10	184.6	PCNA_3	64.5	IMR90p2
84.0	B10	209.26	PCNA_3	64.5	IMR90p2
84.5	B10	226.56	PCNA_3	64.5	IMR90p2
85.0	B10	216.19	PCNA_3	64.5	IMR90p2
85.5	B10	172.54	PCNA_3	64.5	IMR90p2
86.0	B10	120.47	PCNA_3	64.5	IMR90p2
86.5	B10	73.51	PCNA_3	64.5	IMR90p2
87.0	B10	33.1	PCNA_3	64.5	IMR90p2
87.5	B10	8.58	PCNA_3	64.5	IMR90p2
88.0	B10	2.3	PCNA_3	64.5	IMR90p2
88.5	B10	2.28	PCNA_3	64.5	IMR90p2
89.0	B10	2.21	PCNA_3	64.5	IMR90p2
89.5	B10	1.73	PCNA_3	64.5	IMR90p2
90.0	B10	1.61	PCNA_3	64.5	IMR90p2
90.5	B10	2.27	PCNA_3	64.5	IMR90p2
91.0	B10	2.81	PCNA_3	64.5	IMR90p2
91.5	B10	2.58	PCNA_3	64.5	IMR90p2
92.0	B10	2.69	PCNA_3	64.5	IMR90p2
92.5	B10	2.96	PCNA_3	64.5	IMR90p2
93.0	B10	2.44	PCNA_3	64.5	IMR90p2
93.5	B10	1.98	PCNA_3	64.5	IMR90p2
94.0	B10	1.99	PCNA_3	64.5	IMR90p2
94.5	B10	1.9	PCNA_3	64.5	IMR90p2
95.0	B10	0.67	PCNA_3	64.5	IMR90p2
55.0	C10	6.67	PCNA_3	63.3	IMR90p2
55.5	C10	14.44	PCNA_3	63.3	IMR90p2
56.0	C10	13.33	PCNA_3	63.3	IMR90p2
56.5	C10	13.33	PCNA_3	63.3	IMR90p2
57.0	C10	13.33	PCNA_3	63.3	IMR90p2
57.5	C10	13.2	PCNA_3	63.3	IMR90p2
58.0	C10	14.19	PCNA_3	63.3	IMR90p2
58.5	C10	14.98	PCNA_3	63.3	IMR90p2
59.0	C10	13.78	PCNA_3	63.3	IMR90p2
59.5	C10	11.89	PCNA_3	63.3	IMR90p2
60.0	C10	10.02	PCNA_3	63.3	IMR90p2
60.5	C10	8.11	PCNA_3	63.3	IMR90p2
61.0	C10	6.78	PCNA_3	63.3	IMR90p2
61.5	C10	7.15	PCNA_3	63.3	IMR90p2
62.0	C10	8.43	PCNA_3	63.3	IMR90p2
62.5	C10	10.42	PCNA_3	63.3	IMR90p2
63.0	C10	14.0	PCNA_3	63.3	IMR90p2
63.5	C10	19.37	PCNA_3	63.3	IMR90p2
64.0	C10	27.07	PCNA_3	63.3	IMR90p2
64.5	C10	36.85	PCNA_3	63.3	IMR90p2
65.0	C10	48.92	PCNA_3	63.3	IMR90p2
65.5	C10	61.65	PCNA_3	63.3	IMR90p2
66.0	C10	73.6	PCNA_3	63.3	IMR90p2
66.5	C10	83.39	PCNA_3	63.3	IMR90p2
67.0	C10	90.44	PCNA_3	63.3	IMR90p2
67.5	C10	94.64	PCNA_3	63.3	IMR90p2
68.0	C10	96.85	PCNA_3	63.3	IMR90p2
68.5	C10	98.12	PCNA_3	63.3	IMR90p2
69.0	C10	98.48	PCNA_3	63.3	IMR90p2
69.5	C10	99.11	PCNA_3	63.3	IMR90p2
70.0	C10	100.27	PCNA_3	63.3	IMR90p2
70.5	C10	101.68	PCNA_3	63.3	IMR90p2
71.0	C10	102.52	PCNA_3	63.3	IMR90p2
71.5	C10	104.17	PCNA_3	63.3	IMR90p2
72.0	C10	106.15	PCNA_3	63.3	IMR90p2
72.5	C10	107.08	PCNA_3	63.3	IMR90p2
73.0	C10	107.28	PCNA_3	63.3	IMR90p2
73.5	C10	107.36	PCNA_3	63.3	IMR90p2
74.0	C10	106.13	PCNA_3	63.3	IMR90p2
74.5	C10	103.88	PCNA_3	63.3	IMR90p2
75.0	C10	102.21	PCNA_3	63.3	IMR90p2
75.5	C10	100.88	PCNA_3	63.3	IMR90p2
76.0	C10	100.24	PCNA_3	63.3	IMR90p2
76.5	C10	100.47	PCNA_3	63.3	IMR90p2
77.0	C10	101.55	PCNA_3	63.3	IMR90p2
77.5	C10	103.33	PCNA_3	63.3	IMR90p2
78.0	C10	106.44	PCNA_3	63.3	IMR90p2
78.5	C10	110.57	PCNA_3	63.3	IMR90p2
79.0	C10	115.91	PCNA_3	63.3	IMR90p2
79.5	C10	122.16	PCNA_3	63.3	IMR90p2
80.0	C10	128.09	PCNA_3	63.3	IMR90p2
80.5	C10	131.95	PCNA_3	63.3	IMR90p2
81.0	C10	132.89	PCNA_3	63.3	IMR90p2
81.5	C10	131.19	PCNA_3	63.3	IMR90p2
82.0	C10	129.36	PCNA_3	63.3	IMR90p2
82.5	C10	140.18	PCNA_3	63.3	IMR90p2
83.0	C10	167.5	PCNA_3	63.3	IMR90p2
83.5	C10	198.21	PCNA_3	63.3	IMR90p2
84.0	C10	224.92	PCNA_3	63.3	IMR90p2
84.5	C10	243.62	PCNA_3	63.3	IMR90p2
85.0	C10	231.15	PCNA_3	63.3	IMR90p2
85.5	C10	182.49	PCNA_3	63.3	IMR90p2
86.0	C10	126.07	PCNA_3	63.3	IMR90p2
86.5	C10	75.71	PCNA_3	63.3	IMR90p2
87.0	C10	32.42	PCNA_3	63.3	IMR90p2
87.5	C10	7.1	PCNA_3	63.3	IMR90p2
88.0	C10	2.28	PCNA_3	63.3	IMR90p2
88.5	C10	3.37	PCNA_3	63.3	IMR90p2
89.0	C10	2.99	PCNA_3	63.3	IMR90p2
89.5	C10	2.14	PCNA_3	63.3	IMR90p2
90.0	C10	1.63	PCNA_3	63.3	IMR90p2
90.5	C10	0.97	PCNA_3	63.3	IMR90p2
91.0	C10	0.58	PCNA_3	63.3	IMR90p2
91.5	C10	1.34	PCNA_3	63.3	IMR90p2
92.0	C10	2.46	PCNA_3	63.3	IMR90p2
92.5	C10	3.11	PCNA_3	63.3	IMR90p2
93.0	C10	3.71	PCNA_3	63.3	IMR90p2
93.5	C10	3.45	PCNA_3	63.3	IMR90p2
94.0	C10	2.89	PCNA_3	63.3	IMR90p2
94.5	C10	1.26	PCNA_3	63.3	IMR90p2
95.0	C10	-0.35	PCNA_3	63.3	IMR90p2
55.0	D10	-0.9	PCNA_3	61.4	IMR90p2
55.5	D10	-1.95	PCNA_3	61.4	IMR90p2
56.0	D10	-1.8	PCNA_3	61.4	IMR90p2
56.5	D10	-1.8	PCNA_3	61.4	IMR90p2
57.0	D10	-1.8	PCNA_3	61.4	IMR90p2
57.5	D10	-1.93	PCNA_3	61.4	IMR90p2
58.0	D10	-1.09	PCNA_3	61.4	IMR90p2
58.5	D10	0.24	PCNA_3	61.4	IMR90p2
59.0	D10	0.7	PCNA_3	61.4	IMR90p2
59.5	D10	0.95	PCNA_3	61.4	IMR90p2
60.0	D10	1.32	PCNA_3	61.4	IMR90p2
60.5	D10	1.88	PCNA_3	61.4	IMR90p2
61.0	D10	2.74	PCNA_3	61.4	IMR90p2
61.5	D10	4.15	PCNA_3	61.4	IMR90p2
62.0	D10	6.17	PCNA_3	61.4	IMR90p2
62.5	D10	8.79	PCNA_3	61.4	IMR90p2
63.0	D10	12.4	PCNA_3	61.4	IMR90p2
63.5	D10	17.26	PCNA_3	61.4	IMR90p2
64.0	D10	23.66	PCNA_3	61.4	IMR90p2
64.5	D10	31.73	PCNA_3	61.4	IMR90p2
65.0	D10	41.72	PCNA_3	61.4	IMR90p2
65.5	D10	53.4	PCNA_3	61.4	IMR90p2
66.0	D10	65.2	PCNA_3	61.4	IMR90p2
66.5	D10	76.06	PCNA_3	61.4	IMR90p2
67.0	D10	85.1	PCNA_3	61.4	IMR90p2
67.5	D10	91.48	PCNA_3	61.4	IMR90p2
68.0	D10	95.09	PCNA_3	61.4	IMR90p2
68.5	D10	96.79	PCNA_3	61.4	IMR90p2
69.0	D10	97.02	PCNA_3	61.4	IMR90p2
69.5	D10	96.83	PCNA_3	61.4	IMR90p2
70.0	D10	97.08	PCNA_3	61.4	IMR90p2
70.5	D10	96.88	PCNA_3	61.4	IMR90p2
71.0	D10	96.99	PCNA_3	61.4	IMR90p2
71.5	D10	97.47	PCNA_3	61.4	IMR90p2
72.0	D10	98.16	PCNA_3	61.4	IMR90p2
72.5	D10	98.55	PCNA_3	61.4	IMR90p2
73.0	D10	98.76	PCNA_3	61.4	IMR90p2
73.5	D10	99.02	PCNA_3	61.4	IMR90p2
74.0	D10	99.27	PCNA_3	61.4	IMR90p2
74.5	D10	98.62	PCNA_3	61.4	IMR90p2
75.0	D10	97.9	PCNA_3	61.4	IMR90p2
75.5	D10	97.86	PCNA_3	61.4	IMR90p2
76.0	D10	97.31	PCNA_3	61.4	IMR90p2
76.5	D10	96.92	PCNA_3	61.4	IMR90p2
77.0	D10	97.33	PCNA_3	61.4	IMR90p2
77.5	D10	98.37	PCNA_3	61.4	IMR90p2
78.0	D10	100.89	PCNA_3	61.4	IMR90p2
78.5	D10	105.5	PCNA_3	61.4	IMR90p2
79.0	D10	111.2	PCNA_3	61.4	IMR90p2
79.5	D10	117.8	PCNA_3	61.4	IMR90p2
80.0	D10	124.07	PCNA_3	61.4	IMR90p2
80.5	D10	127.45	PCNA_3	61.4	IMR90p2
81.0	D10	127.08	PCNA_3	61.4	IMR90p2
81.5	D10	124.58	PCNA_3	61.4	IMR90p2
82.0	D10	122.0	PCNA_3	61.4	IMR90p2
82.5	D10	130.38	PCNA_3	61.4	IMR90p2
83.0	D10	155.65	PCNA_3	61.4	IMR90p2
83.5	D10	185.34	PCNA_3	61.4	IMR90p2
84.0	D10	210.39	PCNA_3	61.4	IMR90p2
84.5	D10	228.57	PCNA_3	61.4	IMR90p2
85.0	D10	219.46	PCNA_3	61.4	IMR90p2
85.5	D10	175.17	PCNA_3	61.4	IMR90p2
86.0	D10	122.16	PCNA_3	61.4	IMR90p2
86.5	D10	75.45	PCNA_3	61.4	IMR90p2
87.0	D10	34.3	PCNA_3	61.4	IMR90p2
87.5	D10	8.88	PCNA_3	61.4	IMR90p2
88.0	D10	2.92	PCNA_3	61.4	IMR90p2
88.5	D10	3.33	PCNA_3	61.4	IMR90p2
89.0	D10	2.79	PCNA_3	61.4	IMR90p2
89.5	D10	2.31	PCNA_3	61.4	IMR90p2
90.0	D10	2.27	PCNA_3	61.4	IMR90p2
90.5	D10	2.3	PCNA_3	61.4	IMR90p2
91.0	D10	2.01	PCNA_3	61.4	IMR90p2
91.5	D10	1.64	PCNA_3	61.4	IMR90p2
92.0	D10	1.81	PCNA_3	61.4	IMR90p2
92.5	D10	1.76	PCNA_3	61.4	IMR90p2
93.0	D10	1.39	PCNA_3	61.4	IMR90p2
93.5	D10	1.11	PCNA_3	61.4	IMR90p2
94.0	D10	1.15	PCNA_3	61.4	IMR90p2
94.5	D10	0.67	PCNA_3	61.4	IMR90p2
95.0	D10	0.08	PCNA_3	61.4	IMR90p2
55.0	E10	-10.46	PCNA_3	59.0	IMR90p2
55.5	E10	-22.67	PCNA_3	59.0	IMR90p2
56.0	E10	-20.93	PCNA_3	59.0	IMR90p2
56.5	E10	-20.93	PCNA_3	59.0	IMR90p2
57.0	E10	-20.93	PCNA_3	59.0	IMR90p2
57.5	E10	-21.17	PCNA_3	59.0	IMR90p2
58.0	E10	-19.71	PCNA_3	59.0	IMR90p2
58.5	E10	-16.91	PCNA_3	59.0	IMR90p2
59.0	E10	-14.34	PCNA_3	59.0	IMR90p2
59.5	E10	-12.39	PCNA_3	59.0	IMR90p2
60.0	E10	-10.98	PCNA_3	59.0	IMR90p2
60.5	E10	-8.69	PCNA_3	59.0	IMR90p2
61.0	E10	-5.73	PCNA_3	59.0	IMR90p2
61.5	E10	-3.08	PCNA_3	59.0	IMR90p2
62.0	E10	-0.28	PCNA_3	59.0	IMR90p2
62.5	E10	3.99	PCNA_3	59.0	IMR90p2
63.0	E10	9.22	PCNA_3	59.0	IMR90p2
63.5	E10	14.33	PCNA_3	59.0	IMR90p2
64.0	E10	20.76	PCNA_3	59.0	IMR90p2
64.5	E10	30.27	PCNA_3	59.0	IMR90p2
65.0	E10	40.18	PCNA_3	59.0	IMR90p2
65.5	E10	49.94	PCNA_3	59.0	IMR90p2
66.0	E10	60.85	PCNA_3	59.0	IMR90p2
66.5	E10	70.79	PCNA_3	59.0	IMR90p2
67.0	E10	76.64	PCNA_3	59.0	IMR90p2
67.5	E10	80.86	PCNA_3	59.0	IMR90p2
68.0	E10	84.03	PCNA_3	59.0	IMR90p2
68.5	E10	84.69	PCNA_3	59.0	IMR90p2
69.0	E10	84.8	PCNA_3	59.0	IMR90p2
69.5	E10	85.73	PCNA_3	59.0	IMR90p2
70.0	E10	86.04	PCNA_3	59.0	IMR90p2
70.5	E10	85.88	PCNA_3	59.0	IMR90p2
71.0	E10	86.9	PCNA_3	59.0	IMR90p2
71.5	E10	87.8	PCNA_3	59.0	IMR90p2
72.0	E10	88.28	PCNA_3	59.0	IMR90p2
72.5	E10	89.83	PCNA_3	59.0	IMR90p2
73.0	E10	91.33	PCNA_3	59.0	IMR90p2
73.5	E10	91.34	PCNA_3	59.0	IMR90p2
74.0	E10	91.31	PCNA_3	59.0	IMR90p2
74.5	E10	91.13	PCNA_3	59.0	IMR90p2
75.0	E10	89.6	PCNA_3	59.0	IMR90p2
75.5	E10	87.97	PCNA_3	59.0	IMR90p2
76.0	E10	87.14	PCNA_3	59.0	IMR90p2
76.5	E10	85.7	PCNA_3	59.0	IMR90p2
77.0	E10	84.72	PCNA_3	59.0	IMR90p2
77.5	E10	85.59	PCNA_3	59.0	IMR90p2
78.0	E10	87.91	PCNA_3	59.0	IMR90p2
78.5	E10	91.13	PCNA_3	59.0	IMR90p2
79.0	E10	96.31	PCNA_3	59.0	IMR90p2
79.5	E10	102.22	PCNA_3	59.0	IMR90p2
80.0	E10	106.81	PCNA_3	59.0	IMR90p2
80.5	E10	109.85	PCNA_3	59.0	IMR90p2
81.0	E10	110.59	PCNA_3	59.0	IMR90p2
81.5	E10	108.84	PCNA_3	59.0	IMR90p2
82.0	E10	106.23	PCNA_3	59.0	IMR90p2
82.5	E10	111.07	PCNA_3	59.0	IMR90p2
83.0	E10	129.18	PCNA_3	59.0	IMR90p2
83.5	E10	152.1	PCNA_3	59.0	IMR90p2
84.0	E10	171.81	PCNA_3	59.0	IMR90p2
84.5	E10	187.34	PCNA_3	59.0	IMR90p2
85.0	E10	183.93	PCNA_3	59.0	IMR90p2
85.5	E10	150.46	PCNA_3	59.0	IMR90p2
86.0	E10	106.4	PCNA_3	59.0	IMR90p2
86.5	E10	66.91	PCNA_3	59.0	IMR90p2
87.0	E10	31.66	PCNA_3	59.0	IMR90p2
87.5	E10	7.96	PCNA_3	59.0	IMR90p2
88.0	E10	1.51	PCNA_3	59.0	IMR90p2
88.5	E10	2.48	PCNA_3	59.0	IMR90p2
89.0	E10	2.89	PCNA_3	59.0	IMR90p2
89.5	E10	2.7	PCNA_3	59.0	IMR90p2
90.0	E10	2.61	PCNA_3	59.0	IMR90p2
90.5	E10	2.69	PCNA_3	59.0	IMR90p2
91.0	E10	1.89	PCNA_3	59.0	IMR90p2
91.5	E10	1.56	PCNA_3	59.0	IMR90p2
92.0	E10	2.33	PCNA_3	59.0	IMR90p2
92.5	E10	2.41	PCNA_3	59.0	IMR90p2
93.0	E10	2.0	PCNA_3	59.0	IMR90p2
93.5	E10	1.77	PCNA_3	59.0	IMR90p2
94.0	E10	1.38	PCNA_3	59.0	IMR90p2
94.5	E10	-0.2	PCNA_3	59.0	IMR90p2
95.0	E10	-0.73	PCNA_3	59.0	IMR90p2
55.0	F10	-16.28	PCNA_3	57.0	IMR90p2
55.5	F10	-35.26	PCNA_3	57.0	IMR90p2
56.0	F10	-32.55	PCNA_3	57.0	IMR90p2
56.5	F10	-32.55	PCNA_3	57.0	IMR90p2
57.0	F10	-32.55	PCNA_3	57.0	IMR90p2
57.5	F10	-32.93	PCNA_3	57.0	IMR90p2
58.0	F10	-30.68	PCNA_3	57.0	IMR90p2
58.5	F10	-25.75	PCNA_3	57.0	IMR90p2
59.0	F10	-21.05	PCNA_3	57.0	IMR90p2
59.5	F10	-16.59	PCNA_3	57.0	IMR90p2
60.0	F10	-11.31	PCNA_3	57.0	IMR90p2
60.5	F10	-5.9	PCNA_3	57.0	IMR90p2
61.0	F10	-1.28	PCNA_3	57.0	IMR90p2
61.5	F10	3.04	PCNA_3	57.0	IMR90p2
62.0	F10	6.92	PCNA_3	57.0	IMR90p2
62.5	F10	10.41	PCNA_3	57.0	IMR90p2
63.0	F10	13.75	PCNA_3	57.0	IMR90p2
63.5	F10	17.46	PCNA_3	57.0	IMR90p2
64.0	F10	22.35	PCNA_3	57.0	IMR90p2
64.5	F10	28.51	PCNA_3	57.0	IMR90p2
65.0	F10	35.56	PCNA_3	57.0	IMR90p2
65.5	F10	44.19	PCNA_3	57.0	IMR90p2
66.0	F10	53.38	PCNA_3	57.0	IMR90p2
66.5	F10	61.46	PCNA_3	57.0	IMR90p2
67.0	F10	68.24	PCNA_3	57.0	IMR90p2
67.5	F10	73.61	PCNA_3	57.0	IMR90p2
68.0	F10	75.91	PCNA_3	57.0	IMR90p2
68.5	F10	76.57	PCNA_3	57.0	IMR90p2
69.0	F10	76.68	PCNA_3	57.0	IMR90p2
69.5	F10	75.8	PCNA_3	57.0	IMR90p2
70.0	F10	74.31	PCNA_3	57.0	IMR90p2
70.5	F10	73.76	PCNA_3	57.0	IMR90p2
71.0	F10	73.4	PCNA_3	57.0	IMR90p2
71.5	F10	72.74	PCNA_3	57.0	IMR90p2
72.0	F10	73.25	PCNA_3	57.0	IMR90p2
72.5	F10	74.7	PCNA_3	57.0	IMR90p2
73.0	F10	75.77	PCNA_3	57.0	IMR90p2
73.5	F10	76.55	PCNA_3	57.0	IMR90p2
74.0	F10	77.73	PCNA_3	57.0	IMR90p2
74.5	F10	77.66	PCNA_3	57.0	IMR90p2
75.0	F10	76.52	PCNA_3	57.0	IMR90p2
75.5	F10	75.54	PCNA_3	57.0	IMR90p2
76.0	F10	74.76	PCNA_3	57.0	IMR90p2
76.5	F10	73.8	PCNA_3	57.0	IMR90p2
77.0	F10	73.82	PCNA_3	57.0	IMR90p2
77.5	F10	74.9	PCNA_3	57.0	IMR90p2
78.0	F10	76.53	PCNA_3	57.0	IMR90p2
78.5	F10	79.01	PCNA_3	57.0	IMR90p2
79.0	F10	82.44	PCNA_3	57.0	IMR90p2
79.5	F10	86.38	PCNA_3	57.0	IMR90p2
80.0	F10	90.05	PCNA_3	57.0	IMR90p2
80.5	F10	93.17	PCNA_3	57.0	IMR90p2
81.0	F10	94.8	PCNA_3	57.0	IMR90p2
81.5	F10	93.82	PCNA_3	57.0	IMR90p2
82.0	F10	91.42	PCNA_3	57.0	IMR90p2
82.5	F10	95.49	PCNA_3	57.0	IMR90p2
83.0	F10	109.46	PCNA_3	57.0	IMR90p2
83.5	F10	125.33	PCNA_3	57.0	IMR90p2
84.0	F10	139.69	PCNA_3	57.0	IMR90p2
84.5	F10	151.27	PCNA_3	57.0	IMR90p2
85.0	F10	145.34	PCNA_3	57.0	IMR90p2
85.5	F10	116.25	PCNA_3	57.0	IMR90p2
86.0	F10	81.45	PCNA_3	57.0	IMR90p2
86.5	F10	50.18	PCNA_3	57.0	IMR90p2
87.0	F10	22.28	PCNA_3	57.0	IMR90p2
87.5	F10	5.23	PCNA_3	57.0	IMR90p2
88.0	F10	1.31	PCNA_3	57.0	IMR90p2
88.5	F10	1.97	PCNA_3	57.0	IMR90p2
89.0	F10	2.35	PCNA_3	57.0	IMR90p2
89.5	F10	2.17	PCNA_3	57.0	IMR90p2
90.0	F10	1.96	PCNA_3	57.0	IMR90p2
90.5	F10	2.09	PCNA_3	57.0	IMR90p2
91.0	F10	1.8	PCNA_3	57.0	IMR90p2
91.5	F10	1.75	PCNA_3	57.0	IMR90p2
92.0	F10	2.36	PCNA_3	57.0	IMR90p2
92.5	F10	2.44	PCNA_3	57.0	IMR90p2
93.0	F10	2.79	PCNA_3	57.0	IMR90p2
93.5	F10	3.17	PCNA_3	57.0	IMR90p2
94.0	F10	2.95	PCNA_3	57.0	IMR90p2
94.5	F10	2.58	PCNA_3	57.0	IMR90p2
95.0	F10	0.94	PCNA_3	57.0	IMR90p2
55.0	G10	-16.19	PCNA_3	55.7	IMR90p2
55.5	G10	-35.09	PCNA_3	55.7	IMR90p2
56.0	G10	-32.39	PCNA_3	55.7	IMR90p2
56.5	G10	-32.39	PCNA_3	55.7	IMR90p2
57.0	G10	-32.39	PCNA_3	55.7	IMR90p2
57.5	G10	-32.73	PCNA_3	55.7	IMR90p2
58.0	G10	-30.63	PCNA_3	55.7	IMR90p2
58.5	G10	-26.77	PCNA_3	55.7	IMR90p2
59.0	G10	-22.86	PCNA_3	55.7	IMR90p2
59.5	G10	-18.07	PCNA_3	55.7	IMR90p2
60.0	G10	-13.19	PCNA_3	55.7	IMR90p2
60.5	G10	-8.3	PCNA_3	55.7	IMR90p2
61.0	G10	-3.44	PCNA_3	55.7	IMR90p2
61.5	G10	1.18	PCNA_3	55.7	IMR90p2
62.0	G10	5.47	PCNA_3	55.7	IMR90p2
62.5	G10	8.92	PCNA_3	55.7	IMR90p2
63.0	G10	11.7	PCNA_3	55.7	IMR90p2
63.5	G10	14.53	PCNA_3	55.7	IMR90p2
64.0	G10	18.27	PCNA_3	55.7	IMR90p2
64.5	G10	22.75	PCNA_3	55.7	IMR90p2
65.0	G10	28.02	PCNA_3	55.7	IMR90p2
65.5	G10	34.69	PCNA_3	55.7	IMR90p2
66.0	G10	42.62	PCNA_3	55.7	IMR90p2
66.5	G10	49.92	PCNA_3	55.7	IMR90p2
67.0	G10	56.17	PCNA_3	55.7	IMR90p2
67.5	G10	62.26	PCNA_3	55.7	IMR90p2
68.0	G10	66.42	PCNA_3	55.7	IMR90p2
68.5	G10	67.91	PCNA_3	55.7	IMR90p2
69.0	G10	68.37	PCNA_3	55.7	IMR90p2
69.5	G10	69.01	PCNA_3	55.7	IMR90p2
70.0	G10	68.44	PCNA_3	55.7	IMR90p2
70.5	G10	67.96	PCNA_3	55.7	IMR90p2
71.0	G10	69.2	PCNA_3	55.7	IMR90p2
71.5	G10	71.77	PCNA_3	55.7	IMR90p2
72.0	G10	74.9	PCNA_3	55.7	IMR90p2
72.5	G10	78.52	PCNA_3	55.7	IMR90p2
73.0	G10	81.67	PCNA_3	55.7	IMR90p2
73.5	G10	82.9	PCNA_3	55.7	IMR90p2
74.0	G10	81.67	PCNA_3	55.7	IMR90p2
74.5	G10	77.89	PCNA_3	55.7	IMR90p2
75.0	G10	72.86	PCNA_3	55.7	IMR90p2
75.5	G10	68.41	PCNA_3	55.7	IMR90p2
76.0	G10	64.85	PCNA_3	55.7	IMR90p2
76.5	G10	61.96	PCNA_3	55.7	IMR90p2
77.0	G10	60.94	PCNA_3	55.7	IMR90p2
77.5	G10	61.52	PCNA_3	55.7	IMR90p2
78.0	G10	62.16	PCNA_3	55.7	IMR90p2
78.5	G10	64.01	PCNA_3	55.7	IMR90p2
79.0	G10	67.42	PCNA_3	55.7	IMR90p2
79.5	G10	70.47	PCNA_3	55.7	IMR90p2
80.0	G10	73.75	PCNA_3	55.7	IMR90p2
80.5	G10	76.6	PCNA_3	55.7	IMR90p2
81.0	G10	76.98	PCNA_3	55.7	IMR90p2
81.5	G10	75.5	PCNA_3	55.7	IMR90p2
82.0	G10	73.66	PCNA_3	55.7	IMR90p2
82.5	G10	75.28	PCNA_3	55.7	IMR90p2
83.0	G10	84.75	PCNA_3	55.7	IMR90p2
83.5	G10	97.48	PCNA_3	55.7	IMR90p2
84.0	G10	108.06	PCNA_3	55.7	IMR90p2
84.5	G10	116.06	PCNA_3	55.7	IMR90p2
85.0	G10	112.35	PCNA_3	55.7	IMR90p2
85.5	G10	90.96	PCNA_3	55.7	IMR90p2
86.0	G10	63.7	PCNA_3	55.7	IMR90p2
86.5	G10	39.85	PCNA_3	55.7	IMR90p2
87.0	G10	18.82	PCNA_3	55.7	IMR90p2
87.5	G10	5.4	PCNA_3	55.7	IMR90p2
88.0	G10	1.76	PCNA_3	55.7	IMR90p2
88.5	G10	1.77	PCNA_3	55.7	IMR90p2
89.0	G10	1.87	PCNA_3	55.7	IMR90p2
89.5	G10	1.98	PCNA_3	55.7	IMR90p2
90.0	G10	1.84	PCNA_3	55.7	IMR90p2
90.5	G10	2.21	PCNA_3	55.7	IMR90p2
91.0	G10	2.51	PCNA_3	55.7	IMR90p2
91.5	G10	2.07	PCNA_3	55.7	IMR90p2
92.0	G10	2.14	PCNA_3	55.7	IMR90p2
92.5	G10	2.24	PCNA_3	55.7	IMR90p2
93.0	G10	2.38	PCNA_3	55.7	IMR90p2
93.5	G10	3.18	PCNA_3	55.7	IMR90p2
94.0	G10	3.66	PCNA_3	55.7	IMR90p2
94.5	G10	4.78	PCNA_3	55.7	IMR90p2
95.0	G10	2.58	PCNA_3	55.7	IMR90p2
55.0	H10	-14.87	PCNA_3	55.0	IMR90p2
55.5	H10	-32.22	PCNA_3	55.0	IMR90p2
56.0	H10	-29.75	PCNA_3	55.0	IMR90p2
56.5	H10	-29.75	PCNA_3	55.0	IMR90p2
57.0	H10	-29.75	PCNA_3	55.0	IMR90p2
57.5	H10	-30.36	PCNA_3	55.0	IMR90p2
58.0	H10	-26.74	PCNA_3	55.0	IMR90p2
58.5	H10	-18.09	PCNA_3	55.0	IMR90p2
59.0	H10	-10.49	PCNA_3	55.0	IMR90p2
59.5	H10	-3.51	PCNA_3	55.0	IMR90p2
60.0	H10	3.15	PCNA_3	55.0	IMR90p2
60.5	H10	8.95	PCNA_3	55.0	IMR90p2
61.0	H10	13.67	PCNA_3	55.0	IMR90p2
61.5	H10	17.39	PCNA_3	55.0	IMR90p2
62.0	H10	19.59	PCNA_3	55.0	IMR90p2
62.5	H10	20.5	PCNA_3	55.0	IMR90p2
63.0	H10	21.14	PCNA_3	55.0	IMR90p2
63.5	H10	20.97	PCNA_3	55.0	IMR90p2
64.0	H10	20.9	PCNA_3	55.0	IMR90p2
64.5	H10	22.2	PCNA_3	55.0	IMR90p2
65.0	H10	25.36	PCNA_3	55.0	IMR90p2
65.5	H10	29.93	PCNA_3	55.0	IMR90p2
66.0	H10	36.14	PCNA_3	55.0	IMR90p2
66.5	H10	43.04	PCNA_3	55.0	IMR90p2
67.0	H10	49.23	PCNA_3	55.0	IMR90p2
67.5	H10	54.05	PCNA_3	55.0	IMR90p2
68.0	H10	57.48	PCNA_3	55.0	IMR90p2
68.5	H10	59.34	PCNA_3	55.0	IMR90p2
69.0	H10	60.1	PCNA_3	55.0	IMR90p2
69.5	H10	60.2	PCNA_3	55.0	IMR90p2
70.0	H10	59.62	PCNA_3	55.0	IMR90p2
70.5	H10	58.58	PCNA_3	55.0	IMR90p2
71.0	H10	57.84	PCNA_3	55.0	IMR90p2
71.5	H10	56.65	PCNA_3	55.0	IMR90p2
72.0	H10	55.6	PCNA_3	55.0	IMR90p2
72.5	H10	55.48	PCNA_3	55.0	IMR90p2
73.0	H10	55.92	PCNA_3	55.0	IMR90p2
73.5	H10	56.0	PCNA_3	55.0	IMR90p2
74.0	H10	56.72	PCNA_3	55.0	IMR90p2
74.5	H10	57.61	PCNA_3	55.0	IMR90p2
75.0	H10	57.19	PCNA_3	55.0	IMR90p2
75.5	H10	56.28	PCNA_3	55.0	IMR90p2
76.0	H10	55.85	PCNA_3	55.0	IMR90p2
76.5	H10	55.53	PCNA_3	55.0	IMR90p2
77.0	H10	55.24	PCNA_3	55.0	IMR90p2
77.5	H10	56.02	PCNA_3	55.0	IMR90p2
78.0	H10	57.51	PCNA_3	55.0	IMR90p2
78.5	H10	59.44	PCNA_3	55.0	IMR90p2
79.0	H10	61.59	PCNA_3	55.0	IMR90p2
79.5	H10	64.44	PCNA_3	55.0	IMR90p2
80.0	H10	67.3	PCNA_3	55.0	IMR90p2
80.5	H10	69.43	PCNA_3	55.0	IMR90p2
81.0	H10	70.28	PCNA_3	55.0	IMR90p2
81.5	H10	69.9	PCNA_3	55.0	IMR90p2
82.0	H10	67.92	PCNA_3	55.0	IMR90p2
82.5	H10	69.09	PCNA_3	55.0	IMR90p2
83.0	H10	77.48	PCNA_3	55.0	IMR90p2
83.5	H10	87.82	PCNA_3	55.0	IMR90p2
84.0	H10	96.02	PCNA_3	55.0	IMR90p2
84.5	H10	103.17	PCNA_3	55.0	IMR90p2
85.0	H10	100.46	PCNA_3	55.0	IMR90p2
85.5	H10	81.33	PCNA_3	55.0	IMR90p2
86.0	H10	57.61	PCNA_3	55.0	IMR90p2
86.5	H10	37.2	PCNA_3	55.0	IMR90p2
87.0	H10	18.05	PCNA_3	55.0	IMR90p2
87.5	H10	5.38	PCNA_3	55.0	IMR90p2
88.0	H10	2.32	PCNA_3	55.0	IMR90p2
88.5	H10	2.05	PCNA_3	55.0	IMR90p2
89.0	H10	1.51	PCNA_3	55.0	IMR90p2
89.5	H10	1.72	PCNA_3	55.0	IMR90p2
90.0	H10	1.74	PCNA_3	55.0	IMR90p2
90.5	H10	1.63	PCNA_3	55.0	IMR90p2
91.0	H10	1.83	PCNA_3	55.0	IMR90p2
91.5	H10	1.92	PCNA_3	55.0	IMR90p2
92.0	H10	1.94	PCNA_3	55.0	IMR90p2
92.5	H10	1.71	PCNA_3	55.0	IMR90p2
93.0	H10	1.95	PCNA_3	55.0	IMR90p2
93.5	H10	2.51	PCNA_3	55.0	IMR90p2
94.0	H10	2.49	PCNA_3	55.0	IMR90p2
94.5	H10	3.2	PCNA_3	55.0	IMR90p2
95.0	H10	1.78	PCNA_3	55.0	IMR90p2
55.0	A10	6.81558944364838	PCNA_3	65.0	IMR90p11
55.5	A10	14.7671104612384	PCNA_3	65.0	IMR90p11
56.0	A10	13.631178887297	PCNA_3	65.0	IMR90p11
56.5	A10	13.6311788872956	PCNA_3	65.0	IMR90p11
57.0	A10	13.6311788873097	PCNA_3	65.0	IMR90p11
57.5	A10	13.6766803957702	PCNA_3	65.0	IMR90p11
58.0	A10	13.3959884590919	PCNA_3	65.0	IMR90p11
58.5	A10	12.9341343678998	PCNA_3	65.0	IMR90p11
59.0	A10	11.8902238501081	PCNA_3	65.0	IMR90p11
59.5	A10	10.5913739628119	PCNA_3	65.0	IMR90p11
60.0	A10	12.6179705963847	PCNA_3	65.0	IMR90p11
60.5	A10	15.3439664499732	PCNA_3	65.0	IMR90p11
61.0	A10	16.9158917322511	PCNA_3	65.0	IMR90p11
61.5	A10	19.4141807810829	PCNA_3	65.0	IMR90p11
62.0	A10	21.767100254536	PCNA_3	65.0	IMR90p11
62.5	A10	23.6602542016177	PCNA_3	65.0	IMR90p11
63.0	A10	24.9788690617212	PCNA_3	65.0	IMR90p11
63.5	A10	27.0335164010977	PCNA_3	65.0	IMR90p11
64.0	A10	32.0213439938627	PCNA_3	65.0	IMR90p11
64.5	A10	40.6005305946982	PCNA_3	65.0	IMR90p11
65.0	A10	50.2417569517551	PCNA_3	65.0	IMR90p11
65.5	A10	63.8752529040195	PCNA_3	65.0	IMR90p11
66.0	A10	81.1545048020754	PCNA_3	65.0	IMR90p11
66.5	A10	96.6421878578788	PCNA_3	65.0	IMR90p11
67.0	A10	108.702910129181	PCNA_3	65.0	IMR90p11
67.5	A10	118.26561425151	PCNA_3	65.0	IMR90p11
68.0	A10	124.257268358746	PCNA_3	65.0	IMR90p11
68.5	A10	125.79650318003	PCNA_3	65.0	IMR90p11
69.0	A10	125.854514609052	PCNA_3	65.0	IMR90p11
69.5	A10	126.064113569427	PCNA_3	65.0	IMR90p11
70.0	A10	125.624704702311	PCNA_3	65.0	IMR90p11
70.5	A10	125.309179811354	PCNA_3	65.0	IMR90p11
71.0	A10	125.319156079087	PCNA_3	65.0	IMR90p11
71.5	A10	125.016625344576	PCNA_3	65.0	IMR90p11
72.0	A10	125.073835420572	PCNA_3	65.0	IMR90p11
72.5	A10	125.470265747173	PCNA_3	65.0	IMR90p11
73.0	A10	125.268888734772	PCNA_3	65.0	IMR90p11
73.5	A10	125.157374951299	PCNA_3	65.0	IMR90p11
74.0	A10	125.113302634055	PCNA_3	65.0	IMR90p11
74.5	A10	124.040412189618	PCNA_3	65.0	IMR90p11
75.0	A10	123.690608770493	PCNA_3	65.0	IMR90p11
75.5	A10	123.495891128177	PCNA_3	65.0	IMR90p11
76.0	A10	122.753188735822	PCNA_3	65.0	IMR90p11
76.5	A10	123.0193849241	PCNA_3	65.0	IMR90p11
77.0	A10	123.668891741176	PCNA_3	65.0	IMR90p11
77.5	A10	123.916459757462	PCNA_3	65.0	IMR90p11
78.0	A10	125.765607529312	PCNA_3	65.0	IMR90p11
78.5	A10	129.626203315149	PCNA_3	65.0	IMR90p11
79.0	A10	134.630907584189	PCNA_3	65.0	IMR90p11
79.5	A10	141.601108512654	PCNA_3	65.0	IMR90p11
80.0	A10	150.057268922751	PCNA_3	65.0	IMR90p11
80.5	A10	157.526815567164	PCNA_3	65.0	IMR90p11
81.0	A10	162.740474685901	PCNA_3	65.0	IMR90p11
81.5	A10	164.402080165928	PCNA_3	65.0	IMR90p11
82.0	A10	163.046992473617	PCNA_3	65.0	IMR90p11
82.5	A10	164.544795200022	PCNA_3	65.0	IMR90p11
83.0	A10	184.656595634025	PCNA_3	65.0	IMR90p11
83.5	A10	220.732565943961	PCNA_3	65.0	IMR90p11
84.0	A10	256.121322481473	PCNA_3	65.0	IMR90p11
84.5	A10	286.115159075427	PCNA_3	65.0	IMR90p11
85.0	A10	300.361093185316	PCNA_3	65.0	IMR90p11
85.5	A10	269.948473618471	PCNA_3	65.0	IMR90p11
86.0	A10	203.266711368564	PCNA_3	65.0	IMR90p11
86.5	A10	136.291192838902	PCNA_3	65.0	IMR90p11
87.0	A10	76.0880758251585	PCNA_3	65.0	IMR90p11
87.5	A10	27.189450586485	PCNA_3	65.0	IMR90p11
88.0	A10	4.1469890547275	PCNA_3	65.0	IMR90p11
88.5	A10	2.10343522014114	PCNA_3	65.0	IMR90p11
89.0	A10	2.56239247858611	PCNA_3	65.0	IMR90p11
89.5	A10	2.74761406865866	PCNA_3	65.0	IMR90p11
90.0	A10	2.97444351847992	PCNA_3	65.0	IMR90p11
90.5	A10	2.77937984109872	PCNA_3	65.0	IMR90p11
91.0	A10	2.55897110130672	PCNA_3	65.0	IMR90p11
91.5	A10	2.37184015134824	PCNA_3	65.0	IMR90p11
92.0	A10	2.30863561580253	PCNA_3	65.0	IMR90p11
92.5	A10	1.95935789868963	PCNA_3	65.0	IMR90p11
93.0	A10	1.65957121207657	PCNA_3	65.0	IMR90p11
93.5	A10	1.19657573843477	PCNA_3	65.0	IMR90p11
94.0	A10	0.860173433230443	PCNA_3	65.0	IMR90p11
94.5	A10	0.0410203272061835	PCNA_3	65.0	IMR90p11
95.0	A10	-0.385588560314886	PCNA_3	65.0	IMR90p11
55.0	B10	5.7711748363721	PCNA_3	64.5	IMR90p11
55.5	B10	12.5042121454742	PCNA_3	64.5	IMR90p11
56.0	B10	11.5423496727454	PCNA_3	64.5	IMR90p11
56.5	B10	11.5423496727274	PCNA_3	64.5	IMR90p11
57.0	B10	11.5423496728677	PCNA_3	64.5	IMR90p11
57.5	B10	11.4838049071595	PCNA_3	64.5	IMR90p11
58.0	B10	11.7983334239459	PCNA_3	64.5	IMR90p11
58.5	B10	12.815656368083	PCNA_3	64.5	IMR90p11
59.0	B10	13.7393329095764	PCNA_3	64.5	IMR90p11
59.5	B10	14.7496593051037	PCNA_3	64.5	IMR90p11
60.0	B10	15.3712230884257	PCNA_3	64.5	IMR90p11
60.5	B10	16.3878830234995	PCNA_3	64.5	IMR90p11
61.0	B10	18.2501935097412	PCNA_3	64.5	IMR90p11
61.5	B10	19.946363716028	PCNA_3	64.5	IMR90p11
62.0	B10	21.6340416765212	PCNA_3	64.5	IMR90p11
62.5	B10	24.0402141304799	PCNA_3	64.5	IMR90p11
63.0	B10	27.3239877911425	PCNA_3	64.5	IMR90p11
63.5	B10	30.949019691838	PCNA_3	64.5	IMR90p11
64.0	B10	36.7210660728816	PCNA_3	64.5	IMR90p11
64.5	B10	45.6709012125851	PCNA_3	64.5	IMR90p11
65.0	B10	56.5283304129437	PCNA_3	64.5	IMR90p11
65.5	B10	69.0110568666082	PCNA_3	64.5	IMR90p11
66.0	B10	83.0962332512634	PCNA_3	64.5	IMR90p11
66.5	B10	95.8339432848812	PCNA_3	64.5	IMR90p11
67.0	B10	105.717623848933	PCNA_3	64.5	IMR90p11
67.5	B10	114.101557680702	PCNA_3	64.5	IMR90p11
68.0	B10	119.851570633083	PCNA_3	64.5	IMR90p11
68.5	B10	122.679340300551	PCNA_3	64.5	IMR90p11
69.0	B10	124.894647524528	PCNA_3	64.5	IMR90p11
69.5	B10	126.541015843638	PCNA_3	64.5	IMR90p11
70.0	B10	126.914203316968	PCNA_3	64.5	IMR90p11
70.5	B10	127.238195580523	PCNA_3	64.5	IMR90p11
71.0	B10	127.746257555784	PCNA_3	64.5	IMR90p11
71.5	B10	127.85926487734	PCNA_3	64.5	IMR90p11
72.0	B10	127.974286388301	PCNA_3	64.5	IMR90p11
72.5	B10	128.49822686832	PCNA_3	64.5	IMR90p11
73.0	B10	128.68137447319	PCNA_3	64.5	IMR90p11
73.5	B10	128.796609169719	PCNA_3	64.5	IMR90p11
74.0	B10	128.99226687217	PCNA_3	64.5	IMR90p11
74.5	B10	128.748571044571	PCNA_3	64.5	IMR90p11
75.0	B10	127.671417630565	PCNA_3	64.5	IMR90p11
75.5	B10	126.898919408272	PCNA_3	64.5	IMR90p11
76.0	B10	126.395544415622	PCNA_3	64.5	IMR90p11
76.5	B10	125.26569252581	PCNA_3	64.5	IMR90p11
77.0	B10	125.192440049545	PCNA_3	64.5	IMR90p11
77.5	B10	126.573792374138	PCNA_3	64.5	IMR90p11
78.0	B10	128.395119447974	PCNA_3	64.5	IMR90p11
78.5	B10	131.128504071339	PCNA_3	64.5	IMR90p11
79.0	B10	137.024923436799	PCNA_3	64.5	IMR90p11
79.5	B10	144.386098587817	PCNA_3	64.5	IMR90p11
80.0	B10	152.166070176741	PCNA_3	64.5	IMR90p11
80.5	B10	159.920445642062	PCNA_3	64.5	IMR90p11
81.0	B10	165.772323069432	PCNA_3	64.5	IMR90p11
81.5	B10	167.380192010381	PCNA_3	64.5	IMR90p11
82.0	B10	165.643635340705	PCNA_3	64.5	IMR90p11
82.5	B10	169.081076886594	PCNA_3	64.5	IMR90p11
83.0	B10	193.093056789483	PCNA_3	64.5	IMR90p11
83.5	B10	231.855182589728	PCNA_3	64.5	IMR90p11
84.0	B10	267.995561305165	PCNA_3	64.5	IMR90p11
84.5	B10	298.816166755885	PCNA_3	64.5	IMR90p11
85.0	B10	310.113188979296	PCNA_3	64.5	IMR90p11
85.5	B10	272.997601746093	PCNA_3	64.5	IMR90p11
86.0	B10	202.194694694746	PCNA_3	64.5	IMR90p11
86.5	B10	134.135554315976	PCNA_3	64.5	IMR90p11
87.0	B10	72.8541636913782	PCNA_3	64.5	IMR90p11
87.5	B10	24.3774693763746	PCNA_3	64.5	IMR90p11
88.0	B10	3.03109213614954	PCNA_3	64.5	IMR90p11
88.5	B10	1.22101635465168	PCNA_3	64.5	IMR90p11
89.0	B10	1.23379334905991	PCNA_3	64.5	IMR90p11
89.5	B10	1.22393967309199	PCNA_3	64.5	IMR90p11
90.0	B10	1.51023839406224	PCNA_3	64.5	IMR90p11
90.5	B10	2.18906264158574	PCNA_3	64.5	IMR90p11
91.0	B10	3.11075921208015	PCNA_3	64.5	IMR90p11
91.5	B10	3.28881582360208	PCNA_3	64.5	IMR90p11
92.0	B10	3.4544954218652	PCNA_3	64.5	IMR90p11
92.5	B10	3.47930889886698	PCNA_3	64.5	IMR90p11
93.0	B10	3.0850823158508	PCNA_3	64.5	IMR90p11
93.5	B10	2.59911824435972	PCNA_3	64.5	IMR90p11
94.0	B10	2.45503282422754	PCNA_3	64.5	IMR90p11
94.5	B10	2.27174675949794	PCNA_3	64.5	IMR90p11
95.0	B10	0.887060229867473	PCNA_3	64.5	IMR90p11
55.0	C10	3.06731819980791	PCNA_3	63.3	IMR90p11
55.5	C10	6.64585609958408	PCNA_3	63.3	IMR90p11
56.0	C10	6.13463639961606	PCNA_3	63.3	IMR90p11
56.5	C10	6.13463639961606	PCNA_3	63.3	IMR90p11
57.0	C10	6.13463639961606	PCNA_3	63.3	IMR90p11
57.5	C10	6.03455238598235	PCNA_3	63.3	IMR90p11
58.0	C10	6.52310315771717	PCNA_3	63.3	IMR90p11
58.5	C10	8.63916657492371	PCNA_3	63.3	IMR90p11
59.0	C10	10.4326068922686	PCNA_3	63.3	IMR90p11
59.5	C10	11.1775967469697	PCNA_3	63.3	IMR90p11
60.0	C10	11.7068027598492	PCNA_3	63.3	IMR90p11
60.5	C10	12.5713323195473	PCNA_3	63.3	IMR90p11
61.0	C10	13.9590609209831	PCNA_3	63.3	IMR90p11
61.5	C10	15.4629879885955	PCNA_3	63.3	IMR90p11
62.0	C10	17.1566554344921	PCNA_3	63.3	IMR90p11
62.5	C10	19.8358471099433	PCNA_3	63.3	IMR90p11
63.0	C10	23.3722996850115	PCNA_3	63.3	IMR90p11
63.5	C10	28.0468046379461	PCNA_3	63.3	IMR90p11
64.0	C10	36.1544837444293	PCNA_3	63.3	IMR90p11
64.5	C10	46.7427438484218	PCNA_3	63.3	IMR90p11
65.0	C10	59.172822213646	PCNA_3	63.3	IMR90p11
65.5	C10	73.5829346476222	PCNA_3	63.3	IMR90p11
66.0	C10	88.1160629753546	PCNA_3	63.3	IMR90p11
66.5	C10	100.276625215815	PCNA_3	63.3	IMR90p11
67.0	C10	109.885815776369	PCNA_3	63.3	IMR90p11
67.5	C10	116.096232814782	PCNA_3	63.3	IMR90p11
68.0	C10	118.94790560931	PCNA_3	63.3	IMR90p11
68.5	C10	120.725926488563	PCNA_3	63.3	IMR90p11
69.0	C10	122.527655458456	PCNA_3	63.3	IMR90p11
69.5	C10	124.214649424936	PCNA_3	63.3	IMR90p11
70.0	C10	125.709660234241	PCNA_3	63.3	IMR90p11
70.5	C10	128.345477795777	PCNA_3	63.3	IMR90p11
71.0	C10	129.770989604551	PCNA_3	63.3	IMR90p11
71.5	C10	128.660393784785	PCNA_3	63.3	IMR90p11
72.0	C10	127.970237557698	PCNA_3	63.3	IMR90p11
72.5	C10	128.918668873618	PCNA_3	63.3	IMR90p11
73.0	C10	128.690976226146	PCNA_3	63.3	IMR90p11
73.5	C10	128.116534875478	PCNA_3	63.3	IMR90p11
74.0	C10	129.502943215099	PCNA_3	63.3	IMR90p11
74.5	C10	130.026770572417	PCNA_3	63.3	IMR90p11
75.0	C10	128.216341923202	PCNA_3	63.3	IMR90p11
75.5	C10	127.349547072632	PCNA_3	63.3	IMR90p11
76.0	C10	127.927765525538	PCNA_3	63.3	IMR90p11
76.5	C10	126.832140460045	PCNA_3	63.3	IMR90p11
77.0	C10	126.167925814399	PCNA_3	63.3	IMR90p11
77.5	C10	127.90217439421	PCNA_3	63.3	IMR90p11
78.0	C10	129.209945934429	PCNA_3	63.3	IMR90p11
78.5	C10	131.606838528325	PCNA_3	63.3	IMR90p11
79.0	C10	138.509150547792	PCNA_3	63.3	IMR90p11
79.5	C10	146.972322859456	PCNA_3	63.3	IMR90p11
80.0	C10	154.962754627396	PCNA_3	63.3	IMR90p11
80.5	C10	163.228167916216	PCNA_3	63.3	IMR90p11
81.0	C10	168.38973156468	PCNA_3	63.3	IMR90p11
81.5	C10	168.111919272466	PCNA_3	63.3	IMR90p11
82.0	C10	166.279299027939	PCNA_3	63.3	IMR90p11
82.5	C10	173.32917759678	PCNA_3	63.3	IMR90p11
83.0	C10	201.427527285059	PCNA_3	63.3	IMR90p11
83.5	C10	240.729680694674	PCNA_3	63.3	IMR90p11
84.0	C10	276.428909400957	PCNA_3	63.3	IMR90p11
84.5	C10	304.874888227149	PCNA_3	63.3	IMR90p11
85.0	C10	307.061273952673	PCNA_3	63.3	IMR90p11
85.5	C10	260.141354595193	PCNA_3	63.3	IMR90p11
86.0	C10	187.961713684559	PCNA_3	63.3	IMR90p11
86.5	C10	121.365873587396	PCNA_3	63.3	IMR90p11
87.0	C10	61.7750499609965	PCNA_3	63.3	IMR90p11
87.5	C10	18.8162450109637	PCNA_3	63.3	IMR90p11
88.0	C10	3.34220079410119	PCNA_3	63.3	IMR90p11
88.5	C10	2.77341622984977	PCNA_3	63.3	IMR90p11
89.0	C10	2.19531126919429	PCNA_3	63.3	IMR90p11
89.5	C10	1.98741759300145	PCNA_3	63.3	IMR90p11
90.0	C10	1.61736609568203	PCNA_3	63.3	IMR90p11
90.5	C10	1.23240226010626	PCNA_3	63.3	IMR90p11
91.0	C10	1.65688740233412	PCNA_3	63.3	IMR90p11
91.5	C10	1.93308369569655	PCNA_3	63.3	IMR90p11
92.0	C10	1.6392663357658	PCNA_3	63.3	IMR90p11
92.5	C10	1.78068524903006	PCNA_3	63.3	IMR90p11
93.0	C10	1.76205094101641	PCNA_3	63.3	IMR90p11
93.5	C10	1.30958569378026	PCNA_3	63.3	IMR90p11
94.0	C10	1.31892706079998	PCNA_3	63.3	IMR90p11
94.5	C10	1.46204921693879	PCNA_3	63.3	IMR90p11
95.0	C10	0.595128318501338	PCNA_3	63.3	IMR90p11
55.0	D10	-5.95216911305602	PCNA_3	61.4	IMR90p11
55.5	D10	-12.8963664116228	PCNA_3	61.4	IMR90p11
56.0	D10	-11.9043382261133	PCNA_3	61.4	IMR90p11
56.5	D10	-11.9043382261025	PCNA_3	61.4	IMR90p11
57.0	D10	-11.9043382261879	PCNA_3	61.4	IMR90p11
57.5	D10	-12.0625591128263	PCNA_3	61.4	IMR90p11
58.0	D10	-11.2534762535523	PCNA_3	61.4	IMR90p11
58.5	D10	-8.28254747764004	PCNA_3	61.4	IMR90p11
59.0	D10	-4.98255531555276	PCNA_3	61.4	IMR90p11
59.5	D10	-2.47492226580471	PCNA_3	61.4	IMR90p11
60.0	D10	0.231734315040057	PCNA_3	61.4	IMR90p11
60.5	D10	4.16084382881354	PCNA_3	61.4	IMR90p11
61.0	D10	7.85510727473184	PCNA_3	61.4	IMR90p11
61.5	D10	11.08925118199	PCNA_3	61.4	IMR90p11
62.0	D10	15.4799581117802	PCNA_3	61.4	IMR90p11
62.5	D10	19.9388428742351	PCNA_3	61.4	IMR90p11
63.0	D10	23.9899855464016	PCNA_3	61.4	IMR90p11
63.5	D10	28.7487012230536	PCNA_3	61.4	IMR90p11
64.0	D10	35.0763772533239	PCNA_3	61.4	IMR90p11
64.5	D10	43.2233741585036	PCNA_3	61.4	IMR90p11
65.0	D10	53.0853725007304	PCNA_3	61.4	IMR90p11
65.5	D10	64.7098762330534	PCNA_3	61.4	IMR90p11
66.0	D10	77.4280380538778	PCNA_3	61.4	IMR90p11
66.5	D10	89.1407148926278	PCNA_3	61.4	IMR90p11
67.0	D10	98.773367616253	PCNA_3	61.4	IMR90p11
67.5	D10	106.365466927799	PCNA_3	61.4	IMR90p11
68.0	D10	111.215766692255	PCNA_3	61.4	IMR90p11
68.5	D10	113.980928131539	PCNA_3	61.4	IMR90p11
69.0	D10	115.827273011671	PCNA_3	61.4	IMR90p11
69.5	D10	116.849754665586	PCNA_3	61.4	IMR90p11
70.0	D10	117.453994147088	PCNA_3	61.4	IMR90p11
70.5	D10	118.436250623858	PCNA_3	61.4	IMR90p11
71.0	D10	119.295824599175	PCNA_3	61.4	IMR90p11
71.5	D10	120.040387225234	PCNA_3	61.4	IMR90p11
72.0	D10	120.868521928538	PCNA_3	61.4	IMR90p11
72.5	D10	121.19993241316	PCNA_3	61.4	IMR90p11
73.0	D10	120.9921040509	PCNA_3	61.4	IMR90p11
73.5	D10	120.580030911771	PCNA_3	61.4	IMR90p11
74.0	D10	119.907880866554	PCNA_3	61.4	IMR90p11
74.5	D10	118.63488270414	PCNA_3	61.4	IMR90p11
75.0	D10	117.7884118989	PCNA_3	61.4	IMR90p11
75.5	D10	117.333875984672	PCNA_3	61.4	IMR90p11
76.0	D10	116.351987286167	PCNA_3	61.4	IMR90p11
76.5	D10	115.58879148018	PCNA_3	61.4	IMR90p11
77.0	D10	116.176543027528	PCNA_3	61.4	IMR90p11
77.5	D10	117.146185014644	PCNA_3	61.4	IMR90p11
78.0	D10	118.819622701341	PCNA_3	61.4	IMR90p11
78.5	D10	122.53777733089	PCNA_3	61.4	IMR90p11
79.0	D10	128.00268101101	PCNA_3	61.4	IMR90p11
79.5	D10	134.596113125035	PCNA_3	61.4	IMR90p11
80.0	D10	141.978708012107	PCNA_3	61.4	IMR90p11
80.5	D10	148.84421876823	PCNA_3	61.4	IMR90p11
81.0	D10	153.582315979432	PCNA_3	61.4	IMR90p11
81.5	D10	155.008986551388	PCNA_3	61.4	IMR90p11
82.0	D10	153.304588146254	PCNA_3	61.4	IMR90p11
82.5	D10	155.545986131375	PCNA_3	61.4	IMR90p11
83.0	D10	176.414764492704	PCNA_3	61.4	IMR90p11
83.5	D10	210.353450503952	PCNA_3	61.4	IMR90p11
84.0	D10	241.926512191391	PCNA_3	61.4	IMR90p11
84.5	D10	268.746025850577	PCNA_3	61.4	IMR90p11
85.0	D10	278.438797083674	PCNA_3	61.4	IMR90p11
85.5	D10	244.241738638731	PCNA_3	61.4	IMR90p11
86.0	D10	180.03681733896	PCNA_3	61.4	IMR90p11
86.5	D10	118.522092263389	PCNA_3	61.4	IMR90p11
87.0	D10	63.4032569549208	PCNA_3	61.4	IMR90p11
87.5	D10	20.3295018535945	PCNA_3	61.4	IMR90p11
88.0	D10	2.35612043867496	PCNA_3	61.4	IMR90p11
88.5	D10	2.10955250302368	PCNA_3	61.4	IMR90p11
89.0	D10	2.89467678756296	PCNA_3	61.4	IMR90p11
89.5	D10	3.10752232123059	PCNA_3	61.4	IMR90p11
90.0	D10	2.89784912375779	PCNA_3	61.4	IMR90p11
90.5	D10	2.12116713365117	PCNA_3	61.4	IMR90p11
91.0	D10	1.58724606728038	PCNA_3	61.4	IMR90p11
91.5	D10	1.618177949943	PCNA_3	61.4	IMR90p11
92.0	D10	1.59268977842754	PCNA_3	61.4	IMR90p11
92.5	D10	1.85753880599736	PCNA_3	61.4	IMR90p11
93.0	D10	2.59675812966026	PCNA_3	61.4	IMR90p11
93.5	D10	2.78267819049586	PCNA_3	61.4	IMR90p11
94.0	D10	2.62832290170172	PCNA_3	61.4	IMR90p11
94.5	D10	2.54778255128622	PCNA_3	61.4	IMR90p11
95.0	D10	0.975396995236224	PCNA_3	61.4	IMR90p11
55.0	E10	-21.6702228481821	PCNA_3	59.0	IMR90p11
55.5	E10	-46.9521495043955	PCNA_3	59.0	IMR90p11
56.0	E10	-43.3404456963659	PCNA_3	59.0	IMR90p11
56.5	E10	-43.3404456963557	PCNA_3	59.0	IMR90p11
57.0	E10	-43.3404456964282	PCNA_3	59.0	IMR90p11
57.5	E10	-43.6586353064129	PCNA_3	59.0	IMR90p11
58.0	E10	-41.9641523026438	PCNA_3	59.0	IMR90p11
58.5	E10	-36.3209856263451	PCNA_3	59.0	IMR90p11
59.0	E10	-31.2084661405901	PCNA_3	59.0	IMR90p11
59.5	E10	-26.5196162410929	PCNA_3	59.0	IMR90p11
60.0	E10	-20.7477828290149	PCNA_3	59.0	IMR90p11
60.5	E10	-14.212408499268	PCNA_3	59.0	IMR90p11
61.0	E10	-7.17443658365539	PCNA_3	59.0	IMR90p11
61.5	E10	0.310211750612893	PCNA_3	59.0	IMR90p11
62.0	E10	8.63498120745567	PCNA_3	59.0	IMR90p11
62.5	E10	17.2828728017782	PCNA_3	59.0	IMR90p11
63.0	E10	26.5619791679828	PCNA_3	59.0	IMR90p11
63.5	E10	36.4400072405252	PCNA_3	59.0	IMR90p11
64.0	E10	46.8647966711981	PCNA_3	59.0	IMR90p11
64.5	E10	56.6643020592405	PCNA_3	59.0	IMR90p11
65.0	E10	66.3424959300388	PCNA_3	59.0	IMR90p11
65.5	E10	74.7230005420776	PCNA_3	59.0	IMR90p11
66.0	E10	81.446193901986	PCNA_3	59.0	IMR90p11
66.5	E10	87.078549751966	PCNA_3	59.0	IMR90p11
67.0	E10	91.6522356802203	PCNA_3	59.0	IMR90p11
67.5	E10	94.5384726772837	PCNA_3	59.0	IMR90p11
68.0	E10	97.545481253597	PCNA_3	59.0	IMR90p11
68.5	E10	101.065314710888	PCNA_3	59.0	IMR90p11
69.0	E10	103.48749155626	PCNA_3	59.0	IMR90p11
69.5	E10	106.12583269863	PCNA_3	59.0	IMR90p11
70.0	E10	108.797729966651	PCNA_3	59.0	IMR90p11
70.5	E10	110.502193622347	PCNA_3	59.0	IMR90p11
71.0	E10	111.300856840282	PCNA_3	59.0	IMR90p11
71.5	E10	112.604736218514	PCNA_3	59.0	IMR90p11
72.0	E10	112.946058123918	PCNA_3	59.0	IMR90p11
72.5	E10	112.223011923905	PCNA_3	59.0	IMR90p11
73.0	E10	111.397704611808	PCNA_3	59.0	IMR90p11
73.5	E10	109.314931536367	PCNA_3	59.0	IMR90p11
74.0	E10	106.706758585926	PCNA_3	59.0	IMR90p11
74.5	E10	105.187512507181	PCNA_3	59.0	IMR90p11
75.0	E10	104.249085134088	PCNA_3	59.0	IMR90p11
75.5	E10	103.474980942155	PCNA_3	59.0	IMR90p11
76.0	E10	103.899784433163	PCNA_3	59.0	IMR90p11
76.5	E10	103.878173961103	PCNA_3	59.0	IMR90p11
77.0	E10	102.866665171082	PCNA_3	59.0	IMR90p11
77.5	E10	103.011822585134	PCNA_3	59.0	IMR90p11
78.0	E10	103.47815507923	PCNA_3	59.0	IMR90p11
78.5	E10	104.88368694598	PCNA_3	59.0	IMR90p11
79.0	E10	109.27381605592	PCNA_3	59.0	IMR90p11
79.5	E10	115.515040238968	PCNA_3	59.0	IMR90p11
80.0	E10	121.456736012815	PCNA_3	59.0	IMR90p11
80.5	E10	127.397059592801	PCNA_3	59.0	IMR90p11
81.0	E10	131.717718986976	PCNA_3	59.0	IMR90p11
81.5	E10	132.0796682796	PCNA_3	59.0	IMR90p11
82.0	E10	129.608285065553	PCNA_3	59.0	IMR90p11
82.5	E10	130.803529583251	PCNA_3	59.0	IMR90p11
83.0	E10	146.710085742206	PCNA_3	59.0	IMR90p11
83.5	E10	171.87147458407	PCNA_3	59.0	IMR90p11
84.0	E10	195.034653582425	PCNA_3	59.0	IMR90p11
84.5	E10	215.103081047087	PCNA_3	59.0	IMR90p11
85.0	E10	221.245461583946	PCNA_3	59.0	IMR90p11
85.5	E10	192.23453971278	PCNA_3	59.0	IMR90p11
86.0	E10	140.866815936886	PCNA_3	59.0	IMR90p11
86.5	E10	92.6902356225036	PCNA_3	59.0	IMR90p11
87.0	E10	49.2397719502032	PCNA_3	59.0	IMR90p11
87.5	E10	15.3222557738848	PCNA_3	59.0	IMR90p11
88.0	E10	1.7134011788844	PCNA_3	59.0	IMR90p11
88.5	E10	1.99760192482501	PCNA_3	59.0	IMR90p11
89.0	E10	2.65569611538859	PCNA_3	59.0	IMR90p11
89.5	E10	2.77070357688172	PCNA_3	59.0	IMR90p11
90.0	E10	2.87191839792507	PCNA_3	59.0	IMR90p11
90.5	E10	2.72626423265791	PCNA_3	59.0	IMR90p11
91.0	E10	2.75681511981702	PCNA_3	59.0	IMR90p11
91.5	E10	2.85389945753678	PCNA_3	59.0	IMR90p11
92.0	E10	2.83932929015788	PCNA_3	59.0	IMR90p11
92.5	E10	3.05236764070378	PCNA_3	59.0	IMR90p11
93.0	E10	2.91696806756795	PCNA_3	59.0	IMR90p11
93.5	E10	1.7294921040189	PCNA_3	59.0	IMR90p11
94.0	E10	1.23489653350885	PCNA_3	59.0	IMR90p11
94.5	E10	-0.1889015966442	PCNA_3	59.0	IMR90p11
95.0	E10	-0.886877522997793	PCNA_3	59.0	IMR90p11
55.0	F10	-26.2536346009663	PCNA_3	57.0	IMR90p11
55.5	F10	-56.8828749687608	PCNA_3	57.0	IMR90p11
56.0	F10	-52.5072692019339	PCNA_3	57.0	IMR90p11
56.5	F10	-52.5072692019312	PCNA_3	57.0	IMR90p11
57.0	F10	-52.5072692019395	PCNA_3	57.0	IMR90p11
57.5	F10	-53.275395687265	PCNA_3	57.0	IMR90p11
58.0	F10	-48.6847969949306	PCNA_3	57.0	IMR90p11
58.5	F10	-38.5802300194191	PCNA_3	57.0	IMR90p11
59.0	F10	-29.258477337954	PCNA_3	57.0	IMR90p11
59.5	F10	-19.4347244467897	PCNA_3	57.0	IMR90p11
60.0	F10	-9.68422311754921	PCNA_3	57.0	IMR90p11
60.5	F10	-0.644950262079419	PCNA_3	57.0	IMR90p11
61.0	F10	8.35997413909331	PCNA_3	57.0	IMR90p11
61.5	F10	16.4008814430612	PCNA_3	57.0	IMR90p11
62.0	F10	23.3776890029832	PCNA_3	57.0	IMR90p11
62.5	F10	29.2484095906872	PCNA_3	57.0	IMR90p11
63.0	F10	33.3388630057498	PCNA_3	57.0	IMR90p11
63.5	F10	36.4734940756922	PCNA_3	57.0	IMR90p11
64.0	F10	40.5985889750521	PCNA_3	57.0	IMR90p11
64.5	F10	45.2564062925316	PCNA_3	57.0	IMR90p11
65.0	F10	49.6506439817801	PCNA_3	57.0	IMR90p11
65.5	F10	55.9396536247235	PCNA_3	57.0	IMR90p11
66.0	F10	63.2119593049619	PCNA_3	57.0	IMR90p11
66.5	F10	69.1305985375815	PCNA_3	57.0	IMR90p11
67.0	F10	74.1196199411118	PCNA_3	57.0	IMR90p11
67.5	F10	79.3278005553068	PCNA_3	57.0	IMR90p11
68.0	F10	82.6546944083937	PCNA_3	57.0	IMR90p11
68.5	F10	83.8138349760558	PCNA_3	57.0	IMR90p11
69.0	F10	84.9829939933552	PCNA_3	57.0	IMR90p11
69.5	F10	85.6000281806378	PCNA_3	57.0	IMR90p11
70.0	F10	85.2661668354161	PCNA_3	57.0	IMR90p11
70.5	F10	85.4892834248732	PCNA_3	57.0	IMR90p11
71.0	F10	86.5951634490267	PCNA_3	57.0	IMR90p11
71.5	F10	87.0532866339114	PCNA_3	57.0	IMR90p11
72.0	F10	87.8404396276927	PCNA_3	57.0	IMR90p11
72.5	F10	89.2974342432994	PCNA_3	57.0	IMR90p11
73.0	F10	90.0895834257956	PCNA_3	57.0	IMR90p11
73.5	F10	90.0844068223944	PCNA_3	57.0	IMR90p11
74.0	F10	89.8947116008319	PCNA_3	57.0	IMR90p11
74.5	F10	89.0307390395973	PCNA_3	57.0	IMR90p11
75.0	F10	87.2110765701684	PCNA_3	57.0	IMR90p11
75.5	F10	85.6298787960399	PCNA_3	57.0	IMR90p11
76.0	F10	84.3508863559368	PCNA_3	57.0	IMR90p11
76.5	F10	83.2757267556004	PCNA_3	57.0	IMR90p11
77.0	F10	82.8221536413206	PCNA_3	57.0	IMR90p11
77.5	F10	83.2583152930827	PCNA_3	57.0	IMR90p11
78.0	F10	84.212978323348	PCNA_3	57.0	IMR90p11
78.5	F10	85.748700582315	PCNA_3	57.0	IMR90p11
79.0	F10	88.9833316290136	PCNA_3	57.0	IMR90p11
79.5	F10	93.2457507612402	PCNA_3	57.0	IMR90p11
80.0	F10	97.4579467105436	PCNA_3	57.0	IMR90p11
80.5	F10	101.59401883916	PCNA_3	57.0	IMR90p11
81.0	F10	105.06836501726	PCNA_3	57.0	IMR90p11
81.5	F10	105.690004169331	PCNA_3	57.0	IMR90p11
82.0	F10	104.044816682915	PCNA_3	57.0	IMR90p11
82.5	F10	103.94168544969	PCNA_3	57.0	IMR90p11
83.0	F10	113.478355999422	PCNA_3	57.0	IMR90p11
83.5	F10	131.01521780989	PCNA_3	57.0	IMR90p11
84.0	F10	147.761950506989	PCNA_3	57.0	IMR90p11
84.5	F10	161.673003046916	PCNA_3	57.0	IMR90p11
85.0	F10	167.087983468281	PCNA_3	57.0	IMR90p11
85.5	F10	148.274082717941	PCNA_3	57.0	IMR90p11
86.0	F10	110.475712879463	PCNA_3	57.0	IMR90p11
86.5	F10	73.4956720334737	PCNA_3	57.0	IMR90p11
87.0	F10	40.9323617335198	PCNA_3	57.0	IMR90p11
87.5	F10	15.0053093755767	PCNA_3	57.0	IMR90p11
88.0	F10	2.9589912766121	PCNA_3	57.0	IMR90p11
88.5	F10	1.99539494136707	PCNA_3	57.0	IMR90p11
89.0	F10	2.37178961122237	PCNA_3	57.0	IMR90p11
89.5	F10	2.15848937073025	PCNA_3	57.0	IMR90p11
90.0	F10	1.90251697196283	PCNA_3	57.0	IMR90p11
90.5	F10	1.80910459669195	PCNA_3	57.0	IMR90p11
91.0	F10	1.83961660095503	PCNA_3	57.0	IMR90p11
91.5	F10	2.20781294736321	PCNA_3	57.0	IMR90p11
92.0	F10	2.32644364288694	PCNA_3	57.0	IMR90p11
92.5	F10	2.20652979447408	PCNA_3	57.0	IMR90p11
93.0	F10	2.38180454884713	PCNA_3	57.0	IMR90p11
93.5	F10	2.04028953779999	PCNA_3	57.0	IMR90p11
94.0	F10	1.60072037537958	PCNA_3	57.0	IMR90p11
94.5	F10	0.728086166597052	PCNA_3	57.0	IMR90p11
95.0	F10	-0.160937463554717	PCNA_3	57.0	IMR90p11
55.0	G10	-18.3212462144353	PCNA_3	55.7	IMR90p11
55.5	G10	-39.6960334646094	PCNA_3	55.7	IMR90p11
56.0	G10	-36.6424924288694	PCNA_3	55.7	IMR90p11
56.5	G10	-36.6424924288748	PCNA_3	55.7	IMR90p11
57.0	G10	-36.6424924288291	PCNA_3	55.7	IMR90p11
57.5	G10	-37.7078377252444	PCNA_3	55.7	IMR90p11
58.0	G10	-31.0775137991851	PCNA_3	55.7	IMR90p11
58.5	G10	-18.673597062361	PCNA_3	55.7	IMR90p11
59.0	G10	-8.73661372134598	PCNA_3	55.7	IMR90p11
59.5	G10	0.564558146904915	PCNA_3	55.7	IMR90p11
60.0	G10	8.28611328718284	PCNA_3	55.7	IMR90p11
60.5	G10	14.5370152495058	PCNA_3	55.7	IMR90p11
61.0	G10	20.1080080941845	PCNA_3	55.7	IMR90p11
61.5	G10	24.3550423123864	PCNA_3	55.7	IMR90p11
62.0	G10	27.9106264059926	PCNA_3	55.7	IMR90p11
62.5	G10	30.5525495565875	PCNA_3	55.7	IMR90p11
63.0	G10	31.0739996258948	PCNA_3	55.7	IMR90p11
63.5	G10	31.3544692290201	PCNA_3	55.7	IMR90p11
64.0	G10	32.129383686956	PCNA_3	55.7	IMR90p11
64.5	G10	32.6192004390301	PCNA_3	55.7	IMR90p11
65.0	G10	33.9744034198205	PCNA_3	55.7	IMR90p11
65.5	G10	37.6968159432624	PCNA_3	55.7	IMR90p11
66.0	G10	42.509753948684	PCNA_3	55.7	IMR90p11
66.5	G10	48.640247965148	PCNA_3	55.7	IMR90p11
67.0	G10	55.8863926254481	PCNA_3	55.7	IMR90p11
67.5	G10	62.2873522656672	PCNA_3	55.7	IMR90p11
68.0	G10	67.2708675423559	PCNA_3	55.7	IMR90p11
68.5	G10	70.7789798226493	PCNA_3	55.7	IMR90p11
69.0	G10	72.4668232377388	PCNA_3	55.7	IMR90p11
69.5	G10	72.539568565179	PCNA_3	55.7	IMR90p11
70.0	G10	71.9913841563441	PCNA_3	55.7	IMR90p11
70.5	G10	71.6241106746807	PCNA_3	55.7	IMR90p11
71.0	G10	71.2931358567864	PCNA_3	55.7	IMR90p11
71.5	G10	70.4481235472697	PCNA_3	55.7	IMR90p11
72.0	G10	70.2745016501731	PCNA_3	55.7	IMR90p11
72.5	G10	71.0534631068241	PCNA_3	55.7	IMR90p11
73.0	G10	70.7648231467747	PCNA_3	55.7	IMR90p11
73.5	G10	70.6234058829954	PCNA_3	55.7	IMR90p11
74.0	G10	71.313533723551	PCNA_3	55.7	IMR90p11
74.5	G10	70.9287379209918	PCNA_3	55.7	IMR90p11
75.0	G10	69.521327836484	PCNA_3	55.7	IMR90p11
75.5	G10	68.7057399587065	PCNA_3	55.7	IMR90p11
76.0	G10	67.6517641657051	PCNA_3	55.7	IMR90p11
76.5	G10	66.2411055732507	PCNA_3	55.7	IMR90p11
77.0	G10	65.9301936702554	PCNA_3	55.7	IMR90p11
77.5	G10	66.0378771242838	PCNA_3	55.7	IMR90p11
78.0	G10	66.2998810617094	PCNA_3	55.7	IMR90p11
78.5	G10	67.5013345047739	PCNA_3	55.7	IMR90p11
79.0	G10	69.9172169934272	PCNA_3	55.7	IMR90p11
79.5	G10	72.9307013528446	PCNA_3	55.7	IMR90p11
80.0	G10	77.0839715932892	PCNA_3	55.7	IMR90p11
80.5	G10	82.001002312917	PCNA_3	55.7	IMR90p11
81.0	G10	85.210520078015	PCNA_3	55.7	IMR90p11
81.5	G10	85.8085390387179	PCNA_3	55.7	IMR90p11
82.0	G10	84.5960086256344	PCNA_3	55.7	IMR90p11
82.5	G10	83.5348785862675	PCNA_3	55.7	IMR90p11
83.0	G10	89.1811671922526	PCNA_3	55.7	IMR90p11
83.5	G10	101.41595472582	PCNA_3	55.7	IMR90p11
84.0	G10	113.548076015699	PCNA_3	55.7	IMR90p11
84.5	G10	123.459795013705	PCNA_3	55.7	IMR90p11
85.0	G10	127.124939338452	PCNA_3	55.7	IMR90p11
85.5	G10	112.587614236707	PCNA_3	55.7	IMR90p11
86.0	G10	83.9616033242026	PCNA_3	55.7	IMR90p11
86.5	G10	56.0723317869742	PCNA_3	55.7	IMR90p11
87.0	G10	31.5288942984295	PCNA_3	55.7	IMR90p11
87.5	G10	12.3665518181573	PCNA_3	55.7	IMR90p11
88.0	G10	3.46555443474182	PCNA_3	55.7	IMR90p11
88.5	G10	2.86145237604217	PCNA_3	55.7	IMR90p11
89.0	G10	3.11661802830292	PCNA_3	55.7	IMR90p11
89.5	G10	2.47966181500152	PCNA_3	55.7	IMR90p11
90.0	G10	1.46752215774688	PCNA_3	55.7	IMR90p11
90.5	G10	1.3834198726704	PCNA_3	55.7	IMR90p11
91.0	G10	1.42419611956234	PCNA_3	55.7	IMR90p11
91.5	G10	1.67312774928462	PCNA_3	55.7	IMR90p11
92.0	G10	2.74612808338213	PCNA_3	55.7	IMR90p11
92.5	G10	3.41320200886184	PCNA_3	55.7	IMR90p11
93.0	G10	3.55072391386182	PCNA_3	55.7	IMR90p11
93.5	G10	3.29352616643143	PCNA_3	55.7	IMR90p11
94.0	G10	2.99690407579646	PCNA_3	55.7	IMR90p11
94.5	G10	1.96777962294254	PCNA_3	55.7	IMR90p11
95.0	G10	0.42353889297874	PCNA_3	55.7	IMR90p11
55.0	H10	-8.97642472517168	PCNA_3	55.0	IMR90p11
55.5	H10	-19.4489202378713	PCNA_3	55.0	IMR90p11
56.0	H10	-17.9528494503419	PCNA_3	55.0	IMR90p11
56.5	H10	-17.9528494503429	PCNA_3	55.0	IMR90p11
57.0	H10	-17.9528494503442	PCNA_3	55.0	IMR90p11
57.5	H10	-18.8883736035975	PCNA_3	55.0	IMR90p11
58.0	H10	-13.1348602760571	PCNA_3	55.0	IMR90p11
58.5	H10	-1.6816568758511	PCNA_3	55.0	IMR90p11
59.0	H10	7.01574521169198	PCNA_3	55.0	IMR90p11
59.5	H10	14.3981417895284	PCNA_3	55.0	IMR90p11
60.0	H10	20.1908266310702	PCNA_3	55.0	IMR90p11
60.5	H10	24.4002482416678	PCNA_3	55.0	IMR90p11
61.0	H10	27.2572806858606	PCNA_3	55.0	IMR90p11
61.5	H10	29.2816309027932	PCNA_3	55.0	IMR90p11
62.0	H10	30.6522525600835	PCNA_3	55.0	IMR90p11
62.5	H10	31.0270161563089	PCNA_3	55.0	IMR90p11
63.0	H10	31.1806174428925	PCNA_3	55.0	IMR90p11
63.5	H10	31.230900294549	PCNA_3	55.0	IMR90p11
64.0	H10	31.337166522096	PCNA_3	55.0	IMR90p11
64.5	H10	32.025934541765	PCNA_3	55.0	IMR90p11
65.0	H10	33.4215346353758	PCNA_3	55.0	IMR90p11
65.5	H10	35.5265841890575	PCNA_3	55.0	IMR90p11
66.0	H10	38.7450024743803	PCNA_3	55.0	IMR90p11
66.5	H10	42.4584645725591	PCNA_3	55.0	IMR90p11
67.0	H10	46.1946237669621	PCNA_3	55.0	IMR90p11
67.5	H10	50.5812922292048	PCNA_3	55.0	IMR90p11
68.0	H10	54.5529779149776	PCNA_3	55.0	IMR90p11
68.5	H10	57.2970728950312	PCNA_3	55.0	IMR90p11
69.0	H10	59.2740724896628	PCNA_3	55.0	IMR90p11
69.5	H10	60.3966933376687	PCNA_3	55.0	IMR90p11
70.0	H10	60.4265377518091	PCNA_3	55.0	IMR90p11
70.5	H10	59.9851788250663	PCNA_3	55.0	IMR90p11
71.0	H10	59.6354493983802	PCNA_3	55.0	IMR90p11
71.5	H10	59.3125223281917	PCNA_3	55.0	IMR90p11
72.0	H10	59.3466918213626	PCNA_3	55.0	IMR90p11
72.5	H10	59.2249220289614	PCNA_3	55.0	IMR90p11
73.0	H10	58.781941561367	PCNA_3	55.0	IMR90p11
73.5	H10	58.4571958976911	PCNA_3	55.0	IMR90p11
74.0	H10	58.063924388856	PCNA_3	55.0	IMR90p11
74.5	H10	57.2405308696311	PCNA_3	55.0	IMR90p11
75.0	H10	56.339724528407	PCNA_3	55.0	IMR90p11
75.5	H10	55.15481783322	PCNA_3	55.0	IMR90p11
76.0	H10	53.9541251751401	PCNA_3	55.0	IMR90p11
76.5	H10	53.2975306755057	PCNA_3	55.0	IMR90p11
77.0	H10	52.4445075259409	PCNA_3	55.0	IMR90p11
77.5	H10	52.1667561313279	PCNA_3	55.0	IMR90p11
78.0	H10	53.6428801295427	PCNA_3	55.0	IMR90p11
78.5	H10	55.2965045813855	PCNA_3	55.0	IMR90p11
79.0	H10	56.9008719707957	PCNA_3	55.0	IMR90p11
79.5	H10	60.1979060005118	PCNA_3	55.0	IMR90p11
80.0	H10	63.8471596606954	PCNA_3	55.0	IMR90p11
80.5	H10	66.3914498828947	PCNA_3	55.0	IMR90p11
81.0	H10	68.3303097598941	PCNA_3	55.0	IMR90p11
81.5	H10	69.1521301936102	PCNA_3	55.0	IMR90p11
82.0	H10	67.983486890686	PCNA_3	55.0	IMR90p11
82.5	H10	66.429920580142	PCNA_3	55.0	IMR90p11
83.0	H10	70.6335054449869	PCNA_3	55.0	IMR90p11
83.5	H10	80.1789699569583	PCNA_3	55.0	IMR90p11
84.0	H10	89.2190361754714	PCNA_3	55.0	IMR90p11
84.5	H10	96.3541996696731	PCNA_3	55.0	IMR90p11
85.0	H10	99.7782850412183	PCNA_3	55.0	IMR90p11
85.5	H10	89.4450509235336	PCNA_3	55.0	IMR90p11
86.0	H10	66.9347965303636	PCNA_3	55.0	IMR90p11
86.5	H10	44.7291602129813	PCNA_3	55.0	IMR90p11
87.0	H10	25.6868158052132	PCNA_3	55.0	IMR90p11
87.5	H10	10.313792569164	PCNA_3	55.0	IMR90p11
88.0	H10	2.69444389653103	PCNA_3	55.0	IMR90p11
88.5	H10	2.32269631478385	PCNA_3	55.0	IMR90p11
89.0	H10	3.09466333150732	PCNA_3	55.0	IMR90p11
89.5	H10	3.3130228842931	PCNA_3	55.0	IMR90p11
90.0	H10	3.20853885821066	PCNA_3	55.0	IMR90p11
90.5	H10	2.85027885941122	PCNA_3	55.0	IMR90p11
91.0	H10	2.2919261714585	PCNA_3	55.0	IMR90p11
91.5	H10	1.71611324807435	PCNA_3	55.0	IMR90p11
92.0	H10	0.958908607092155	PCNA_3	55.0	IMR90p11
92.5	H10	0.410522147669326	PCNA_3	55.0	IMR90p11
93.0	H10	0.921764798055619	PCNA_3	55.0	IMR90p11
93.5	H10	1.9833751150868	PCNA_3	55.0	IMR90p11
94.0	H10	2.22722723375369	PCNA_3	55.0	IMR90p11
94.5	H10	4.00474582355179	PCNA_3	55.0	IMR90p11
95.0	H10	2.53339810376116	PCNA_3	55.0	IMR90p11
55.0	A10	6.14015218682562	PCNA_3	65.0	IMR90p8
55.5	A10	13.3036630714555	PCNA_3	65.0	IMR90p8
56.0	A10	12.2803043736512	PCNA_3	65.0	IMR90p8
56.5	A10	12.2803043736467	PCNA_3	65.0	IMR90p8
57.0	A10	12.2803043736862	PCNA_3	65.0	IMR90p8
57.5	A10	12.1629841521268	PCNA_3	65.0	IMR90p8
58.0	A10	13.018736198907	PCNA_3	65.0	IMR90p8
58.5	A10	13.5084247569436	PCNA_3	65.0	IMR90p8
59.0	A10	13.8074807601616	PCNA_3	65.0	IMR90p8
59.5	A10	14.1468907716253	PCNA_3	65.0	IMR90p8
60.0	A10	14.7604585455216	PCNA_3	65.0	IMR90p8
60.5	A10	15.5216626085472	PCNA_3	65.0	IMR90p8
61.0	A10	16.3745890271477	PCNA_3	65.0	IMR90p8
61.5	A10	17.6607885177683	PCNA_3	65.0	IMR90p8
62.0	A10	19.0121792958736	PCNA_3	65.0	IMR90p8
62.5	A10	21.14792680056	PCNA_3	65.0	IMR90p8
63.0	A10	24.176667078647	PCNA_3	65.0	IMR90p8
63.5	A10	28.0743056117958	PCNA_3	65.0	IMR90p8
64.0	A10	32.601901075398	PCNA_3	65.0	IMR90p8
64.5	A10	38.9877358666797	PCNA_3	65.0	IMR90p8
65.0	A10	47.1331961038451	PCNA_3	65.0	IMR90p8
65.5	A10	55.8051098215184	PCNA_3	65.0	IMR90p8
66.0	A10	65.6298341247315	PCNA_3	65.0	IMR90p8
66.5	A10	75.853910232163	PCNA_3	65.0	IMR90p8
67.0	A10	84.0119920619048	PCNA_3	65.0	IMR90p8
67.5	A10	90.1193839690917	PCNA_3	65.0	IMR90p8
68.0	A10	94.2774561719311	PCNA_3	65.0	IMR90p8
68.5	A10	95.7606758038154	PCNA_3	65.0	IMR90p8
69.0	A10	95.4968218801632	PCNA_3	65.0	IMR90p8
69.5	A10	95.5651746201693	PCNA_3	65.0	IMR90p8
70.0	A10	95.9049658643207	PCNA_3	65.0	IMR90p8
70.5	A10	96.0774312977541	PCNA_3	65.0	IMR90p8
71.0	A10	96.1504929156322	PCNA_3	65.0	IMR90p8
71.5	A10	96.2666798254018	PCNA_3	65.0	IMR90p8
72.0	A10	95.4782264674343	PCNA_3	65.0	IMR90p8
72.5	A10	94.1611316380636	PCNA_3	65.0	IMR90p8
73.0	A10	93.4503388189703	PCNA_3	65.0	IMR90p8
73.5	A10	93.1488476375733	PCNA_3	65.0	IMR90p8
74.0	A10	93.2035045593753	PCNA_3	65.0	IMR90p8
74.5	A10	93.8448214624896	PCNA_3	65.0	IMR90p8
75.0	A10	93.8913668586807	PCNA_3	65.0	IMR90p8
75.5	A10	93.38549589228	PCNA_3	65.0	IMR90p8
76.0	A10	93.1704710500325	PCNA_3	65.0	IMR90p8
76.5	A10	93.0671265372889	PCNA_3	65.0	IMR90p8
77.0	A10	93.2198203117836	PCNA_3	65.0	IMR90p8
77.5	A10	94.4610287100789	PCNA_3	65.0	IMR90p8
78.0	A10	97.0768405595869	PCNA_3	65.0	IMR90p8
78.5	A10	100.548343487315	PCNA_3	65.0	IMR90p8
79.0	A10	105.096255900659	PCNA_3	65.0	IMR90p8
79.5	A10	110.536195267464	PCNA_3	65.0	IMR90p8
80.0	A10	115.735018444041	PCNA_3	65.0	IMR90p8
80.5	A10	119.392734146316	PCNA_3	65.0	IMR90p8
81.0	A10	121.020275329676	PCNA_3	65.0	IMR90p8
81.5	A10	120.003626049022	PCNA_3	65.0	IMR90p8
82.0	A10	117.665661519633	PCNA_3	65.0	IMR90p8
82.5	A10	122.779507982075	PCNA_3	65.0	IMR90p8
83.0	A10	143.908370771717	PCNA_3	65.0	IMR90p8
83.5	A10	171.997904130591	PCNA_3	65.0	IMR90p8
84.0	A10	196.564784672418	PCNA_3	65.0	IMR90p8
84.5	A10	215.890438387124	PCNA_3	65.0	IMR90p8
85.0	A10	215.174702201155	PCNA_3	65.0	IMR90p8
85.5	A10	179.302712446483	PCNA_3	65.0	IMR90p8
86.0	A10	127.546486372191	PCNA_3	65.0	IMR90p8
86.5	A10	81.2061056037402	PCNA_3	65.0	IMR90p8
87.0	A10	40.5326312891245	PCNA_3	65.0	IMR90p8
87.5	A10	12.1512857901605	PCNA_3	65.0	IMR90p8
88.0	A10	3.08037034574812	PCNA_3	65.0	IMR90p8
88.5	A10	3.62678776376191	PCNA_3	65.0	IMR90p8
89.0	A10	3.58475782588692	PCNA_3	65.0	IMR90p8
89.5	A10	2.83146059024472	PCNA_3	65.0	IMR90p8
90.0	A10	1.58048004740698	PCNA_3	65.0	IMR90p8
90.5	A10	0.87518489507562	PCNA_3	65.0	IMR90p8
91.0	A10	0.633725093940257	PCNA_3	65.0	IMR90p8
91.5	A10	0.375800635837322	PCNA_3	65.0	IMR90p8
92.0	A10	0.788778267291889	PCNA_3	65.0	IMR90p8
92.5	A10	1.84958659286326	PCNA_3	65.0	IMR90p8
93.0	A10	2.4054260737517	PCNA_3	65.0	IMR90p8
93.5	A10	2.2270795170362	PCNA_3	65.0	IMR90p8
94.0	A10	2.50368465241348	PCNA_3	65.0	IMR90p8
94.5	A10	1.63381881076242	PCNA_3	65.0	IMR90p8
95.0	A10	0.102084736142785	PCNA_3	65.0	IMR90p8
55.0	B10	6.40939065041744	PCNA_3	64.5	IMR90p8
55.5	B10	13.8870130759033	PCNA_3	64.5	IMR90p8
56.0	B10	12.8187813008329	PCNA_3	64.5	IMR90p8
56.5	B10	12.8187813008315	PCNA_3	64.5	IMR90p8
57.0	B10	12.8187813008526	PCNA_3	64.5	IMR90p8
57.5	B10	12.7673588318548	PCNA_3	64.5	IMR90p8
58.0	B10	13.0411523669449	PCNA_3	64.5	IMR90p8
58.5	B10	13.8643992014406	PCNA_3	64.5	IMR90p8
59.0	B10	15.3100750016733	PCNA_3	64.5	IMR90p8
59.5	B10	16.7049815357256	PCNA_3	64.5	IMR90p8
60.0	B10	17.720108981313	PCNA_3	64.5	IMR90p8
60.5	B10	18.901479242979	PCNA_3	64.5	IMR90p8
61.0	B10	19.6423156172399	PCNA_3	64.5	IMR90p8
61.5	B10	20.1964248028269	PCNA_3	64.5	IMR90p8
62.0	B10	21.6925757350714	PCNA_3	64.5	IMR90p8
62.5	B10	23.5225344570435	PCNA_3	64.5	IMR90p8
63.0	B10	25.5649186947048	PCNA_3	64.5	IMR90p8
63.5	B10	29.1574048491017	PCNA_3	64.5	IMR90p8
64.0	B10	34.5342047482449	PCNA_3	64.5	IMR90p8
64.5	B10	40.9112536346254	PCNA_3	64.5	IMR90p8
65.0	B10	49.3996729414098	PCNA_3	64.5	IMR90p8
65.5	B10	59.8626777758004	PCNA_3	64.5	IMR90p8
66.0	B10	70.2558486524722	PCNA_3	64.5	IMR90p8
66.5	B10	79.4562654089997	PCNA_3	64.5	IMR90p8
67.0	B10	87.1849076304146	PCNA_3	64.5	IMR90p8
67.5	B10	92.8541162398361	PCNA_3	64.5	IMR90p8
68.0	B10	96.3569166448165	PCNA_3	64.5	IMR90p8
68.5	B10	98.0587526908363	PCNA_3	64.5	IMR90p8
69.0	B10	98.5387436859667	PCNA_3	64.5	IMR90p8
69.5	B10	98.6302355558687	PCNA_3	64.5	IMR90p8
70.0	B10	98.3454866520352	PCNA_3	64.5	IMR90p8
70.5	B10	97.4000440317209	PCNA_3	64.5	IMR90p8
71.0	B10	96.8127772175474	PCNA_3	64.5	IMR90p8
71.5	B10	96.8068154074311	PCNA_3	64.5	IMR90p8
72.0	B10	96.4236445044716	PCNA_3	64.5	IMR90p8
72.5	B10	96.2149985304795	PCNA_3	64.5	IMR90p8
73.0	B10	96.6330605154582	PCNA_3	64.5	IMR90p8
73.5	B10	96.8026834327775	PCNA_3	64.5	IMR90p8
74.0	B10	96.7458867839345	PCNA_3	64.5	IMR90p8
74.5	B10	97.2991342932056	PCNA_3	64.5	IMR90p8
75.0	B10	97.3692151776539	PCNA_3	64.5	IMR90p8
75.5	B10	96.7958122388304	PCNA_3	64.5	IMR90p8
76.0	B10	96.4765704277489	PCNA_3	64.5	IMR90p8
76.5	B10	96.4590895700902	PCNA_3	64.5	IMR90p8
77.0	B10	96.416950617522	PCNA_3	64.5	IMR90p8
77.5	B10	97.3950767615362	PCNA_3	64.5	IMR90p8
78.0	B10	99.9572663339803	PCNA_3	64.5	IMR90p8
78.5	B10	103.741595701504	PCNA_3	64.5	IMR90p8
79.0	B10	108.574628714501	PCNA_3	64.5	IMR90p8
79.5	B10	114.361819537653	PCNA_3	64.5	IMR90p8
80.0	B10	119.826579298044	PCNA_3	64.5	IMR90p8
80.5	B10	123.407466637596	PCNA_3	64.5	IMR90p8
81.0	B10	124.833659417402	PCNA_3	64.5	IMR90p8
81.5	B10	123.695113682626	PCNA_3	64.5	IMR90p8
82.0	B10	121.896219959917	PCNA_3	64.5	IMR90p8
82.5	B10	130.935815725902	PCNA_3	64.5	IMR90p8
83.0	B10	155.876818194938	PCNA_3	64.5	IMR90p8
83.5	B10	184.208592100027	PCNA_3	64.5	IMR90p8
84.0	B10	208.903122056755	PCNA_3	64.5	IMR90p8
84.5	B10	227.153487670597	PCNA_3	64.5	IMR90p8
85.0	B10	218.592277416507	PCNA_3	64.5	IMR90p8
85.5	B10	175.342547689224	PCNA_3	64.5	IMR90p8
86.0	B10	122.676173943478	PCNA_3	64.5	IMR90p8
86.5	B10	75.7103373840904	PCNA_3	64.5	IMR90p8
87.0	B10	34.3038417131529	PCNA_3	64.5	IMR90p8
87.5	B10	8.16627688705023	PCNA_3	64.5	IMR90p8
88.0	B10	1.72933126681539	PCNA_3	64.5	IMR90p8
88.5	B10	2.03234947181079	PCNA_3	64.5	IMR90p8
89.0	B10	1.19907472168853	PCNA_3	64.5	IMR90p8
89.5	B10	0.909880765111495	PCNA_3	64.5	IMR90p8
90.0	B10	0.868700123505391	PCNA_3	64.5	IMR90p8
90.5	B10	0.636292505889742	PCNA_3	64.5	IMR90p8
91.0	B10	0.982351034807891	PCNA_3	64.5	IMR90p8
91.5	B10	1.68858405449743	PCNA_3	64.5	IMR90p8
92.0	B10	1.90975733979622	PCNA_3	64.5	IMR90p8
92.5	B10	2.61651438750755	PCNA_3	64.5	IMR90p8
93.0	B10	3.1280117662975	PCNA_3	64.5	IMR90p8
93.5	B10	3.76296022179304	PCNA_3	64.5	IMR90p8
94.0	B10	4.27271296227059	PCNA_3	64.5	IMR90p8
94.5	B10	6.40863604777928	PCNA_3	64.5	IMR90p8
95.0	B10	3.83456346574235	PCNA_3	64.5	IMR90p8
55.0	C10	4.86233635068538	PCNA_3	63.3	IMR90p8
55.5	C10	10.5350620931514	PCNA_3	63.3	IMR90p8
56.0	C10	9.72467270136963	PCNA_3	63.3	IMR90p8
56.5	C10	9.72467270136963	PCNA_3	63.3	IMR90p8
57.0	C10	9.72467270136849	PCNA_3	63.3	IMR90p8
57.5	C10	9.56220768845299	PCNA_3	63.3	IMR90p8
58.0	C10	10.409463368174	PCNA_3	63.3	IMR90p8
58.5	C10	13.4306499310034	PCNA_3	63.3	IMR90p8
59.0	C10	16.3169145136295	PCNA_3	63.3	IMR90p8
59.5	C10	17.0744236750719	PCNA_3	63.3	IMR90p8
60.0	C10	16.8891339034914	PCNA_3	63.3	IMR90p8
60.5	C10	17.3989842056809	PCNA_3	63.3	IMR90p8
61.0	C10	17.7784256973384	PCNA_3	63.3	IMR90p8
61.5	C10	18.1669325145651	PCNA_3	63.3	IMR90p8
62.0	C10	20.3110408013657	PCNA_3	63.3	IMR90p8
62.5	C10	23.2007569425502	PCNA_3	63.3	IMR90p8
63.0	C10	26.2779543944974	PCNA_3	63.3	IMR90p8
63.5	C10	29.9180330246991	PCNA_3	63.3	IMR90p8
64.0	C10	34.4979789054469	PCNA_3	63.3	IMR90p8
64.5	C10	40.2147166323837	PCNA_3	63.3	IMR90p8
65.0	C10	47.8170797435449	PCNA_3	63.3	IMR90p8
65.5	C10	57.2672850278551	PCNA_3	63.3	IMR90p8
66.0	C10	67.0178169264863	PCNA_3	63.3	IMR90p8
66.5	C10	76.7918465488569	PCNA_3	63.3	IMR90p8
67.0	C10	85.6424313932023	PCNA_3	63.3	IMR90p8
67.5	C10	92.2428469005715	PCNA_3	63.3	IMR90p8
68.0	C10	96.0309733084878	PCNA_3	63.3	IMR90p8
68.5	C10	98.3580292791736	PCNA_3	63.3	IMR90p8
69.0	C10	99.3421308932195	PCNA_3	63.3	IMR90p8
69.5	C10	99.1218786846683	PCNA_3	63.3	IMR90p8
70.0	C10	99.259406969976	PCNA_3	63.3	IMR90p8
70.5	C10	99.7711812098596	PCNA_3	63.3	IMR90p8
71.0	C10	99.972164892042	PCNA_3	63.3	IMR90p8
71.5	C10	100.079871987054	PCNA_3	63.3	IMR90p8
72.0	C10	100.76725371522	PCNA_3	63.3	IMR90p8
72.5	C10	100.286909256048	PCNA_3	63.3	IMR90p8
73.0	C10	99.3534589765685	PCNA_3	63.3	IMR90p8
73.5	C10	100.002807947025	PCNA_3	63.3	IMR90p8
74.0	C10	100.653159415556	PCNA_3	63.3	IMR90p8
74.5	C10	99.9876042275575	PCNA_3	63.3	IMR90p8
75.0	C10	100.370305356935	PCNA_3	63.3	IMR90p8
75.5	C10	101.187315314237	PCNA_3	63.3	IMR90p8
76.0	C10	100.514025066353	PCNA_3	63.3	IMR90p8
76.5	C10	100.036914799639	PCNA_3	63.3	IMR90p8
77.0	C10	100.76774102463	PCNA_3	63.3	IMR90p8
77.5	C10	101.818177808196	PCNA_3	63.3	IMR90p8
78.0	C10	103.634186769076	PCNA_3	63.3	IMR90p8
78.5	C10	107.108548406654	PCNA_3	63.3	IMR90p8
79.0	C10	112.202228219668	PCNA_3	63.3	IMR90p8
79.5	C10	118.192251687118	PCNA_3	63.3	IMR90p8
80.0	C10	124.158710003303	PCNA_3	63.3	IMR90p8
80.5	C10	128.946818662435	PCNA_3	63.3	IMR90p8
81.0	C10	130.623400722693	PCNA_3	63.3	IMR90p8
81.5	C10	129.223887640766	PCNA_3	63.3	IMR90p8
82.0	C10	127.721866268072	PCNA_3	63.3	IMR90p8
82.5	C10	137.470049140972	PCNA_3	63.3	IMR90p8
83.0	C10	163.659654077855	PCNA_3	63.3	IMR90p8
83.5	C10	194.637705457461	PCNA_3	63.3	IMR90p8
84.0	C10	221.349584101822	PCNA_3	63.3	IMR90p8
84.5	C10	240.348582530888	PCNA_3	63.3	IMR90p8
85.0	C10	230.554449260832	PCNA_3	63.3	IMR90p8
85.5	C10	184.100173357074	PCNA_3	63.3	IMR90p8
86.0	C10	127.815125002546	PCNA_3	63.3	IMR90p8
86.5	C10	77.7713314811443	PCNA_3	63.3	IMR90p8
87.0	C10	34.1321326431375	PCNA_3	63.3	IMR90p8
87.5	C10	7.50161643754956	PCNA_3	63.3	IMR90p8
88.0	C10	1.34524865321475	PCNA_3	63.3	IMR90p8
88.5	C10	1.88321007874384	PCNA_3	63.3	IMR90p8
89.0	C10	1.93387605359226	PCNA_3	63.3	IMR90p8
89.5	C10	2.12563539267359	PCNA_3	63.3	IMR90p8
90.0	C10	2.07645782485235	PCNA_3	63.3	IMR90p8
90.5	C10	1.74503745500022	PCNA_3	63.3	IMR90p8
91.0	C10	1.50669076498696	PCNA_3	63.3	IMR90p8
91.5	C10	1.38119477181044	PCNA_3	63.3	IMR90p8
92.0	C10	1.52180525551239	PCNA_3	63.3	IMR90p8
92.5	C10	1.70615516385749	PCNA_3	63.3	IMR90p8
93.0	C10	2.5213177654681	PCNA_3	63.3	IMR90p8
93.5	C10	2.69098087676139	PCNA_3	63.3	IMR90p8
94.0	C10	2.77886188034597	PCNA_3	63.3	IMR90p8
94.5	C10	1.71947745980594	PCNA_3	63.3	IMR90p8
95.0	C10	0.0452626246959653	PCNA_3	63.3	IMR90p8
55.0	D10	0.273875878709305	PCNA_3	61.4	IMR90p8
55.5	D10	0.593397737203759	PCNA_3	61.4	IMR90p8
56.0	D10	0.547751757418041	PCNA_3	61.4	IMR90p8
56.5	D10	0.547751757412584	PCNA_3	61.4	IMR90p8
57.0	D10	0.547751757452033	PCNA_3	61.4	IMR90p8
57.5	D10	0.425329132569345	PCNA_3	61.4	IMR90p8
58.0	D10	1.07404170528696	PCNA_3	61.4	IMR90p8
58.5	D10	3.26532869951484	PCNA_3	61.4	IMR90p8
59.0	D10	5.37116275639926	PCNA_3	61.4	IMR90p8
59.5	D10	6.58928569386728	PCNA_3	61.4	IMR90p8
60.0	D10	7.589106471229	PCNA_3	61.4	IMR90p8
60.5	D10	9.15527278273282	PCNA_3	61.4	IMR90p8
61.0	D10	10.5301840066264	PCNA_3	61.4	IMR90p8
61.5	D10	11.8979012103164	PCNA_3	61.4	IMR90p8
62.0	D10	14.3174847848941	PCNA_3	61.4	IMR90p8
62.5	D10	16.7282610243814	PCNA_3	61.4	IMR90p8
63.0	D10	18.998385650008	PCNA_3	61.4	IMR90p8
63.5	D10	22.4523544574711	PCNA_3	61.4	IMR90p8
64.0	D10	27.3041803167608	PCNA_3	61.4	IMR90p8
64.5	D10	33.0849126016382	PCNA_3	61.4	IMR90p8
65.0	D10	40.6751655923889	PCNA_3	61.4	IMR90p8
65.5	D10	50.1583108994753	PCNA_3	61.4	IMR90p8
66.0	D10	59.8657916615758	PCNA_3	61.4	IMR90p8
66.5	D10	68.5755104694717	PCNA_3	61.4	IMR90p8
67.0	D10	76.1961182984093	PCNA_3	61.4	IMR90p8
67.5	D10	82.1909194152864	PCNA_3	61.4	IMR90p8
68.0	D10	85.830663915281	PCNA_3	61.4	IMR90p8
68.5	D10	87.9925540967525	PCNA_3	61.4	IMR90p8
69.0	D10	89.4794408869016	PCNA_3	61.4	IMR90p8
69.5	D10	90.7184738928294	PCNA_3	61.4	IMR90p8
70.0	D10	91.8119714579249	PCNA_3	61.4	IMR90p8
70.5	D10	92.345154277941	PCNA_3	61.4	IMR90p8
71.0	D10	92.5064257336622	PCNA_3	61.4	IMR90p8
71.5	D10	93.0994385181635	PCNA_3	61.4	IMR90p8
72.0	D10	92.7281215231645	PCNA_3	61.4	IMR90p8
72.5	D10	91.398417986081	PCNA_3	61.4	IMR90p8
73.0	D10	91.2040392027242	PCNA_3	61.4	IMR90p8
73.5	D10	91.1185660645692	PCNA_3	61.4	IMR90p8
74.0	D10	90.548717672025	PCNA_3	61.4	IMR90p8
74.5	D10	90.7415580171617	PCNA_3	61.4	IMR90p8
75.0	D10	91.0500913577509	PCNA_3	61.4	IMR90p8
75.5	D10	90.6951364260912	PCNA_3	61.4	IMR90p8
76.0	D10	90.7329356798866	PCNA_3	61.4	IMR90p8
76.5	D10	90.5830540135762	PCNA_3	61.4	IMR90p8
77.0	D10	90.2694494371882	PCNA_3	61.4	IMR90p8
77.5	D10	91.5811682301104	PCNA_3	61.4	IMR90p8
78.0	D10	93.8496681678071	PCNA_3	61.4	IMR90p8
78.5	D10	96.514332083007	PCNA_3	61.4	IMR90p8
79.0	D10	100.999576383943	PCNA_3	61.4	IMR90p8
79.5	D10	106.646380956203	PCNA_3	61.4	IMR90p8
80.0	D10	111.53481806074	PCNA_3	61.4	IMR90p8
80.5	D10	115.300443995851	PCNA_3	61.4	IMR90p8
81.0	D10	117.517919629193	PCNA_3	61.4	IMR90p8
81.5	D10	116.667922706841	PCNA_3	61.4	IMR90p8
82.0	D10	114.859358814702	PCNA_3	61.4	IMR90p8
82.5	D10	121.616307632621	PCNA_3	61.4	IMR90p8
83.0	D10	143.848953272149	PCNA_3	61.4	IMR90p8
83.5	D10	171.664657170642	PCNA_3	61.4	IMR90p8
84.0	D10	196.408963847022	PCNA_3	61.4	IMR90p8
84.5	D10	216.013729095784	PCNA_3	61.4	IMR90p8
85.0	D10	213.070927782913	PCNA_3	61.4	IMR90p8
85.5	D10	175.150993388864	PCNA_3	61.4	IMR90p8
86.0	D10	123.925031769082	PCNA_3	61.4	IMR90p8
86.5	D10	77.8092273489424	PCNA_3	61.4	IMR90p8
87.0	D10	36.3978230854932	PCNA_3	61.4	IMR90p8
87.5	D10	8.42667288797225	PCNA_3	61.4	IMR90p8
88.0	D10	0.141697509110145	PCNA_3	61.4	IMR90p8
88.5	D10	0.954452280314172	PCNA_3	61.4	IMR90p8
89.0	D10	1.48700491940895	PCNA_3	61.4	IMR90p8
89.5	D10	1.73360656383204	PCNA_3	61.4	IMR90p8
90.0	D10	2.2566494628818	PCNA_3	61.4	IMR90p8
90.5	D10	3.07675355966865	PCNA_3	61.4	IMR90p8
91.0	D10	3.04782271092387	PCNA_3	61.4	IMR90p8
91.5	D10	2.45780000029077	PCNA_3	61.4	IMR90p8
92.0	D10	2.4860385045198	PCNA_3	61.4	IMR90p8
92.5	D10	2.52167628761754	PCNA_3	61.4	IMR90p8
93.0	D10	2.10869495797709	PCNA_3	61.4	IMR90p8
93.5	D10	1.96249171639226	PCNA_3	61.4	IMR90p8
94.0	D10	2.18025841200017	PCNA_3	61.4	IMR90p8
94.5	D10	2.19756253675007	PCNA_3	61.4	IMR90p8
95.0	D10	0.880947651578595	PCNA_3	61.4	IMR90p8
55.0	E10	-10.760546823595	PCNA_3	59.0	IMR90p8
55.5	E10	-23.3145181177896	PCNA_3	59.0	IMR90p8
56.0	E10	-21.5210936471913	PCNA_3	59.0	IMR90p8
56.5	E10	-21.5210936471894	PCNA_3	59.0	IMR90p8
57.0	E10	-21.5210936471906	PCNA_3	59.0	IMR90p8
57.5	E10	-21.7399444187109	PCNA_3	59.0	IMR90p8
58.0	E10	-20.4728008149677	PCNA_3	59.0	IMR90p8
58.5	E10	-17.2585329987181	PCNA_3	59.0	IMR90p8
59.0	E10	-14.6992077411172	PCNA_3	59.0	IMR90p8
59.5	E10	-12.1562056738452	PCNA_3	59.0	IMR90p8
60.0	E10	-8.45315338869113	PCNA_3	59.0	IMR90p8
60.5	E10	-4.90657350364393	PCNA_3	59.0	IMR90p8
61.0	E10	-1.49077454933479	PCNA_3	59.0	IMR90p8
61.5	E10	2.65682634220991	PCNA_3	59.0	IMR90p8
62.0	E10	8.08406810536871	PCNA_3	59.0	IMR90p8
62.5	E10	13.0992815155795	PCNA_3	59.0	IMR90p8
63.0	E10	18.2410435612326	PCNA_3	59.0	IMR90p8
63.5	E10	23.7988418661686	PCNA_3	59.0	IMR90p8
64.0	E10	29.8653401094971	PCNA_3	59.0	IMR90p8
64.5	E10	35.6835217296774	PCNA_3	59.0	IMR90p8
65.0	E10	41.8341174783948	PCNA_3	59.0	IMR90p8
65.5	E10	49.1486336432413	PCNA_3	59.0	IMR90p8
66.0	E10	56.7053821527339	PCNA_3	59.0	IMR90p8
66.5	E10	63.4361598652758	PCNA_3	59.0	IMR90p8
67.0	E10	69.6534770193389	PCNA_3	59.0	IMR90p8
67.5	E10	74.9957273425331	PCNA_3	59.0	IMR90p8
68.0	E10	77.6506371445189	PCNA_3	59.0	IMR90p8
68.5	E10	79.1943089881141	PCNA_3	59.0	IMR90p8
69.0	E10	81.4241771871705	PCNA_3	59.0	IMR90p8
69.5	E10	83.5008964077584	PCNA_3	59.0	IMR90p8
70.0	E10	85.0975733822979	PCNA_3	59.0	IMR90p8
70.5	E10	87.590053728873	PCNA_3	59.0	IMR90p8
71.0	E10	89.500742018382	PCNA_3	59.0	IMR90p8
71.5	E10	89.5615334471837	PCNA_3	59.0	IMR90p8
72.0	E10	88.8416526771866	PCNA_3	59.0	IMR90p8
72.5	E10	88.1728583441799	PCNA_3	59.0	IMR90p8
73.0	E10	87.154768358753	PCNA_3	59.0	IMR90p8
73.5	E10	85.9914183240088	PCNA_3	59.0	IMR90p8
74.0	E10	85.1123185551993	PCNA_3	59.0	IMR90p8
74.5	E10	84.9101889528201	PCNA_3	59.0	IMR90p8
75.0	E10	84.4339279489529	PCNA_3	59.0	IMR90p8
75.5	E10	83.4236063214702	PCNA_3	59.0	IMR90p8
76.0	E10	82.9434625387588	PCNA_3	59.0	IMR90p8
76.5	E10	82.6696705338718	PCNA_3	59.0	IMR90p8
77.0	E10	81.7376542162837	PCNA_3	59.0	IMR90p8
77.5	E10	81.5995747114479	PCNA_3	59.0	IMR90p8
78.0	E10	83.4033896796425	PCNA_3	59.0	IMR90p8
78.5	E10	86.2305783528972	PCNA_3	59.0	IMR90p8
79.0	E10	90.4933184322738	PCNA_3	59.0	IMR90p8
79.5	E10	96.1539971711188	PCNA_3	59.0	IMR90p8
80.0	E10	101.606809425079	PCNA_3	59.0	IMR90p8
80.5	E10	105.387265461049	PCNA_3	59.0	IMR90p8
81.0	E10	106.316435844076	PCNA_3	59.0	IMR90p8
81.5	E10	104.548671386884	PCNA_3	59.0	IMR90p8
82.0	E10	102.35461824554	PCNA_3	59.0	IMR90p8
82.5	E10	106.135568276866	PCNA_3	59.0	IMR90p8
83.0	E10	122.59115002992	PCNA_3	59.0	IMR90p8
83.5	E10	146.366607611479	PCNA_3	59.0	IMR90p8
84.0	E10	167.477509107374	PCNA_3	59.0	IMR90p8
84.5	E10	182.904286514826	PCNA_3	59.0	IMR90p8
85.0	E10	181.665291801606	PCNA_3	59.0	IMR90p8
85.5	E10	151.682094269878	PCNA_3	59.0	IMR90p8
86.0	E10	107.446681941326	PCNA_3	59.0	IMR90p8
86.5	E10	67.7950643782605	PCNA_3	59.0	IMR90p8
87.0	E10	33.5581626910217	PCNA_3	59.0	IMR90p8
87.5	E10	9.02702273455839	PCNA_3	59.0	IMR90p8
88.0	E10	1.06667024561227	PCNA_3	59.0	IMR90p8
88.5	E10	2.22126624191748	PCNA_3	59.0	IMR90p8
89.0	E10	2.40832113363274	PCNA_3	59.0	IMR90p8
89.5	E10	2.02678019545402	PCNA_3	59.0	IMR90p8
90.0	E10	2.72783789879151	PCNA_3	59.0	IMR90p8
90.5	E10	3.21965724586045	PCNA_3	59.0	IMR90p8
91.0	E10	2.74928942494023	PCNA_3	59.0	IMR90p8
91.5	E10	2.45589511157834	PCNA_3	59.0	IMR90p8
92.0	E10	2.51515923456623	PCNA_3	59.0	IMR90p8
92.5	E10	2.15899829637544	PCNA_3	59.0	IMR90p8
93.0	E10	1.84835481442803	PCNA_3	59.0	IMR90p8
93.5	E10	1.77919413450246	PCNA_3	59.0	IMR90p8
94.0	E10	1.90060324853846	PCNA_3	59.0	IMR90p8
94.5	E10	1.62414643109867	PCNA_3	59.0	IMR90p8
95.0	E10	0.46569385214741	PCNA_3	59.0	IMR90p8
55.0	F10	-17.3695930777843	PCNA_3	57.0	IMR90p8
55.5	F10	-37.6341183351992	PCNA_3	57.0	IMR90p8
56.0	F10	-34.7391861555693	PCNA_3	57.0	IMR90p8
56.5	F10	-34.7391861555716	PCNA_3	57.0	IMR90p8
57.0	F10	-34.7391861555543	PCNA_3	57.0	IMR90p8
57.5	F10	-35.1392035582675	PCNA_3	57.0	IMR90p8
58.0	F10	-32.7323772166501	PCNA_3	57.0	IMR90p8
58.5	F10	-27.7041555967911	PCNA_3	57.0	IMR90p8
59.0	F10	-22.201954062175	PCNA_3	57.0	IMR90p8
59.5	F10	-15.7491243685256	PCNA_3	57.0	IMR90p8
60.0	F10	-9.49754942367508	PCNA_3	57.0	IMR90p8
60.5	F10	-3.7873049037164	PCNA_3	57.0	IMR90p8
61.0	F10	2.2473029882658	PCNA_3	57.0	IMR90p8
61.5	F10	8.07751721240936	PCNA_3	57.0	IMR90p8
62.0	F10	12.8595205325154	PCNA_3	57.0	IMR90p8
62.5	F10	17.9474248353946	PCNA_3	57.0	IMR90p8
63.0	F10	22.7673445396073	PCNA_3	57.0	IMR90p8
63.5	F10	26.8786873287527	PCNA_3	57.0	IMR90p8
64.0	F10	30.8601545608234	PCNA_3	57.0	IMR90p8
64.5	F10	35.3814760927153	PCNA_3	57.0	IMR90p8
65.0	F10	40.1845070154592	PCNA_3	57.0	IMR90p8
65.5	F10	45.7726404250059	PCNA_3	57.0	IMR90p8
66.0	F10	52.3166995195061	PCNA_3	57.0	IMR90p8
66.5	F10	59.1920139575881	PCNA_3	57.0	IMR90p8
67.0	F10	64.7718348706561	PCNA_3	57.0	IMR90p8
67.5	F10	68.4633154856843	PCNA_3	57.0	IMR90p8
68.0	F10	71.1831652273216	PCNA_3	57.0	IMR90p8
68.5	F10	72.0158166759213	PCNA_3	57.0	IMR90p8
69.0	F10	71.5073417616309	PCNA_3	57.0	IMR90p8
69.5	F10	71.3231160862672	PCNA_3	57.0	IMR90p8
70.0	F10	71.6380528284045	PCNA_3	57.0	IMR90p8
70.5	F10	71.2758231970822	PCNA_3	57.0	IMR90p8
71.0	F10	71.0190446089525	PCNA_3	57.0	IMR90p8
71.5	F10	70.7900686120746	PCNA_3	57.0	IMR90p8
72.0	F10	70.2805925491382	PCNA_3	57.0	IMR90p8
72.5	F10	69.9442645532382	PCNA_3	57.0	IMR90p8
73.0	F10	69.9838552989219	PCNA_3	57.0	IMR90p8
73.5	F10	70.0261490248765	PCNA_3	57.0	IMR90p8
74.0	F10	70.4950897658603	PCNA_3	57.0	IMR90p8
74.5	F10	70.8910725318573	PCNA_3	57.0	IMR90p8
75.0	F10	70.3551585600834	PCNA_3	57.0	IMR90p8
75.5	F10	69.855331863141	PCNA_3	57.0	IMR90p8
76.0	F10	69.7720674599806	PCNA_3	57.0	IMR90p8
76.5	F10	68.9845426477517	PCNA_3	57.0	IMR90p8
77.0	F10	68.520149475655	PCNA_3	57.0	IMR90p8
77.5	F10	69.5175224583636	PCNA_3	57.0	IMR90p8
78.0	F10	70.8992238915263	PCNA_3	57.0	IMR90p8
78.5	F10	73.1171287731539	PCNA_3	57.0	IMR90p8
79.0	F10	76.8139630046951	PCNA_3	57.0	IMR90p8
79.5	F10	80.979780595228	PCNA_3	57.0	IMR90p8
80.0	F10	84.5911729076444	PCNA_3	57.0	IMR90p8
80.5	F10	87.1980524805388	PCNA_3	57.0	IMR90p8
81.0	F10	87.5394161026278	PCNA_3	57.0	IMR90p8
81.5	F10	85.873219023007	PCNA_3	57.0	IMR90p8
82.0	F10	83.9216349566739	PCNA_3	57.0	IMR90p8
82.5	F10	89.1457966930731	PCNA_3	57.0	IMR90p8
83.0	F10	103.412156166177	PCNA_3	57.0	IMR90p8
83.5	F10	118.669072987555	PCNA_3	57.0	IMR90p8
84.0	F10	131.625723127361	PCNA_3	57.0	IMR90p8
84.5	F10	140.626826375911	PCNA_3	57.0	IMR90p8
85.0	F10	131.333012369237	PCNA_3	57.0	IMR90p8
85.5	F10	101.849695674254	PCNA_3	57.0	IMR90p8
86.0	F10	69.9144849243703	PCNA_3	57.0	IMR90p8
86.5	F10	41.6148065250762	PCNA_3	57.0	IMR90p8
87.0	F10	16.5902846997279	PCNA_3	57.0	IMR90p8
87.5	F10	2.68775996650658	PCNA_3	57.0	IMR90p8
88.0	F10	0.718229084505992	PCNA_3	57.0	IMR90p8
88.5	F10	1.44243644861285	PCNA_3	57.0	IMR90p8
89.0	F10	1.7026269311466	PCNA_3	57.0	IMR90p8
89.5	F10	2.17242570510223	PCNA_3	57.0	IMR90p8
90.0	F10	2.37634476916497	PCNA_3	57.0	IMR90p8
90.5	F10	2.24940623665503	PCNA_3	57.0	IMR90p8
91.0	F10	2.15586447191941	PCNA_3	57.0	IMR90p8
91.5	F10	2.04755457790031	PCNA_3	57.0	IMR90p8
92.0	F10	2.13864613925989	PCNA_3	57.0	IMR90p8
92.5	F10	2.09425000093785	PCNA_3	57.0	IMR90p8
93.0	F10	1.87716077763764	PCNA_3	57.0	IMR90p8
93.5	F10	1.17987213294873	PCNA_3	57.0	IMR90p8
94.0	F10	0.847901938959296	PCNA_3	57.0	IMR90p8
94.5	F10	-0.416444486772377	PCNA_3	57.0	IMR90p8
95.0	F10	-0.820766880691224	PCNA_3	57.0	IMR90p8
55.0	G10	-18.8119535333858	PCNA_3	55.7	IMR90p8
55.5	G10	-40.7592326556694	PCNA_3	55.7	IMR90p8
56.0	G10	-37.6239070667726	PCNA_3	55.7	IMR90p8
56.5	G10	-37.6239070667706	PCNA_3	55.7	IMR90p8
57.0	G10	-37.6239070667882	PCNA_3	55.7	IMR90p8
57.5	G10	-38.0398708344592	PCNA_3	55.7	IMR90p8
58.0	G10	-35.7475442216676	PCNA_3	55.7	IMR90p8
58.5	G10	-29.19256845065	PCNA_3	55.7	IMR90p8
59.0	G10	-21.0052527406223	PCNA_3	55.7	IMR90p8
59.5	G10	-13.2640428670313	PCNA_3	55.7	IMR90p8
60.0	G10	-6.55071381963342	PCNA_3	55.7	IMR90p8
60.5	G10	0.377290817362109	PCNA_3	55.7	IMR90p8
61.0	G10	7.00339788753013	PCNA_3	55.7	IMR90p8
61.5	G10	11.8021654718483	PCNA_3	55.7	IMR90p8
62.0	G10	15.4654849628937	PCNA_3	55.7	IMR90p8
62.5	G10	19.4504930513203	PCNA_3	55.7	IMR90p8
63.0	G10	22.5556978752534	PCNA_3	55.7	IMR90p8
63.5	G10	24.6127264356109	PCNA_3	55.7	IMR90p8
64.0	G10	26.9265697537937	PCNA_3	55.7	IMR90p8
64.5	G10	29.4604788484261	PCNA_3	55.7	IMR90p8
65.0	G10	32.4306298553256	PCNA_3	55.7	IMR90p8
65.5	G10	37.1089512321548	PCNA_3	55.7	IMR90p8
66.0	G10	42.3973203900418	PCNA_3	55.7	IMR90p8
66.5	G10	47.377329432108	PCNA_3	55.7	IMR90p8
67.0	G10	52.8697513792515	PCNA_3	55.7	IMR90p8
67.5	G10	57.2144309538035	PCNA_3	55.7	IMR90p8
68.0	G10	59.3721375657618	PCNA_3	55.7	IMR90p8
68.5	G10	61.3802981614286	PCNA_3	55.7	IMR90p8
69.0	G10	63.093772520115	PCNA_3	55.7	IMR90p8
69.5	G10	63.205592263026	PCNA_3	55.7	IMR90p8
70.0	G10	63.7437912354991	PCNA_3	55.7	IMR90p8
70.5	G10	64.7571223007728	PCNA_3	55.7	IMR90p8
71.0	G10	64.592976003436	PCNA_3	55.7	IMR90p8
71.5	G10	64.9885684333377	PCNA_3	55.7	IMR90p8
72.0	G10	65.8519998379109	PCNA_3	55.7	IMR90p8
72.5	G10	66.071026486023	PCNA_3	55.7	IMR90p8
73.0	G10	66.3497115330157	PCNA_3	55.7	IMR90p8
73.5	G10	66.88624074592	PCNA_3	55.7	IMR90p8
74.0	G10	66.3400384906794	PCNA_3	55.7	IMR90p8
74.5	G10	65.6744796727663	PCNA_3	55.7	IMR90p8
75.0	G10	65.3871243675094	PCNA_3	55.7	IMR90p8
75.5	G10	65.1448472812644	PCNA_3	55.7	IMR90p8
76.0	G10	64.8407306930247	PCNA_3	55.7	IMR90p8
76.5	G10	64.1604227131438	PCNA_3	55.7	IMR90p8
77.0	G10	63.8862801982109	PCNA_3	55.7	IMR90p8
77.5	G10	63.6733046605227	PCNA_3	55.7	IMR90p8
78.0	G10	63.4617189998537	PCNA_3	55.7	IMR90p8
78.5	G10	64.1644264449417	PCNA_3	55.7	IMR90p8
79.0	G10	67.0302436663347	PCNA_3	55.7	IMR90p8
79.5	G10	70.6557162200853	PCNA_3	55.7	IMR90p8
80.0	G10	74.1483920693663	PCNA_3	55.7	IMR90p8
80.5	G10	77.4450911182296	PCNA_3	55.7	IMR90p8
81.0	G10	79.2484366004647	PCNA_3	55.7	IMR90p8
81.5	G10	78.6029525496117	PCNA_3	55.7	IMR90p8
82.0	G10	76.4939830802683	PCNA_3	55.7	IMR90p8
82.5	G10	78.3723001173414	PCNA_3	55.7	IMR90p8
83.0	G10	88.2140428163689	PCNA_3	55.7	IMR90p8
83.5	G10	101.611045365384	PCNA_3	55.7	IMR90p8
84.0	G10	113.291358911614	PCNA_3	55.7	IMR90p8
84.5	G10	122.217421939666	PCNA_3	55.7	IMR90p8
85.0	G10	120.059265497355	PCNA_3	55.7	IMR90p8
85.5	G10	98.9295916463559	PCNA_3	55.7	IMR90p8
86.0	G10	69.8064329167482	PCNA_3	55.7	IMR90p8
86.5	G10	43.8315869593864	PCNA_3	55.7	IMR90p8
87.0	G10	21.2551412712081	PCNA_3	55.7	IMR90p8
87.5	G10	5.62146855298118	PCNA_3	55.7	IMR90p8
88.0	G10	1.25875424726246	PCNA_3	55.7	IMR90p8
88.5	G10	2.57699926920287	PCNA_3	55.7	IMR90p8
89.0	G10	3.19348659002389	PCNA_3	55.7	IMR90p8
89.5	G10	3.49627139687067	PCNA_3	55.7	IMR90p8
90.0	G10	3.81897301987402	PCNA_3	55.7	IMR90p8
90.5	G10	3.44607007160704	PCNA_3	55.7	IMR90p8
91.0	G10	2.66134376476413	PCNA_3	55.7	IMR90p8
91.5	G10	2.65124446483065	PCNA_3	55.7	IMR90p8
92.0	G10	2.9104229261664	PCNA_3	55.7	IMR90p8
92.5	G10	3.01915422626445	PCNA_3	55.7	IMR90p8
93.0	G10	3.75608412688501	PCNA_3	55.7	IMR90p8
93.5	G10	3.51047148430558	PCNA_3	55.7	IMR90p8
94.0	G10	3.35119803639765	PCNA_3	55.7	IMR90p8
94.5	G10	1.56816517145245	PCNA_3	55.7	IMR90p8
95.0	G10	-0.368392159075199	PCNA_3	55.7	IMR90p8
55.0	H10	-16.0269986182606	PCNA_3	55.0	IMR90p8
55.5	H10	-34.7251636728988	PCNA_3	55.0	IMR90p8
56.0	H10	-32.0539972365228	PCNA_3	55.0	IMR90p8
56.5	H10	-32.0539972365298	PCNA_3	55.0	IMR90p8
57.0	H10	-32.0539972364658	PCNA_3	55.0	IMR90p8
57.5	H10	-32.6738730356335	PCNA_3	55.0	IMR90p8
58.0	H10	-28.9895375791931	PCNA_3	55.0	IMR90p8
58.5	H10	-20.7759257728064	PCNA_3	55.0	IMR90p8
59.0	H10	-12.5367266836892	PCNA_3	55.0	IMR90p8
59.5	H10	-3.94708456032674	PCNA_3	55.0	IMR90p8
60.0	H10	3.41370349827321	PCNA_3	55.0	IMR90p8
60.5	H10	9.52829428909763	PCNA_3	55.0	IMR90p8
61.0	H10	15.2195468579984	PCNA_3	55.0	IMR90p8
61.5	H10	19.1824798891228	PCNA_3	55.0	IMR90p8
62.0	H10	21.3705245600523	PCNA_3	55.0	IMR90p8
62.5	H10	23.4393712559655	PCNA_3	55.0	IMR90p8
63.0	H10	25.5463385357957	PCNA_3	55.0	IMR90p8
63.5	H10	26.8187068304505	PCNA_3	55.0	IMR90p8
64.0	H10	27.9853449856121	PCNA_3	55.0	IMR90p8
64.5	H10	29.2932168328239	PCNA_3	55.0	IMR90p8
65.0	H10	30.787645103892	PCNA_3	55.0	IMR90p8
65.5	H10	32.9498816252797	PCNA_3	55.0	IMR90p8
66.0	H10	35.866941104567	PCNA_3	55.0	IMR90p8
66.5	H10	39.6241831665023	PCNA_3	55.0	IMR90p8
67.0	H10	44.1664467226805	PCNA_3	55.0	IMR90p8
67.5	H10	48.5141243135412	PCNA_3	55.0	IMR90p8
68.0	H10	51.5632033386108	PCNA_3	55.0	IMR90p8
68.5	H10	54.1373621462451	PCNA_3	55.0	IMR90p8
69.0	H10	55.9753596636908	PCNA_3	55.0	IMR90p8
69.5	H10	56.351602893215	PCNA_3	55.0	IMR90p8
70.0	H10	56.0382368276424	PCNA_3	55.0	IMR90p8
70.5	H10	56.3162250100497	PCNA_3	55.0	IMR90p8
71.0	H10	55.9228107226215	PCNA_3	55.0	IMR90p8
71.5	H10	54.9172590904612	PCNA_3	55.0	IMR90p8
72.0	H10	54.9774281965975	PCNA_3	55.0	IMR90p8
72.5	H10	55.0808573345307	PCNA_3	55.0	IMR90p8
73.0	H10	54.7120522127028	PCNA_3	55.0	IMR90p8
73.5	H10	54.9259291314127	PCNA_3	55.0	IMR90p8
74.0	H10	55.4757987710409	PCNA_3	55.0	IMR90p8
74.5	H10	55.0820282285532	PCNA_3	55.0	IMR90p8
75.0	H10	55.1328044923093	PCNA_3	55.0	IMR90p8
75.5	H10	55.1886354583953	PCNA_3	55.0	IMR90p8
76.0	H10	54.176128062648	PCNA_3	55.0	IMR90p8
76.5	H10	53.570030553416	PCNA_3	55.0	IMR90p8
77.0	H10	53.613035982838	PCNA_3	55.0	IMR90p8
77.5	H10	53.2886771537777	PCNA_3	55.0	IMR90p8
78.0	H10	53.4486250326908	PCNA_3	55.0	IMR90p8
78.5	H10	55.420768138257	PCNA_3	55.0	IMR90p8
79.0	H10	57.866895127057	PCNA_3	55.0	IMR90p8
79.5	H10	60.641926476315	PCNA_3	55.0	IMR90p8
80.0	H10	64.2945485494416	PCNA_3	55.0	IMR90p8
80.5	H10	67.3821602550684	PCNA_3	55.0	IMR90p8
81.0	H10	68.7242765621353	PCNA_3	55.0	IMR90p8
81.5	H10	68.115129378352	PCNA_3	55.0	IMR90p8
82.0	H10	66.5756682794282	PCNA_3	55.0	IMR90p8
82.5	H10	67.1006237884544	PCNA_3	55.0	IMR90p8
83.0	H10	74.4850439898133	PCNA_3	55.0	IMR90p8
83.5	H10	85.634125254352	PCNA_3	55.0	IMR90p8
84.0	H10	95.5700134166425	PCNA_3	55.0	IMR90p8
84.5	H10	103.312203076081	PCNA_3	55.0	IMR90p8
85.0	H10	102.391416574427	PCNA_3	55.0	IMR90p8
85.5	H10	85.4094740643513	PCNA_3	55.0	IMR90p8
86.0	H10	60.4316507145337	PCNA_3	55.0	IMR90p8
86.5	H10	38.1008865123889	PCNA_3	55.0	IMR90p8
87.0	H10	18.6223233310944	PCNA_3	55.0	IMR90p8
87.5	H10	5.15447670012043	PCNA_3	55.0	IMR90p8
88.0	H10	1.02859625917131	PCNA_3	55.0	IMR90p8
88.5	H10	1.77615309931286	PCNA_3	55.0	IMR90p8
89.0	H10	2.27051999360833	PCNA_3	55.0	IMR90p8
89.5	H10	2.26133092391399	PCNA_3	55.0	IMR90p8
90.0	H10	2.14995728131566	PCNA_3	55.0	IMR90p8
90.5	H10	2.0826302979529	PCNA_3	55.0	IMR90p8
91.0	H10	1.8401460674998	PCNA_3	55.0	IMR90p8
91.5	H10	1.69337013189556	PCNA_3	55.0	IMR90p8
92.0	H10	2.05502647607165	PCNA_3	55.0	IMR90p8
92.5	H10	2.05225215236197	PCNA_3	55.0	IMR90p8
93.0	H10	1.86951480356362	PCNA_3	55.0	IMR90p8
93.5	H10	2.09492437003138	PCNA_3	55.0	IMR90p8
94.0	H10	1.89377377467105	PCNA_3	55.0	IMR90p8
94.5	H10	1.8773803672953	PCNA_3	55.0	IMR90p8
95.0	H10	0.8686011807809	PCNA_3	55.0	IMR90p8
