# Supplementary material for: Primer PICKR: literature-mined scoring platform for robust RT–qPCR primers
Source: Nat Commun. 2026 May 28;17:6938. doi: 10.1038/s41467-026-73648-2 (PMC13388996; doi:10.1038/s41467-026-73648-2)
Supplement: Supplementary file 11 — Source Data [file 41467_2026_73648_MOESM11_ESM.zip › Suppl_Fig_S19/melting_curve_data_HPRT1_3.csv]

Temperature	Well	Derivative	Target	melt temp	Replicate
55.0	A6	8.43	HPRT1_3	65.0	IMR90p2
55.5	A6	18.27	HPRT1_3	65.0	IMR90p2
56.0	A6	16.86	HPRT1_3	65.0	IMR90p2
56.5	A6	16.86	HPRT1_3	65.0	IMR90p2
57.0	A6	16.86	HPRT1_3	65.0	IMR90p2
57.5	A6	17.0	HPRT1_3	65.0	IMR90p2
58.0	A6	16.08	HPRT1_3	65.0	IMR90p2
58.5	A6	15.05	HPRT1_3	65.0	IMR90p2
59.0	A6	13.81	HPRT1_3	65.0	IMR90p2
59.5	A6	11.92	HPRT1_3	65.0	IMR90p2
60.0	A6	10.43	HPRT1_3	65.0	IMR90p2
60.5	A6	9.14	HPRT1_3	65.0	IMR90p2
61.0	A6	8.17	HPRT1_3	65.0	IMR90p2
61.5	A6	7.6	HPRT1_3	65.0	IMR90p2
62.0	A6	7.34	HPRT1_3	65.0	IMR90p2
62.5	A6	7.55	HPRT1_3	65.0	IMR90p2
63.0	A6	8.57	HPRT1_3	65.0	IMR90p2
63.5	A6	9.94	HPRT1_3	65.0	IMR90p2
64.0	A6	12.36	HPRT1_3	65.0	IMR90p2
64.5	A6	16.72	HPRT1_3	65.0	IMR90p2
65.0	A6	22.47	HPRT1_3	65.0	IMR90p2
65.5	A6	28.95	HPRT1_3	65.0	IMR90p2
66.0	A6	36.26	HPRT1_3	65.0	IMR90p2
66.5	A6	43.18	HPRT1_3	65.0	IMR90p2
67.0	A6	48.64	HPRT1_3	65.0	IMR90p2
67.5	A6	52.98	HPRT1_3	65.0	IMR90p2
68.0	A6	55.82	HPRT1_3	65.0	IMR90p2
68.5	A6	57.3	HPRT1_3	65.0	IMR90p2
69.0	A6	59.2	HPRT1_3	65.0	IMR90p2
69.5	A6	61.66	HPRT1_3	65.0	IMR90p2
70.0	A6	64.18	HPRT1_3	65.0	IMR90p2
70.5	A6	68.31	HPRT1_3	65.0	IMR90p2
71.0	A6	73.23	HPRT1_3	65.0	IMR90p2
71.5	A6	76.74	HPRT1_3	65.0	IMR90p2
72.0	A6	78.67	HPRT1_3	65.0	IMR90p2
72.5	A6	78.33	HPRT1_3	65.0	IMR90p2
73.0	A6	74.59	HPRT1_3	65.0	IMR90p2
73.5	A6	68.9	HPRT1_3	65.0	IMR90p2
74.0	A6	62.88	HPRT1_3	65.0	IMR90p2
74.5	A6	56.78	HPRT1_3	65.0	IMR90p2
75.0	A6	52.36	HPRT1_3	65.0	IMR90p2
75.5	A6	49.98	HPRT1_3	65.0	IMR90p2
76.0	A6	48.69	HPRT1_3	65.0	IMR90p2
76.5	A6	48.38	HPRT1_3	65.0	IMR90p2
77.0	A6	50.53	HPRT1_3	65.0	IMR90p2
77.5	A6	58.9	HPRT1_3	65.0	IMR90p2
78.0	A6	79.3	HPRT1_3	65.0	IMR90p2
78.5	A6	107.04	HPRT1_3	65.0	IMR90p2
79.0	A6	132.89	HPRT1_3	65.0	IMR90p2
79.5	A6	153.98	HPRT1_3	65.0	IMR90p2
80.0	A6	161.01	HPRT1_3	65.0	IMR90p2
80.5	A6	141.63	HPRT1_3	65.0	IMR90p2
81.0	A6	105.81	HPRT1_3	65.0	IMR90p2
81.5	A6	70.87	HPRT1_3	65.0	IMR90p2
82.0	A6	38.94	HPRT1_3	65.0	IMR90p2
82.5	A6	14.4	HPRT1_3	65.0	IMR90p2
83.0	A6	3.9	HPRT1_3	65.0	IMR90p2
83.5	A6	2.47	HPRT1_3	65.0	IMR90p2
84.0	A6	2.07	HPRT1_3	65.0	IMR90p2
84.5	A6	2.0	HPRT1_3	65.0	IMR90p2
85.0	A6	2.44	HPRT1_3	65.0	IMR90p2
85.5	A6	3.07	HPRT1_3	65.0	IMR90p2
86.0	A6	3.47	HPRT1_3	65.0	IMR90p2
86.5	A6	3.03	HPRT1_3	65.0	IMR90p2
87.0	A6	2.4	HPRT1_3	65.0	IMR90p2
87.5	A6	2.16	HPRT1_3	65.0	IMR90p2
88.0	A6	1.97	HPRT1_3	65.0	IMR90p2
88.5	A6	2.07	HPRT1_3	65.0	IMR90p2
89.0	A6	2.61	HPRT1_3	65.0	IMR90p2
89.5	A6	2.94	HPRT1_3	65.0	IMR90p2
90.0	A6	2.31	HPRT1_3	65.0	IMR90p2
90.5	A6	1.52	HPRT1_3	65.0	IMR90p2
91.0	A6	1.22	HPRT1_3	65.0	IMR90p2
91.5	A6	1.06	HPRT1_3	65.0	IMR90p2
92.0	A6	0.94	HPRT1_3	65.0	IMR90p2
92.5	A6	1.62	HPRT1_3	65.0	IMR90p2
93.0	A6	2.5	HPRT1_3	65.0	IMR90p2
93.5	A6	3.17	HPRT1_3	65.0	IMR90p2
94.0	A6	3.68	HPRT1_3	65.0	IMR90p2
94.5	A6	5.15	HPRT1_3	65.0	IMR90p2
95.0	A6	2.86	HPRT1_3	65.0	IMR90p2
55.0	B6	8.65	HPRT1_3	64.5	IMR90p2
55.5	B6	18.75	HPRT1_3	64.5	IMR90p2
56.0	B6	17.3	HPRT1_3	64.5	IMR90p2
56.5	B6	17.3	HPRT1_3	64.5	IMR90p2
57.0	B6	17.3	HPRT1_3	64.5	IMR90p2
57.5	B6	17.37	HPRT1_3	64.5	IMR90p2
58.0	B6	16.95	HPRT1_3	64.5	IMR90p2
58.5	B6	16.06	HPRT1_3	64.5	IMR90p2
59.0	B6	15.56	HPRT1_3	64.5	IMR90p2
59.5	B6	15.09	HPRT1_3	64.5	IMR90p2
60.0	B6	13.74	HPRT1_3	64.5	IMR90p2
60.5	B6	12.73	HPRT1_3	64.5	IMR90p2
61.0	B6	12.63	HPRT1_3	64.5	IMR90p2
61.5	B6	11.93	HPRT1_3	64.5	IMR90p2
62.0	B6	10.86	HPRT1_3	64.5	IMR90p2
62.5	B6	10.78	HPRT1_3	64.5	IMR90p2
63.0	B6	11.39	HPRT1_3	64.5	IMR90p2
63.5	B6	12.47	HPRT1_3	64.5	IMR90p2
64.0	B6	15.39	HPRT1_3	64.5	IMR90p2
64.5	B6	20.09	HPRT1_3	64.5	IMR90p2
65.0	B6	25.83	HPRT1_3	64.5	IMR90p2
65.5	B6	32.61	HPRT1_3	64.5	IMR90p2
66.0	B6	39.43	HPRT1_3	64.5	IMR90p2
66.5	B6	44.84	HPRT1_3	64.5	IMR90p2
67.0	B6	49.19	HPRT1_3	64.5	IMR90p2
67.5	B6	52.38	HPRT1_3	64.5	IMR90p2
68.0	B6	53.81	HPRT1_3	64.5	IMR90p2
68.5	B6	55.54	HPRT1_3	64.5	IMR90p2
69.0	B6	57.92	HPRT1_3	64.5	IMR90p2
69.5	B6	60.91	HPRT1_3	64.5	IMR90p2
70.0	B6	65.63	HPRT1_3	64.5	IMR90p2
70.5	B6	72.34	HPRT1_3	64.5	IMR90p2
71.0	B6	78.76	HPRT1_3	64.5	IMR90p2
71.5	B6	84.03	HPRT1_3	64.5	IMR90p2
72.0	B6	87.0	HPRT1_3	64.5	IMR90p2
72.5	B6	85.83	HPRT1_3	64.5	IMR90p2
73.0	B6	80.56	HPRT1_3	64.5	IMR90p2
73.5	B6	73.18	HPRT1_3	64.5	IMR90p2
74.0	B6	66.16	HPRT1_3	64.5	IMR90p2
74.5	B6	59.97	HPRT1_3	64.5	IMR90p2
75.0	B6	55.38	HPRT1_3	64.5	IMR90p2
75.5	B6	53.18	HPRT1_3	64.5	IMR90p2
76.0	B6	51.87	HPRT1_3	64.5	IMR90p2
76.5	B6	50.27	HPRT1_3	64.5	IMR90p2
77.0	B6	51.07	HPRT1_3	64.5	IMR90p2
77.5	B6	59.67	HPRT1_3	64.5	IMR90p2
78.0	B6	79.48	HPRT1_3	64.5	IMR90p2
78.5	B6	105.0	HPRT1_3	64.5	IMR90p2
79.0	B6	129.07	HPRT1_3	64.5	IMR90p2
79.5	B6	147.46	HPRT1_3	64.5	IMR90p2
80.0	B6	149.86	HPRT1_3	64.5	IMR90p2
80.5	B6	127.62	HPRT1_3	64.5	IMR90p2
81.0	B6	93.25	HPRT1_3	64.5	IMR90p2
81.5	B6	60.46	HPRT1_3	64.5	IMR90p2
82.0	B6	31.47	HPRT1_3	64.5	IMR90p2
82.5	B6	11.3	HPRT1_3	64.5	IMR90p2
83.0	B6	4.31	HPRT1_3	64.5	IMR90p2
83.5	B6	4.32	HPRT1_3	64.5	IMR90p2
84.0	B6	4.18	HPRT1_3	64.5	IMR90p2
84.5	B6	3.65	HPRT1_3	64.5	IMR90p2
85.0	B6	3.32	HPRT1_3	64.5	IMR90p2
85.5	B6	3.11	HPRT1_3	64.5	IMR90p2
86.0	B6	2.56	HPRT1_3	64.5	IMR90p2
86.5	B6	2.39	HPRT1_3	64.5	IMR90p2
87.0	B6	2.49	HPRT1_3	64.5	IMR90p2
87.5	B6	2.18	HPRT1_3	64.5	IMR90p2
88.0	B6	1.95	HPRT1_3	64.5	IMR90p2
88.5	B6	1.92	HPRT1_3	64.5	IMR90p2
89.0	B6	1.87	HPRT1_3	64.5	IMR90p2
89.5	B6	1.77	HPRT1_3	64.5	IMR90p2
90.0	B6	1.76	HPRT1_3	64.5	IMR90p2
90.5	B6	1.73	HPRT1_3	64.5	IMR90p2
91.0	B6	1.76	HPRT1_3	64.5	IMR90p2
91.5	B6	1.64	HPRT1_3	64.5	IMR90p2
92.0	B6	1.71	HPRT1_3	64.5	IMR90p2
92.5	B6	2.02	HPRT1_3	64.5	IMR90p2
93.0	B6	2.28	HPRT1_3	64.5	IMR90p2
93.5	B6	2.65	HPRT1_3	64.5	IMR90p2
94.0	B6	2.95	HPRT1_3	64.5	IMR90p2
94.5	B6	3.71	HPRT1_3	64.5	IMR90p2
95.0	B6	1.86	HPRT1_3	64.5	IMR90p2
55.0	C6	7.5	HPRT1_3	63.3	IMR90p2
55.5	C6	16.25	HPRT1_3	63.3	IMR90p2
56.0	C6	15.0	HPRT1_3	63.3	IMR90p2
56.5	C6	15.0	HPRT1_3	63.3	IMR90p2
57.0	C6	15.0	HPRT1_3	63.3	IMR90p2
57.5	C6	14.92	HPRT1_3	63.3	IMR90p2
58.0	C6	15.53	HPRT1_3	63.3	IMR90p2
58.5	C6	15.84	HPRT1_3	63.3	IMR90p2
59.0	C6	15.17	HPRT1_3	63.3	IMR90p2
59.5	C6	14.45	HPRT1_3	63.3	IMR90p2
60.0	C6	14.34	HPRT1_3	63.3	IMR90p2
60.5	C6	13.39	HPRT1_3	63.3	IMR90p2
61.0	C6	12.4	HPRT1_3	63.3	IMR90p2
61.5	C6	12.69	HPRT1_3	63.3	IMR90p2
62.0	C6	12.43	HPRT1_3	63.3	IMR90p2
62.5	C6	12.37	HPRT1_3	63.3	IMR90p2
63.0	C6	13.57	HPRT1_3	63.3	IMR90p2
63.5	C6	15.55	HPRT1_3	63.3	IMR90p2
64.0	C6	18.05	HPRT1_3	63.3	IMR90p2
64.5	C6	21.99	HPRT1_3	63.3	IMR90p2
65.0	C6	26.86	HPRT1_3	63.3	IMR90p2
65.5	C6	32.47	HPRT1_3	63.3	IMR90p2
66.0	C6	38.54	HPRT1_3	63.3	IMR90p2
66.5	C6	44.51	HPRT1_3	63.3	IMR90p2
67.0	C6	49.61	HPRT1_3	63.3	IMR90p2
67.5	C6	53.37	HPRT1_3	63.3	IMR90p2
68.0	C6	56.2	HPRT1_3	63.3	IMR90p2
68.5	C6	58.38	HPRT1_3	63.3	IMR90p2
69.0	C6	60.47	HPRT1_3	63.3	IMR90p2
69.5	C6	64.12	HPRT1_3	63.3	IMR90p2
70.0	C6	69.88	HPRT1_3	63.3	IMR90p2
70.5	C6	76.9	HPRT1_3	63.3	IMR90p2
71.0	C6	84.33	HPRT1_3	63.3	IMR90p2
71.5	C6	91.05	HPRT1_3	63.3	IMR90p2
72.0	C6	94.81	HPRT1_3	63.3	IMR90p2
72.5	C6	94.5	HPRT1_3	63.3	IMR90p2
73.0	C6	90.06	HPRT1_3	63.3	IMR90p2
73.5	C6	82.86	HPRT1_3	63.3	IMR90p2
74.0	C6	73.97	HPRT1_3	63.3	IMR90p2
74.5	C6	64.94	HPRT1_3	63.3	IMR90p2
75.0	C6	58.25	HPRT1_3	63.3	IMR90p2
75.5	C6	53.98	HPRT1_3	63.3	IMR90p2
76.0	C6	51.56	HPRT1_3	63.3	IMR90p2
76.5	C6	51.73	HPRT1_3	63.3	IMR90p2
77.0	C6	54.98	HPRT1_3	63.3	IMR90p2
77.5	C6	64.99	HPRT1_3	63.3	IMR90p2
78.0	C6	88.76	HPRT1_3	63.3	IMR90p2
78.5	C6	119.0	HPRT1_3	63.3	IMR90p2
79.0	C6	146.04	HPRT1_3	63.3	IMR90p2
79.5	C6	167.6	HPRT1_3	63.3	IMR90p2
80.0	C6	172.94	HPRT1_3	63.3	IMR90p2
80.5	C6	149.48	HPRT1_3	63.3	IMR90p2
81.0	C6	110.6	HPRT1_3	63.3	IMR90p2
81.5	C6	73.51	HPRT1_3	63.3	IMR90p2
82.0	C6	40.25	HPRT1_3	63.3	IMR90p2
82.5	C6	15.99	HPRT1_3	63.3	IMR90p2
83.0	C6	6.17	HPRT1_3	63.3	IMR90p2
83.5	C6	4.84	HPRT1_3	63.3	IMR90p2
84.0	C6	3.75	HPRT1_3	63.3	IMR90p2
84.5	C6	2.38	HPRT1_3	63.3	IMR90p2
85.0	C6	1.33	HPRT1_3	63.3	IMR90p2
85.5	C6	0.91	HPRT1_3	63.3	IMR90p2
86.0	C6	1.0	HPRT1_3	63.3	IMR90p2
86.5	C6	1.46	HPRT1_3	63.3	IMR90p2
87.0	C6	2.13	HPRT1_3	63.3	IMR90p2
87.5	C6	2.68	HPRT1_3	63.3	IMR90p2
88.0	C6	2.93	HPRT1_3	63.3	IMR90p2
88.5	C6	2.96	HPRT1_3	63.3	IMR90p2
89.0	C6	2.71	HPRT1_3	63.3	IMR90p2
89.5	C6	2.44	HPRT1_3	63.3	IMR90p2
90.0	C6	1.93	HPRT1_3	63.3	IMR90p2
90.5	C6	1.86	HPRT1_3	63.3	IMR90p2
91.0	C6	2.11	HPRT1_3	63.3	IMR90p2
91.5	C6	2.27	HPRT1_3	63.3	IMR90p2
92.0	C6	1.87	HPRT1_3	63.3	IMR90p2
92.5	C6	2.31	HPRT1_3	63.3	IMR90p2
93.0	C6	2.81	HPRT1_3	63.3	IMR90p2
93.5	C6	3.84	HPRT1_3	63.3	IMR90p2
94.0	C6	4.91	HPRT1_3	63.3	IMR90p2
94.5	C6	8.5	HPRT1_3	63.3	IMR90p2
95.0	C6	5.45	HPRT1_3	63.3	IMR90p2
55.0	D6	5.56	HPRT1_3	61.4	IMR90p2
55.5	D6	12.04	HPRT1_3	61.4	IMR90p2
56.0	D6	11.12	HPRT1_3	61.4	IMR90p2
56.5	D6	11.12	HPRT1_3	61.4	IMR90p2
57.0	D6	11.12	HPRT1_3	61.4	IMR90p2
57.5	D6	11.18	HPRT1_3	61.4	IMR90p2
58.0	D6	10.72	HPRT1_3	61.4	IMR90p2
58.5	D6	10.42	HPRT1_3	61.4	IMR90p2
59.0	D6	10.79	HPRT1_3	61.4	IMR90p2
59.5	D6	11.01	HPRT1_3	61.4	IMR90p2
60.0	D6	10.92	HPRT1_3	61.4	IMR90p2
60.5	D6	11.38	HPRT1_3	61.4	IMR90p2
61.0	D6	11.77	HPRT1_3	61.4	IMR90p2
61.5	D6	11.57	HPRT1_3	61.4	IMR90p2
62.0	D6	11.89	HPRT1_3	61.4	IMR90p2
62.5	D6	12.69	HPRT1_3	61.4	IMR90p2
63.0	D6	13.21	HPRT1_3	61.4	IMR90p2
63.5	D6	13.56	HPRT1_3	61.4	IMR90p2
64.0	D6	14.68	HPRT1_3	61.4	IMR90p2
64.5	D6	16.31	HPRT1_3	61.4	IMR90p2
65.0	D6	18.51	HPRT1_3	61.4	IMR90p2
65.5	D6	22.46	HPRT1_3	61.4	IMR90p2
66.0	D6	27.41	HPRT1_3	61.4	IMR90p2
66.5	D6	32.26	HPRT1_3	61.4	IMR90p2
67.0	D6	37.07	HPRT1_3	61.4	IMR90p2
67.5	D6	41.55	HPRT1_3	61.4	IMR90p2
68.0	D6	44.96	HPRT1_3	61.4	IMR90p2
68.5	D6	47.87	HPRT1_3	61.4	IMR90p2
69.0	D6	51.34	HPRT1_3	61.4	IMR90p2
69.5	D6	56.48	HPRT1_3	61.4	IMR90p2
70.0	D6	64.0	HPRT1_3	61.4	IMR90p2
70.5	D6	73.39	HPRT1_3	61.4	IMR90p2
71.0	D6	84.56	HPRT1_3	61.4	IMR90p2
71.5	D6	95.58	HPRT1_3	61.4	IMR90p2
72.0	D6	102.78	HPRT1_3	61.4	IMR90p2
72.5	D6	104.09	HPRT1_3	61.4	IMR90p2
73.0	D6	99.12	HPRT1_3	61.4	IMR90p2
73.5	D6	88.82	HPRT1_3	61.4	IMR90p2
74.0	D6	75.56	HPRT1_3	61.4	IMR90p2
74.5	D6	62.35	HPRT1_3	61.4	IMR90p2
75.0	D6	51.66	HPRT1_3	61.4	IMR90p2
75.5	D6	44.75	HPRT1_3	61.4	IMR90p2
76.0	D6	40.91	HPRT1_3	61.4	IMR90p2
76.5	D6	39.53	HPRT1_3	61.4	IMR90p2
77.0	D6	40.34	HPRT1_3	61.4	IMR90p2
77.5	D6	45.82	HPRT1_3	61.4	IMR90p2
78.0	D6	60.46	HPRT1_3	61.4	IMR90p2
78.5	D6	80.39	HPRT1_3	61.4	IMR90p2
79.0	D6	98.65	HPRT1_3	61.4	IMR90p2
79.5	D6	113.9	HPRT1_3	61.4	IMR90p2
80.0	D6	119.53	HPRT1_3	61.4	IMR90p2
80.5	D6	105.21	HPRT1_3	61.4	IMR90p2
81.0	D6	78.57	HPRT1_3	61.4	IMR90p2
81.5	D6	52.64	HPRT1_3	61.4	IMR90p2
82.0	D6	28.92	HPRT1_3	61.4	IMR90p2
82.5	D6	10.43	HPRT1_3	61.4	IMR90p2
83.0	D6	2.93	HPRT1_3	61.4	IMR90p2
83.5	D6	2.44	HPRT1_3	61.4	IMR90p2
84.0	D6	2.47	HPRT1_3	61.4	IMR90p2
84.5	D6	2.84	HPRT1_3	61.4	IMR90p2
85.0	D6	3.35	HPRT1_3	61.4	IMR90p2
85.5	D6	3.58	HPRT1_3	61.4	IMR90p2
86.0	D6	4.01	HPRT1_3	61.4	IMR90p2
86.5	D6	4.1	HPRT1_3	61.4	IMR90p2
87.0	D6	3.46	HPRT1_3	61.4	IMR90p2
87.5	D6	3.19	HPRT1_3	61.4	IMR90p2
88.0	D6	3.03	HPRT1_3	61.4	IMR90p2
88.5	D6	2.41	HPRT1_3	61.4	IMR90p2
89.0	D6	1.95	HPRT1_3	61.4	IMR90p2
89.5	D6	2.17	HPRT1_3	61.4	IMR90p2
90.0	D6	2.09	HPRT1_3	61.4	IMR90p2
90.5	D6	1.71	HPRT1_3	61.4	IMR90p2
91.0	D6	1.85	HPRT1_3	61.4	IMR90p2
91.5	D6	2.41	HPRT1_3	61.4	IMR90p2
92.0	D6	2.46	HPRT1_3	61.4	IMR90p2
92.5	D6	2.35	HPRT1_3	61.4	IMR90p2
93.0	D6	2.5	HPRT1_3	61.4	IMR90p2
93.5	D6	2.17	HPRT1_3	61.4	IMR90p2
94.0	D6	1.92	HPRT1_3	61.4	IMR90p2
94.5	D6	1.59	HPRT1_3	61.4	IMR90p2
95.0	D6	0.59	HPRT1_3	61.4	IMR90p2
55.0	E6	4.27	HPRT1_3	59.0	IMR90p2
55.5	E6	9.26	HPRT1_3	59.0	IMR90p2
56.0	E6	8.55	HPRT1_3	59.0	IMR90p2
56.5	E6	8.55	HPRT1_3	59.0	IMR90p2
57.0	E6	8.55	HPRT1_3	59.0	IMR90p2
57.5	E6	8.57	HPRT1_3	59.0	IMR90p2
58.0	E6	8.51	HPRT1_3	59.0	IMR90p2
58.5	E6	7.72	HPRT1_3	59.0	IMR90p2
59.0	E6	6.75	HPRT1_3	59.0	IMR90p2
59.5	E6	6.56	HPRT1_3	59.0	IMR90p2
60.0	E6	6.7	HPRT1_3	59.0	IMR90p2
60.5	E6	7.07	HPRT1_3	59.0	IMR90p2
61.0	E6	7.6	HPRT1_3	59.0	IMR90p2
61.5	E6	8.01	HPRT1_3	59.0	IMR90p2
62.0	E6	8.1	HPRT1_3	59.0	IMR90p2
62.5	E6	8.43	HPRT1_3	59.0	IMR90p2
63.0	E6	9.33	HPRT1_3	59.0	IMR90p2
63.5	E6	10.64	HPRT1_3	59.0	IMR90p2
64.0	E6	12.71	HPRT1_3	59.0	IMR90p2
64.5	E6	15.65	HPRT1_3	59.0	IMR90p2
65.0	E6	19.38	HPRT1_3	59.0	IMR90p2
65.5	E6	23.49	HPRT1_3	59.0	IMR90p2
66.0	E6	27.84	HPRT1_3	59.0	IMR90p2
66.5	E6	32.19	HPRT1_3	59.0	IMR90p2
67.0	E6	36.0	HPRT1_3	59.0	IMR90p2
67.5	E6	38.87	HPRT1_3	59.0	IMR90p2
68.0	E6	41.02	HPRT1_3	59.0	IMR90p2
68.5	E6	43.19	HPRT1_3	59.0	IMR90p2
69.0	E6	45.7	HPRT1_3	59.0	IMR90p2
69.5	E6	50.32	HPRT1_3	59.0	IMR90p2
70.0	E6	58.32	HPRT1_3	59.0	IMR90p2
70.5	E6	69.7	HPRT1_3	59.0	IMR90p2
71.0	E6	83.64	HPRT1_3	59.0	IMR90p2
71.5	E6	97.58	HPRT1_3	59.0	IMR90p2
72.0	E6	107.42	HPRT1_3	59.0	IMR90p2
72.5	E6	110.66	HPRT1_3	59.0	IMR90p2
73.0	E6	105.83	HPRT1_3	59.0	IMR90p2
73.5	E6	93.36	HPRT1_3	59.0	IMR90p2
74.0	E6	77.39	HPRT1_3	59.0	IMR90p2
74.5	E6	61.25	HPRT1_3	59.0	IMR90p2
75.0	E6	47.49	HPRT1_3	59.0	IMR90p2
75.5	E6	38.09	HPRT1_3	59.0	IMR90p2
76.0	E6	32.73	HPRT1_3	59.0	IMR90p2
76.5	E6	29.65	HPRT1_3	59.0	IMR90p2
77.0	E6	28.83	HPRT1_3	59.0	IMR90p2
77.5	E6	31.05	HPRT1_3	59.0	IMR90p2
78.0	E6	38.99	HPRT1_3	59.0	IMR90p2
78.5	E6	51.48	HPRT1_3	59.0	IMR90p2
79.0	E6	63.61	HPRT1_3	59.0	IMR90p2
79.5	E6	73.89	HPRT1_3	59.0	IMR90p2
80.0	E6	78.6	HPRT1_3	59.0	IMR90p2
80.5	E6	70.71	HPRT1_3	59.0	IMR90p2
81.0	E6	53.91	HPRT1_3	59.0	IMR90p2
81.5	E6	37.28	HPRT1_3	59.0	IMR90p2
82.0	E6	21.83	HPRT1_3	59.0	IMR90p2
82.5	E6	9.73	HPRT1_3	59.0	IMR90p2
83.0	E6	4.68	HPRT1_3	59.0	IMR90p2
83.5	E6	4.1	HPRT1_3	59.0	IMR90p2
84.0	E6	3.82	HPRT1_3	59.0	IMR90p2
84.5	E6	3.78	HPRT1_3	59.0	IMR90p2
85.0	E6	3.76	HPRT1_3	59.0	IMR90p2
85.5	E6	3.23	HPRT1_3	59.0	IMR90p2
86.0	E6	2.81	HPRT1_3	59.0	IMR90p2
86.5	E6	2.69	HPRT1_3	59.0	IMR90p2
87.0	E6	2.47	HPRT1_3	59.0	IMR90p2
87.5	E6	2.22	HPRT1_3	59.0	IMR90p2
88.0	E6	2.51	HPRT1_3	59.0	IMR90p2
88.5	E6	2.72	HPRT1_3	59.0	IMR90p2
89.0	E6	2.49	HPRT1_3	59.0	IMR90p2
89.5	E6	2.2	HPRT1_3	59.0	IMR90p2
90.0	E6	2.07	HPRT1_3	59.0	IMR90p2
90.5	E6	1.81	HPRT1_3	59.0	IMR90p2
91.0	E6	1.66	HPRT1_3	59.0	IMR90p2
91.5	E6	1.85	HPRT1_3	59.0	IMR90p2
92.0	E6	2.15	HPRT1_3	59.0	IMR90p2
92.5	E6	2.03	HPRT1_3	59.0	IMR90p2
93.0	E6	1.81	HPRT1_3	59.0	IMR90p2
93.5	E6	1.29	HPRT1_3	59.0	IMR90p2
94.0	E6	0.76	HPRT1_3	59.0	IMR90p2
94.5	E6	-0.41	HPRT1_3	59.0	IMR90p2
95.0	E6	-0.78	HPRT1_3	59.0	IMR90p2
55.0	F6	2.66	HPRT1_3	57.0	IMR90p2
55.5	F6	5.76	HPRT1_3	57.0	IMR90p2
56.0	F6	5.32	HPRT1_3	57.0	IMR90p2
56.5	F6	5.32	HPRT1_3	57.0	IMR90p2
57.0	F6	5.32	HPRT1_3	57.0	IMR90p2
57.5	F6	5.36	HPRT1_3	57.0	IMR90p2
58.0	F6	5.13	HPRT1_3	57.0	IMR90p2
58.5	F6	4.42	HPRT1_3	57.0	IMR90p2
59.0	F6	3.87	HPRT1_3	57.0	IMR90p2
59.5	F6	4.13	HPRT1_3	57.0	IMR90p2
60.0	F6	4.5	HPRT1_3	57.0	IMR90p2
60.5	F6	4.67	HPRT1_3	57.0	IMR90p2
61.0	F6	5.0	HPRT1_3	57.0	IMR90p2
61.5	F6	5.13	HPRT1_3	57.0	IMR90p2
62.0	F6	4.96	HPRT1_3	57.0	IMR90p2
62.5	F6	4.6	HPRT1_3	57.0	IMR90p2
63.0	F6	4.49	HPRT1_3	57.0	IMR90p2
63.5	F6	4.53	HPRT1_3	57.0	IMR90p2
64.0	F6	5.03	HPRT1_3	57.0	IMR90p2
64.5	F6	7.11	HPRT1_3	57.0	IMR90p2
65.0	F6	10.15	HPRT1_3	57.0	IMR90p2
65.5	F6	13.88	HPRT1_3	57.0	IMR90p2
66.0	F6	18.79	HPRT1_3	57.0	IMR90p2
66.5	F6	23.57	HPRT1_3	57.0	IMR90p2
67.0	F6	27.23	HPRT1_3	57.0	IMR90p2
67.5	F6	30.78	HPRT1_3	57.0	IMR90p2
68.0	F6	33.28	HPRT1_3	57.0	IMR90p2
68.5	F6	35.22	HPRT1_3	57.0	IMR90p2
69.0	F6	38.03	HPRT1_3	57.0	IMR90p2
69.5	F6	41.62	HPRT1_3	57.0	IMR90p2
70.0	F6	46.31	HPRT1_3	57.0	IMR90p2
70.5	F6	53.44	HPRT1_3	57.0	IMR90p2
71.0	F6	62.02	HPRT1_3	57.0	IMR90p2
71.5	F6	70.14	HPRT1_3	57.0	IMR90p2
72.0	F6	76.18	HPRT1_3	57.0	IMR90p2
72.5	F6	77.98	HPRT1_3	57.0	IMR90p2
73.0	F6	74.38	HPRT1_3	57.0	IMR90p2
73.5	F6	65.45	HPRT1_3	57.0	IMR90p2
74.0	F6	53.81	HPRT1_3	57.0	IMR90p2
74.5	F6	42.56	HPRT1_3	57.0	IMR90p2
75.0	F6	33.49	HPRT1_3	57.0	IMR90p2
75.5	F6	27.12	HPRT1_3	57.0	IMR90p2
76.0	F6	24.19	HPRT1_3	57.0	IMR90p2
76.5	F6	23.78	HPRT1_3	57.0	IMR90p2
77.0	F6	23.88	HPRT1_3	57.0	IMR90p2
77.5	F6	25.95	HPRT1_3	57.0	IMR90p2
78.0	F6	33.88	HPRT1_3	57.0	IMR90p2
78.5	F6	44.91	HPRT1_3	57.0	IMR90p2
79.0	F6	54.8	HPRT1_3	57.0	IMR90p2
79.5	F6	63.7	HPRT1_3	57.0	IMR90p2
80.0	F6	68.12	HPRT1_3	57.0	IMR90p2
80.5	F6	60.99	HPRT1_3	57.0	IMR90p2
81.0	F6	46.53	HPRT1_3	57.0	IMR90p2
81.5	F6	32.33	HPRT1_3	57.0	IMR90p2
82.0	F6	18.91	HPRT1_3	57.0	IMR90p2
82.5	F6	8.24	HPRT1_3	57.0	IMR90p2
83.0	F6	3.55	HPRT1_3	57.0	IMR90p2
83.5	F6	2.99	HPRT1_3	57.0	IMR90p2
84.0	F6	2.86	HPRT1_3	57.0	IMR90p2
84.5	F6	3.07	HPRT1_3	57.0	IMR90p2
85.0	F6	3.17	HPRT1_3	57.0	IMR90p2
85.5	F6	2.95	HPRT1_3	57.0	IMR90p2
86.0	F6	2.65	HPRT1_3	57.0	IMR90p2
86.5	F6	2.51	HPRT1_3	57.0	IMR90p2
87.0	F6	2.07	HPRT1_3	57.0	IMR90p2
87.5	F6	1.67	HPRT1_3	57.0	IMR90p2
88.0	F6	2.05	HPRT1_3	57.0	IMR90p2
88.5	F6	2.05	HPRT1_3	57.0	IMR90p2
89.0	F6	1.6	HPRT1_3	57.0	IMR90p2
89.5	F6	2.0	HPRT1_3	57.0	IMR90p2
90.0	F6	2.6	HPRT1_3	57.0	IMR90p2
90.5	F6	2.38	HPRT1_3	57.0	IMR90p2
91.0	F6	2.67	HPRT1_3	57.0	IMR90p2
91.5	F6	3.2	HPRT1_3	57.0	IMR90p2
92.0	F6	2.93	HPRT1_3	57.0	IMR90p2
92.5	F6	2.56	HPRT1_3	57.0	IMR90p2
93.0	F6	2.44	HPRT1_3	57.0	IMR90p2
93.5	F6	2.01	HPRT1_3	57.0	IMR90p2
94.0	F6	1.74	HPRT1_3	57.0	IMR90p2
94.5	F6	1.48	HPRT1_3	57.0	IMR90p2
95.0	F6	0.44	HPRT1_3	57.0	IMR90p2
55.0	G6	4.11	HPRT1_3	55.7	IMR90p2
55.5	G6	8.91	HPRT1_3	55.7	IMR90p2
56.0	G6	8.22	HPRT1_3	55.7	IMR90p2
56.5	G6	8.22	HPRT1_3	55.7	IMR90p2
57.0	G6	8.22	HPRT1_3	55.7	IMR90p2
57.5	G6	8.23	HPRT1_3	55.7	IMR90p2
58.0	G6	8.12	HPRT1_3	55.7	IMR90p2
58.5	G6	8.51	HPRT1_3	55.7	IMR90p2
59.0	G6	8.41	HPRT1_3	55.7	IMR90p2
59.5	G6	7.85	HPRT1_3	55.7	IMR90p2
60.0	G6	7.29	HPRT1_3	55.7	IMR90p2
60.5	G6	7.22	HPRT1_3	55.7	IMR90p2
61.0	G6	7.11	HPRT1_3	55.7	IMR90p2
61.5	G6	7.09	HPRT1_3	55.7	IMR90p2
62.0	G6	7.75	HPRT1_3	55.7	IMR90p2
62.5	G6	7.72	HPRT1_3	55.7	IMR90p2
63.0	G6	7.26	HPRT1_3	55.7	IMR90p2
63.5	G6	7.24	HPRT1_3	55.7	IMR90p2
64.0	G6	7.4	HPRT1_3	55.7	IMR90p2
64.5	G6	7.52	HPRT1_3	55.7	IMR90p2
65.0	G6	9.58	HPRT1_3	55.7	IMR90p2
65.5	G6	12.74	HPRT1_3	55.7	IMR90p2
66.0	G6	15.85	HPRT1_3	55.7	IMR90p2
66.5	G6	19.57	HPRT1_3	55.7	IMR90p2
67.0	G6	23.74	HPRT1_3	55.7	IMR90p2
67.5	G6	26.96	HPRT1_3	55.7	IMR90p2
68.0	G6	29.11	HPRT1_3	55.7	IMR90p2
68.5	G6	31.31	HPRT1_3	55.7	IMR90p2
69.0	G6	33.73	HPRT1_3	55.7	IMR90p2
69.5	G6	36.35	HPRT1_3	55.7	IMR90p2
70.0	G6	40.36	HPRT1_3	55.7	IMR90p2
70.5	G6	46.88	HPRT1_3	55.7	IMR90p2
71.0	G6	54.88	HPRT1_3	55.7	IMR90p2
71.5	G6	62.09	HPRT1_3	55.7	IMR90p2
72.0	G6	67.26	HPRT1_3	55.7	IMR90p2
72.5	G6	68.74	HPRT1_3	55.7	IMR90p2
73.0	G6	65.18	HPRT1_3	55.7	IMR90p2
73.5	G6	57.31	HPRT1_3	55.7	IMR90p2
74.0	G6	47.51	HPRT1_3	55.7	IMR90p2
74.5	G6	37.79	HPRT1_3	55.7	IMR90p2
75.0	G6	29.44	HPRT1_3	55.7	IMR90p2
75.5	G6	23.56	HPRT1_3	55.7	IMR90p2
76.0	G6	20.05	HPRT1_3	55.7	IMR90p2
76.5	G6	18.41	HPRT1_3	55.7	IMR90p2
77.0	G6	17.89	HPRT1_3	55.7	IMR90p2
77.5	G6	18.96	HPRT1_3	55.7	IMR90p2
78.0	G6	23.08	HPRT1_3	55.7	IMR90p2
78.5	G6	29.49	HPRT1_3	55.7	IMR90p2
79.0	G6	35.6	HPRT1_3	55.7	IMR90p2
79.5	G6	40.83	HPRT1_3	55.7	IMR90p2
80.0	G6	43.71	HPRT1_3	55.7	IMR90p2
80.5	G6	40.58	HPRT1_3	55.7	IMR90p2
81.0	G6	32.54	HPRT1_3	55.7	IMR90p2
81.5	G6	23.83	HPRT1_3	55.7	IMR90p2
82.0	G6	15.63	HPRT1_3	55.7	IMR90p2
82.5	G6	8.98	HPRT1_3	55.7	IMR90p2
83.0	G6	5.29	HPRT1_3	55.7	IMR90p2
83.5	G6	3.99	HPRT1_3	55.7	IMR90p2
84.0	G6	3.7	HPRT1_3	55.7	IMR90p2
84.5	G6	3.73	HPRT1_3	55.7	IMR90p2
85.0	G6	3.28	HPRT1_3	55.7	IMR90p2
85.5	G6	2.68	HPRT1_3	55.7	IMR90p2
86.0	G6	2.67	HPRT1_3	55.7	IMR90p2
86.5	G6	2.33	HPRT1_3	55.7	IMR90p2
87.0	G6	1.98	HPRT1_3	55.7	IMR90p2
87.5	G6	2.16	HPRT1_3	55.7	IMR90p2
88.0	G6	2.53	HPRT1_3	55.7	IMR90p2
88.5	G6	2.44	HPRT1_3	55.7	IMR90p2
89.0	G6	2.31	HPRT1_3	55.7	IMR90p2
89.5	G6	1.81	HPRT1_3	55.7	IMR90p2
90.0	G6	1.22	HPRT1_3	55.7	IMR90p2
90.5	G6	1.15	HPRT1_3	55.7	IMR90p2
91.0	G6	0.94	HPRT1_3	55.7	IMR90p2
91.5	G6	1.09	HPRT1_3	55.7	IMR90p2
92.0	G6	2.02	HPRT1_3	55.7	IMR90p2
92.5	G6	2.7	HPRT1_3	55.7	IMR90p2
93.0	G6	2.85	HPRT1_3	55.7	IMR90p2
93.5	G6	3.08	HPRT1_3	55.7	IMR90p2
94.0	G6	3.16	HPRT1_3	55.7	IMR90p2
94.5	G6	2.57	HPRT1_3	55.7	IMR90p2
95.0	G6	0.75	HPRT1_3	55.7	IMR90p2
55.0	H6	2.7	HPRT1_3	55.0	IMR90p2
55.5	H6	5.84	HPRT1_3	55.0	IMR90p2
56.0	H6	5.39	HPRT1_3	55.0	IMR90p2
56.5	H6	5.39	HPRT1_3	55.0	IMR90p2
57.0	H6	5.39	HPRT1_3	55.0	IMR90p2
57.5	H6	5.33	HPRT1_3	55.0	IMR90p2
58.0	H6	5.73	HPRT1_3	55.0	IMR90p2
58.5	H6	6.38	HPRT1_3	55.0	IMR90p2
59.0	H6	6.71	HPRT1_3	55.0	IMR90p2
59.5	H6	7.22	HPRT1_3	55.0	IMR90p2
60.0	H6	7.51	HPRT1_3	55.0	IMR90p2
60.5	H6	7.1	HPRT1_3	55.0	IMR90p2
61.0	H6	6.33	HPRT1_3	55.0	IMR90p2
61.5	H6	5.67	HPRT1_3	55.0	IMR90p2
62.0	H6	5.37	HPRT1_3	55.0	IMR90p2
62.5	H6	5.29	HPRT1_3	55.0	IMR90p2
63.0	H6	5.16	HPRT1_3	55.0	IMR90p2
63.5	H6	5.68	HPRT1_3	55.0	IMR90p2
64.0	H6	7.02	HPRT1_3	55.0	IMR90p2
64.5	H6	8.61	HPRT1_3	55.0	IMR90p2
65.0	H6	10.6	HPRT1_3	55.0	IMR90p2
65.5	H6	13.67	HPRT1_3	55.0	IMR90p2
66.0	H6	17.25	HPRT1_3	55.0	IMR90p2
66.5	H6	20.24	HPRT1_3	55.0	IMR90p2
67.0	H6	23.04	HPRT1_3	55.0	IMR90p2
67.5	H6	25.85	HPRT1_3	55.0	IMR90p2
68.0	H6	27.53	HPRT1_3	55.0	IMR90p2
68.5	H6	28.46	HPRT1_3	55.0	IMR90p2
69.0	H6	29.9	HPRT1_3	55.0	IMR90p2
69.5	H6	31.56	HPRT1_3	55.0	IMR90p2
70.0	H6	34.0	HPRT1_3	55.0	IMR90p2
70.5	H6	38.17	HPRT1_3	55.0	IMR90p2
71.0	H6	43.54	HPRT1_3	55.0	IMR90p2
71.5	H6	49.01	HPRT1_3	55.0	IMR90p2
72.0	H6	53.09	HPRT1_3	55.0	IMR90p2
72.5	H6	54.19	HPRT1_3	55.0	IMR90p2
73.0	H6	52.14	HPRT1_3	55.0	IMR90p2
73.5	H6	46.85	HPRT1_3	55.0	IMR90p2
74.0	H6	39.15	HPRT1_3	55.0	IMR90p2
74.5	H6	31.51	HPRT1_3	55.0	IMR90p2
75.0	H6	25.55	HPRT1_3	55.0	IMR90p2
75.5	H6	21.13	HPRT1_3	55.0	IMR90p2
76.0	H6	18.32	HPRT1_3	55.0	IMR90p2
76.5	H6	16.96	HPRT1_3	55.0	IMR90p2
77.0	H6	16.54	HPRT1_3	55.0	IMR90p2
77.5	H6	17.22	HPRT1_3	55.0	IMR90p2
78.0	H6	20.97	HPRT1_3	55.0	IMR90p2
78.5	H6	27.78	HPRT1_3	55.0	IMR90p2
79.0	H6	34.8	HPRT1_3	55.0	IMR90p2
79.5	H6	41.03	HPRT1_3	55.0	IMR90p2
80.0	H6	44.98	HPRT1_3	55.0	IMR90p2
80.5	H6	42.23	HPRT1_3	55.0	IMR90p2
81.0	H6	33.5	HPRT1_3	55.0	IMR90p2
81.5	H6	24.26	HPRT1_3	55.0	IMR90p2
82.0	H6	15.7	HPRT1_3	55.0	IMR90p2
82.5	H6	7.88	HPRT1_3	55.0	IMR90p2
83.0	H6	3.73	HPRT1_3	55.0	IMR90p2
83.5	H6	3.24	HPRT1_3	55.0	IMR90p2
84.0	H6	3.25	HPRT1_3	55.0	IMR90p2
84.5	H6	2.83	HPRT1_3	55.0	IMR90p2
85.0	H6	3.2	HPRT1_3	55.0	IMR90p2
85.5	H6	3.82	HPRT1_3	55.0	IMR90p2
86.0	H6	3.63	HPRT1_3	55.0	IMR90p2
86.5	H6	3.22	HPRT1_3	55.0	IMR90p2
87.0	H6	3.16	HPRT1_3	55.0	IMR90p2
87.5	H6	2.68	HPRT1_3	55.0	IMR90p2
88.0	H6	2.0	HPRT1_3	55.0	IMR90p2
88.5	H6	1.66	HPRT1_3	55.0	IMR90p2
89.0	H6	1.46	HPRT1_3	55.0	IMR90p2
89.5	H6	1.75	HPRT1_3	55.0	IMR90p2
90.0	H6	2.02	HPRT1_3	55.0	IMR90p2
90.5	H6	1.96	HPRT1_3	55.0	IMR90p2
91.0	H6	2.22	HPRT1_3	55.0	IMR90p2
91.5	H6	2.76	HPRT1_3	55.0	IMR90p2
92.0	H6	2.36	HPRT1_3	55.0	IMR90p2
92.5	H6	1.95	HPRT1_3	55.0	IMR90p2
93.0	H6	2.14	HPRT1_3	55.0	IMR90p2
93.5	H6	1.57	HPRT1_3	55.0	IMR90p2
94.0	H6	1.06	HPRT1_3	55.0	IMR90p2
94.5	H6	0.14	HPRT1_3	55.0	IMR90p2
95.0	H6	-0.45	HPRT1_3	55.0	IMR90p2
55.0	A6	8.73995249257507	HPRT1_3	65.0	IMR90p11
55.5	A6	18.9365637339125	HPRT1_3	65.0	IMR90p11
56.0	A6	17.47990498515	HPRT1_3	65.0	IMR90p11
56.5	A6	17.4799049851424	HPRT1_3	65.0	IMR90p11
57.0	A6	17.4799049852033	HPRT1_3	65.0	IMR90p11
57.5	A6	17.6762573662269	HPRT1_3	65.0	IMR90p11
58.0	A6	16.4628680137866	HPRT1_3	65.0	IMR90p11
58.5	A6	14.2088027975922	HPRT1_3	65.0	IMR90p11
59.0	A6	11.7530019537247	HPRT1_3	65.0	IMR90p11
59.5	A6	8.70443732151944	HPRT1_3	65.0	IMR90p11
60.0	A6	7.50567827173154	HPRT1_3	65.0	IMR90p11
60.5	A6	7.38128602725908	HPRT1_3	65.0	IMR90p11
61.0	A6	6.70572139034061	HPRT1_3	65.0	IMR90p11
61.5	A6	6.97337672943229	HPRT1_3	65.0	IMR90p11
62.0	A6	7.67541660256336	HPRT1_3	65.0	IMR90p11
62.5	A6	8.175947316475	HPRT1_3	65.0	IMR90p11
63.0	A6	9.81737607995728	HPRT1_3	65.0	IMR90p11
63.5	A6	12.9407008033039	HPRT1_3	65.0	IMR90p11
64.0	A6	17.4685309533846	HPRT1_3	65.0	IMR90p11
64.5	A6	24.186974153169	HPRT1_3	65.0	IMR90p11
65.0	A6	32.9224916886907	HPRT1_3	65.0	IMR90p11
65.5	A6	42.4015019714011	HPRT1_3	65.0	IMR90p11
66.0	A6	52.0816662475082	HPRT1_3	65.0	IMR90p11
66.5	A6	61.6304996849758	HPRT1_3	65.0	IMR90p11
67.0	A6	69.2506688908908	HPRT1_3	65.0	IMR90p11
67.5	A6	74.4877897446759	HPRT1_3	65.0	IMR90p11
68.0	A6	78.146243268839	HPRT1_3	65.0	IMR90p11
68.5	A6	79.987289785461	HPRT1_3	65.0	IMR90p11
69.0	A6	79.352223115998	HPRT1_3	65.0	IMR90p11
69.5	A6	78.295927229598	HPRT1_3	65.0	IMR90p11
70.0	A6	77.30988069232	HPRT1_3	65.0	IMR90p11
70.5	A6	75.9405197232259	HPRT1_3	65.0	IMR90p11
71.0	A6	75.0852202799485	HPRT1_3	65.0	IMR90p11
71.5	A6	75.1807779469448	HPRT1_3	65.0	IMR90p11
72.0	A6	75.6512673649088	HPRT1_3	65.0	IMR90p11
72.5	A6	76.1368503968541	HPRT1_3	65.0	IMR90p11
73.0	A6	76.5063988067432	HPRT1_3	65.0	IMR90p11
73.5	A6	76.0490095034438	HPRT1_3	65.0	IMR90p11
74.0	A6	75.2959008455402	HPRT1_3	65.0	IMR90p11
74.5	A6	73.9246015108257	HPRT1_3	65.0	IMR90p11
75.0	A6	72.3437169308199	HPRT1_3	65.0	IMR90p11
75.5	A6	71.2930328806985	HPRT1_3	65.0	IMR90p11
76.0	A6	70.8007769107251	HPRT1_3	65.0	IMR90p11
76.5	A6	70.9437864190272	HPRT1_3	65.0	IMR90p11
77.0	A6	72.645576623433	HPRT1_3	65.0	IMR90p11
77.5	A6	76.6521691444329	HPRT1_3	65.0	IMR90p11
78.0	A6	90.5822933679086	HPRT1_3	65.0	IMR90p11
78.5	A6	123.33698711505	HPRT1_3	65.0	IMR90p11
79.0	A6	165.687539944362	HPRT1_3	65.0	IMR90p11
79.5	A6	204.455507008262	HPRT1_3	65.0	IMR90p11
80.0	A6	235.795362369037	HPRT1_3	65.0	IMR90p11
80.5	A6	244.245889834202	HPRT1_3	65.0	IMR90p11
81.0	A6	212.515543150543	HPRT1_3	65.0	IMR90p11
81.5	A6	157.698488587509	HPRT1_3	65.0	IMR90p11
82.0	A6	104.09986705851	HPRT1_3	65.0	IMR90p11
82.5	A6	55.8699787744065	HPRT1_3	65.0	IMR90p11
83.0	A6	20.110891168184	HPRT1_3	65.0	IMR90p11
83.5	A6	5.59267177651702	HPRT1_3	65.0	IMR90p11
84.0	A6	4.14878968356709	HPRT1_3	65.0	IMR90p11
84.5	A6	3.81017977458487	HPRT1_3	65.0	IMR90p11
85.0	A6	3.27676223674632	HPRT1_3	65.0	IMR90p11
85.5	A6	3.15232343999304	HPRT1_3	65.0	IMR90p11
86.0	A6	3.05809862287555	HPRT1_3	65.0	IMR90p11
86.5	A6	2.58095813463018	HPRT1_3	65.0	IMR90p11
87.0	A6	2.24160629871147	HPRT1_3	65.0	IMR90p11
87.5	A6	2.19088882304754	HPRT1_3	65.0	IMR90p11
88.0	A6	1.82983777220596	HPRT1_3	65.0	IMR90p11
88.5	A6	1.67563172814693	HPRT1_3	65.0	IMR90p11
89.0	A6	2.13164293340623	HPRT1_3	65.0	IMR90p11
89.5	A6	2.48157568188361	HPRT1_3	65.0	IMR90p11
90.0	A6	2.22238530544854	HPRT1_3	65.0	IMR90p11
90.5	A6	2.43127123954969	HPRT1_3	65.0	IMR90p11
91.0	A6	2.46779967735137	HPRT1_3	65.0	IMR90p11
91.5	A6	1.73911457733158	HPRT1_3	65.0	IMR90p11
92.0	A6	1.16999267049283	HPRT1_3	65.0	IMR90p11
92.5	A6	1.55544422413249	HPRT1_3	65.0	IMR90p11
93.0	A6	1.67814825312735	HPRT1_3	65.0	IMR90p11
93.5	A6	2.28036513804358	HPRT1_3	65.0	IMR90p11
94.0	A6	3.38130974901634	HPRT1_3	65.0	IMR90p11
94.5	A6	5.46808153807916	HPRT1_3	65.0	IMR90p11
95.0	A6	3.30309678972964	HPRT1_3	65.0	IMR90p11
55.0	B6	8.44697897971014	HPRT1_3	64.5	IMR90p11
55.5	B6	18.3017877893726	HPRT1_3	64.5	IMR90p11
56.0	B6	16.8939579594208	HPRT1_3	64.5	IMR90p11
56.5	B6	16.8939579594255	HPRT1_3	64.5	IMR90p11
57.0	B6	16.893957959383	HPRT1_3	64.5	IMR90p11
57.5	B6	17.0517392735499	HPRT1_3	64.5	IMR90p11
58.0	B6	16.0624162700739	HPRT1_3	64.5	IMR90p11
58.5	B6	14.2460655423696	HPRT1_3	64.5	IMR90p11
59.0	B6	13.0814498674179	HPRT1_3	64.5	IMR90p11
59.5	B6	11.6390618448966	HPRT1_3	64.5	IMR90p11
60.0	B6	10.1408146060477	HPRT1_3	64.5	IMR90p11
60.5	B6	8.84776582453492	HPRT1_3	64.5	IMR90p11
61.0	B6	8.31888275192171	HPRT1_3	64.5	IMR90p11
61.5	B6	7.95269666381239	HPRT1_3	64.5	IMR90p11
62.0	B6	7.85370711564008	HPRT1_3	64.5	IMR90p11
62.5	B6	8.84830412545568	HPRT1_3	64.5	IMR90p11
63.0	B6	10.9375145021795	HPRT1_3	64.5	IMR90p11
63.5	B6	14.0766837709934	HPRT1_3	64.5	IMR90p11
64.0	B6	19.670872354267	HPRT1_3	64.5	IMR90p11
64.5	B6	27.8627476845033	HPRT1_3	64.5	IMR90p11
65.0	B6	36.9293785771823	HPRT1_3	64.5	IMR90p11
65.5	B6	46.8659027069234	HPRT1_3	64.5	IMR90p11
66.0	B6	56.7930214084925	HPRT1_3	64.5	IMR90p11
66.5	B6	64.4444960919589	HPRT1_3	64.5	IMR90p11
67.0	B6	69.662467000539	HPRT1_3	64.5	IMR90p11
67.5	B6	74.0442687549581	HPRT1_3	64.5	IMR90p11
68.0	B6	76.71253255316	HPRT1_3	64.5	IMR90p11
68.5	B6	77.7991058872537	HPRT1_3	64.5	IMR90p11
69.0	B6	78.8947684948118	HPRT1_3	64.5	IMR90p11
69.5	B6	80.0030524651305	HPRT1_3	64.5	IMR90p11
70.0	B6	79.8301064283058	HPRT1_3	64.5	IMR90p11
70.5	B6	79.2599373234046	HPRT1_3	64.5	IMR90p11
71.0	B6	78.7960412262584	HPRT1_3	64.5	IMR90p11
71.5	B6	78.1081876611395	HPRT1_3	64.5	IMR90p11
72.0	B6	77.9855962640346	HPRT1_3	64.5	IMR90p11
72.5	B6	78.134153405843	HPRT1_3	64.5	IMR90p11
73.0	B6	78.3343702490425	HPRT1_3	64.5	IMR90p11
73.5	B6	78.6172129941144	HPRT1_3	64.5	IMR90p11
74.0	B6	78.4990384955204	HPRT1_3	64.5	IMR90p11
74.5	B6	77.1369483930865	HPRT1_3	64.5	IMR90p11
75.0	B6	76.0504265498963	HPRT1_3	64.5	IMR90p11
75.5	B6	75.5500129509804	HPRT1_3	64.5	IMR90p11
76.0	B6	74.4047434077597	HPRT1_3	64.5	IMR90p11
76.5	B6	73.7977285671878	HPRT1_3	64.5	IMR90p11
77.0	B6	75.0738017117652	HPRT1_3	64.5	IMR90p11
77.5	B6	79.0946668061786	HPRT1_3	64.5	IMR90p11
78.0	B6	94.4634466744874	HPRT1_3	64.5	IMR90p11
78.5	B6	129.807227607542	HPRT1_3	64.5	IMR90p11
79.0	B6	174.021233221019	HPRT1_3	64.5	IMR90p11
79.5	B6	214.187907909532	HPRT1_3	64.5	IMR90p11
80.0	B6	245.3845534979	HPRT1_3	64.5	IMR90p11
80.5	B6	250.342827293727	HPRT1_3	64.5	IMR90p11
81.0	B6	214.02979772181	HPRT1_3	64.5	IMR90p11
81.5	B6	156.458878019269	HPRT1_3	64.5	IMR90p11
82.0	B6	101.213559177524	HPRT1_3	64.5	IMR90p11
82.5	B6	52.4708624443655	HPRT1_3	64.5	IMR90p11
83.0	B6	17.6862805942434	HPRT1_3	64.5	IMR90p11
83.5	B6	4.78862235322066	HPRT1_3	64.5	IMR90p11
84.0	B6	4.31414565468913	HPRT1_3	64.5	IMR90p11
84.5	B6	3.85728760199913	HPRT1_3	64.5	IMR90p11
85.0	B6	2.86475440262785	HPRT1_3	64.5	IMR90p11
85.5	B6	2.72522752222625	HPRT1_3	64.5	IMR90p11
86.0	B6	2.62619300646332	HPRT1_3	64.5	IMR90p11
86.5	B6	2.00834954584587	HPRT1_3	64.5	IMR90p11
87.0	B6	1.85400474046293	HPRT1_3	64.5	IMR90p11
87.5	B6	2.23683685292218	HPRT1_3	64.5	IMR90p11
88.0	B6	2.50189916359574	HPRT1_3	64.5	IMR90p11
88.5	B6	2.33838025147543	HPRT1_3	64.5	IMR90p11
89.0	B6	2.60438555338663	HPRT1_3	64.5	IMR90p11
89.5	B6	3.14992425102758	HPRT1_3	64.5	IMR90p11
90.0	B6	3.15537363016801	HPRT1_3	64.5	IMR90p11
90.5	B6	2.63903995571172	HPRT1_3	64.5	IMR90p11
91.0	B6	2.53463408795295	HPRT1_3	64.5	IMR90p11
91.5	B6	2.56193686425127	HPRT1_3	64.5	IMR90p11
92.0	B6	2.2092541612746	HPRT1_3	64.5	IMR90p11
92.5	B6	1.69645386649495	HPRT1_3	64.5	IMR90p11
93.0	B6	1.72723278328181	HPRT1_3	64.5	IMR90p11
93.5	B6	1.80520617710118	HPRT1_3	64.5	IMR90p11
94.0	B6	1.37616844860986	HPRT1_3	64.5	IMR90p11
94.5	B6	1.42495217948135	HPRT1_3	64.5	IMR90p11
95.0	B6	0.71735366385883	HPRT1_3	64.5	IMR90p11
55.0	C6	3.71963431750999	HPRT1_3	63.3	IMR90p11
55.5	C6	8.05920768793897	HPRT1_3	63.3	IMR90p11
56.0	C6	7.43926863502065	HPRT1_3	63.3	IMR90p11
56.5	C6	7.4392686350244	HPRT1_3	63.3	IMR90p11
57.0	C6	7.43926863498609	HPRT1_3	63.3	IMR90p11
57.5	C6	7.42930376925574	HPRT1_3	63.3	IMR90p11
58.0	C6	7.46186781424342	HPRT1_3	63.3	IMR90p11
58.5	C6	7.88879935603393	HPRT1_3	63.3	IMR90p11
59.0	C6	7.56536555663263	HPRT1_3	63.3	IMR90p11
59.5	C6	6.09841814725564	HPRT1_3	63.3	IMR90p11
60.0	C6	5.66643279587981	HPRT1_3	63.3	IMR90p11
60.5	C6	5.69587959232535	HPRT1_3	63.3	IMR90p11
61.0	C6	5.00973170639463	HPRT1_3	63.3	IMR90p11
61.5	C6	5.10313340018433	HPRT1_3	63.3	IMR90p11
62.0	C6	6.90795639686417	HPRT1_3	63.3	IMR90p11
62.5	C6	8.72276615241549	HPRT1_3	63.3	IMR90p11
63.0	C6	10.9457933403639	HPRT1_3	63.3	IMR90p11
63.5	C6	15.525832460172	HPRT1_3	63.3	IMR90p11
64.0	C6	22.392784971373	HPRT1_3	63.3	IMR90p11
64.5	C6	30.7475755485815	HPRT1_3	63.3	IMR90p11
65.0	C6	39.9176568062438	HPRT1_3	63.3	IMR90p11
65.5	C6	49.8754767254144	HPRT1_3	63.3	IMR90p11
66.0	C6	59.2222611795195	HPRT1_3	63.3	IMR90p11
66.5	C6	66.3558568419937	HPRT1_3	63.3	IMR90p11
67.0	C6	71.3002569592044	HPRT1_3	63.3	IMR90p11
67.5	C6	75.4031259869131	HPRT1_3	63.3	IMR90p11
68.0	C6	77.9173224169934	HPRT1_3	63.3	IMR90p11
68.5	C6	78.5266983748901	HPRT1_3	63.3	IMR90p11
69.0	C6	79.116032396222	HPRT1_3	63.3	IMR90p11
69.5	C6	80.0783379395092	HPRT1_3	63.3	IMR90p11
70.0	C6	80.3950099964563	HPRT1_3	63.3	IMR90p11
70.5	C6	80.8703716920895	HPRT1_3	63.3	IMR90p11
71.0	C6	81.9681515962783	HPRT1_3	63.3	IMR90p11
71.5	C6	82.3461378869229	HPRT1_3	63.3	IMR90p11
72.0	C6	82.6587576131757	HPRT1_3	63.3	IMR90p11
72.5	C6	82.6206708855674	HPRT1_3	63.3	IMR90p11
73.0	C6	81.8780777655819	HPRT1_3	63.3	IMR90p11
73.5	C6	80.968993260193	HPRT1_3	63.3	IMR90p11
74.0	C6	80.1447815092041	HPRT1_3	63.3	IMR90p11
74.5	C6	78.7085280208682	HPRT1_3	63.3	IMR90p11
75.0	C6	77.4724558895164	HPRT1_3	63.3	IMR90p11
75.5	C6	76.482302755318	HPRT1_3	63.3	IMR90p11
76.0	C6	75.5867031714255	HPRT1_3	63.3	IMR90p11
76.5	C6	75.8142849947531	HPRT1_3	63.3	IMR90p11
77.0	C6	77.2886235456309	HPRT1_3	63.3	IMR90p11
77.5	C6	83.4319931912023	HPRT1_3	63.3	IMR90p11
78.0	C6	104.490823690665	HPRT1_3	63.3	IMR90p11
78.5	C6	143.637384542198	HPRT1_3	63.3	IMR90p11
79.0	C6	187.697737526539	HPRT1_3	63.3	IMR90p11
79.5	C6	226.956062879059	HPRT1_3	63.3	IMR90p11
80.0	C6	254.750503647083	HPRT1_3	63.3	IMR90p11
80.5	C6	250.547954849542	HPRT1_3	63.3	IMR90p11
81.0	C6	206.436784573803	HPRT1_3	63.3	IMR90p11
81.5	C6	147.565998733518	HPRT1_3	63.3	IMR90p11
82.0	C6	92.9864561629719	HPRT1_3	63.3	IMR90p11
82.5	C6	45.4175085682855	HPRT1_3	63.3	IMR90p11
83.0	C6	14.7907281670833	HPRT1_3	63.3	IMR90p11
83.5	C6	5.64387578055374	HPRT1_3	63.3	IMR90p11
84.0	C6	5.74250781352498	HPRT1_3	63.3	IMR90p11
84.5	C6	4.98835967268701	HPRT1_3	63.3	IMR90p11
85.0	C6	3.79100696172259	HPRT1_3	63.3	IMR90p11
85.5	C6	3.3148562427765	HPRT1_3	63.3	IMR90p11
86.0	C6	2.96155674864428	HPRT1_3	63.3	IMR90p11
86.5	C6	2.32287671917942	HPRT1_3	63.3	IMR90p11
87.0	C6	2.60468915622477	HPRT1_3	63.3	IMR90p11
87.5	C6	2.99802012470269	HPRT1_3	63.3	IMR90p11
88.0	C6	2.61006018971108	HPRT1_3	63.3	IMR90p11
88.5	C6	2.56328332943139	HPRT1_3	63.3	IMR90p11
89.0	C6	2.53685472282768	HPRT1_3	63.3	IMR90p11
89.5	C6	2.09456507535492	HPRT1_3	63.3	IMR90p11
90.0	C6	1.94373802958029	HPRT1_3	63.3	IMR90p11
90.5	C6	2.16392638597239	HPRT1_3	63.3	IMR90p11
91.0	C6	2.52469301354563	HPRT1_3	63.3	IMR90p11
91.5	C6	2.60571879436225	HPRT1_3	63.3	IMR90p11
92.0	C6	2.50387320390178	HPRT1_3	63.3	IMR90p11
92.5	C6	2.903161710863	HPRT1_3	63.3	IMR90p11
93.0	C6	2.80066577214831	HPRT1_3	63.3	IMR90p11
93.5	C6	1.89916542230111	HPRT1_3	63.3	IMR90p11
94.0	C6	1.92621822065047	HPRT1_3	63.3	IMR90p11
94.5	C6	1.22754627325929	HPRT1_3	63.3	IMR90p11
95.0	C6	-0.101289865740284	HPRT1_3	63.3	IMR90p11
55.0	D6	-2.11065727254913	HPRT1_3	61.4	IMR90p11
55.5	D6	-4.57309075718979	HPRT1_3	61.4	IMR90p11
56.0	D6	-4.22131454509747	HPRT1_3	61.4	IMR90p11
56.5	D6	-4.22131454509974	HPRT1_3	61.4	IMR90p11
57.0	D6	-4.22131454508462	HPRT1_3	61.4	IMR90p11
57.5	D6	-4.25005373057729	HPRT1_3	61.4	IMR90p11
58.0	D6	-4.05594261714418	HPRT1_3	61.4	IMR90p11
58.5	D6	-3.81462331578996	HPRT1_3	61.4	IMR90p11
59.0	D6	-3.74004591663265	HPRT1_3	61.4	IMR90p11
59.5	D6	-3.64796717735828	HPRT1_3	61.4	IMR90p11
60.0	D6	-3.29500128394329	HPRT1_3	61.4	IMR90p11
60.5	D6	-2.86706251571525	HPRT1_3	61.4	IMR90p11
61.0	D6	-2.43853676431513	HPRT1_3	61.4	IMR90p11
61.5	D6	-1.31419864007432	HPRT1_3	61.4	IMR90p11
62.0	D6	0.811998628714377	HPRT1_3	61.4	IMR90p11
62.5	D6	3.08812320070035	HPRT1_3	61.4	IMR90p11
63.0	D6	5.52386907647008	HPRT1_3	61.4	IMR90p11
63.5	D6	9.16823219466687	HPRT1_3	61.4	IMR90p11
64.0	D6	14.3835327216651	HPRT1_3	61.4	IMR90p11
64.5	D6	20.3220157297017	HPRT1_3	61.4	IMR90p11
65.0	D6	27.0372241084282	HPRT1_3	61.4	IMR90p11
65.5	D6	35.8884674919856	HPRT1_3	61.4	IMR90p11
66.0	D6	45.2314902166762	HPRT1_3	61.4	IMR90p11
66.5	D6	52.8991470071331	HPRT1_3	61.4	IMR90p11
67.0	D6	59.5345031933598	HPRT1_3	61.4	IMR90p11
67.5	D6	65.5455105312848	HPRT1_3	61.4	IMR90p11
68.0	D6	68.9091532587844	HPRT1_3	61.4	IMR90p11
68.5	D6	70.7213426583961	HPRT1_3	61.4	IMR90p11
69.0	D6	72.5372722222374	HPRT1_3	61.4	IMR90p11
69.5	D6	73.3679096337934	HPRT1_3	61.4	IMR90p11
70.0	D6	73.6621048100827	HPRT1_3	61.4	IMR90p11
70.5	D6	74.0853537473758	HPRT1_3	61.4	IMR90p11
71.0	D6	74.1192523435005	HPRT1_3	61.4	IMR90p11
71.5	D6	73.6034359656613	HPRT1_3	61.4	IMR90p11
72.0	D6	73.2258084722849	HPRT1_3	61.4	IMR90p11
72.5	D6	72.5072321226014	HPRT1_3	61.4	IMR90p11
73.0	D6	72.1050341301999	HPRT1_3	61.4	IMR90p11
73.5	D6	71.6402745522652	HPRT1_3	61.4	IMR90p11
74.0	D6	70.4840736199667	HPRT1_3	61.4	IMR90p11
74.5	D6	69.6879202417701	HPRT1_3	61.4	IMR90p11
75.0	D6	69.2248662752384	HPRT1_3	61.4	IMR90p11
75.5	D6	68.0781745509132	HPRT1_3	61.4	IMR90p11
76.0	D6	67.3086646351831	HPRT1_3	61.4	IMR90p11
76.5	D6	67.5471107053015	HPRT1_3	61.4	IMR90p11
77.0	D6	67.9630383642789	HPRT1_3	61.4	IMR90p11
77.5	D6	70.7524156176296	HPRT1_3	61.4	IMR90p11
78.0	D6	84.9268801891209	HPRT1_3	61.4	IMR90p11
78.5	D6	116.162317037218	HPRT1_3	61.4	IMR90p11
79.0	D6	155.178187289307	HPRT1_3	61.4	IMR90p11
79.5	D6	191.433287177904	HPRT1_3	61.4	IMR90p11
80.0	D6	219.97443725103	HPRT1_3	61.4	IMR90p11
80.5	D6	224.425921492022	HPRT1_3	61.4	IMR90p11
81.0	D6	191.976214934476	HPRT1_3	61.4	IMR90p11
81.5	D6	140.763366393454	HPRT1_3	61.4	IMR90p11
82.0	D6	91.2840894021588	HPRT1_3	61.4	IMR90p11
82.5	D6	47.3341499498669	HPRT1_3	61.4	IMR90p11
83.0	D6	16.2076657412227	HPRT1_3	61.4	IMR90p11
83.5	D6	4.65004839589687	HPRT1_3	61.4	IMR90p11
84.0	D6	3.97685134125038	HPRT1_3	61.4	IMR90p11
84.5	D6	3.61438450136933	HPRT1_3	61.4	IMR90p11
85.0	D6	2.75652174344805	HPRT1_3	61.4	IMR90p11
85.5	D6	2.92471950505529	HPRT1_3	61.4	IMR90p11
86.0	D6	3.27183393915158	HPRT1_3	61.4	IMR90p11
86.5	D6	3.07008472520511	HPRT1_3	61.4	IMR90p11
87.0	D6	3.59962197955684	HPRT1_3	61.4	IMR90p11
87.5	D6	4.39624802411657	HPRT1_3	61.4	IMR90p11
88.0	D6	3.79113465442424	HPRT1_3	61.4	IMR90p11
88.5	D6	3.03636533426879	HPRT1_3	61.4	IMR90p11
89.0	D6	2.94026154868794	HPRT1_3	61.4	IMR90p11
89.5	D6	2.30507531137329	HPRT1_3	61.4	IMR90p11
90.0	D6	1.68391033805557	HPRT1_3	61.4	IMR90p11
90.5	D6	2.04242322473857	HPRT1_3	61.4	IMR90p11
91.0	D6	2.57339140873711	HPRT1_3	61.4	IMR90p11
91.5	D6	2.80100030412291	HPRT1_3	61.4	IMR90p11
92.0	D6	3.03151087184045	HPRT1_3	61.4	IMR90p11
92.5	D6	3.03951085912445	HPRT1_3	61.4	IMR90p11
93.0	D6	2.66618372455281	HPRT1_3	61.4	IMR90p11
93.5	D6	2.13712534366459	HPRT1_3	61.4	IMR90p11
94.0	D6	1.72060305236295	HPRT1_3	61.4	IMR90p11
94.5	D6	1.33897806917679	HPRT1_3	61.4	IMR90p11
95.0	D6	0.423221531058005	HPRT1_3	61.4	IMR90p11
55.0	E6	-6.54709944732042	HPRT1_3	59.0	IMR90p11
55.5	E6	-14.1853821358608	HPRT1_3	59.0	IMR90p11
56.0	E6	-13.0941988946407	HPRT1_3	59.0	IMR90p11
56.5	E6	-13.0941988946447	HPRT1_3	59.0	IMR90p11
57.0	E6	-13.094198894614	HPRT1_3	59.0	IMR90p11
57.5	E6	-13.1193581817715	HPRT1_3	59.0	IMR90p11
58.0	E6	-13.0274307657917	HPRT1_3	59.0	IMR90p11
58.5	E6	-12.3380016365359	HPRT1_3	59.0	IMR90p11
59.0	E6	-11.3882788575243	HPRT1_3	59.0	IMR90p11
59.5	E6	-10.0400827486133	HPRT1_3	59.0	IMR90p11
60.0	E6	-8.50086089692786	HPRT1_3	59.0	IMR90p11
60.5	E6	-6.00893353699666	HPRT1_3	59.0	IMR90p11
61.0	E6	-3.047435552048	HPRT1_3	59.0	IMR90p11
61.5	E6	0.201136686242421	HPRT1_3	59.0	IMR90p11
62.0	E6	3.56777192146865	HPRT1_3	59.0	IMR90p11
62.5	E6	7.2916666240219	HPRT1_3	59.0	IMR90p11
63.0	E6	10.9465894818629	HPRT1_3	59.0	IMR90p11
63.5	E6	14.6395199692638	HPRT1_3	59.0	IMR90p11
64.0	E6	19.6172325501677	HPRT1_3	59.0	IMR90p11
64.5	E6	25.9680432396189	HPRT1_3	59.0	IMR90p11
65.0	E6	32.9124333203087	HPRT1_3	59.0	IMR90p11
65.5	E6	39.5071350520154	HPRT1_3	59.0	IMR90p11
66.0	E6	46.4139514465351	HPRT1_3	59.0	IMR90p11
66.5	E6	52.4234424054697	HPRT1_3	59.0	IMR90p11
67.0	E6	56.6734910472925	HPRT1_3	59.0	IMR90p11
67.5	E6	59.4383463818226	HPRT1_3	59.0	IMR90p11
68.0	E6	61.7617701522216	HPRT1_3	59.0	IMR90p11
68.5	E6	62.4886118811221	HPRT1_3	59.0	IMR90p11
69.0	E6	61.986721816561	HPRT1_3	59.0	IMR90p11
69.5	E6	61.3979388145113	HPRT1_3	59.0	IMR90p11
70.0	E6	60.7879866813488	HPRT1_3	59.0	IMR90p11
70.5	E6	60.2889335215234	HPRT1_3	59.0	IMR90p11
71.0	E6	60.487455385771	HPRT1_3	59.0	IMR90p11
71.5	E6	61.1834388717613	HPRT1_3	59.0	IMR90p11
72.0	E6	61.7440043646461	HPRT1_3	59.0	IMR90p11
72.5	E6	61.9580772347151	HPRT1_3	59.0	IMR90p11
73.0	E6	61.4461003207157	HPRT1_3	59.0	IMR90p11
73.5	E6	60.2351081322012	HPRT1_3	59.0	IMR90p11
74.0	E6	58.5388684167474	HPRT1_3	59.0	IMR90p11
74.5	E6	56.990836013747	HPRT1_3	59.0	IMR90p11
75.0	E6	56.0193858016978	HPRT1_3	59.0	IMR90p11
75.5	E6	55.2933914360098	HPRT1_3	59.0	IMR90p11
76.0	E6	54.9991378725206	HPRT1_3	59.0	IMR90p11
76.5	E6	55.3315220326609	HPRT1_3	59.0	IMR90p11
77.0	E6	56.2676368569446	HPRT1_3	59.0	IMR90p11
77.5	E6	58.8701489049944	HPRT1_3	59.0	IMR90p11
78.0	E6	70.2869320970595	HPRT1_3	59.0	IMR90p11
78.5	E6	95.6122921486674	HPRT1_3	59.0	IMR90p11
79.0	E6	126.484139063788	HPRT1_3	59.0	IMR90p11
79.5	E6	154.305403100633	HPRT1_3	59.0	IMR90p11
80.0	E6	176.120220109149	HPRT1_3	59.0	IMR90p11
80.5	E6	178.703265085402	HPRT1_3	59.0	IMR90p11
81.0	E6	151.488056530387	HPRT1_3	59.0	IMR90p11
81.5	E6	110.744043924308	HPRT1_3	59.0	IMR90p11
82.0	E6	72.0348065393375	HPRT1_3	59.0	IMR90p11
82.5	E6	37.5288779005087	HPRT1_3	59.0	IMR90p11
83.0	E6	13.4562274395195	HPRT1_3	59.0	IMR90p11
83.5	E6	5.24015740732762	HPRT1_3	59.0	IMR90p11
84.0	E6	4.52484376406665	HPRT1_3	59.0	IMR90p11
84.5	E6	3.92791750373721	HPRT1_3	59.0	IMR90p11
85.0	E6	3.58876311327435	HPRT1_3	59.0	IMR90p11
85.5	E6	3.53474486032951	HPRT1_3	59.0	IMR90p11
86.0	E6	3.08387417027365	HPRT1_3	59.0	IMR90p11
86.5	E6	2.66600078916639	HPRT1_3	59.0	IMR90p11
87.0	E6	3.04629912161471	HPRT1_3	59.0	IMR90p11
87.5	E6	2.69065980438211	HPRT1_3	59.0	IMR90p11
88.0	E6	2.14487810899209	HPRT1_3	59.0	IMR90p11
88.5	E6	2.55570515134849	HPRT1_3	59.0	IMR90p11
89.0	E6	3.06734361517601	HPRT1_3	59.0	IMR90p11
89.5	E6	2.72133305103699	HPRT1_3	59.0	IMR90p11
90.0	E6	2.93352590942476	HPRT1_3	59.0	IMR90p11
90.5	E6	2.96869864599302	HPRT1_3	59.0	IMR90p11
91.0	E6	2.1953026965088	HPRT1_3	59.0	IMR90p11
91.5	E6	1.66069333533801	HPRT1_3	59.0	IMR90p11
92.0	E6	1.60737453089928	HPRT1_3	59.0	IMR90p11
92.5	E6	1.46807106167716	HPRT1_3	59.0	IMR90p11
93.0	E6	1.69261789582976	HPRT1_3	59.0	IMR90p11
93.5	E6	2.19311110818586	HPRT1_3	59.0	IMR90p11
94.0	E6	2.35844406634016	HPRT1_3	59.0	IMR90p11
94.5	E6	2.69870722220486	HPRT1_3	59.0	IMR90p11
95.0	E6	1.24090163282182	HPRT1_3	59.0	IMR90p11
55.0	F6	-5.26746476371954	HPRT1_3	57.0	IMR90p11
55.5	F6	-11.4128403213912	HPRT1_3	57.0	IMR90p11
56.0	F6	-10.534929527438	HPRT1_3	57.0	IMR90p11
56.5	F6	-10.5349295274399	HPRT1_3	57.0	IMR90p11
57.0	F6	-10.5349295274307	HPRT1_3	57.0	IMR90p11
57.5	F6	-10.6952916531617	HPRT1_3	57.0	IMR90p11
58.0	F6	-9.77813223579801	HPRT1_3	57.0	IMR90p11
58.5	F6	-7.47579996512206	HPRT1_3	57.0	IMR90p11
59.0	F6	-4.61453182916364	HPRT1_3	57.0	IMR90p11
59.5	F6	-1.75529213782113	HPRT1_3	57.0	IMR90p11
60.0	F6	1.3105958763831	HPRT1_3	57.0	IMR90p11
60.5	F6	4.40759002482775	HPRT1_3	57.0	IMR90p11
61.0	F6	7.19282174231455	HPRT1_3	57.0	IMR90p11
61.5	F6	9.97114224416782	HPRT1_3	57.0	IMR90p11
62.0	F6	12.7438740581023	HPRT1_3	57.0	IMR90p11
62.5	F6	14.9817583669783	HPRT1_3	57.0	IMR90p11
63.0	F6	16.926528588149	HPRT1_3	57.0	IMR90p11
63.5	F6	19.565528117328	HPRT1_3	57.0	IMR90p11
64.0	F6	22.4525553916496	HPRT1_3	57.0	IMR90p11
64.5	F6	25.4351882366254	HPRT1_3	57.0	IMR90p11
65.0	F6	28.9806944076271	HPRT1_3	57.0	IMR90p11
65.5	F6	33.1783003215419	HPRT1_3	57.0	IMR90p11
66.0	F6	36.9475574255839	HPRT1_3	57.0	IMR90p11
66.5	F6	40.139842335783	HPRT1_3	57.0	IMR90p11
67.0	F6	42.5428783907028	HPRT1_3	57.0	IMR90p11
67.5	F6	44.3412788942165	HPRT1_3	57.0	IMR90p11
68.0	F6	45.5332234455874	HPRT1_3	57.0	IMR90p11
68.5	F6	45.897947819959	HPRT1_3	57.0	IMR90p11
69.0	F6	45.4545334478842	HPRT1_3	57.0	IMR90p11
69.5	F6	44.7412374654505	HPRT1_3	57.0	IMR90p11
70.0	F6	44.0210087204094	HPRT1_3	57.0	IMR90p11
70.5	F6	42.9516390216346	HPRT1_3	57.0	IMR90p11
71.0	F6	41.9034090684639	HPRT1_3	57.0	IMR90p11
71.5	F6	41.5899624962082	HPRT1_3	57.0	IMR90p11
72.0	F6	41.9112352086531	HPRT1_3	57.0	IMR90p11
72.5	F6	41.5808888681578	HPRT1_3	57.0	IMR90p11
73.0	F6	41.2460053297922	HPRT1_3	57.0	IMR90p11
73.5	F6	41.8812628231536	HPRT1_3	57.0	IMR90p11
74.0	F6	42.2729145829948	HPRT1_3	57.0	IMR90p11
74.5	F6	41.8128671897683	HPRT1_3	57.0	IMR90p11
75.0	F6	41.7492848654952	HPRT1_3	57.0	IMR90p11
75.5	F6	41.917309004502	HPRT1_3	57.0	IMR90p11
76.0	F6	41.158560877463	HPRT1_3	57.0	IMR90p11
76.5	F6	40.4531810519676	HPRT1_3	57.0	IMR90p11
77.0	F6	40.9022747983623	HPRT1_3	57.0	IMR90p11
77.5	F6	42.5943369768349	HPRT1_3	57.0	IMR90p11
78.0	F6	49.5127240182615	HPRT1_3	57.0	IMR90p11
78.5	F6	66.0947179093785	HPRT1_3	57.0	IMR90p11
79.0	F6	86.9213950313675	HPRT1_3	57.0	IMR90p11
79.5	F6	105.717419766764	HPRT1_3	57.0	IMR90p11
80.0	F6	120.708949266013	HPRT1_3	57.0	IMR90p11
80.5	F6	123.196121158368	HPRT1_3	57.0	IMR90p11
81.0	F6	105.200631467436	HPRT1_3	57.0	IMR90p11
81.5	F6	76.9992003120623	HPRT1_3	57.0	IMR90p11
82.0	F6	50.179102019218	HPRT1_3	57.0	IMR90p11
82.5	F6	26.0847500770758	HPRT1_3	57.0	IMR90p11
83.0	F6	9.43556565047425	HPRT1_3	57.0	IMR90p11
83.5	F6	3.67669704261453	HPRT1_3	57.0	IMR90p11
84.0	F6	3.26807329995154	HPRT1_3	57.0	IMR90p11
84.5	F6	2.88890567447146	HPRT1_3	57.0	IMR90p11
85.0	F6	2.50394357423215	HPRT1_3	57.0	IMR90p11
85.5	F6	1.73692512724574	HPRT1_3	57.0	IMR90p11
86.0	F6	1.39642112976509	HPRT1_3	57.0	IMR90p11
86.5	F6	2.21739885171286	HPRT1_3	57.0	IMR90p11
87.0	F6	2.92378137514908	HPRT1_3	57.0	IMR90p11
87.5	F6	3.39152572971898	HPRT1_3	57.0	IMR90p11
88.0	F6	4.11578939820896	HPRT1_3	57.0	IMR90p11
88.5	F6	4.34528251389042	HPRT1_3	57.0	IMR90p11
89.0	F6	3.67800963265364	HPRT1_3	57.0	IMR90p11
89.5	F6	3.25401349792179	HPRT1_3	57.0	IMR90p11
90.0	F6	2.68911306198021	HPRT1_3	57.0	IMR90p11
90.5	F6	1.8498276811776	HPRT1_3	57.0	IMR90p11
91.0	F6	1.73086504008347	HPRT1_3	57.0	IMR90p11
91.5	F6	1.82972146327126	HPRT1_3	57.0	IMR90p11
92.0	F6	1.65933701184269	HPRT1_3	57.0	IMR90p11
92.5	F6	1.76478832037162	HPRT1_3	57.0	IMR90p11
93.0	F6	2.02400300680324	HPRT1_3	57.0	IMR90p11
93.5	F6	0.904158859755285	HPRT1_3	57.0	IMR90p11
94.0	F6	0.507376774795205	HPRT1_3	57.0	IMR90p11
94.5	F6	-1.51882237107083	HPRT1_3	57.0	IMR90p11
95.0	F6	-1.84047495330577	HPRT1_3	57.0	IMR90p11
55.0	G6	-0.470041961722359	HPRT1_3	55.7	IMR90p11
55.5	G6	-1.01842425039922	HPRT1_3	55.7	IMR90p11
56.0	G6	-0.9400839234454	HPRT1_3	55.7	IMR90p11
56.5	G6	-0.940083923444035	HPRT1_3	55.7	IMR90p11
57.0	G6	-0.940083923445854	HPRT1_3	55.7	IMR90p11
57.5	G6	-1.24406664031608	HPRT1_3	55.7	IMR90p11
58.0	G6	0.637012831488846	HPRT1_3	55.7	IMR90p11
58.5	G6	4.21855411397371	HPRT1_3	55.7	IMR90p11
59.0	G6	7.31437883187539	HPRT1_3	55.7	IMR90p11
59.5	G6	10.4578318180247	HPRT1_3	55.7	IMR90p11
60.0	G6	13.394003336377	HPRT1_3	55.7	IMR90p11
60.5	G6	16.214189661328	HPRT1_3	55.7	IMR90p11
61.0	G6	18.7036340929008	HPRT1_3	55.7	IMR90p11
61.5	G6	20.2325956771871	HPRT1_3	55.7	IMR90p11
62.0	G6	21.4527426791798	HPRT1_3	55.7	IMR90p11
62.5	G6	22.2872004496278	HPRT1_3	55.7	IMR90p11
63.0	G6	22.0827026815244	HPRT1_3	55.7	IMR90p11
63.5	G6	21.9137969885451	HPRT1_3	55.7	IMR90p11
64.0	G6	22.3519465421294	HPRT1_3	55.7	IMR90p11
64.5	G6	22.814618267839	HPRT1_3	55.7	IMR90p11
65.0	G6	23.5758377418068	HPRT1_3	55.7	IMR90p11
65.5	G6	25.0507163446187	HPRT1_3	55.7	IMR90p11
66.0	G6	26.7422011497116	HPRT1_3	55.7	IMR90p11
66.5	G6	29.0072347191646	HPRT1_3	55.7	IMR90p11
67.0	G6	31.4087169013661	HPRT1_3	55.7	IMR90p11
67.5	G6	33.302618290028	HPRT1_3	55.7	IMR90p11
68.0	G6	34.9116361045433	HPRT1_3	55.7	IMR90p11
68.5	G6	35.9534324976449	HPRT1_3	55.7	IMR90p11
69.0	G6	35.8525036325402	HPRT1_3	55.7	IMR90p11
69.5	G6	35.6960152547962	HPRT1_3	55.7	IMR90p11
70.0	G6	35.8090792548091	HPRT1_3	55.7	IMR90p11
70.5	G6	35.2832392757382	HPRT1_3	55.7	IMR90p11
71.0	G6	34.6784449361198	HPRT1_3	55.7	IMR90p11
71.5	G6	34.6699263656429	HPRT1_3	55.7	IMR90p11
72.0	G6	34.2734539561744	HPRT1_3	55.7	IMR90p11
72.5	G6	33.4098584074572	HPRT1_3	55.7	IMR90p11
73.0	G6	33.2732386813778	HPRT1_3	55.7	IMR90p11
73.5	G6	33.5275044858411	HPRT1_3	55.7	IMR90p11
74.0	G6	33.0964936573571	HPRT1_3	55.7	IMR90p11
74.5	G6	32.5294885540528	HPRT1_3	55.7	IMR90p11
75.0	G6	32.4842099587015	HPRT1_3	55.7	IMR90p11
75.5	G6	32.2122817355361	HPRT1_3	55.7	IMR90p11
76.0	G6	31.3329597804591	HPRT1_3	55.7	IMR90p11
76.5	G6	30.8526225808995	HPRT1_3	55.7	IMR90p11
77.0	G6	30.799778380409	HPRT1_3	55.7	IMR90p11
77.5	G6	31.1561462075251	HPRT1_3	55.7	IMR90p11
78.0	G6	35.4690212769315	HPRT1_3	55.7	IMR90p11
78.5	G6	47.1243359802097	HPRT1_3	55.7	IMR90p11
79.0	G6	62.1966963601978	HPRT1_3	55.7	IMR90p11
79.5	G6	76.0865680491748	HPRT1_3	55.7	IMR90p11
80.0	G6	87.6002921841167	HPRT1_3	55.7	IMR90p11
80.5	G6	90.5709584005612	HPRT1_3	55.7	IMR90p11
81.0	G6	78.6577294686608	HPRT1_3	55.7	IMR90p11
81.5	G6	59.0243573545497	HPRT1_3	55.7	IMR90p11
82.0	G6	40.4068144027443	HPRT1_3	55.7	IMR90p11
82.5	G6	23.3570381437277	HPRT1_3	55.7	IMR90p11
83.0	G6	10.4705586704269	HPRT1_3	55.7	IMR90p11
83.5	G6	5.71306747174572	HPRT1_3	55.7	IMR90p11
84.0	G6	5.21584316233111	HPRT1_3	55.7	IMR90p11
84.5	G6	4.48958717560959	HPRT1_3	55.7	IMR90p11
85.0	G6	3.81541096268489	HPRT1_3	55.7	IMR90p11
85.5	G6	3.53768569259256	HPRT1_3	55.7	IMR90p11
86.0	G6	3.14984730605016	HPRT1_3	55.7	IMR90p11
86.5	G6	2.43718466391778	HPRT1_3	55.7	IMR90p11
87.0	G6	2.18263028533187	HPRT1_3	55.7	IMR90p11
87.5	G6	2.16033742518061	HPRT1_3	55.7	IMR90p11
88.0	G6	2.05178024540623	HPRT1_3	55.7	IMR90p11
88.5	G6	1.9527704956202	HPRT1_3	55.7	IMR90p11
89.0	G6	2.47141360832262	HPRT1_3	55.7	IMR90p11
89.5	G6	2.6442692125915	HPRT1_3	55.7	IMR90p11
90.0	G6	2.1047338230814	HPRT1_3	55.7	IMR90p11
90.5	G6	1.64998715894222	HPRT1_3	55.7	IMR90p11
91.0	G6	1.56564851888487	HPRT1_3	55.7	IMR90p11
91.5	G6	0.873010430033958	HPRT1_3	55.7	IMR90p11
92.0	G6	0.335294792094771	HPRT1_3	55.7	IMR90p11
92.5	G6	1.11816646649362	HPRT1_3	55.7	IMR90p11
93.0	G6	1.57949829682406	HPRT1_3	55.7	IMR90p11
93.5	G6	1.35233697965919	HPRT1_3	55.7	IMR90p11
94.0	G6	1.99841100086473	HPRT1_3	55.7	IMR90p11
94.5	G6	2.10386152209207	HPRT1_3	55.7	IMR90p11
95.0	G6	0.644465884378633	HPRT1_3	55.7	IMR90p11
55.0	H6	3.72303665794129	HPRT1_3	55.0	IMR90p11
55.5	H6	8.06657942553829	HPRT1_3	55.0	IMR90p11
56.0	H6	7.44607331588065	HPRT1_3	55.0	IMR90p11
56.5	H6	7.44607331587815	HPRT1_3	55.0	IMR90p11
57.0	H6	7.44607331590396	HPRT1_3	55.0	IMR90p11
57.5	H6	7.13597712672083	HPRT1_3	55.0	IMR90p11
58.0	H6	9.04400611067683	HPRT1_3	55.0	IMR90p11
58.5	H6	12.8710136704725	HPRT1_3	55.0	IMR90p11
59.0	H6	15.4477293152052	HPRT1_3	55.0	IMR90p11
59.5	H6	17.9245539563672	HPRT1_3	55.0	IMR90p11
60.0	H6	20.1196156899453	HPRT1_3	55.0	IMR90p11
60.5	H6	21.2687250680086	HPRT1_3	55.0	IMR90p11
61.0	H6	22.1127171129717	HPRT1_3	55.0	IMR90p11
61.5	H6	22.7706961893657	HPRT1_3	55.0	IMR90p11
62.0	H6	22.9736105112366	HPRT1_3	55.0	IMR90p11
62.5	H6	22.4833221537461	HPRT1_3	55.0	IMR90p11
63.0	H6	21.6220163846142	HPRT1_3	55.0	IMR90p11
63.5	H6	20.9353391270312	HPRT1_3	55.0	IMR90p11
64.0	H6	20.5926462510751	HPRT1_3	55.0	IMR90p11
64.5	H6	20.2660100298901	HPRT1_3	55.0	IMR90p11
65.0	H6	20.8139815505264	HPRT1_3	55.0	IMR90p11
65.5	H6	22.9655517738198	HPRT1_3	55.0	IMR90p11
66.0	H6	25.0953606829668	HPRT1_3	55.0	IMR90p11
66.5	H6	26.2611599676021	HPRT1_3	55.0	IMR90p11
67.0	H6	27.8351752035687	HPRT1_3	55.0	IMR90p11
67.5	H6	29.1406452449085	HPRT1_3	55.0	IMR90p11
68.0	H6	29.366353288812	HPRT1_3	55.0	IMR90p11
68.5	H6	29.2423772086906	HPRT1_3	55.0	IMR90p11
69.0	H6	29.484796748069	HPRT1_3	55.0	IMR90p11
69.5	H6	29.4486766431992	HPRT1_3	55.0	IMR90p11
70.0	H6	29.0318726953848	HPRT1_3	55.0	IMR90p11
70.5	H6	28.6449403011911	HPRT1_3	55.0	IMR90p11
71.0	H6	28.5900655391763	HPRT1_3	55.0	IMR90p11
71.5	H6	28.6458546021795	HPRT1_3	55.0	IMR90p11
72.0	H6	28.4242735222234	HPRT1_3	55.0	IMR90p11
72.5	H6	28.5063753279054	HPRT1_3	55.0	IMR90p11
73.0	H6	28.3178059461291	HPRT1_3	55.0	IMR90p11
73.5	H6	27.7680941837262	HPRT1_3	55.0	IMR90p11
74.0	H6	27.2457214688833	HPRT1_3	55.0	IMR90p11
74.5	H6	26.8031189119706	HPRT1_3	55.0	IMR90p11
75.0	H6	25.8258601392334	HPRT1_3	55.0	IMR90p11
75.5	H6	25.0753816129609	HPRT1_3	55.0	IMR90p11
76.0	H6	24.4095839330137	HPRT1_3	55.0	IMR90p11
76.5	H6	23.754925119685	HPRT1_3	55.0	IMR90p11
77.0	H6	23.5998300556536	HPRT1_3	55.0	IMR90p11
77.5	H6	24.5283635433888	HPRT1_3	55.0	IMR90p11
78.0	H6	27.6094775923357	HPRT1_3	55.0	IMR90p11
78.5	H6	35.9562172206163	HPRT1_3	55.0	IMR90p11
79.0	H6	47.6577073515285	HPRT1_3	55.0	IMR90p11
79.5	H6	57.9411609438226	HPRT1_3	55.0	IMR90p11
80.0	H6	65.7787462643658	HPRT1_3	55.0	IMR90p11
80.5	H6	68.5994703937675	HPRT1_3	55.0	IMR90p11
81.0	H6	61.0331622956218	HPRT1_3	55.0	IMR90p11
81.5	H6	45.8648354926027	HPRT1_3	55.0	IMR90p11
82.0	H6	31.0985743807855	HPRT1_3	55.0	IMR90p11
82.5	H6	18.3918545610838	HPRT1_3	55.0	IMR90p11
83.0	H6	8.73913506132521	HPRT1_3	55.0	IMR90p11
83.5	H6	4.05406906248402	HPRT1_3	55.0	IMR90p11
84.0	H6	3.53942228377269	HPRT1_3	55.0	IMR90p11
84.5	H6	3.85749000527449	HPRT1_3	55.0	IMR90p11
85.0	H6	3.63540411808441	HPRT1_3	55.0	IMR90p11
85.5	H6	3.34203079150899	HPRT1_3	55.0	IMR90p11
86.0	H6	3.5178470967092	HPRT1_3	55.0	IMR90p11
86.5	H6	3.44380794672219	HPRT1_3	55.0	IMR90p11
87.0	H6	3.0508707669494	HPRT1_3	55.0	IMR90p11
87.5	H6	2.96728907512892	HPRT1_3	55.0	IMR90p11
88.0	H6	2.49881462618288	HPRT1_3	55.0	IMR90p11
88.5	H6	1.82334808263619	HPRT1_3	55.0	IMR90p11
89.0	H6	1.64272712734351	HPRT1_3	55.0	IMR90p11
89.5	H6	1.4404483328255	HPRT1_3	55.0	IMR90p11
90.0	H6	1.09058434294224	HPRT1_3	55.0	IMR90p11
90.5	H6	1.4723823028408	HPRT1_3	55.0	IMR90p11
91.0	H6	1.81588369505113	HPRT1_3	55.0	IMR90p11
91.5	H6	1.66289938687061	HPRT1_3	55.0	IMR90p11
92.0	H6	1.82203355029077	HPRT1_3	55.0	IMR90p11
92.5	H6	1.9705822683398	HPRT1_3	55.0	IMR90p11
93.0	H6	1.65000566326154	HPRT1_3	55.0	IMR90p11
93.5	H6	0.835747464762278	HPRT1_3	55.0	IMR90p11
94.0	H6	0.740713490822202	HPRT1_3	55.0	IMR90p11
94.5	H6	-0.7172676074469	HPRT1_3	55.0	IMR90p11
95.0	H6	-1.10018649454781	HPRT1_3	55.0	IMR90p11
55.0	A6	5.02713542083507	HPRT1_3	65.0	IMR90p8
55.5	A6	10.8921267451415	HPRT1_3	65.0	IMR90p8
56.0	A6	10.0542708416682	HPRT1_3	65.0	IMR90p8
56.5	A6	10.0542708416732	HPRT1_3	65.0	IMR90p8
57.0	A6	10.0542708416426	HPRT1_3	65.0	IMR90p8
57.5	A6	10.078059457516	HPRT1_3	65.0	IMR90p8
58.0	A6	9.93886073480382	HPRT1_3	65.0	IMR90p8
58.5	A6	9.59529171219344	HPRT1_3	65.0	IMR90p8
59.0	A6	9.3778729764831	HPRT1_3	65.0	IMR90p8
59.5	A6	9.02349321969518	HPRT1_3	65.0	IMR90p8
60.0	A6	8.2994836637306	HPRT1_3	65.0	IMR90p8
60.5	A6	7.5277387126506	HPRT1_3	65.0	IMR90p8
61.0	A6	7.10480049900764	HPRT1_3	65.0	IMR90p8
61.5	A6	6.93382679461354	HPRT1_3	65.0	IMR90p8
62.0	A6	7.02218641776335	HPRT1_3	65.0	IMR90p8
62.5	A6	8.14100501015594	HPRT1_3	65.0	IMR90p8
63.0	A6	10.3801869259629	HPRT1_3	65.0	IMR90p8
63.5	A6	12.8810302246457	HPRT1_3	65.0	IMR90p8
64.0	A6	15.8888974231559	HPRT1_3	65.0	IMR90p8
64.5	A6	20.3033532152909	HPRT1_3	65.0	IMR90p8
65.0	A6	26.3083464910552	HPRT1_3	65.0	IMR90p8
65.5	A6	32.91789132464	HPRT1_3	65.0	IMR90p8
66.0	A6	39.7199768757406	HPRT1_3	65.0	IMR90p8
66.5	A6	46.3518834893557	HPRT1_3	65.0	IMR90p8
67.0	A6	51.980691331883	HPRT1_3	65.0	IMR90p8
67.5	A6	55.6134625456424	HPRT1_3	65.0	IMR90p8
68.0	A6	57.3612863873344	HPRT1_3	65.0	IMR90p8
68.5	A6	58.1195419848887	HPRT1_3	65.0	IMR90p8
69.0	A6	58.2560427805298	HPRT1_3	65.0	IMR90p8
69.5	A6	57.6898371943792	HPRT1_3	65.0	IMR90p8
70.0	A6	57.168970722711	HPRT1_3	65.0	IMR90p8
70.5	A6	57.3448398620242	HPRT1_3	65.0	IMR90p8
71.0	A6	57.153215361038	HPRT1_3	65.0	IMR90p8
71.5	A6	56.7937669742824	HPRT1_3	65.0	IMR90p8
72.0	A6	56.7123423663135	HPRT1_3	65.0	IMR90p8
72.5	A6	56.1041611509846	HPRT1_3	65.0	IMR90p8
73.0	A6	55.1075933507517	HPRT1_3	65.0	IMR90p8
73.5	A6	54.8264690254698	HPRT1_3	65.0	IMR90p8
74.0	A6	54.525365035252	HPRT1_3	65.0	IMR90p8
74.5	A6	54.0540189189182	HPRT1_3	65.0	IMR90p8
75.0	A6	53.9192995268809	HPRT1_3	65.0	IMR90p8
75.5	A6	53.5122737209832	HPRT1_3	65.0	IMR90p8
76.0	A6	53.095419308183	HPRT1_3	65.0	IMR90p8
76.5	A6	53.5434140349126	HPRT1_3	65.0	IMR90p8
77.0	A6	55.3396577697546	HPRT1_3	65.0	IMR90p8
77.5	A6	61.5750227439304	HPRT1_3	65.0	IMR90p8
78.0	A6	80.781122503347	HPRT1_3	65.0	IMR90p8
78.5	A6	111.690680666101	HPRT1_3	65.0	IMR90p8
79.0	A6	142.985880438796	HPRT1_3	65.0	IMR90p8
79.5	A6	169.723952066308	HPRT1_3	65.0	IMR90p8
80.0	A6	185.728264050597	HPRT1_3	65.0	IMR90p8
80.5	A6	174.226021263174	HPRT1_3	65.0	IMR90p8
81.0	A6	136.948089616862	HPRT1_3	65.0	IMR90p8
81.5	A6	95.1709888257027	HPRT1_3	65.0	IMR90p8
82.0	A6	56.4047463730644	HPRT1_3	65.0	IMR90p8
82.5	A6	24.02110496924	HPRT1_3	65.0	IMR90p8
83.0	A6	6.80991514620001	HPRT1_3	65.0	IMR90p8
83.5	A6	2.69436159617948	HPRT1_3	65.0	IMR90p8
84.0	A6	1.8982926768586	HPRT1_3	65.0	IMR90p8
84.5	A6	1.87560491900337	HPRT1_3	65.0	IMR90p8
85.0	A6	1.71753093562006	HPRT1_3	65.0	IMR90p8
85.5	A6	0.945702296117645	HPRT1_3	65.0	IMR90p8
86.0	A6	1.31289589815657	HPRT1_3	65.0	IMR90p8
86.5	A6	1.80013805251002	HPRT1_3	65.0	IMR90p8
87.0	A6	1.61087607228336	HPRT1_3	65.0	IMR90p8
87.5	A6	1.78189389566643	HPRT1_3	65.0	IMR90p8
88.0	A6	2.52312647475202	HPRT1_3	65.0	IMR90p8
88.5	A6	2.48710528702958	HPRT1_3	65.0	IMR90p8
89.0	A6	2.47142218125788	HPRT1_3	65.0	IMR90p8
89.5	A6	2.95734118867995	HPRT1_3	65.0	IMR90p8
90.0	A6	2.83064726089373	HPRT1_3	65.0	IMR90p8
90.5	A6	2.28884647309695	HPRT1_3	65.0	IMR90p8
91.0	A6	2.09845476956042	HPRT1_3	65.0	IMR90p8
91.5	A6	1.8702637266768	HPRT1_3	65.0	IMR90p8
92.0	A6	1.39674071709015	HPRT1_3	65.0	IMR90p8
92.5	A6	1.442589539984	HPRT1_3	65.0	IMR90p8
93.0	A6	1.9096024131199	HPRT1_3	65.0	IMR90p8
93.5	A6	2.32714034381883	HPRT1_3	65.0	IMR90p8
94.0	A6	2.53699605694277	HPRT1_3	65.0	IMR90p8
94.5	A6	3.03805260115172	HPRT1_3	65.0	IMR90p8
95.0	A6	1.38866261520155	HPRT1_3	65.0	IMR90p8
55.0	B6	7.31304865741765	HPRT1_3	64.5	IMR90p8
55.5	B6	15.8449387577388	HPRT1_3	64.5	IMR90p8
56.0	B6	14.6260973148349	HPRT1_3	64.5	IMR90p8
56.5	B6	14.6260973148393	HPRT1_3	64.5	IMR90p8
57.0	B6	14.626097314811	HPRT1_3	64.5	IMR90p8
57.5	B6	14.755499927757	HPRT1_3	64.5	IMR90p8
58.0	B6	13.9941865626269	HPRT1_3	64.5	IMR90p8
58.5	B6	12.2096124243949	HPRT1_3	64.5	IMR90p8
59.0	B6	10.4080505484827	HPRT1_3	64.5	IMR90p8
59.5	B6	9.5446226693133	HPRT1_3	64.5	IMR90p8
60.0	B6	9.68677850025858	HPRT1_3	64.5	IMR90p8
60.5	B6	9.57553908719717	HPRT1_3	64.5	IMR90p8
61.0	B6	9.61843963379692	HPRT1_3	64.5	IMR90p8
61.5	B6	9.99020196741287	HPRT1_3	64.5	IMR90p8
62.0	B6	10.2516104944311	HPRT1_3	64.5	IMR90p8
62.5	B6	10.6113975989413	HPRT1_3	64.5	IMR90p8
63.0	B6	11.5725147230547	HPRT1_3	64.5	IMR90p8
63.5	B6	13.4613081716512	HPRT1_3	64.5	IMR90p8
64.0	B6	17.3051654431929	HPRT1_3	64.5	IMR90p8
64.5	B6	22.8062119703295	HPRT1_3	64.5	IMR90p8
65.0	B6	29.1957623912033	HPRT1_3	64.5	IMR90p8
65.5	B6	36.9556661178294	HPRT1_3	64.5	IMR90p8
66.0	B6	44.7886235457406	HPRT1_3	64.5	IMR90p8
66.5	B6	50.7990744620769	HPRT1_3	64.5	IMR90p8
67.0	B6	55.2159322676298	HPRT1_3	64.5	IMR90p8
67.5	B6	58.1148705537516	HPRT1_3	64.5	IMR90p8
68.0	B6	58.9550757259016	HPRT1_3	64.5	IMR90p8
68.5	B6	58.9601525169406	HPRT1_3	64.5	IMR90p8
69.0	B6	58.9697658337338	HPRT1_3	64.5	IMR90p8
69.5	B6	59.1405267055034	HPRT1_3	64.5	IMR90p8
70.0	B6	59.8189649486086	HPRT1_3	64.5	IMR90p8
70.5	B6	60.735900462073	HPRT1_3	64.5	IMR90p8
71.0	B6	61.275883810824	HPRT1_3	64.5	IMR90p8
71.5	B6	61.717032703618	HPRT1_3	64.5	IMR90p8
72.0	B6	61.5196442185936	HPRT1_3	64.5	IMR90p8
72.5	B6	60.9176959407527	HPRT1_3	64.5	IMR90p8
73.0	B6	60.6853577642948	HPRT1_3	64.5	IMR90p8
73.5	B6	60.297311792217	HPRT1_3	64.5	IMR90p8
74.0	B6	59.4328732220592	HPRT1_3	64.5	IMR90p8
74.5	B6	58.6403649248565	HPRT1_3	64.5	IMR90p8
75.0	B6	57.6963182643054	HPRT1_3	64.5	IMR90p8
75.5	B6	56.0416103907107	HPRT1_3	64.5	IMR90p8
76.0	B6	54.9927895851428	HPRT1_3	64.5	IMR90p8
76.5	B6	54.929139592459	HPRT1_3	64.5	IMR90p8
77.0	B6	56.7015991413568	HPRT1_3	64.5	IMR90p8
77.5	B6	65.0040415250903	HPRT1_3	64.5	IMR90p8
78.0	B6	87.8164608878299	HPRT1_3	64.5	IMR90p8
78.5	B6	121.174985885969	HPRT1_3	64.5	IMR90p8
79.0	B6	153.988930806246	HPRT1_3	64.5	IMR90p8
79.5	B6	181.475754634229	HPRT1_3	64.5	IMR90p8
80.0	B6	194.50226974384	HPRT1_3	64.5	IMR90p8
80.5	B6	177.298021965801	HPRT1_3	64.5	IMR90p8
81.0	B6	136.237063660816	HPRT1_3	64.5	IMR90p8
81.5	B6	92.6828947815671	HPRT1_3	64.5	IMR90p8
82.0	B6	52.8886528278105	HPRT1_3	64.5	IMR90p8
82.5	B6	21.1847323591416	HPRT1_3	64.5	IMR90p8
83.0	B6	5.81254575096915	HPRT1_3	64.5	IMR90p8
83.5	B6	3.3572316609505	HPRT1_3	64.5	IMR90p8
84.0	B6	3.12540923525285	HPRT1_3	64.5	IMR90p8
84.5	B6	3.12675997189058	HPRT1_3	64.5	IMR90p8
85.0	B6	3.20243761279767	HPRT1_3	64.5	IMR90p8
85.5	B6	2.47015642725228	HPRT1_3	64.5	IMR90p8
86.0	B6	1.81353705869338	HPRT1_3	64.5	IMR90p8
86.5	B6	1.87406916089981	HPRT1_3	64.5	IMR90p8
87.0	B6	1.361715869904	HPRT1_3	64.5	IMR90p8
87.5	B6	0.780364898967264	HPRT1_3	64.5	IMR90p8
88.0	B6	1.32603193416537	HPRT1_3	64.5	IMR90p8
88.5	B6	1.69413883292532	HPRT1_3	64.5	IMR90p8
89.0	B6	1.40617123773819	HPRT1_3	64.5	IMR90p8
89.5	B6	1.61581658285365	HPRT1_3	64.5	IMR90p8
90.0	B6	1.90879226521986	HPRT1_3	64.5	IMR90p8
90.5	B6	1.54084771947561	HPRT1_3	64.5	IMR90p8
91.0	B6	1.65256090804689	HPRT1_3	64.5	IMR90p8
91.5	B6	1.58607247186728	HPRT1_3	64.5	IMR90p8
92.0	B6	1.35976355290018	HPRT1_3	64.5	IMR90p8
92.5	B6	1.66570452040799	HPRT1_3	64.5	IMR90p8
93.0	B6	1.56145723846754	HPRT1_3	64.5	IMR90p8
93.5	B6	1.99742985479458	HPRT1_3	64.5	IMR90p8
94.0	B6	2.54217389551184	HPRT1_3	64.5	IMR90p8
94.5	B6	4.66172590096119	HPRT1_3	64.5	IMR90p8
95.0	B6	3.02491707070965	HPRT1_3	64.5	IMR90p8
55.0	C6	5.37169671464494	HPRT1_3	63.3	IMR90p8
55.5	C6	11.6386762150639	HPRT1_3	63.3	IMR90p8
56.0	C6	10.7433934292907	HPRT1_3	63.3	IMR90p8
56.5	C6	10.7433934292831	HPRT1_3	63.3	IMR90p8
57.0	C6	10.7433934293409	HPRT1_3	63.3	IMR90p8
57.5	C6	10.8496464705256	HPRT1_3	63.3	IMR90p8
58.0	C6	10.0225220954575	HPRT1_3	63.3	IMR90p8
58.5	C6	9.85889877869693	HPRT1_3	63.3	IMR90p8
59.0	C6	10.577543232749	HPRT1_3	63.3	IMR90p8
59.5	C6	10.5551441829761	HPRT1_3	63.3	IMR90p8
60.0	C6	9.90626405540115	HPRT1_3	63.3	IMR90p8
60.5	C6	9.88346492021606	HPRT1_3	63.3	IMR90p8
61.0	C6	9.91116142986732	HPRT1_3	63.3	IMR90p8
61.5	C6	10.1866230837038	HPRT1_3	63.3	IMR90p8
62.0	C6	10.9912699324581	HPRT1_3	63.3	IMR90p8
62.5	C6	11.6165958970354	HPRT1_3	63.3	IMR90p8
63.0	C6	13.5595435377078	HPRT1_3	63.3	IMR90p8
63.5	C6	17.0016611657346	HPRT1_3	63.3	IMR90p8
64.0	C6	21.707921885271	HPRT1_3	63.3	IMR90p8
64.5	C6	27.7116993454202	HPRT1_3	63.3	IMR90p8
65.0	C6	35.2386977531999	HPRT1_3	63.3	IMR90p8
65.5	C6	43.1122920951141	HPRT1_3	63.3	IMR90p8
66.0	C6	50.3897145238834	HPRT1_3	63.3	IMR90p8
66.5	C6	56.2145848822926	HPRT1_3	63.3	IMR90p8
67.0	C6	60.4858269067175	HPRT1_3	63.3	IMR90p8
67.5	C6	63.354205013266	HPRT1_3	63.3	IMR90p8
68.0	C6	64.7153172326044	HPRT1_3	63.3	IMR90p8
68.5	C6	65.3043119741998	HPRT1_3	63.3	IMR90p8
69.0	C6	65.4995204023908	HPRT1_3	63.3	IMR90p8
69.5	C6	65.9082457032067	HPRT1_3	63.3	IMR90p8
70.0	C6	66.3583840622078	HPRT1_3	63.3	IMR90p8
70.5	C6	66.6049870669409	HPRT1_3	63.3	IMR90p8
71.0	C6	66.7215224659542	HPRT1_3	63.3	IMR90p8
71.5	C6	66.8142720584908	HPRT1_3	63.3	IMR90p8
72.0	C6	66.4625529666754	HPRT1_3	63.3	IMR90p8
72.5	C6	65.508442118482	HPRT1_3	63.3	IMR90p8
73.0	C6	64.4197786596941	HPRT1_3	63.3	IMR90p8
73.5	C6	63.6279810314002	HPRT1_3	63.3	IMR90p8
74.0	C6	63.1561874192549	HPRT1_3	63.3	IMR90p8
74.5	C6	62.5189368511952	HPRT1_3	63.3	IMR90p8
75.0	C6	62.6692911067602	HPRT1_3	63.3	IMR90p8
75.5	C6	62.9174218701759	HPRT1_3	63.3	IMR90p8
76.0	C6	62.6970205616022	HPRT1_3	63.3	IMR90p8
76.5	C6	62.9891124299489	HPRT1_3	63.3	IMR90p8
77.0	C6	64.8725938012404	HPRT1_3	63.3	IMR90p8
77.5	C6	74.7411157428154	HPRT1_3	63.3	IMR90p8
78.0	C6	101.872506948131	HPRT1_3	63.3	IMR90p8
78.5	C6	139.115761418061	HPRT1_3	63.3	IMR90p8
79.0	C6	173.840222075917	HPRT1_3	63.3	IMR90p8
79.5	C6	203.042732139518	HPRT1_3	63.3	IMR90p8
80.0	C6	213.602223861834	HPRT1_3	63.3	IMR90p8
80.5	C6	188.26161336817	HPRT1_3	63.3	IMR90p8
81.0	C6	140.414150861965	HPRT1_3	63.3	IMR90p8
81.5	C6	93.4473139888232	HPRT1_3	63.3	IMR90p8
82.0	C6	50.8716486719106	HPRT1_3	63.3	IMR90p8
82.5	C6	18.0590837794545	HPRT1_3	63.3	IMR90p8
83.0	C6	4.19525006910095	HPRT1_3	63.3	IMR90p8
83.5	C6	3.1202372938514	HPRT1_3	63.3	IMR90p8
84.0	C6	2.79532984404113	HPRT1_3	63.3	IMR90p8
84.5	C6	2.29826539929041	HPRT1_3	63.3	IMR90p8
85.0	C6	2.53065634267705	HPRT1_3	63.3	IMR90p8
85.5	C6	2.49592746518056	HPRT1_3	63.3	IMR90p8
86.0	C6	2.34939417406719	HPRT1_3	63.3	IMR90p8
86.5	C6	2.73767832200343	HPRT1_3	63.3	IMR90p8
87.0	C6	2.70131591219121	HPRT1_3	63.3	IMR90p8
87.5	C6	2.27793017089562	HPRT1_3	63.3	IMR90p8
88.0	C6	2.31547180639922	HPRT1_3	63.3	IMR90p8
88.5	C6	2.04310601317496	HPRT1_3	63.3	IMR90p8
89.0	C6	1.34640708666967	HPRT1_3	63.3	IMR90p8
89.5	C6	1.41716529848412	HPRT1_3	63.3	IMR90p8
90.0	C6	2.0284807011397	HPRT1_3	63.3	IMR90p8
90.5	C6	2.20555440987545	HPRT1_3	63.3	IMR90p8
91.0	C6	2.35463523937818	HPRT1_3	63.3	IMR90p8
91.5	C6	2.62652783832067	HPRT1_3	63.3	IMR90p8
92.0	C6	2.58972319508348	HPRT1_3	63.3	IMR90p8
92.5	C6	2.20976625840137	HPRT1_3	63.3	IMR90p8
93.0	C6	2.31237070225058	HPRT1_3	63.3	IMR90p8
93.5	C6	3.12900934456093	HPRT1_3	63.3	IMR90p8
94.0	C6	3.49481018505935	HPRT1_3	63.3	IMR90p8
94.5	C6	5.123801221863	HPRT1_3	63.3	IMR90p8
95.0	C6	3.06247583329491	HPRT1_3	63.3	IMR90p8
55.0	D6	-0.123703365475762	HPRT1_3	61.4	IMR90p8
55.5	D6	-0.268023958529511	HPRT1_3	61.4	IMR90p8
56.0	D6	-0.247406730950388	HPRT1_3	61.4	IMR90p8
56.5	D6	-0.247406730950843	HPRT1_3	61.4	IMR90p8
57.0	D6	-0.247406730954594	HPRT1_3	61.4	IMR90p8
57.5	D6	-0.243701694833021	HPRT1_3	61.4	IMR90p8
58.0	D6	-0.289307226059464	HPRT1_3	61.4	IMR90p8
58.5	D6	-0.254503741010922	HPRT1_3	61.4	IMR90p8
59.0	D6	0.364594242742555	HPRT1_3	61.4	IMR90p8
59.5	D6	1.22588137466198	HPRT1_3	61.4	IMR90p8
60.0	D6	2.12722209058325	HPRT1_3	61.4	IMR90p8
60.5	D6	2.88554099478142	HPRT1_3	61.4	IMR90p8
61.0	D6	3.35414717472383	HPRT1_3	61.4	IMR90p8
61.5	D6	4.3172449438282	HPRT1_3	61.4	IMR90p8
62.0	D6	5.24909861462754	HPRT1_3	61.4	IMR90p8
62.5	D6	6.55828745272493	HPRT1_3	61.4	IMR90p8
63.0	D6	8.8313499879946	HPRT1_3	61.4	IMR90p8
63.5	D6	12.2706528080099	HPRT1_3	61.4	IMR90p8
64.0	D6	16.4211361851305	HPRT1_3	61.4	IMR90p8
64.5	D6	21.6378497323136	HPRT1_3	61.4	IMR90p8
65.0	D6	28.3839677572699	HPRT1_3	61.4	IMR90p8
65.5	D6	35.4396687870712	HPRT1_3	61.4	IMR90p8
66.0	D6	42.0549601081873	HPRT1_3	61.4	IMR90p8
66.5	D6	48.3153071297824	HPRT1_3	61.4	IMR90p8
67.0	D6	53.9377651850128	HPRT1_3	61.4	IMR90p8
67.5	D6	57.5120153361732	HPRT1_3	61.4	IMR90p8
68.0	D6	59.7437952656966	HPRT1_3	61.4	IMR90p8
68.5	D6	61.1877646418423	HPRT1_3	61.4	IMR90p8
69.0	D6	61.2661327307133	HPRT1_3	61.4	IMR90p8
69.5	D6	60.4530284243532	HPRT1_3	61.4	IMR90p8
70.0	D6	59.7452672151522	HPRT1_3	61.4	IMR90p8
70.5	D6	59.4832571325322	HPRT1_3	61.4	IMR90p8
71.0	D6	59.2994561158628	HPRT1_3	61.4	IMR90p8
71.5	D6	59.2906404441001	HPRT1_3	61.4	IMR90p8
72.0	D6	59.7521169239675	HPRT1_3	61.4	IMR90p8
72.5	D6	60.0131301960614	HPRT1_3	61.4	IMR90p8
73.0	D6	59.4886059170884	HPRT1_3	61.4	IMR90p8
73.5	D6	59.0170699158467	HPRT1_3	61.4	IMR90p8
74.0	D6	58.8626341173858	HPRT1_3	61.4	IMR90p8
74.5	D6	58.0466161060508	HPRT1_3	61.4	IMR90p8
75.0	D6	57.049121358561	HPRT1_3	61.4	IMR90p8
75.5	D6	56.3738087332282	HPRT1_3	61.4	IMR90p8
76.0	D6	56.0085363780365	HPRT1_3	61.4	IMR90p8
76.5	D6	55.9896755462397	HPRT1_3	61.4	IMR90p8
77.0	D6	57.9363477302726	HPRT1_3	61.4	IMR90p8
77.5	D6	67.555225822076	HPRT1_3	61.4	IMR90p8
78.0	D6	92.0541233696528	HPRT1_3	61.4	IMR90p8
78.5	D6	124.999458651511	HPRT1_3	61.4	IMR90p8
79.0	D6	156.149036282576	HPRT1_3	61.4	IMR90p8
79.5	D6	182.038048931791	HPRT1_3	61.4	IMR90p8
80.0	D6	191.72856825879	HPRT1_3	61.4	IMR90p8
80.5	D6	169.745904981316	HPRT1_3	61.4	IMR90p8
81.0	D6	127.296937614659	HPRT1_3	61.4	IMR90p8
81.5	D6	85.059185036859	HPRT1_3	61.4	IMR90p8
82.0	D6	46.6938207939702	HPRT1_3	61.4	IMR90p8
82.5	D6	17.3601366262926	HPRT1_3	61.4	IMR90p8
83.0	D6	4.83384175764928	HPRT1_3	61.4	IMR90p8
83.5	D6	3.58661598085172	HPRT1_3	61.4	IMR90p8
84.0	D6	3.36695313862543	HPRT1_3	61.4	IMR90p8
84.5	D6	2.93937948377538	HPRT1_3	61.4	IMR90p8
85.0	D6	2.40715000482987	HPRT1_3	61.4	IMR90p8
85.5	D6	2.04929514654782	HPRT1_3	61.4	IMR90p8
86.0	D6	1.98055402961501	HPRT1_3	61.4	IMR90p8
86.5	D6	2.36845854199373	HPRT1_3	61.4	IMR90p8
87.0	D6	2.88691425594681	HPRT1_3	61.4	IMR90p8
87.5	D6	2.96893222194927	HPRT1_3	61.4	IMR90p8
88.0	D6	2.97413254579561	HPRT1_3	61.4	IMR90p8
88.5	D6	3.12924707604105	HPRT1_3	61.4	IMR90p8
89.0	D6	2.71294396194878	HPRT1_3	61.4	IMR90p8
89.5	D6	2.26535968765825	HPRT1_3	61.4	IMR90p8
90.0	D6	2.1706044851494	HPRT1_3	61.4	IMR90p8
90.5	D6	1.80378580159947	HPRT1_3	61.4	IMR90p8
91.0	D6	1.59933669108455	HPRT1_3	61.4	IMR90p8
91.5	D6	1.83001350388508	HPRT1_3	61.4	IMR90p8
92.0	D6	1.73178962683482	HPRT1_3	61.4	IMR90p8
92.5	D6	1.85372388349208	HPRT1_3	61.4	IMR90p8
93.0	D6	2.28509821412109	HPRT1_3	61.4	IMR90p8
93.5	D6	2.40260478349984	HPRT1_3	61.4	IMR90p8
94.0	D6	2.39419385482324	HPRT1_3	61.4	IMR90p8
94.5	D6	2.8387705946152	HPRT1_3	61.4	IMR90p8
95.0	D6	1.35998272911911	HPRT1_3	61.4	IMR90p8
55.0	E6	-4.56779310981904	HPRT1_3	59.0	IMR90p8
55.5	E6	-9.89688507127562	HPRT1_3	59.0	IMR90p8
56.0	E6	-9.13558621963909	HPRT1_3	59.0	IMR90p8
56.5	E6	-9.13558621963693	HPRT1_3	59.0	IMR90p8
57.0	E6	-9.13558621964796	HPRT1_3	59.0	IMR90p8
57.5	E6	-9.25800113988043	HPRT1_3	59.0	IMR90p8
58.0	E6	-8.46170765480235	HPRT1_3	59.0	IMR90p8
58.5	E6	-7.2766672980606	HPRT1_3	59.0	IMR90p8
59.0	E6	-6.3977676117745	HPRT1_3	59.0	IMR90p8
59.5	E6	-5.20845766845594	HPRT1_3	59.0	IMR90p8
60.0	E6	-4.0487771126252	HPRT1_3	59.0	IMR90p8
60.5	E6	-3.15499008003314	HPRT1_3	59.0	IMR90p8
61.0	E6	-1.21095840774115	HPRT1_3	59.0	IMR90p8
61.5	E6	0.521536912407328	HPRT1_3	59.0	IMR90p8
62.0	E6	2.78663082063372	HPRT1_3	59.0	IMR90p8
62.5	E6	6.65354883658142	HPRT1_3	59.0	IMR90p8
63.0	E6	10.5416511207219	HPRT1_3	59.0	IMR90p8
63.5	E6	14.9015952577796	HPRT1_3	59.0	IMR90p8
64.0	E6	20.7689357129472	HPRT1_3	59.0	IMR90p8
64.5	E6	26.5983560525287	HPRT1_3	59.0	IMR90p8
65.0	E6	31.5989020413297	HPRT1_3	59.0	IMR90p8
65.5	E6	37.3838833912913	HPRT1_3	59.0	IMR90p8
66.0	E6	41.8195337527162	HPRT1_3	59.0	IMR90p8
66.5	E6	44.3066844667753	HPRT1_3	59.0	IMR90p8
67.0	E6	46.5293261682048	HPRT1_3	59.0	IMR90p8
67.5	E6	48.354729809055	HPRT1_3	59.0	IMR90p8
68.0	E6	48.8228499135292	HPRT1_3	59.0	IMR90p8
68.5	E6	49.4071402919509	HPRT1_3	59.0	IMR90p8
69.0	E6	50.7279199060974	HPRT1_3	59.0	IMR90p8
69.5	E6	51.6228695162865	HPRT1_3	59.0	IMR90p8
70.0	E6	52.182959806414	HPRT1_3	59.0	IMR90p8
70.5	E6	52.9172457624921	HPRT1_3	59.0	IMR90p8
71.0	E6	53.369802149309	HPRT1_3	59.0	IMR90p8
71.5	E6	52.7901173935477	HPRT1_3	59.0	IMR90p8
72.0	E6	51.8781653583928	HPRT1_3	59.0	IMR90p8
72.5	E6	51.2157900132641	HPRT1_3	59.0	IMR90p8
73.0	E6	50.2056228041926	HPRT1_3	59.0	IMR90p8
73.5	E6	49.2938606197725	HPRT1_3	59.0	IMR90p8
74.0	E6	49.2936573401147	HPRT1_3	59.0	IMR90p8
74.5	E6	49.0311446448484	HPRT1_3	59.0	IMR90p8
75.0	E6	48.0844113617462	HPRT1_3	59.0	IMR90p8
75.5	E6	47.5697207282781	HPRT1_3	59.0	IMR90p8
76.0	E6	47.2308397912174	HPRT1_3	59.0	IMR90p8
76.5	E6	46.7781221272868	HPRT1_3	59.0	IMR90p8
77.0	E6	47.9577334341031	HPRT1_3	59.0	IMR90p8
77.5	E6	54.5556534737697	HPRT1_3	59.0	IMR90p8
78.0	E6	72.8007883811263	HPRT1_3	59.0	IMR90p8
78.5	E6	99.0904664479626	HPRT1_3	59.0	IMR90p8
79.0	E6	124.606217077665	HPRT1_3	59.0	IMR90p8
79.5	E6	146.400180014303	HPRT1_3	59.0	IMR90p8
80.0	E6	156.443491543003	HPRT1_3	59.0	IMR90p8
80.5	E6	141.286598755954	HPRT1_3	59.0	IMR90p8
81.0	E6	107.861178639681	HPRT1_3	59.0	IMR90p8
81.5	E6	73.4869712278992	HPRT1_3	59.0	IMR90p8
82.0	E6	41.3826028871492	HPRT1_3	59.0	IMR90p8
82.5	E6	16.2436643068568	HPRT1_3	59.0	IMR90p8
83.0	E6	4.8875040441726	HPRT1_3	59.0	IMR90p8
83.5	E6	3.19609683703771	HPRT1_3	59.0	IMR90p8
84.0	E6	3.26742947602565	HPRT1_3	59.0	IMR90p8
84.5	E6	4.02240476381485	HPRT1_3	59.0	IMR90p8
85.0	E6	3.85483883531651	HPRT1_3	59.0	IMR90p8
85.5	E6	2.73413531006173	HPRT1_3	59.0	IMR90p8
86.0	E6	2.43605341484204	HPRT1_3	59.0	IMR90p8
86.5	E6	1.68868780032955	HPRT1_3	59.0	IMR90p8
87.0	E6	0.411821285151575	HPRT1_3	59.0	IMR90p8
87.5	E6	0.457551070413956	HPRT1_3	59.0	IMR90p8
88.0	E6	1.33444397102767	HPRT1_3	59.0	IMR90p8
88.5	E6	1.57464448723346	HPRT1_3	59.0	IMR90p8
89.0	E6	1.86616760126702	HPRT1_3	59.0	IMR90p8
89.5	E6	2.42866492814892	HPRT1_3	59.0	IMR90p8
90.0	E6	2.15541600038091	HPRT1_3	59.0	IMR90p8
90.5	E6	1.60897885636552	HPRT1_3	59.0	IMR90p8
91.0	E6	1.7730966141263	HPRT1_3	59.0	IMR90p8
91.5	E6	2.16888679924074	HPRT1_3	59.0	IMR90p8
92.0	E6	2.07345313676183	HPRT1_3	59.0	IMR90p8
92.5	E6	2.2344172600408	HPRT1_3	59.0	IMR90p8
93.0	E6	2.23540635716176	HPRT1_3	59.0	IMR90p8
93.5	E6	1.31580170469033	HPRT1_3	59.0	IMR90p8
94.0	E6	0.950544697686837	HPRT1_3	59.0	IMR90p8
94.5	E6	-0.0073993900218738	HPRT1_3	59.0	IMR90p8
95.0	E6	-0.461406455137421	HPRT1_3	59.0	IMR90p8
55.0	F6	-3.93836266846813	HPRT1_3	57.0	IMR90p8
55.5	F6	-8.5331191150143	HPRT1_3	57.0	IMR90p8
56.0	F6	-7.87672533693717	HPRT1_3	57.0	IMR90p8
56.5	F6	-7.87672533693524	HPRT1_3	57.0	IMR90p8
57.0	F6	-7.87672533694911	HPRT1_3	57.0	IMR90p8
57.5	F6	-7.98038307679087	HPRT1_3	57.0	IMR90p8
58.0	F6	-7.30275376407042	HPRT1_3	57.0	IMR90p8
58.5	F6	-6.21488279798712	HPRT1_3	57.0	IMR90p8
59.0	F6	-6.28768542769853	HPRT1_3	57.0	IMR90p8
59.5	F6	-5.83280436015946	HPRT1_3	57.0	IMR90p8
60.0	F6	-3.93367940103155	HPRT1_3	57.0	IMR90p8
60.5	F6	-2.92282517127751	HPRT1_3	57.0	IMR90p8
61.0	F6	-2.43960869208968	HPRT1_3	57.0	IMR90p8
61.5	F6	-0.372842541652858	HPRT1_3	57.0	IMR90p8
62.0	F6	1.81509419335634	HPRT1_3	57.0	IMR90p8
62.5	F6	3.3598430182841	HPRT1_3	57.0	IMR90p8
63.0	F6	5.65275500083283	HPRT1_3	57.0	IMR90p8
63.5	F6	8.89491839393565	HPRT1_3	57.0	IMR90p8
64.0	F6	12.0895947630357	HPRT1_3	57.0	IMR90p8
64.5	F6	15.6223699823023	HPRT1_3	57.0	IMR90p8
65.0	F6	20.2824501083769	HPRT1_3	57.0	IMR90p8
65.5	F6	25.4004139577767	HPRT1_3	57.0	IMR90p8
66.0	F6	29.6220109679375	HPRT1_3	57.0	IMR90p8
66.5	F6	33.3095186196154	HPRT1_3	57.0	IMR90p8
67.0	F6	36.6881104838745	HPRT1_3	57.0	IMR90p8
67.5	F6	38.3430686387561	HPRT1_3	57.0	IMR90p8
68.0	F6	38.6319469397178	HPRT1_3	57.0	IMR90p8
68.5	F6	38.7852338595505	HPRT1_3	57.0	IMR90p8
69.0	F6	38.7792518896328	HPRT1_3	57.0	IMR90p8
69.5	F6	38.536697216324	HPRT1_3	57.0	IMR90p8
70.0	F6	39.0673209618759	HPRT1_3	57.0	IMR90p8
70.5	F6	40.7719035156495	HPRT1_3	57.0	IMR90p8
71.0	F6	43.0936019872552	HPRT1_3	57.0	IMR90p8
71.5	F6	45.2366290071657	HPRT1_3	57.0	IMR90p8
72.0	F6	47.0391952588503	HPRT1_3	57.0	IMR90p8
72.5	F6	47.4778282892984	HPRT1_3	57.0	IMR90p8
73.0	F6	45.6052229194909	HPRT1_3	57.0	IMR90p8
73.5	F6	43.0047118848523	HPRT1_3	57.0	IMR90p8
74.0	F6	40.2488556504456	HPRT1_3	57.0	IMR90p8
74.5	F6	37.2026142606016	HPRT1_3	57.0	IMR90p8
75.0	F6	35.2489760761354	HPRT1_3	57.0	IMR90p8
75.5	F6	34.5745229207279	HPRT1_3	57.0	IMR90p8
76.0	F6	33.8224792247373	HPRT1_3	57.0	IMR90p8
76.5	F6	33.7613449856539	HPRT1_3	57.0	IMR90p8
77.0	F6	34.6028658511881	HPRT1_3	57.0	IMR90p8
77.5	F6	38.6606380757195	HPRT1_3	57.0	IMR90p8
78.0	F6	51.2108354278071	HPRT1_3	57.0	IMR90p8
78.5	F6	68.256954980193	HPRT1_3	57.0	IMR90p8
79.0	F6	83.4801335700774	HPRT1_3	57.0	IMR90p8
79.5	F6	96.7906389515814	HPRT1_3	57.0	IMR90p8
80.0	F6	102.058169867894	HPRT1_3	57.0	IMR90p8
80.5	F6	89.6073347970823	HPRT1_3	57.0	IMR90p8
81.0	F6	67.5548002794066	HPRT1_3	57.0	IMR90p8
81.5	F6	46.5617628748929	HPRT1_3	57.0	IMR90p8
82.0	F6	26.323349287253	HPRT1_3	57.0	IMR90p8
82.5	F6	10.4333474342609	HPRT1_3	57.0	IMR90p8
83.0	F6	4.18321058520564	HPRT1_3	57.0	IMR90p8
83.5	F6	2.92998784660722	HPRT1_3	57.0	IMR90p8
84.0	F6	1.89980140820819	HPRT1_3	57.0	IMR90p8
84.5	F6	1.83532011189214	HPRT1_3	57.0	IMR90p8
85.0	F6	2.29234949657007	HPRT1_3	57.0	IMR90p8
85.5	F6	2.3233757698286	HPRT1_3	57.0	IMR90p8
86.0	F6	2.52295684767068	HPRT1_3	57.0	IMR90p8
86.5	F6	2.81004198068194	HPRT1_3	57.0	IMR90p8
87.0	F6	2.4843563657912	HPRT1_3	57.0	IMR90p8
87.5	F6	1.7423608908781	HPRT1_3	57.0	IMR90p8
88.0	F6	1.45646189497791	HPRT1_3	57.0	IMR90p8
88.5	F6	1.29511715449837	HPRT1_3	57.0	IMR90p8
89.0	F6	0.959123790786919	HPRT1_3	57.0	IMR90p8
89.5	F6	1.43988499054637	HPRT1_3	57.0	IMR90p8
90.0	F6	2.03847993761508	HPRT1_3	57.0	IMR90p8
90.5	F6	2.05552110868405	HPRT1_3	57.0	IMR90p8
91.0	F6	2.0625385310114	HPRT1_3	57.0	IMR90p8
91.5	F6	2.25662330072873	HPRT1_3	57.0	IMR90p8
92.0	F6	1.86374675111597	HPRT1_3	57.0	IMR90p8
92.5	F6	1.63746710626367	HPRT1_3	57.0	IMR90p8
93.0	F6	1.82861388331168	HPRT1_3	57.0	IMR90p8
93.5	F6	2.20659531118355	HPRT1_3	57.0	IMR90p8
94.0	F6	2.39344851049066	HPRT1_3	57.0	IMR90p8
94.5	F6	3.22287637380407	HPRT1_3	57.0	IMR90p8
95.0	F6	1.74457762383565	HPRT1_3	57.0	IMR90p8
55.0	G6	-4.39289207055879	HPRT1_3	55.7	IMR90p8
55.5	G6	-9.51793281954497	HPRT1_3	55.7	IMR90p8
56.0	G6	-8.78578414111928	HPRT1_3	55.7	IMR90p8
56.5	G6	-8.78578414112235	HPRT1_3	55.7	IMR90p8
57.0	G6	-8.7857841410912	HPRT1_3	55.7	IMR90p8
57.5	G6	-8.96288479276973	HPRT1_3	55.7	IMR90p8
58.0	G6	-7.98341114581706	HPRT1_3	55.7	IMR90p8
58.5	G6	-5.18411910350892	HPRT1_3	55.7	IMR90p8
59.0	G6	-1.96337765850808	HPRT1_3	55.7	IMR90p8
59.5	G6	1.11930977766292	HPRT1_3	55.7	IMR90p8
60.0	G6	4.52575353366399	HPRT1_3	55.7	IMR90p8
60.5	G6	7.67359725073732	HPRT1_3	55.7	IMR90p8
61.0	G6	10.117171873325	HPRT1_3	55.7	IMR90p8
61.5	G6	12.1685604579792	HPRT1_3	55.7	IMR90p8
62.0	G6	13.5469288254227	HPRT1_3	55.7	IMR90p8
62.5	G6	13.9450244037509	HPRT1_3	55.7	IMR90p8
63.0	G6	14.4616404883868	HPRT1_3	55.7	IMR90p8
63.5	G6	15.4597141322507	HPRT1_3	55.7	IMR90p8
64.0	G6	16.4364963321808	HPRT1_3	55.7	IMR90p8
64.5	G6	18.264450289056	HPRT1_3	55.7	IMR90p8
65.0	G6	20.705829401944	HPRT1_3	55.7	IMR90p8
65.5	G6	23.4122471916817	HPRT1_3	55.7	IMR90p8
66.0	G6	26.2129367166946	HPRT1_3	55.7	IMR90p8
66.5	G6	28.8392430200141	HPRT1_3	55.7	IMR90p8
67.0	G6	30.824629366564	HPRT1_3	55.7	IMR90p8
67.5	G6	32.5691393493033	HPRT1_3	55.7	IMR90p8
68.0	G6	33.489219326608	HPRT1_3	55.7	IMR90p8
68.5	G6	33.5492317023094	HPRT1_3	55.7	IMR90p8
69.0	G6	33.3956443870943	HPRT1_3	55.7	IMR90p8
69.5	G6	33.0775788411459	HPRT1_3	55.7	IMR90p8
70.0	G6	32.4508046142504	HPRT1_3	55.7	IMR90p8
70.5	G6	31.9386794547637	HPRT1_3	55.7	IMR90p8
71.0	G6	31.9127559039118	HPRT1_3	55.7	IMR90p8
71.5	G6	31.7693117787888	HPRT1_3	55.7	IMR90p8
72.0	G6	31.4430572608056	HPRT1_3	55.7	IMR90p8
72.5	G6	31.5856312407254	HPRT1_3	55.7	IMR90p8
73.0	G6	31.9369689425241	HPRT1_3	55.7	IMR90p8
73.5	G6	31.9222774713377	HPRT1_3	55.7	IMR90p8
74.0	G6	32.0350462611607	HPRT1_3	55.7	IMR90p8
74.5	G6	32.0880935822942	HPRT1_3	55.7	IMR90p8
75.0	G6	31.5950317273422	HPRT1_3	55.7	IMR90p8
75.5	G6	30.9881327390328	HPRT1_3	55.7	IMR90p8
76.0	G6	30.4001575755893	HPRT1_3	55.7	IMR90p8
76.5	G6	29.8339070424356	HPRT1_3	55.7	IMR90p8
77.0	G6	30.4876034017361	HPRT1_3	55.7	IMR90p8
77.5	G6	34.0039441467597	HPRT1_3	55.7	IMR90p8
78.0	G6	44.5991880342318	HPRT1_3	55.7	IMR90p8
78.5	G6	60.2139029793062	HPRT1_3	55.7	IMR90p8
79.0	G6	74.9234311440049	HPRT1_3	55.7	IMR90p8
79.5	G6	86.9651682421433	HPRT1_3	55.7	IMR90p8
80.0	G6	92.5910114753863	HPRT1_3	55.7	IMR90p8
80.5	G6	82.9136471709993	HPRT1_3	55.7	IMR90p8
81.0	G6	62.3668031275233	HPRT1_3	55.7	IMR90p8
81.5	G6	42.4343975389834	HPRT1_3	55.7	IMR90p8
82.0	G6	24.1886064522238	HPRT1_3	55.7	IMR90p8
82.5	G6	9.39104619321733	HPRT1_3	55.7	IMR90p8
83.0	G6	3.026679166517	HPRT1_3	55.7	IMR90p8
83.5	G6	2.95558607994622	HPRT1_3	55.7	IMR90p8
84.0	G6	3.33356603899011	HPRT1_3	55.7	IMR90p8
84.5	G6	3.28180111055468	HPRT1_3	55.7	IMR90p8
85.0	G6	3.18371284883318	HPRT1_3	55.7	IMR90p8
85.5	G6	3.08639608619131	HPRT1_3	55.7	IMR90p8
86.0	G6	2.6015259137576	HPRT1_3	55.7	IMR90p8
86.5	G6	1.60205270880948	HPRT1_3	55.7	IMR90p8
87.0	G6	1.33178080258267	HPRT1_3	55.7	IMR90p8
87.5	G6	1.94049938247849	HPRT1_3	55.7	IMR90p8
88.0	G6	2.0342411655032	HPRT1_3	55.7	IMR90p8
88.5	G6	1.79463242348015	HPRT1_3	55.7	IMR90p8
89.0	G6	1.96878830051776	HPRT1_3	55.7	IMR90p8
89.5	G6	2.49657639325494	HPRT1_3	55.7	IMR90p8
90.0	G6	2.4747236237074	HPRT1_3	55.7	IMR90p8
90.5	G6	2.22908367888317	HPRT1_3	55.7	IMR90p8
91.0	G6	2.52010746359713	HPRT1_3	55.7	IMR90p8
91.5	G6	2.57923634977226	HPRT1_3	55.7	IMR90p8
92.0	G6	1.54904187878543	HPRT1_3	55.7	IMR90p8
92.5	G6	0.734902594938262	HPRT1_3	55.7	IMR90p8
93.0	G6	0.6523020648483	HPRT1_3	55.7	IMR90p8
93.5	G6	1.42305476177762	HPRT1_3	55.7	IMR90p8
94.0	G6	1.65279320774232	HPRT1_3	55.7	IMR90p8
94.5	G6	4.5212404648945	HPRT1_3	55.7	IMR90p8
95.0	G6	3.47046441493455	HPRT1_3	55.7	IMR90p8
55.0	H6	-2.73732063883239	HPRT1_3	55.0	IMR90p8
55.5	H6	-5.9308613841369	HPRT1_3	55.0	IMR90p8
56.0	H6	-5.47464127766483	HPRT1_3	55.0	IMR90p8
56.5	H6	-5.4746412776646	HPRT1_3	55.0	IMR90p8
57.0	H6	-5.47464127766801	HPRT1_3	55.0	IMR90p8
57.5	H6	-5.64883762760837	HPRT1_3	55.0	IMR90p8
58.0	H6	-4.63246685261004	HPRT1_3	55.0	IMR90p8
58.5	H6	-2.27258656502636	HPRT1_3	55.0	IMR90p8
59.0	H6	0.705420187891377	HPRT1_3	55.0	IMR90p8
59.5	H6	3.85917906112331	HPRT1_3	55.0	IMR90p8
60.0	H6	6.62025297582824	HPRT1_3	55.0	IMR90p8
60.5	H6	9.42397382923451	HPRT1_3	55.0	IMR90p8
61.0	H6	11.8449377018472	HPRT1_3	55.0	IMR90p8
61.5	H6	13.6666307579163	HPRT1_3	55.0	IMR90p8
62.0	H6	14.8716694965183	HPRT1_3	55.0	IMR90p8
62.5	H6	15.5956504328299	HPRT1_3	55.0	IMR90p8
63.0	H6	16.3123186616984	HPRT1_3	55.0	IMR90p8
63.5	H6	16.5947613651869	HPRT1_3	55.0	IMR90p8
64.0	H6	16.3455732888929	HPRT1_3	55.0	IMR90p8
64.5	H6	16.4343057686073	HPRT1_3	55.0	IMR90p8
65.0	H6	17.5173509669818	HPRT1_3	55.0	IMR90p8
65.5	H6	19.0642477021666	HPRT1_3	55.0	IMR90p8
66.0	H6	20.8652979043601	HPRT1_3	55.0	IMR90p8
66.5	H6	23.318527876071	HPRT1_3	55.0	IMR90p8
67.0	H6	25.9158146089077	HPRT1_3	55.0	IMR90p8
67.5	H6	27.5283660578176	HPRT1_3	55.0	IMR90p8
68.0	H6	28.1117650695925	HPRT1_3	55.0	IMR90p8
68.5	H6	28.600171059028	HPRT1_3	55.0	IMR90p8
69.0	H6	28.859369211274	HPRT1_3	55.0	IMR90p8
69.5	H6	28.9016693476212	HPRT1_3	55.0	IMR90p8
70.0	H6	29.1062150865945	HPRT1_3	55.0	IMR90p8
70.5	H6	29.1969322426817	HPRT1_3	55.0	IMR90p8
71.0	H6	29.1351729523603	HPRT1_3	55.0	IMR90p8
71.5	H6	29.0032766312239	HPRT1_3	55.0	IMR90p8
72.0	H6	28.3966061410646	HPRT1_3	55.0	IMR90p8
72.5	H6	27.8574583830915	HPRT1_3	55.0	IMR90p8
73.0	H6	27.5137122366502	HPRT1_3	55.0	IMR90p8
73.5	H6	26.6183707259414	HPRT1_3	55.0	IMR90p8
74.0	H6	25.7358109467792	HPRT1_3	55.0	IMR90p8
74.5	H6	25.230723803117	HPRT1_3	55.0	IMR90p8
75.0	H6	24.2994632808052	HPRT1_3	55.0	IMR90p8
75.5	H6	23.7254203582708	HPRT1_3	55.0	IMR90p8
76.0	H6	23.8935023446481	HPRT1_3	55.0	IMR90p8
76.5	H6	24.0227680060458	HPRT1_3	55.0	IMR90p8
77.0	H6	24.6436361866934	HPRT1_3	55.0	IMR90p8
77.5	H6	27.2528235200105	HPRT1_3	55.0	IMR90p8
78.0	H6	34.919036405944	HPRT1_3	55.0	IMR90p8
78.5	H6	46.2697577366234	HPRT1_3	55.0	IMR90p8
79.0	H6	56.6974530875812	HPRT1_3	55.0	IMR90p8
79.5	H6	65.3055282743832	HPRT1_3	55.0	IMR90p8
80.0	H6	69.8661395181117	HPRT1_3	55.0	IMR90p8
80.5	H6	62.8340719498979	HPRT1_3	55.0	IMR90p8
81.0	H6	47.5322162815665	HPRT1_3	55.0	IMR90p8
81.5	H6	32.9257726938756	HPRT1_3	55.0	IMR90p8
82.0	H6	19.4408505698862	HPRT1_3	55.0	IMR90p8
82.5	H6	8.49228225386287	HPRT1_3	55.0	IMR90p8
83.0	H6	3.77387159298775	HPRT1_3	55.0	IMR90p8
83.5	H6	3.22952197627274	HPRT1_3	55.0	IMR90p8
84.0	H6	3.10548641172244	HPRT1_3	55.0	IMR90p8
84.5	H6	2.82433761996003	HPRT1_3	55.0	IMR90p8
85.0	H6	2.01571357616018	HPRT1_3	55.0	IMR90p8
85.5	H6	1.70492513672139	HPRT1_3	55.0	IMR90p8
86.0	H6	1.71525970363757	HPRT1_3	55.0	IMR90p8
86.5	H6	1.44983000984331	HPRT1_3	55.0	IMR90p8
87.0	H6	1.77764835429304	HPRT1_3	55.0	IMR90p8
87.5	H6	2.37498355802506	HPRT1_3	55.0	IMR90p8
88.0	H6	2.28988740220944	HPRT1_3	55.0	IMR90p8
88.5	H6	2.20655627583221	HPRT1_3	55.0	IMR90p8
89.0	H6	1.74668530367126	HPRT1_3	55.0	IMR90p8
89.5	H6	0.940313843713966	HPRT1_3	55.0	IMR90p8
90.0	H6	0.791899021914787	HPRT1_3	55.0	IMR90p8
90.5	H6	0.86907921876616	HPRT1_3	55.0	IMR90p8
91.0	H6	0.845242776389	HPRT1_3	55.0	IMR90p8
91.5	H6	1.50408545463438	HPRT1_3	55.0	IMR90p8
92.0	H6	2.4030349601278	HPRT1_3	55.0	IMR90p8
92.5	H6	2.24067624794594	HPRT1_3	55.0	IMR90p8
93.0	H6	1.88373628073401	HPRT1_3	55.0	IMR90p8
93.5	H6	1.26595071178059	HPRT1_3	55.0	IMR90p8
94.0	H6	0.489437445877741	HPRT1_3	55.0	IMR90p8
94.5	H6	-1.0974958025426	HPRT1_3	55.0	IMR90p8
95.0	H6	-1.14229894393605	HPRT1_3	55.0	IMR90p8
