# Supplementary material for: Primer PICKR: literature-mined scoring platform for robust RT–qPCR primers
Source: Nat Commun. 2026 May 28;17:6938. doi: 10.1038/s41467-026-73648-2 (PMC13388996; doi:10.1038/s41467-026-73648-2)
Supplement: Supplementary file 11 — Source Data [file 41467_2026_73648_MOESM11_ESM.zip › Suppl_Fig_S19/amplification_data_HPRT1_3.csv]

Cycle	Well	Fluorescence	Target	melt temp	Replicate
1	A6	-12.56	HPRT1_3	65.0	IMR90p2
2	A6	-0.32	HPRT1_3	65.0	IMR90p2
3	A6	-1.49	HPRT1_3	65.0	IMR90p2
4	A6	-0.57	HPRT1_3	65.0	IMR90p2
5	A6	6.02	HPRT1_3	65.0	IMR90p2
6	A6	-2.15	HPRT1_3	65.0	IMR90p2
7	A6	-2.31	HPRT1_3	65.0	IMR90p2
8	A6	0.05	HPRT1_3	65.0	IMR90p2
9	A6	1.8	HPRT1_3	65.0	IMR90p2
10	A6	3.87	HPRT1_3	65.0	IMR90p2
11	A6	-2.76	HPRT1_3	65.0	IMR90p2
12	A6	1.16	HPRT1_3	65.0	IMR90p2
13	A6	0.94	HPRT1_3	65.0	IMR90p2
14	A6	2.22	HPRT1_3	65.0	IMR90p2
15	A6	-3.98	HPRT1_3	65.0	IMR90p2
16	A6	2.1	HPRT1_3	65.0	IMR90p2
17	A6	-1.88	HPRT1_3	65.0	IMR90p2
18	A6	-0.11	HPRT1_3	65.0	IMR90p2
19	A6	0.04	HPRT1_3	65.0	IMR90p2
20	A6	-2.88	HPRT1_3	65.0	IMR90p2
21	A6	1.58	HPRT1_3	65.0	IMR90p2
22	A6	-0.53	HPRT1_3	65.0	IMR90p2
23	A6	2.39	HPRT1_3	65.0	IMR90p2
24	A6	1.08	HPRT1_3	65.0	IMR90p2
25	A6	3.82	HPRT1_3	65.0	IMR90p2
26	A6	6.73	HPRT1_3	65.0	IMR90p2
27	A6	11.81	HPRT1_3	65.0	IMR90p2
28	A6	23.16	HPRT1_3	65.0	IMR90p2
29	A6	47.84	HPRT1_3	65.0	IMR90p2
30	A6	83.29	HPRT1_3	65.0	IMR90p2
31	A6	122.05	HPRT1_3	65.0	IMR90p2
32	A6	163.63	HPRT1_3	65.0	IMR90p2
33	A6	199.95	HPRT1_3	65.0	IMR90p2
34	A6	244.94	HPRT1_3	65.0	IMR90p2
35	A6	291.97	HPRT1_3	65.0	IMR90p2
36	A6	339.74	HPRT1_3	65.0	IMR90p2
37	A6	389.27	HPRT1_3	65.0	IMR90p2
38	A6	440.42	HPRT1_3	65.0	IMR90p2
39	A6	492.36	HPRT1_3	65.0	IMR90p2
40	A6	544.32	HPRT1_3	65.0	IMR90p2
1	B6	-1.74	HPRT1_3	64.5	IMR90p2
2	B6	0.5	HPRT1_3	64.5	IMR90p2
3	B6	-2.07	HPRT1_3	64.5	IMR90p2
4	B6	1.99	HPRT1_3	64.5	IMR90p2
5	B6	2.3	HPRT1_3	64.5	IMR90p2
6	B6	-3.89	HPRT1_3	64.5	IMR90p2
7	B6	1.3	HPRT1_3	64.5	IMR90p2
8	B6	3.09	HPRT1_3	64.5	IMR90p2
9	B6	3.85	HPRT1_3	64.5	IMR90p2
10	B6	1.98	HPRT1_3	64.5	IMR90p2
11	B6	-5.22	HPRT1_3	64.5	IMR90p2
12	B6	0.74	HPRT1_3	64.5	IMR90p2
13	B6	-3.34	HPRT1_3	64.5	IMR90p2
14	B6	0.62	HPRT1_3	64.5	IMR90p2
15	B6	2.91	HPRT1_3	64.5	IMR90p2
16	B6	2.92	HPRT1_3	64.5	IMR90p2
17	B6	0.84	HPRT1_3	64.5	IMR90p2
18	B6	-2.16	HPRT1_3	64.5	IMR90p2
19	B6	0.12	HPRT1_3	64.5	IMR90p2
20	B6	-3.84	HPRT1_3	64.5	IMR90p2
21	B6	-0.68	HPRT1_3	64.5	IMR90p2
22	B6	-0.32	HPRT1_3	64.5	IMR90p2
23	B6	1.32	HPRT1_3	64.5	IMR90p2
24	B6	3.63	HPRT1_3	64.5	IMR90p2
25	B6	1.9	HPRT1_3	64.5	IMR90p2
26	B6	6.41	HPRT1_3	64.5	IMR90p2
27	B6	21.4	HPRT1_3	64.5	IMR90p2
28	B6	37.74	HPRT1_3	64.5	IMR90p2
29	B6	73.5	HPRT1_3	64.5	IMR90p2
30	B6	112.64	HPRT1_3	64.5	IMR90p2
31	B6	158.9	HPRT1_3	64.5	IMR90p2
32	B6	196.03	HPRT1_3	64.5	IMR90p2
33	B6	241.32	HPRT1_3	64.5	IMR90p2
34	B6	285.8	HPRT1_3	64.5	IMR90p2
35	B6	333.64	HPRT1_3	64.5	IMR90p2
36	B6	383.05	HPRT1_3	64.5	IMR90p2
37	B6	435.67	HPRT1_3	64.5	IMR90p2
38	B6	486.44	HPRT1_3	64.5	IMR90p2
39	B6	535.99	HPRT1_3	64.5	IMR90p2
40	B6	583.35	HPRT1_3	64.5	IMR90p2
1	C6	-6.51	HPRT1_3	63.3	IMR90p2
2	C6	3.09	HPRT1_3	63.3	IMR90p2
3	C6	-0.57	HPRT1_3	63.3	IMR90p2
4	C6	2.24	HPRT1_3	63.3	IMR90p2
5	C6	-0.29	HPRT1_3	63.3	IMR90p2
6	C6	1.1	HPRT1_3	63.3	IMR90p2
7	C6	-0.47	HPRT1_3	63.3	IMR90p2
8	C6	0.93	HPRT1_3	63.3	IMR90p2
9	C6	-2.55	HPRT1_3	63.3	IMR90p2
10	C6	-0.66	HPRT1_3	63.3	IMR90p2
11	C6	0.22	HPRT1_3	63.3	IMR90p2
12	C6	4.96	HPRT1_3	63.3	IMR90p2
13	C6	-0.13	HPRT1_3	63.3	IMR90p2
14	C6	-1.11	HPRT1_3	63.3	IMR90p2
15	C6	-2.67	HPRT1_3	63.3	IMR90p2
16	C6	2.46	HPRT1_3	63.3	IMR90p2
17	C6	-2.03	HPRT1_3	63.3	IMR90p2
18	C6	1.05	HPRT1_3	63.3	IMR90p2
19	C6	2.56	HPRT1_3	63.3	IMR90p2
20	C6	0.98	HPRT1_3	63.3	IMR90p2
21	C6	-1.04	HPRT1_3	63.3	IMR90p2
22	C6	0.44	HPRT1_3	63.3	IMR90p2
23	C6	-3.08	HPRT1_3	63.3	IMR90p2
24	C6	2.94	HPRT1_3	63.3	IMR90p2
25	C6	3.92	HPRT1_3	63.3	IMR90p2
26	C6	14.23	HPRT1_3	63.3	IMR90p2
27	C6	28.07	HPRT1_3	63.3	IMR90p2
28	C6	57.2	HPRT1_3	63.3	IMR90p2
29	C6	100.67	HPRT1_3	63.3	IMR90p2
30	C6	148.18	HPRT1_3	63.3	IMR90p2
31	C6	194.47	HPRT1_3	63.3	IMR90p2
32	C6	243.22	HPRT1_3	63.3	IMR90p2
33	C6	296.95	HPRT1_3	63.3	IMR90p2
34	C6	351.42	HPRT1_3	63.3	IMR90p2
35	C6	411.27	HPRT1_3	63.3	IMR90p2
36	C6	472.5	HPRT1_3	63.3	IMR90p2
37	C6	536.77	HPRT1_3	63.3	IMR90p2
38	C6	600.21	HPRT1_3	63.3	IMR90p2
39	C6	660.02	HPRT1_3	63.3	IMR90p2
40	C6	715.19	HPRT1_3	63.3	IMR90p2
1	D6	2.42	HPRT1_3	61.4	IMR90p2
2	D6	5.88	HPRT1_3	61.4	IMR90p2
3	D6	2.69	HPRT1_3	61.4	IMR90p2
4	D6	-0.5	HPRT1_3	61.4	IMR90p2
5	D6	-0.73	HPRT1_3	61.4	IMR90p2
6	D6	2.85	HPRT1_3	61.4	IMR90p2
7	D6	0.2	HPRT1_3	61.4	IMR90p2
8	D6	0.26	HPRT1_3	61.4	IMR90p2
9	D6	-3.45	HPRT1_3	61.4	IMR90p2
10	D6	5.35	HPRT1_3	61.4	IMR90p2
11	D6	-0.14	HPRT1_3	61.4	IMR90p2
12	D6	1.07	HPRT1_3	61.4	IMR90p2
13	D6	-2.6	HPRT1_3	61.4	IMR90p2
14	D6	1.81	HPRT1_3	61.4	IMR90p2
15	D6	-3.98	HPRT1_3	61.4	IMR90p2
16	D6	2.49	HPRT1_3	61.4	IMR90p2
17	D6	-4.27	HPRT1_3	61.4	IMR90p2
18	D6	-4.81	HPRT1_3	61.4	IMR90p2
19	D6	4.19	HPRT1_3	61.4	IMR90p2
20	D6	2.26	HPRT1_3	61.4	IMR90p2
21	D6	1.18	HPRT1_3	61.4	IMR90p2
22	D6	3.44	HPRT1_3	61.4	IMR90p2
23	D6	-0.03	HPRT1_3	61.4	IMR90p2
24	D6	0.42	HPRT1_3	61.4	IMR90p2
25	D6	0.83	HPRT1_3	61.4	IMR90p2
26	D6	5.91	HPRT1_3	61.4	IMR90p2
27	D6	12.29	HPRT1_3	61.4	IMR90p2
28	D6	33.52	HPRT1_3	61.4	IMR90p2
29	D6	57.89	HPRT1_3	61.4	IMR90p2
30	D6	102.13	HPRT1_3	61.4	IMR90p2
31	D6	146.13	HPRT1_3	61.4	IMR90p2
32	D6	185.47	HPRT1_3	61.4	IMR90p2
33	D6	230.91	HPRT1_3	61.4	IMR90p2
34	D6	274.28	HPRT1_3	61.4	IMR90p2
35	D6	323.71	HPRT1_3	61.4	IMR90p2
36	D6	380.83	HPRT1_3	61.4	IMR90p2
37	D6	443.04	HPRT1_3	61.4	IMR90p2
38	D6	505.94	HPRT1_3	61.4	IMR90p2
39	D6	565.64	HPRT1_3	61.4	IMR90p2
40	D6	621.77	HPRT1_3	61.4	IMR90p2
1	E6	1.09	HPRT1_3	59.0	IMR90p2
2	E6	1.13	HPRT1_3	59.0	IMR90p2
3	E6	3.04	HPRT1_3	59.0	IMR90p2
4	E6	2.19	HPRT1_3	59.0	IMR90p2
5	E6	-1.34	HPRT1_3	59.0	IMR90p2
6	E6	-1.86	HPRT1_3	59.0	IMR90p2
7	E6	4.64	HPRT1_3	59.0	IMR90p2
8	E6	-1.19	HPRT1_3	59.0	IMR90p2
9	E6	1.04	HPRT1_3	59.0	IMR90p2
10	E6	-1.43	HPRT1_3	59.0	IMR90p2
11	E6	-0.19	HPRT1_3	59.0	IMR90p2
12	E6	1.41	HPRT1_3	59.0	IMR90p2
13	E6	-0.18	HPRT1_3	59.0	IMR90p2
14	E6	1.43	HPRT1_3	59.0	IMR90p2
15	E6	-0.31	HPRT1_3	59.0	IMR90p2
16	E6	-0.56	HPRT1_3	59.0	IMR90p2
17	E6	4.64	HPRT1_3	59.0	IMR90p2
18	E6	-2.74	HPRT1_3	59.0	IMR90p2
19	E6	-0.77	HPRT1_3	59.0	IMR90p2
20	E6	-5.27	HPRT1_3	59.0	IMR90p2
21	E6	-1.57	HPRT1_3	59.0	IMR90p2
22	E6	1.3	HPRT1_3	59.0	IMR90p2
23	E6	-2.26	HPRT1_3	59.0	IMR90p2
24	E6	-3.54	HPRT1_3	59.0	IMR90p2
25	E6	-0.71	HPRT1_3	59.0	IMR90p2
26	E6	3.88	HPRT1_3	59.0	IMR90p2
27	E6	8.87	HPRT1_3	59.0	IMR90p2
28	E6	9.7	HPRT1_3	59.0	IMR90p2
29	E6	26.07	HPRT1_3	59.0	IMR90p2
30	E6	49.68	HPRT1_3	59.0	IMR90p2
31	E6	86.81	HPRT1_3	59.0	IMR90p2
32	E6	127.88	HPRT1_3	59.0	IMR90p2
33	E6	157.58	HPRT1_3	59.0	IMR90p2
34	E6	199.82	HPRT1_3	59.0	IMR90p2
35	E6	248.68	HPRT1_3	59.0	IMR90p2
36	E6	301.18	HPRT1_3	59.0	IMR90p2
37	E6	359.29	HPRT1_3	59.0	IMR90p2
38	E6	419.89	HPRT1_3	59.0	IMR90p2
39	E6	482.96	HPRT1_3	59.0	IMR90p2
40	E6	546.56	HPRT1_3	59.0	IMR90p2
1	F6	2.62	HPRT1_3	57.0	IMR90p2
2	F6	-1.07	HPRT1_3	57.0	IMR90p2
3	F6	0.7	HPRT1_3	57.0	IMR90p2
4	F6	1.39	HPRT1_3	57.0	IMR90p2
5	F6	5.56	HPRT1_3	57.0	IMR90p2
6	F6	-0.68	HPRT1_3	57.0	IMR90p2
7	F6	-0.62	HPRT1_3	57.0	IMR90p2
8	F6	0.72	HPRT1_3	57.0	IMR90p2
9	F6	-0.3	HPRT1_3	57.0	IMR90p2
10	F6	2.28	HPRT1_3	57.0	IMR90p2
11	F6	-1.84	HPRT1_3	57.0	IMR90p2
12	F6	-3.1	HPRT1_3	57.0	IMR90p2
13	F6	-0.26	HPRT1_3	57.0	IMR90p2
14	F6	1.45	HPRT1_3	57.0	IMR90p2
15	F6	-0.95	HPRT1_3	57.0	IMR90p2
16	F6	2.15	HPRT1_3	57.0	IMR90p2
17	F6	1.02	HPRT1_3	57.0	IMR90p2
18	F6	-0.59	HPRT1_3	57.0	IMR90p2
19	F6	-1.28	HPRT1_3	57.0	IMR90p2
20	F6	-1.1	HPRT1_3	57.0	IMR90p2
21	F6	-0.55	HPRT1_3	57.0	IMR90p2
22	F6	-3.05	HPRT1_3	57.0	IMR90p2
23	F6	-1.57	HPRT1_3	57.0	IMR90p2
24	F6	2.12	HPRT1_3	57.0	IMR90p2
25	F6	-0.86	HPRT1_3	57.0	IMR90p2
26	F6	-2.94	HPRT1_3	57.0	IMR90p2
27	F6	5.42	HPRT1_3	57.0	IMR90p2
28	F6	5.67	HPRT1_3	57.0	IMR90p2
29	F6	6.08	HPRT1_3	57.0	IMR90p2
30	F6	14.84	HPRT1_3	57.0	IMR90p2
31	F6	28.94	HPRT1_3	57.0	IMR90p2
32	F6	57.26	HPRT1_3	57.0	IMR90p2
33	F6	94.65	HPRT1_3	57.0	IMR90p2
34	F6	125.94	HPRT1_3	57.0	IMR90p2
35	F6	159.16	HPRT1_3	57.0	IMR90p2
36	F6	190.48	HPRT1_3	57.0	IMR90p2
37	F6	236.23	HPRT1_3	57.0	IMR90p2
38	F6	284.75	HPRT1_3	57.0	IMR90p2
39	F6	337.0	HPRT1_3	57.0	IMR90p2
40	F6	390.68	HPRT1_3	57.0	IMR90p2
1	G6	6.69	HPRT1_3	55.7	IMR90p2
2	G6	3.31	HPRT1_3	55.7	IMR90p2
3	G6	-0.02	HPRT1_3	55.7	IMR90p2
4	G6	3.28	HPRT1_3	55.7	IMR90p2
5	G6	0.09	HPRT1_3	55.7	IMR90p2
6	G6	-0.54	HPRT1_3	55.7	IMR90p2
7	G6	-1.65	HPRT1_3	55.7	IMR90p2
8	G6	2.54	HPRT1_3	55.7	IMR90p2
9	G6	0.81	HPRT1_3	55.7	IMR90p2
10	G6	2.31	HPRT1_3	55.7	IMR90p2
11	G6	-3.14	HPRT1_3	55.7	IMR90p2
12	G6	2.04	HPRT1_3	55.7	IMR90p2
13	G6	0.39	HPRT1_3	55.7	IMR90p2
14	G6	-1.51	HPRT1_3	55.7	IMR90p2
15	G6	1.86	HPRT1_3	55.7	IMR90p2
16	G6	-1.02	HPRT1_3	55.7	IMR90p2
17	G6	-1.71	HPRT1_3	55.7	IMR90p2
18	G6	1.59	HPRT1_3	55.7	IMR90p2
19	G6	-0.19	HPRT1_3	55.7	IMR90p2
20	G6	-0.64	HPRT1_3	55.7	IMR90p2
21	G6	2.17	HPRT1_3	55.7	IMR90p2
22	G6	-3.31	HPRT1_3	55.7	IMR90p2
23	G6	1.18	HPRT1_3	55.7	IMR90p2
24	G6	2.89	HPRT1_3	55.7	IMR90p2
25	G6	0.88	HPRT1_3	55.7	IMR90p2
26	G6	0.79	HPRT1_3	55.7	IMR90p2
27	G6	2.86	HPRT1_3	55.7	IMR90p2
28	G6	-1.74	HPRT1_3	55.7	IMR90p2
29	G6	5.66	HPRT1_3	55.7	IMR90p2
30	G6	7.93	HPRT1_3	55.7	IMR90p2
31	G6	18.45	HPRT1_3	55.7	IMR90p2
32	G6	27.31	HPRT1_3	55.7	IMR90p2
33	G6	54.29	HPRT1_3	55.7	IMR90p2
34	G6	79.23	HPRT1_3	55.7	IMR90p2
35	G6	114.78	HPRT1_3	55.7	IMR90p2
36	G6	145.91	HPRT1_3	55.7	IMR90p2
37	G6	174.28	HPRT1_3	55.7	IMR90p2
38	G6	218.29	HPRT1_3	55.7	IMR90p2
39	G6	269.23	HPRT1_3	55.7	IMR90p2
40	G6	322.36	HPRT1_3	55.7	IMR90p2
1	H6	-8.59	HPRT1_3	55.0	IMR90p2
2	H6	-2.74	HPRT1_3	55.0	IMR90p2
3	H6	4.0	HPRT1_3	55.0	IMR90p2
4	H6	-2.71	HPRT1_3	55.0	IMR90p2
5	H6	2.45	HPRT1_3	55.0	IMR90p2
6	H6	-0.24	HPRT1_3	55.0	IMR90p2
7	H6	-1.38	HPRT1_3	55.0	IMR90p2
8	H6	-2.45	HPRT1_3	55.0	IMR90p2
9	H6	2.99	HPRT1_3	55.0	IMR90p2
10	H6	0.58	HPRT1_3	55.0	IMR90p2
11	H6	6.33	HPRT1_3	55.0	IMR90p2
12	H6	-2.83	HPRT1_3	55.0	IMR90p2
13	H6	-0.76	HPRT1_3	55.0	IMR90p2
14	H6	1.36	HPRT1_3	55.0	IMR90p2
15	H6	1.96	HPRT1_3	55.0	IMR90p2
16	H6	-1.87	HPRT1_3	55.0	IMR90p2
17	H6	-1.33	HPRT1_3	55.0	IMR90p2
18	H6	-3.22	HPRT1_3	55.0	IMR90p2
19	H6	0.27	HPRT1_3	55.0	IMR90p2
20	H6	1.8	HPRT1_3	55.0	IMR90p2
21	H6	0.54	HPRT1_3	55.0	IMR90p2
22	H6	0.14	HPRT1_3	55.0	IMR90p2
23	H6	-2.37	HPRT1_3	55.0	IMR90p2
24	H6	0.68	HPRT1_3	55.0	IMR90p2
25	H6	0.23	HPRT1_3	55.0	IMR90p2
26	H6	6.47	HPRT1_3	55.0	IMR90p2
27	H6	-2.65	HPRT1_3	55.0	IMR90p2
28	H6	0.43	HPRT1_3	55.0	IMR90p2
29	H6	1.81	HPRT1_3	55.0	IMR90p2
30	H6	2.61	HPRT1_3	55.0	IMR90p2
31	H6	13.4	HPRT1_3	55.0	IMR90p2
32	H6	19.61	HPRT1_3	55.0	IMR90p2
33	H6	33.44	HPRT1_3	55.0	IMR90p2
34	H6	48.96	HPRT1_3	55.0	IMR90p2
35	H6	84.61	HPRT1_3	55.0	IMR90p2
36	H6	110.84	HPRT1_3	55.0	IMR90p2
37	H6	141.06	HPRT1_3	55.0	IMR90p2
38	H6	174.85	HPRT1_3	55.0	IMR90p2
39	H6	221.68	HPRT1_3	55.0	IMR90p2
40	H6	266.22	HPRT1_3	55.0	IMR90p2
1	A6	-4.71469189777508	HPRT1_3	65.0	IMR90p11
2	A6	-11.6931583064738	HPRT1_3	65.0	IMR90p11
3	A6	-7.67001369660602	HPRT1_3	65.0	IMR90p11
4	A6	-8.36586423987956	HPRT1_3	65.0	IMR90p11
5	A6	-12.3475121664528	HPRT1_3	65.0	IMR90p11
6	A6	-14.621018197935	HPRT1_3	65.0	IMR90p11
7	A6	9.26482006941524	HPRT1_3	65.0	IMR90p11
8	A6	10.6328699724945	HPRT1_3	65.0	IMR90p11
9	A6	8.16253678147268	HPRT1_3	65.0	IMR90p11
10	A6	10.4249483774561	HPRT1_3	65.0	IMR90p11
11	A6	9.0715638249535	HPRT1_3	65.0	IMR90p11
12	A6	5.53636399384504	HPRT1_3	65.0	IMR90p11
13	A6	3.56565004072854	HPRT1_3	65.0	IMR90p11
14	A6	4.05357790915059	HPRT1_3	65.0	IMR90p11
15	A6	6.86733462442498	HPRT1_3	65.0	IMR90p11
16	A6	0.677660345493223	HPRT1_3	65.0	IMR90p11
17	A6	4.949806593419	HPRT1_3	65.0	IMR90p11
18	A6	0.574615609345983	HPRT1_3	65.0	IMR90p11
19	A6	0.0754808369101738	HPRT1_3	65.0	IMR90p11
20	A6	-2.2110644086797	HPRT1_3	65.0	IMR90p11
21	A6	1.3788940550171	HPRT1_3	65.0	IMR90p11
22	A6	-8.17635395952948	HPRT1_3	65.0	IMR90p11
23	A6	-0.867167056600465	HPRT1_3	65.0	IMR90p11
24	A6	-5.82197654748325	HPRT1_3	65.0	IMR90p11
25	A6	-3.07334126288106	HPRT1_3	65.0	IMR90p11
26	A6	-4.01905664190508	HPRT1_3	65.0	IMR90p11
27	A6	12.2554008573861	HPRT1_3	65.0	IMR90p11
28	A6	33.4727491952663	HPRT1_3	65.0	IMR90p11
29	A6	62.615248044603	HPRT1_3	65.0	IMR90p11
30	A6	109.228535326385	HPRT1_3	65.0	IMR90p11
31	A6	157.405584705662	HPRT1_3	65.0	IMR90p11
32	A6	213.798282041866	HPRT1_3	65.0	IMR90p11
33	A6	271.847303172005	HPRT1_3	65.0	IMR90p11
34	A6	338.182252168949	HPRT1_3	65.0	IMR90p11
35	A6	407.369239456346	HPRT1_3	65.0	IMR90p11
36	A6	478.304499718755	HPRT1_3	65.0	IMR90p11
37	A6	552.193270571389	HPRT1_3	65.0	IMR90p11
38	A6	628.106406544128	HPRT1_3	65.0	IMR90p11
39	A6	706.985658126736	HPRT1_3	65.0	IMR90p11
40	A6	784.204198188877	HPRT1_3	65.0	IMR90p11
1	B6	1.54573975110452	HPRT1_3	64.5	IMR90p11
2	B6	-6.20531613376897	HPRT1_3	64.5	IMR90p11
3	B6	-8.19933947930804	HPRT1_3	64.5	IMR90p11
4	B6	-5.09319443742243	HPRT1_3	64.5	IMR90p11
5	B6	-11.5427799780773	HPRT1_3	64.5	IMR90p11
6	B6	-12.9313325295361	HPRT1_3	64.5	IMR90p11
7	B6	7.90730623957552	HPRT1_3	64.5	IMR90p11
8	B6	13.2751542841897	HPRT1_3	64.5	IMR90p11
9	B6	10.5190554086425	HPRT1_3	64.5	IMR90p11
10	B6	7.70989892990337	HPRT1_3	64.5	IMR90p11
11	B6	8.89779158088868	HPRT1_3	64.5	IMR90p11
12	B6	5.72120940540844	HPRT1_3	64.5	IMR90p11
13	B6	5.60738999242403	HPRT1_3	64.5	IMR90p11
14	B6	5.7163824391414	HPRT1_3	64.5	IMR90p11
15	B6	1.50176247309128	HPRT1_3	64.5	IMR90p11
16	B6	-1.96370967990651	HPRT1_3	64.5	IMR90p11
17	B6	-1.74972781661927	HPRT1_3	64.5	IMR90p11
18	B6	-0.574649181814948	HPRT1_3	64.5	IMR90p11
19	B6	0.244579590619196	HPRT1_3	64.5	IMR90p11
20	B6	0.287606244053677	HPRT1_3	64.5	IMR90p11
21	B6	-1.85009377159349	HPRT1_3	64.5	IMR90p11
22	B6	-3.34461164863706	HPRT1_3	64.5	IMR90p11
23	B6	-5.96864798229399	HPRT1_3	64.5	IMR90p11
24	B6	-5.51708908303226	HPRT1_3	64.5	IMR90p11
25	B6	-2.67373575447664	HPRT1_3	64.5	IMR90p11
26	B6	6.04565218080597	HPRT1_3	64.5	IMR90p11
27	B6	12.2937170004247	HPRT1_3	64.5	IMR90p11
28	B6	41.0064354472656	HPRT1_3	64.5	IMR90p11
29	B6	82.1020618781226	HPRT1_3	64.5	IMR90p11
30	B6	132.754171289254	HPRT1_3	64.5	IMR90p11
31	B6	197.352595299376	HPRT1_3	64.5	IMR90p11
32	B6	252.355636288818	HPRT1_3	64.5	IMR90p11
33	B6	316.384109451235	HPRT1_3	64.5	IMR90p11
34	B6	383.317754873629	HPRT1_3	64.5	IMR90p11
35	B6	456.03576405877	HPRT1_3	64.5	IMR90p11
36	B6	533.205025305859	HPRT1_3	64.5	IMR90p11
37	B6	614.055026335157	HPRT1_3	64.5	IMR90p11
38	B6	696.885408883136	HPRT1_3	64.5	IMR90p11
39	B6	778.804714138513	HPRT1_3	64.5	IMR90p11
40	B6	859.725008254282	HPRT1_3	64.5	IMR90p11
1	C6	-3.72179246526002	HPRT1_3	63.3	IMR90p11
2	C6	-5.62928034766719	HPRT1_3	63.3	IMR90p11
3	C6	-4.82946245138646	HPRT1_3	63.3	IMR90p11
4	C6	-11.9556750825095	HPRT1_3	63.3	IMR90p11
5	C6	-9.64440979191477	HPRT1_3	63.3	IMR90p11
6	C6	-7.28132481655939	HPRT1_3	63.3	IMR90p11
7	C6	7.7946647893159	HPRT1_3	63.3	IMR90p11
8	C6	5.41354024750899	HPRT1_3	63.3	IMR90p11
9	C6	7.01443826677905	HPRT1_3	63.3	IMR90p11
10	C6	8.47179349789531	HPRT1_3	63.3	IMR90p11
11	C6	5.36750576548229	HPRT1_3	63.3	IMR90p11
12	C6	9.55886383614052	HPRT1_3	63.3	IMR90p11
13	C6	4.33775401928779	HPRT1_3	63.3	IMR90p11
14	C6	4.36232752312935	HPRT1_3	63.3	IMR90p11
15	C6	2.46789710844814	HPRT1_3	63.3	IMR90p11
16	C6	8.82716650512657	HPRT1_3	63.3	IMR90p11
17	C6	2.93655183599094	HPRT1_3	63.3	IMR90p11
18	C6	-1.46931520159751	HPRT1_3	63.3	IMR90p11
19	C6	0.356458599434518	HPRT1_3	63.3	IMR90p11
20	C6	-1.25052825637022	HPRT1_3	63.3	IMR90p11
21	C6	-0.765113611096695	HPRT1_3	63.3	IMR90p11
22	C6	-4.93451210398052	HPRT1_3	63.3	IMR90p11
23	C6	-5.60713393717879	HPRT1_3	63.3	IMR90p11
24	C6	-5.12316754593667	HPRT1_3	63.3	IMR90p11
25	C6	-1.18156289704848	HPRT1_3	63.3	IMR90p11
26	C6	4.1929532292811	HPRT1_3	63.3	IMR90p11
27	C6	11.9199985395167	HPRT1_3	63.3	IMR90p11
28	C6	39.7319637912433	HPRT1_3	63.3	IMR90p11
29	C6	74.4193365992469	HPRT1_3	63.3	IMR90p11
30	C6	132.820357784648	HPRT1_3	63.3	IMR90p11
31	C6	198.004845056347	HPRT1_3	63.3	IMR90p11
32	C6	262.136051750912	HPRT1_3	63.3	IMR90p11
33	C6	330.036242628614	HPRT1_3	63.3	IMR90p11
34	C6	402.13866510014	HPRT1_3	63.3	IMR90p11
35	C6	481.312753696818	HPRT1_3	63.3	IMR90p11
36	C6	564.264117705662	HPRT1_3	63.3	IMR90p11
37	C6	651.920845790298	HPRT1_3	63.3	IMR90p11
38	C6	744.945642367379	HPRT1_3	63.3	IMR90p11
39	C6	838.175936648036	HPRT1_3	63.3	IMR90p11
40	C6	930.906727019672	HPRT1_3	63.3	IMR90p11
1	D6	-6.32210034916807	HPRT1_3	61.4	IMR90p11
2	D6	-9.1735481336982	HPRT1_3	61.4	IMR90p11
3	D6	-8.68648108494244	HPRT1_3	61.4	IMR90p11
4	D6	-14.6278958999983	HPRT1_3	61.4	IMR90p11
5	D6	-10.4735509326988	HPRT1_3	61.4	IMR90p11
6	D6	-10.7356292071991	HPRT1_3	61.4	IMR90p11
7	D6	9.0214623944521	HPRT1_3	61.4	IMR90p11
8	D6	10.2977881598217	HPRT1_3	61.4	IMR90p11
9	D6	12.5590974845745	HPRT1_3	61.4	IMR90p11
10	D6	8.26108108929566	HPRT1_3	61.4	IMR90p11
11	D6	10.1288637957946	HPRT1_3	61.4	IMR90p11
12	D6	7.81558798507649	HPRT1_3	61.4	IMR90p11
13	D6	4.33268479968319	HPRT1_3	61.4	IMR90p11
14	D6	1.33624549634442	HPRT1_3	61.4	IMR90p11
15	D6	2.32293443314211	HPRT1_3	61.4	IMR90p11
16	D6	5.72801772871344	HPRT1_3	61.4	IMR90p11
17	D6	4.84776983848406	HPRT1_3	61.4	IMR90p11
18	D6	1.73328301397532	HPRT1_3	61.4	IMR90p11
19	D6	-0.645601901756436	HPRT1_3	61.4	IMR90p11
20	D6	1.64266399801454	HPRT1_3	61.4	IMR90p11
21	D6	-1.36780502809916	HPRT1_3	61.4	IMR90p11
22	D6	-6.93969890046492	HPRT1_3	61.4	IMR90p11
23	D6	-0.19563811946864	HPRT1_3	61.4	IMR90p11
24	D6	-6.40020830850835	HPRT1_3	61.4	IMR90p11
25	D6	-5.33449593055047	HPRT1_3	61.4	IMR90p11
26	D6	0.357508345979568	HPRT1_3	61.4	IMR90p11
27	D6	-1.99443083550113	HPRT1_3	61.4	IMR90p11
28	D6	19.6814318329348	HPRT1_3	61.4	IMR90p11
29	D6	39.7542576469814	HPRT1_3	61.4	IMR90p11
30	D6	71.9601242026115	HPRT1_3	61.4	IMR90p11
31	D6	120.662765838955	HPRT1_3	61.4	IMR90p11
32	D6	188.965078123568	HPRT1_3	61.4	IMR90p11
33	D6	244.383869311569	HPRT1_3	61.4	IMR90p11
34	D6	306.454865957345	HPRT1_3	61.4	IMR90p11
35	D6	374.016083302897	HPRT1_3	61.4	IMR90p11
36	D6	445.441811106046	HPRT1_3	61.4	IMR90p11
37	D6	523.956859970774	HPRT1_3	61.4	IMR90p11
38	D6	607.155920036493	HPRT1_3	61.4	IMR90p11
39	D6	694.259217061843	HPRT1_3	61.4	IMR90p11
40	D6	783.159164296779	HPRT1_3	61.4	IMR90p11
1	E6	-3.8363703923269	HPRT1_3	59.0	IMR90p11
2	E6	-7.70311136098962	HPRT1_3	59.0	IMR90p11
3	E6	-9.86181390189176	HPRT1_3	59.0	IMR90p11
4	E6	-10.4556631393148	HPRT1_3	59.0	IMR90p11
5	E6	-9.18269509598576	HPRT1_3	59.0	IMR90p11
6	E6	-10.9466497419166	HPRT1_3	59.0	IMR90p11
7	E6	8.3075820562749	HPRT1_3	59.0	IMR90p11
8	E6	5.16401105168734	HPRT1_3	59.0	IMR90p11
9	E6	4.79370001122015	HPRT1_3	59.0	IMR90p11
10	E6	8.48444016352596	HPRT1_3	59.0	IMR90p11
11	E6	9.13887710094286	HPRT1_3	59.0	IMR90p11
12	E6	8.37393614209259	HPRT1_3	59.0	IMR90p11
13	E6	5.45328371303231	HPRT1_3	59.0	IMR90p11
14	E6	7.63245769960258	HPRT1_3	59.0	IMR90p11
15	E6	5.80362566264876	HPRT1_3	59.0	IMR90p11
16	E6	4.10442916999227	HPRT1_3	59.0	IMR90p11
17	E6	5.08788142417916	HPRT1_3	59.0	IMR90p11
18	E6	1.87833240924419	HPRT1_3	59.0	IMR90p11
19	E6	-2.18632943466173	HPRT1_3	59.0	IMR90p11
20	E6	0.651011015511813	HPRT1_3	59.0	IMR90p11
21	E6	-0.0347871878548176	HPRT1_3	59.0	IMR90p11
22	E6	-3.70493818544173	HPRT1_3	59.0	IMR90p11
23	E6	-1.39393919666827	HPRT1_3	59.0	IMR90p11
24	E6	-2.19899896957395	HPRT1_3	59.0	IMR90p11
25	E6	-6.99877474907362	HPRT1_3	59.0	IMR90p11
26	E6	-5.66081140860479	HPRT1_3	59.0	IMR90p11
27	E6	0.435513148794143	HPRT1_3	59.0	IMR90p11
28	E6	2.16798689512643	HPRT1_3	59.0	IMR90p11
29	E6	13.3263328275452	HPRT1_3	59.0	IMR90p11
30	E6	22.6964052361172	HPRT1_3	59.0	IMR90p11
31	E6	49.9559201470793	HPRT1_3	59.0	IMR90p11
32	E6	87.9686143046574	HPRT1_3	59.0	IMR90p11
33	E6	151.350306121267	HPRT1_3	59.0	IMR90p11
34	E6	214.457366721271	HPRT1_3	59.0	IMR90p11
35	E6	265.391386450216	HPRT1_3	59.0	IMR90p11
36	E6	322.691751634335	HPRT1_3	59.0	IMR90p11
37	E6	386.60864099355	HPRT1_3	59.0	IMR90p11
38	E6	458.386012266843	HPRT1_3	59.0	IMR90p11
39	E6	535.048990355597	HPRT1_3	59.0	IMR90p11
40	E6	613.179516112367	HPRT1_3	59.0	IMR90p11
1	F6	-3.24056788330154	HPRT1_3	57.0	IMR90p11
2	F6	-7.62392708938887	HPRT1_3	57.0	IMR90p11
3	F6	-9.98340154479411	HPRT1_3	57.0	IMR90p11
4	F6	-10.8831395820653	HPRT1_3	57.0	IMR90p11
5	F6	-9.69338372509083	HPRT1_3	57.0	IMR90p11
6	F6	-9.90983435729322	HPRT1_3	57.0	IMR90p11
7	F6	15.6901450690839	HPRT1_3	57.0	IMR90p11
8	F6	8.66413391456399	HPRT1_3	57.0	IMR90p11
9	F6	1.88897306280751	HPRT1_3	57.0	IMR90p11
10	F6	7.60062876743905	HPRT1_3	57.0	IMR90p11
11	F6	7.1343036462863	HPRT1_3	57.0	IMR90p11
12	F6	8.25832645749142	HPRT1_3	57.0	IMR90p11
13	F6	0.995730774392086	HPRT1_3	57.0	IMR90p11
14	F6	3.513397358578	HPRT1_3	57.0	IMR90p11
15	F6	6.75447085968653	HPRT1_3	57.0	IMR90p11
16	F6	1.50380653100501	HPRT1_3	57.0	IMR90p11
17	F6	1.32625711543096	HPRT1_3	57.0	IMR90p11
18	F6	4.76391388526417	HPRT1_3	57.0	IMR90p11
19	F6	5.33672316819184	HPRT1_3	57.0	IMR90p11
20	F6	1.05799950247683	HPRT1_3	57.0	IMR90p11
21	F6	-0.827824184353176	HPRT1_3	57.0	IMR90p11
22	F6	-0.0066023111321555	HPRT1_3	57.0	IMR90p11
23	F6	-3.46997008909511	HPRT1_3	57.0	IMR90p11
24	F6	-4.57970312099633	HPRT1_3	57.0	IMR90p11
25	F6	-5.70346110572336	HPRT1_3	57.0	IMR90p11
26	F6	-8.04988891792482	HPRT1_3	57.0	IMR90p11
27	F6	-1.54897291014458	HPRT1_3	57.0	IMR90p11
28	F6	0.613941626033466	HPRT1_3	57.0	IMR90p11
29	F6	4.35330227087388	HPRT1_3	57.0	IMR90p11
30	F6	1.11371329605208	HPRT1_3	57.0	IMR90p11
31	F6	5.98440342095819	HPRT1_3	57.0	IMR90p11
32	F6	23.5792262368864	HPRT1_3	57.0	IMR90p11
33	F6	49.9683454801379	HPRT1_3	57.0	IMR90p11
34	F6	88.7131865724568	HPRT1_3	57.0	IMR90p11
35	F6	138.408398652311	HPRT1_3	57.0	IMR90p11
36	F6	186.748616502732	HPRT1_3	57.0	IMR90p11
37	F6	235.02310976628	HPRT1_3	57.0	IMR90p11
38	F6	286.00209070145	HPRT1_3	57.0	IMR90p11
39	F6	339.026986357571	HPRT1_3	57.0	IMR90p11
40	F6	394.097796734644	HPRT1_3	57.0	IMR90p11
1	G6	-0.203038923980785	HPRT1_3	55.7	IMR90p11
2	G6	-3.01605067853825	HPRT1_3	55.7	IMR90p11
3	G6	-7.38075488654749	HPRT1_3	55.7	IMR90p11
4	G6	-6.17161467647566	HPRT1_3	55.7	IMR90p11
5	G6	-8.03878460171154	HPRT1_3	55.7	IMR90p11
6	G6	-12.7321429447979	HPRT1_3	55.7	IMR90p11
7	G6	9.32433571785259	HPRT1_3	55.7	IMR90p11
8	G6	7.08960792519702	HPRT1_3	55.7	IMR90p11
9	G6	5.57719111211782	HPRT1_3	55.7	IMR90p11
10	G6	6.10292481130318	HPRT1_3	55.7	IMR90p11
11	G6	4.05185361588428	HPRT1_3	55.7	IMR90p11
12	G6	3.77527722088143	HPRT1_3	55.7	IMR90p11
13	G6	4.43174126954	HPRT1_3	55.7	IMR90p11
14	G6	5.49588230634208	HPRT1_3	55.7	IMR90p11
15	G6	7.16538273889546	HPRT1_3	55.7	IMR90p11
16	G6	-1.0646468947366	HPRT1_3	55.7	IMR90p11
17	G6	3.14153532078262	HPRT1_3	55.7	IMR90p11
18	G6	2.19447830062745	HPRT1_3	55.7	IMR90p11
19	G6	4.03495251900813	HPRT1_3	55.7	IMR90p11
20	G6	0.116827892637957	HPRT1_3	55.7	IMR90p11
21	G6	0.0240317922630311	HPRT1_3	55.7	IMR90p11
22	G6	-2.09289251520431	HPRT1_3	55.7	IMR90p11
23	G6	-1.4622817203699	HPRT1_3	55.7	IMR90p11
24	G6	-4.93285007329496	HPRT1_3	55.7	IMR90p11
25	G6	-3.23749637551282	HPRT1_3	55.7	IMR90p11
26	G6	-4.98552042045685	HPRT1_3	55.7	IMR90p11
27	G6	-0.189100380911441	HPRT1_3	55.7	IMR90p11
28	G6	-1.14920804288658	HPRT1_3	55.7	IMR90p11
29	G6	2.5702703104339	HPRT1_3	55.7	IMR90p11
30	G6	0.493469300111883	HPRT1_3	55.7	IMR90p11
31	G6	1.8604141401247	HPRT1_3	55.7	IMR90p11
32	G6	12.1912855887676	HPRT1_3	55.7	IMR90p11
33	G6	24.1394568574065	HPRT1_3	55.7	IMR90p11
34	G6	48.2079866322842	HPRT1_3	55.7	IMR90p11
35	G6	75.6279440691374	HPRT1_3	55.7	IMR90p11
36	G6	126.787518119537	HPRT1_3	55.7	IMR90p11
37	G6	165.038821630156	HPRT1_3	55.7	IMR90p11
38	G6	210.808959139892	HPRT1_3	55.7	IMR90p11
39	G6	256.171028011376	HPRT1_3	55.7	IMR90p11
40	G6	301.165812196014	HPRT1_3	55.7	IMR90p11
1	H6	-1.29068608406124	HPRT1_3	55.0	IMR90p11
2	H6	-7.69309488284671	HPRT1_3	55.0	IMR90p11
3	H6	-8.03703372613381	HPRT1_3	55.0	IMR90p11
4	H6	-7.09196014296231	HPRT1_3	55.0	IMR90p11
5	H6	-11.693658373104	HPRT1_3	55.0	IMR90p11
6	H6	4.0269876300722	HPRT1_3	55.0	IMR90p11
7	H6	6.99594276135167	HPRT1_3	55.0	IMR90p11
8	H6	1.77595768003766	HPRT1_3	55.0	IMR90p11
9	H6	8.65011309627243	HPRT1_3	55.0	IMR90p11
10	H6	2.760138701914	HPRT1_3	55.0	IMR90p11
11	H6	3.95471909059188	HPRT1_3	55.0	IMR90p11
12	H6	4.96552269104859	HPRT1_3	55.0	IMR90p11
13	H6	5.7140140413353	HPRT1_3	55.0	IMR90p11
14	H6	2.18925636576159	HPRT1_3	55.0	IMR90p11
15	H6	1.45202992872419	HPRT1_3	55.0	IMR90p11
16	H6	7.36607176511961	HPRT1_3	55.0	IMR90p11
17	H6	0.240013279398681	HPRT1_3	55.0	IMR90p11
18	H6	1.44788804345717	HPRT1_3	55.0	IMR90p11
19	H6	-0.340302791764771	HPRT1_3	55.0	IMR90p11
20	H6	4.36375189480168	HPRT1_3	55.0	IMR90p11
21	H6	-4.54936063971945	HPRT1_3	55.0	IMR90p11
22	H6	-1.23894946340351	HPRT1_3	55.0	IMR90p11
23	H6	-2.64628856924583	HPRT1_3	55.0	IMR90p11
24	H6	-2.46364894585076	HPRT1_3	55.0	IMR90p11
25	H6	-0.94041181107832	HPRT1_3	55.0	IMR90p11
26	H6	-4.43785259343485	HPRT1_3	55.0	IMR90p11
27	H6	-1.59962718556517	HPRT1_3	55.0	IMR90p11
28	H6	2.42126375532189	HPRT1_3	55.0	IMR90p11
29	H6	-3.1273745632534	HPRT1_3	55.0	IMR90p11
30	H6	0.381207154731328	HPRT1_3	55.0	IMR90p11
31	H6	-1.25027543623355	HPRT1_3	55.0	IMR90p11
32	H6	6.70191762408831	HPRT1_3	55.0	IMR90p11
33	H6	14.6919151591646	HPRT1_3	55.0	IMR90p11
34	H6	21.0536373815744	HPRT1_3	55.0	IMR90p11
35	H6	44.2656676516458	HPRT1_3	55.0	IMR90p11
36	H6	73.3406779199181	HPRT1_3	55.0	IMR90p11
37	H6	111.946688491574	HPRT1_3	55.0	IMR90p11
38	H6	160.043217449409	HPRT1_3	55.0	IMR90p11
39	H6	200.501027140748	HPRT1_3	55.0	IMR90p11
40	H6	240.486671172003	HPRT1_3	55.0	IMR90p11
1	A6	-2.43816318336394	HPRT1_3	65.0	IMR90p8
2	A6	-4.21999277154328	HPRT1_3	65.0	IMR90p8
3	A6	-2.51833461373326	HPRT1_3	65.0	IMR90p8
4	A6	-1.34192615641859	HPRT1_3	65.0	IMR90p8
5	A6	0.833274938786872	HPRT1_3	65.0	IMR90p8
6	A6	-0.409181702415026	HPRT1_3	65.0	IMR90p8
7	A6	1.52941388514409	HPRT1_3	65.0	IMR90p8
8	A6	-1.73703421052369	HPRT1_3	65.0	IMR90p8
9	A6	0.121562197944058	HPRT1_3	65.0	IMR90p8
10	A6	1.98213237969958	HPRT1_3	65.0	IMR90p8
11	A6	3.01355381580606	HPRT1_3	65.0	IMR90p8
12	A6	-0.10901588908655	HPRT1_3	65.0	IMR90p8
13	A6	4.28689295142749	HPRT1_3	65.0	IMR90p8
14	A6	1.19164011502016	HPRT1_3	65.0	IMR90p8
15	A6	-2.93005414625395	HPRT1_3	65.0	IMR90p8
16	A6	2.83375589110619	HPRT1_3	65.0	IMR90p8
17	A6	0.0927786078132158	HPRT1_3	65.0	IMR90p8
18	A6	1.19005306140389	HPRT1_3	65.0	IMR90p8
19	A6	-0.762639948291508	HPRT1_3	65.0	IMR90p8
20	A6	-1.5582721306514	HPRT1_3	65.0	IMR90p8
21	A6	-2.66888970754553	HPRT1_3	65.0	IMR90p8
22	A6	-2.17686394490465	HPRT1_3	65.0	IMR90p8
23	A6	0.576623420687156	HPRT1_3	65.0	IMR90p8
24	A6	1.96278616337213	HPRT1_3	65.0	IMR90p8
25	A6	2.7182459366818	HPRT1_3	65.0	IMR90p8
26	A6	5.44610180993686	HPRT1_3	65.0	IMR90p8
27	A6	15.0339057922502	HPRT1_3	65.0	IMR90p8
28	A6	29.4081111066403	HPRT1_3	65.0	IMR90p8
29	A6	56.5977888756161	HPRT1_3	65.0	IMR90p8
30	A6	96.8144002482732	HPRT1_3	65.0	IMR90p8
31	A6	137.477709473215	HPRT1_3	65.0	IMR90p8
32	A6	175.696420100562	HPRT1_3	65.0	IMR90p8
33	A6	220.58346937025	HPRT1_3	65.0	IMR90p8
34	A6	266.044577400314	HPRT1_3	65.0	IMR90p8
35	A6	314.524761012435	HPRT1_3	65.0	IMR90p8
36	A6	367.676033005285	HPRT1_3	65.0	IMR90p8
37	A6	424.253607302384	HPRT1_3	65.0	IMR90p8
38	A6	480.550780694457	HPRT1_3	65.0	IMR90p8
39	A6	534.44228869299	HPRT1_3	65.0	IMR90p8
40	A6	584.158275864799	HPRT1_3	65.0	IMR90p8
1	B6	4.71574182297354	HPRT1_3	64.5	IMR90p8
2	B6	3.11064863516458	HPRT1_3	64.5	IMR90p8
3	B6	-1.33454760063705	HPRT1_3	64.5	IMR90p8
4	B6	2.51613133498267	HPRT1_3	64.5	IMR90p8
5	B6	-0.680408183436157	HPRT1_3	64.5	IMR90p8
6	B6	-2.04978371421339	HPRT1_3	64.5	IMR90p8
7	B6	3.83794669544568	HPRT1_3	64.5	IMR90p8
8	B6	-0.922234734848644	HPRT1_3	64.5	IMR90p8
9	B6	3.66380234050166	HPRT1_3	64.5	IMR90p8
10	B6	3.43820643745039	HPRT1_3	64.5	IMR90p8
11	B6	1.93810059996576	HPRT1_3	64.5	IMR90p8
12	B6	-2.94063920602139	HPRT1_3	64.5	IMR90p8
13	B6	0.750796331262791	HPRT1_3	64.5	IMR90p8
14	B6	-3.33868361144869	HPRT1_3	64.5	IMR90p8
15	B6	-3.14344172744541	HPRT1_3	64.5	IMR90p8
16	B6	2.33662182744774	HPRT1_3	64.5	IMR90p8
17	B6	-2.20076872818026	HPRT1_3	64.5	IMR90p8
18	B6	-2.45210744595806	HPRT1_3	64.5	IMR90p8
19	B6	-0.390787908088441	HPRT1_3	64.5	IMR90p8
20	B6	3.77441162484774	HPRT1_3	64.5	IMR90p8
21	B6	1.62981164001621	HPRT1_3	64.5	IMR90p8
22	B6	-0.76334471615337	HPRT1_3	64.5	IMR90p8
23	B6	-5.39255206465441	HPRT1_3	64.5	IMR90p8
24	B6	1.24443887184907	HPRT1_3	64.5	IMR90p8
25	B6	6.09293472304898	HPRT1_3	64.5	IMR90p8
26	B6	4.34196693214017	HPRT1_3	64.5	IMR90p8
27	B6	18.5762156987034	HPRT1_3	64.5	IMR90p8
28	B6	44.6938627525565	HPRT1_3	64.5	IMR90p8
29	B6	82.4838237767794	HPRT1_3	64.5	IMR90p8
30	B6	130.145142456575	HPRT1_3	64.5	IMR90p8
31	B6	170.274953196935	HPRT1_3	64.5	IMR90p8
32	B6	220.000033518076	HPRT1_3	64.5	IMR90p8
33	B6	267.171277690808	HPRT1_3	64.5	IMR90p8
34	B6	317.256228941044	HPRT1_3	64.5	IMR90p8
35	B6	374.141109968708	HPRT1_3	64.5	IMR90p8
36	B6	431.284362223836	HPRT1_3	64.5	IMR90p8
37	B6	491.122298414118	HPRT1_3	64.5	IMR90p8
38	B6	548.292217051439	HPRT1_3	64.5	IMR90p8
39	B6	608.809823553232	HPRT1_3	64.5	IMR90p8
40	B6	670.278522232823	HPRT1_3	64.5	IMR90p8
1	C6	1.95481895176727	HPRT1_3	63.3	IMR90p8
2	C6	4.88158386573377	HPRT1_3	63.3	IMR90p8
3	C6	4.43069201997923	HPRT1_3	63.3	IMR90p8
4	C6	-0.922962256222036	HPRT1_3	63.3	IMR90p8
5	C6	0.663085373588729	HPRT1_3	63.3	IMR90p8
6	C6	-2.7058239898015	HPRT1_3	63.3	IMR90p8
7	C6	1.75968502263277	HPRT1_3	63.3	IMR90p8
8	C6	1.32185170091589	HPRT1_3	63.3	IMR90p8
9	C6	2.0939857129124	HPRT1_3	63.3	IMR90p8
10	C6	-2.07722230846866	HPRT1_3	63.3	IMR90p8
11	C6	1.12648083777458	HPRT1_3	63.3	IMR90p8
12	C6	2.51592540142792	HPRT1_3	63.3	IMR90p8
13	C6	-6.11084473254505	HPRT1_3	63.3	IMR90p8
14	C6	-0.199741371578511	HPRT1_3	63.3	IMR90p8
15	C6	1.33471146050078	HPRT1_3	63.3	IMR90p8
16	C6	-0.102267423150352	HPRT1_3	63.3	IMR90p8
17	C6	1.11633511984792	HPRT1_3	63.3	IMR90p8
18	C6	-1.9496507759809	HPRT1_3	63.3	IMR90p8
19	C6	-0.743974924349914	HPRT1_3	63.3	IMR90p8
20	C6	-1.37974284303573	HPRT1_3	63.3	IMR90p8
21	C6	-2.42196010518364	HPRT1_3	63.3	IMR90p8
22	C6	-1.64982594915955	HPRT1_3	63.3	IMR90p8
23	C6	6.18005682117882	HPRT1_3	63.3	IMR90p8
24	C6	3.54759359361469	HPRT1_3	63.3	IMR90p8
25	C6	1.34855913400497	HPRT1_3	63.3	IMR90p8
26	C6	15.1207987787525	HPRT1_3	63.3	IMR90p8
27	C6	25.6191886788865	HPRT1_3	63.3	IMR90p8
28	C6	46.7002612674291	HPRT1_3	63.3	IMR90p8
29	C6	95.1751867070907	HPRT1_3	63.3	IMR90p8
30	C6	149.45931820117	HPRT1_3	63.3	IMR90p8
31	C6	202.652851531958	HPRT1_3	63.3	IMR90p8
32	C6	256.911334630341	HPRT1_3	63.3	IMR90p8
33	C6	313.733002542594	HPRT1_3	63.3	IMR90p8
34	C6	374.108206989944	HPRT1_3	63.3	IMR90p8
35	C6	439.837828653623	HPRT1_3	63.3	IMR90p8
36	C6	509.15586732102	HPRT1_3	63.3	IMR90p8
37	C6	579.709336704927	HPRT1_3	63.3	IMR90p8
38	C6	648.251773890258	HPRT1_3	63.3	IMR90p8
39	C6	717.920134023717	HPRT1_3	63.3	IMR90p8
40	C6	790.077051671286	HPRT1_3	63.3	IMR90p8
1	D6	-0.423274515582762	HPRT1_3	61.4	IMR90p8
2	D6	-2.56733614616451	HPRT1_3	61.4	IMR90p8
3	D6	-2.94910851503255	HPRT1_3	61.4	IMR90p8
4	D6	0.847967969579258	HPRT1_3	61.4	IMR90p8
5	D6	-0.545857912665269	HPRT1_3	61.4	IMR90p8
6	D6	0.359916899643849	HPRT1_3	61.4	IMR90p8
7	D6	2.82944678045806	HPRT1_3	61.4	IMR90p8
8	D6	-1.52264023953876	HPRT1_3	61.4	IMR90p8
9	D6	-2.48258601621001	HPRT1_3	61.4	IMR90p8
10	D6	3.48424100481816	HPRT1_3	61.4	IMR90p8
11	D6	3.07539575527017	HPRT1_3	61.4	IMR90p8
12	D6	-1.52719382012856	HPRT1_3	61.4	IMR90p8
13	D6	0.706258463322683	HPRT1_3	61.4	IMR90p8
14	D6	2.05994674049225	HPRT1_3	61.4	IMR90p8
15	D6	1.71719834739906	HPRT1_3	61.4	IMR90p8
16	D6	-0.452847625457707	HPRT1_3	61.4	IMR90p8
17	D6	4.14630248133653	HPRT1_3	61.4	IMR90p8
18	D6	-3.55831859562841	HPRT1_3	61.4	IMR90p8
19	D6	-0.285739702973387	HPRT1_3	61.4	IMR90p8
20	D6	0.462475875406199	HPRT1_3	61.4	IMR90p8
21	D6	-2.27328714087844	HPRT1_3	61.4	IMR90p8
22	D6	0.342095011844776	HPRT1_3	61.4	IMR90p8
23	D6	-1.5134335657458	HPRT1_3	61.4	IMR90p8
24	D6	1.71925914824942	HPRT1_3	61.4	IMR90p8
25	D6	1.13957045839152	HPRT1_3	61.4	IMR90p8
26	D6	7.11955109807968	HPRT1_3	61.4	IMR90p8
27	D6	16.1882953366585	HPRT1_3	61.4	IMR90p8
28	D6	32.8287796203185	HPRT1_3	61.4	IMR90p8
29	D6	58.2106336659367	HPRT1_3	61.4	IMR90p8
30	D6	102.652527409874	HPRT1_3	61.4	IMR90p8
31	D6	152.851797170784	HPRT1_3	61.4	IMR90p8
32	D6	208.979054850209	HPRT1_3	61.4	IMR90p8
33	D6	261.036967810085	HPRT1_3	61.4	IMR90p8
34	D6	315.276236262391	HPRT1_3	61.4	IMR90p8
35	D6	376.394376926801	HPRT1_3	61.4	IMR90p8
36	D6	438.625432548026	HPRT1_3	61.4	IMR90p8
37	D6	506.76333258195	HPRT1_3	61.4	IMR90p8
38	D6	575.645780661493	HPRT1_3	61.4	IMR90p8
39	D6	647.534294233638	HPRT1_3	61.4	IMR90p8
40	D6	720.308048335745	HPRT1_3	61.4	IMR90p8
1	E6	0.588900399118302	HPRT1_3	59.0	IMR90p8
2	E6	-2.27071601256694	HPRT1_3	59.0	IMR90p8
3	E6	2.32336131383954	HPRT1_3	59.0	IMR90p8
4	E6	-2.00869219107472	HPRT1_3	59.0	IMR90p8
5	E6	0.07358972901784	HPRT1_3	59.0	IMR90p8
6	E6	1.90647712587224	HPRT1_3	59.0	IMR90p8
7	E6	-1.68826712986856	HPRT1_3	59.0	IMR90p8
8	E6	-3.72081924867052	HPRT1_3	59.0	IMR90p8
9	E6	0.216063248573846	HPRT1_3	59.0	IMR90p8
10	E6	3.17955503675421	HPRT1_3	59.0	IMR90p8
11	E6	-1.90187373217668	HPRT1_3	59.0	IMR90p8
12	E6	4.40059342939912	HPRT1_3	59.0	IMR90p8
13	E6	-2.79678178385984	HPRT1_3	59.0	IMR90p8
14	E6	-0.88499949085508	HPRT1_3	59.0	IMR90p8
15	E6	0.908620136458012	HPRT1_3	59.0	IMR90p8
16	E6	-0.872844048851675	HPRT1_3	59.0	IMR90p8
17	E6	2.23563960041793	HPRT1_3	59.0	IMR90p8
18	E6	6.29021071790748	HPRT1_3	59.0	IMR90p8
19	E6	-1.61752957638373	HPRT1_3	59.0	IMR90p8
20	E6	0.938520941791467	HPRT1_3	59.0	IMR90p8
21	E6	1.73325522216101	HPRT1_3	59.0	IMR90p8
22	E6	1.93676342530307	HPRT1_3	59.0	IMR90p8
23	E6	-2.18576677144529	HPRT1_3	59.0	IMR90p8
24	E6	-2.14006190214468	HPRT1_3	59.0	IMR90p8
25	E6	-1.2536212269556	HPRT1_3	59.0	IMR90p8
26	E6	0.422554136706367	HPRT1_3	59.0	IMR90p8
27	E6	6.35601375232454	HPRT1_3	59.0	IMR90p8
28	E6	10.818385172719	HPRT1_3	59.0	IMR90p8
29	E6	20.7750879722325	HPRT1_3	59.0	IMR90p8
30	E6	50.3432879765323	HPRT1_3	59.0	IMR90p8
31	E6	82.2525579173753	HPRT1_3	59.0	IMR90p8
32	E6	134.430640179561	HPRT1_3	59.0	IMR90p8
33	E6	181.167072914129	HPRT1_3	59.0	IMR90p8
34	E6	232.634796769952	HPRT1_3	59.0	IMR90p8
35	E6	275.874273025123	HPRT1_3	59.0	IMR90p8
36	E6	326.102579208607	HPRT1_3	59.0	IMR90p8
37	E6	384.594778272078	HPRT1_3	59.0	IMR90p8
38	E6	444.331438306052	HPRT1_3	59.0	IMR90p8
39	E6	507.065139538654	HPRT1_3	59.0	IMR90p8
40	E6	571.520819018211	HPRT1_3	59.0	IMR90p8
1	F6	4.22267146673585	HPRT1_3	57.0	IMR90p8
2	F6	5.25851359365288	HPRT1_3	57.0	IMR90p8
3	F6	4.38693146156857	HPRT1_3	57.0	IMR90p8
4	F6	0.913298292684885	HPRT1_3	57.0	IMR90p8
5	F6	2.38255048381097	HPRT1_3	57.0	IMR90p8
6	F6	2.14266890093086	HPRT1_3	57.0	IMR90p8
7	F6	1.44217685551712	HPRT1_3	57.0	IMR90p8
8	F6	-0.887798644587747	HPRT1_3	57.0	IMR90p8
9	F6	0.409736688967769	HPRT1_3	57.0	IMR90p8
10	F6	2.77312553476304	HPRT1_3	57.0	IMR90p8
11	F6	0.678873575204307	HPRT1_3	57.0	IMR90p8
12	F6	-4.06938010394879	HPRT1_3	57.0	IMR90p8
13	F6	-0.287469743320344	HPRT1_3	57.0	IMR90p8
14	F6	1.20786851600315	HPRT1_3	57.0	IMR90p8
15	F6	-0.0051734019461946	HPRT1_3	57.0	IMR90p8
16	F6	-1.98040231092045	HPRT1_3	57.0	IMR90p8
17	F6	-0.353230625514243	HPRT1_3	57.0	IMR90p8
18	F6	-3.8399068251706	HPRT1_3	57.0	IMR90p8
19	F6	0.165776071907658	HPRT1_3	57.0	IMR90p8
20	F6	-0.863365368847099	HPRT1_3	57.0	IMR90p8
21	F6	-0.538003697053682	HPRT1_3	57.0	IMR90p8
22	F6	-5.03674763793106	HPRT1_3	57.0	IMR90p8
23	F6	-2.30677744294599	HPRT1_3	57.0	IMR90p8
24	F6	-3.09799998858716	HPRT1_3	57.0	IMR90p8
25	F6	-2.64190801191899	HPRT1_3	57.0	IMR90p8
26	F6	1.07438236917505	HPRT1_3	57.0	IMR90p8
27	F6	-2.64826161551491	HPRT1_3	57.0	IMR90p8
28	F6	-2.32375900115221	HPRT1_3	57.0	IMR90p8
29	F6	9.16159964856752	HPRT1_3	57.0	IMR90p8
30	F6	12.1024156958688	HPRT1_3	57.0	IMR90p8
31	F6	23.3383827616822	HPRT1_3	57.0	IMR90p8
32	F6	46.0496007622501	HPRT1_3	57.0	IMR90p8
33	F6	83.627239645853	HPRT1_3	57.0	IMR90p8
34	F6	130.787584125011	HPRT1_3	57.0	IMR90p8
35	F6	166.381098128742	HPRT1_3	57.0	IMR90p8
36	F6	204.537273020276	HPRT1_3	57.0	IMR90p8
37	F6	245.291788803097	HPRT1_3	57.0	IMR90p8
38	F6	288.938187028806	HPRT1_3	57.0	IMR90p8
39	F6	334.385460351922	HPRT1_3	57.0	IMR90p8
40	F6	382.531691346757	HPRT1_3	57.0	IMR90p8
1	G6	10.6805229190304	HPRT1_3	55.7	IMR90p8
2	G6	1.44852267466194	HPRT1_3	55.7	IMR90p8
3	G6	0.208750594673347	HPRT1_3	55.7	IMR90p8
4	G6	-1.50358119303928	HPRT1_3	55.7	IMR90p8
5	G6	2.42257078540479	HPRT1_3	55.7	IMR90p8
6	G6	-0.420842650188206	HPRT1_3	55.7	IMR90p8
7	G6	6.47648982961073	HPRT1_3	55.7	IMR90p8
8	G6	-0.428705974012701	HPRT1_3	55.7	IMR90p8
9	G6	-2.10201374074904	HPRT1_3	55.7	IMR90p8
10	G6	1.96877078565694	HPRT1_3	55.7	IMR90p8
11	G6	-1.63780520532555	HPRT1_3	55.7	IMR90p8
12	G6	-1.14211173015383	HPRT1_3	55.7	IMR90p8
13	G6	-3.84052306285184	HPRT1_3	55.7	IMR90p8
14	G6	-0.532908435901845	HPRT1_3	55.7	IMR90p8
15	G6	2.15849701735851	HPRT1_3	55.7	IMR90p8
16	G6	3.87576652113012	HPRT1_3	55.7	IMR90p8
17	G6	1.13844939959608	HPRT1_3	55.7	IMR90p8
18	G6	-1.56106324718348	HPRT1_3	55.7	IMR90p8
19	G6	-2.23523164645258	HPRT1_3	55.7	IMR90p8
20	G6	-1.24039346025393	HPRT1_3	55.7	IMR90p8
21	G6	1.67357398441891	HPRT1_3	55.7	IMR90p8
22	G6	-0.748993787335166	HPRT1_3	55.7	IMR90p8
23	G6	0.40377296114184	HPRT1_3	55.7	IMR90p8
24	G6	-4.88486182440784	HPRT1_3	55.7	IMR90p8
25	G6	-1.69528747035656	HPRT1_3	55.7	IMR90p8
26	G6	2.92841095909353	HPRT1_3	55.7	IMR90p8
27	G6	-1.33461815717419	HPRT1_3	55.7	IMR90p8
28	G6	2.5255551233995	HPRT1_3	55.7	IMR90p8
29	G6	4.01990009228257	HPRT1_3	55.7	IMR90p8
30	G6	7.94617022568855	HPRT1_3	55.7	IMR90p8
31	G6	13.3579095471264	HPRT1_3	55.7	IMR90p8
32	G6	25.8154324443376	HPRT1_3	55.7	IMR90p8
33	G6	49.5250261964316	HPRT1_3	55.7	IMR90p8
34	G6	75.1266750506361	HPRT1_3	55.7	IMR90p8
35	G6	116.2141322396	HPRT1_3	55.7	IMR90p8
36	G6	160.481315753381	HPRT1_3	55.7	IMR90p8
37	G6	191.565589046386	HPRT1_3	55.7	IMR90p8
38	G6	231.710616877869	HPRT1_3	55.7	IMR90p8
39	G6	276.557019780766	HPRT1_3	55.7	IMR90p8
40	G6	326.104797755079	HPRT1_3	55.7	IMR90p8
1	H6	0.652925389706979	HPRT1_3	55.0	IMR90p8
2	H6	1.40268589228481	HPRT1_3	55.0	IMR90p8
3	H6	1.33745168945097	HPRT1_3	55.0	IMR90p8
4	H6	0.287468523410098	HPRT1_3	55.0	IMR90p8
5	H6	1.10332585775541	HPRT1_3	55.0	IMR90p8
6	H6	2.10295829500865	HPRT1_3	55.0	IMR90p8
7	H6	-5.08500809928682	HPRT1_3	55.0	IMR90p8
8	H6	1.34322833839633	HPRT1_3	55.0	IMR90p8
9	H6	0.266172353727598	HPRT1_3	55.0	IMR90p8
10	H6	1.68738899402251	HPRT1_3	55.0	IMR90p8
11	H6	0.859967835103362	HPRT1_3	55.0	IMR90p8
12	H6	1.9387425264722	HPRT1_3	55.0	IMR90p8
13	H6	1.67656245358967	HPRT1_3	55.0	IMR90p8
14	H6	-0.227557800472368	HPRT1_3	55.0	IMR90p8
15	H6	-5.74736795122135	HPRT1_3	55.0	IMR90p8
16	H6	1.23342025035072	HPRT1_3	55.0	IMR90p8
17	H6	-0.435211472146875	HPRT1_3	55.0	IMR90p8
18	H6	-1.34068060427171	HPRT1_3	55.0	IMR90p8
19	H6	1.38137254120829	HPRT1_3	55.0	IMR90p8
20	H6	-1.94358297522558	HPRT1_3	55.0	IMR90p8
21	H6	0.0161644433960646	HPRT1_3	55.0	IMR90p8
22	H6	-0.876015361689952	HPRT1_3	55.0	IMR90p8
23	H6	-3.4259757989862	HPRT1_3	55.0	IMR90p8
24	H6	2.28031045700982	HPRT1_3	55.0	IMR90p8
25	H6	-1.03086150696754	HPRT1_3	55.0	IMR90p8
26	H6	2.13789097855306	HPRT1_3	55.0	IMR90p8
27	H6	2.95374795075122	HPRT1_3	55.0	IMR90p8
28	H6	0.917559254435673	HPRT1_3	55.0	IMR90p8
29	H6	0.300867545134679	HPRT1_3	55.0	IMR90p8
30	H6	2.37853721307511	HPRT1_3	55.0	IMR90p8
31	H6	7.38848978839178	HPRT1_3	55.0	IMR90p8
32	H6	11.7267477432056	HPRT1_3	55.0	IMR90p8
33	H6	30.7487464152637	HPRT1_3	55.0	IMR90p8
34	H6	45.0384810360501	HPRT1_3	55.0	IMR90p8
35	H6	72.4069782922429	HPRT1_3	55.0	IMR90p8
36	H6	112.999969179007	HPRT1_3	55.0	IMR90p8
37	H6	147.782168115288	HPRT1_3	55.0	IMR90p8
38	H6	180.540602877452	HPRT1_3	55.0	IMR90p8
39	H6	216.952706642345	HPRT1_3	55.0	IMR90p8
40	H6	255.599947406136	HPRT1_3	55.0	IMR90p8
