# Supplementary material for: Primer PICKR: literature-mined scoring platform for robust RT–qPCR primers
Source: Nat Commun. 2026 May 28;17:6938. doi: 10.1038/s41467-026-73648-2 (PMC13388996; doi:10.1038/s41467-026-73648-2)
Supplement: Supplementary file 11 — Source Data [file 41467_2026_73648_MOESM11_ESM.zip › Suppl_Fig_S19/amplification_data_IL1A_3.csv]

Cycle	Well	Fluorescence	Target	melt temp	Replicate
1	A7	-3.03	IL1A_3	65.0	IMR90p2
2	A7	-2.62	IL1A_3	65.0	IMR90p2
3	A7	-1.75	IL1A_3	65.0	IMR90p2
4	A7	0.14	IL1A_3	65.0	IMR90p2
5	A7	-3.0	IL1A_3	65.0	IMR90p2
6	A7	-2.77	IL1A_3	65.0	IMR90p2
7	A7	-0.98	IL1A_3	65.0	IMR90p2
8	A7	2.52	IL1A_3	65.0	IMR90p2
9	A7	2.38	IL1A_3	65.0	IMR90p2
10	A7	1.45	IL1A_3	65.0	IMR90p2
11	A7	1.43	IL1A_3	65.0	IMR90p2
12	A7	1.9	IL1A_3	65.0	IMR90p2
13	A7	4.72	IL1A_3	65.0	IMR90p2
14	A7	-3.59	IL1A_3	65.0	IMR90p2
15	A7	2.64	IL1A_3	65.0	IMR90p2
16	A7	-0.25	IL1A_3	65.0	IMR90p2
17	A7	1.97	IL1A_3	65.0	IMR90p2
18	A7	2.44	IL1A_3	65.0	IMR90p2
19	A7	1.25	IL1A_3	65.0	IMR90p2
20	A7	-4.08	IL1A_3	65.0	IMR90p2
21	A7	-1.32	IL1A_3	65.0	IMR90p2
22	A7	-0.52	IL1A_3	65.0	IMR90p2
23	A7	0.2	IL1A_3	65.0	IMR90p2
24	A7	2.39	IL1A_3	65.0	IMR90p2
25	A7	1.29	IL1A_3	65.0	IMR90p2
26	A7	-1.06	IL1A_3	65.0	IMR90p2
27	A7	0.71	IL1A_3	65.0	IMR90p2
28	A7	-0.31	IL1A_3	65.0	IMR90p2
29	A7	0.07	IL1A_3	65.0	IMR90p2
30	A7	-2.06	IL1A_3	65.0	IMR90p2
31	A7	0.14	IL1A_3	65.0	IMR90p2
32	A7	0.46	IL1A_3	65.0	IMR90p2
33	A7	7.82	IL1A_3	65.0	IMR90p2
34	A7	20.79	IL1A_3	65.0	IMR90p2
35	A7	38.7	IL1A_3	65.0	IMR90p2
36	A7	78.5	IL1A_3	65.0	IMR90p2
37	A7	147.81	IL1A_3	65.0	IMR90p2
38	A7	247.66	IL1A_3	65.0	IMR90p2
39	A7	382.02	IL1A_3	65.0	IMR90p2
40	A7	505.45	IL1A_3	65.0	IMR90p2
1	B7	-2.59	IL1A_3	64.5	IMR90p2
2	B7	-1.04	IL1A_3	64.5	IMR90p2
3	B7	1.81	IL1A_3	64.5	IMR90p2
4	B7	-6.81	IL1A_3	64.5	IMR90p2
5	B7	-2.17	IL1A_3	64.5	IMR90p2
6	B7	5.94	IL1A_3	64.5	IMR90p2
7	B7	0.29	IL1A_3	64.5	IMR90p2
8	B7	1.01	IL1A_3	64.5	IMR90p2
9	B7	-2.76	IL1A_3	64.5	IMR90p2
10	B7	1.28	IL1A_3	64.5	IMR90p2
11	B7	1.07	IL1A_3	64.5	IMR90p2
12	B7	0.46	IL1A_3	64.5	IMR90p2
13	B7	1.87	IL1A_3	64.5	IMR90p2
14	B7	-2.13	IL1A_3	64.5	IMR90p2
15	B7	0.04	IL1A_3	64.5	IMR90p2
16	B7	3.38	IL1A_3	64.5	IMR90p2
17	B7	4.8	IL1A_3	64.5	IMR90p2
18	B7	0.78	IL1A_3	64.5	IMR90p2
19	B7	-1.72	IL1A_3	64.5	IMR90p2
20	B7	-2.62	IL1A_3	64.5	IMR90p2
21	B7	1.84	IL1A_3	64.5	IMR90p2
22	B7	1.33	IL1A_3	64.5	IMR90p2
23	B7	-0.91	IL1A_3	64.5	IMR90p2
24	B7	3.44	IL1A_3	64.5	IMR90p2
25	B7	-2.5	IL1A_3	64.5	IMR90p2
26	B7	-1.22	IL1A_3	64.5	IMR90p2
27	B7	0.93	IL1A_3	64.5	IMR90p2
28	B7	0.05	IL1A_3	64.5	IMR90p2
29	B7	-2.41	IL1A_3	64.5	IMR90p2
30	B7	1.01	IL1A_3	64.5	IMR90p2
31	B7	0.24	IL1A_3	64.5	IMR90p2
32	B7	5.9	IL1A_3	64.5	IMR90p2
33	B7	17.52	IL1A_3	64.5	IMR90p2
34	B7	37.45	IL1A_3	64.5	IMR90p2
35	B7	73.03	IL1A_3	64.5	IMR90p2
36	B7	140.45	IL1A_3	64.5	IMR90p2
37	B7	245.9	IL1A_3	64.5	IMR90p2
38	B7	372.25	IL1A_3	64.5	IMR90p2
39	B7	491.22	IL1A_3	64.5	IMR90p2
40	B7	607.77	IL1A_3	64.5	IMR90p2
1	C7	2.75	IL1A_3	63.3	IMR90p2
2	C7	0.33	IL1A_3	63.3	IMR90p2
3	C7	-0.16	IL1A_3	63.3	IMR90p2
4	C7	3.57	IL1A_3	63.3	IMR90p2
5	C7	-1.2	IL1A_3	63.3	IMR90p2
6	C7	1.32	IL1A_3	63.3	IMR90p2
7	C7	-0.86	IL1A_3	63.3	IMR90p2
8	C7	2.35	IL1A_3	63.3	IMR90p2
9	C7	-5.08	IL1A_3	63.3	IMR90p2
10	C7	-2.11	IL1A_3	63.3	IMR90p2
11	C7	3.43	IL1A_3	63.3	IMR90p2
12	C7	4.23	IL1A_3	63.3	IMR90p2
13	C7	-0.31	IL1A_3	63.3	IMR90p2
14	C7	2.1	IL1A_3	63.3	IMR90p2
15	C7	-1.24	IL1A_3	63.3	IMR90p2
16	C7	3.19	IL1A_3	63.3	IMR90p2
17	C7	-2.26	IL1A_3	63.3	IMR90p2
18	C7	-0.94	IL1A_3	63.3	IMR90p2
19	C7	2.01	IL1A_3	63.3	IMR90p2
20	C7	-0.45	IL1A_3	63.3	IMR90p2
21	C7	1.17	IL1A_3	63.3	IMR90p2
22	C7	0.33	IL1A_3	63.3	IMR90p2
23	C7	-2.65	IL1A_3	63.3	IMR90p2
24	C7	-5.76	IL1A_3	63.3	IMR90p2
25	C7	-3.58	IL1A_3	63.3	IMR90p2
26	C7	0.1	IL1A_3	63.3	IMR90p2
27	C7	3.79	IL1A_3	63.3	IMR90p2
28	C7	-1.32	IL1A_3	63.3	IMR90p2
29	C7	3.48	IL1A_3	63.3	IMR90p2
30	C7	4.3	IL1A_3	63.3	IMR90p2
31	C7	6.98	IL1A_3	63.3	IMR90p2
32	C7	13.83	IL1A_3	63.3	IMR90p2
33	C7	28.06	IL1A_3	63.3	IMR90p2
34	C7	57.48	IL1A_3	63.3	IMR90p2
35	C7	120.91	IL1A_3	63.3	IMR90p2
36	C7	219.48	IL1A_3	63.3	IMR90p2
37	C7	362.71	IL1A_3	63.3	IMR90p2
38	C7	527.76	IL1A_3	63.3	IMR90p2
39	C7	693.72	IL1A_3	63.3	IMR90p2
40	C7	860.58	IL1A_3	63.3	IMR90p2
1	D7	1.58	IL1A_3	61.4	IMR90p2
2	D7	1.27	IL1A_3	61.4	IMR90p2
3	D7	4.0	IL1A_3	61.4	IMR90p2
4	D7	-2.14	IL1A_3	61.4	IMR90p2
5	D7	-1.76	IL1A_3	61.4	IMR90p2
6	D7	2.24	IL1A_3	61.4	IMR90p2
7	D7	-1.41	IL1A_3	61.4	IMR90p2
8	D7	3.74	IL1A_3	61.4	IMR90p2
9	D7	0.95	IL1A_3	61.4	IMR90p2
10	D7	-0.6	IL1A_3	61.4	IMR90p2
11	D7	-2.74	IL1A_3	61.4	IMR90p2
12	D7	4.37	IL1A_3	61.4	IMR90p2
13	D7	-0.46	IL1A_3	61.4	IMR90p2
14	D7	-4.49	IL1A_3	61.4	IMR90p2
15	D7	-1.33	IL1A_3	61.4	IMR90p2
16	D7	3.25	IL1A_3	61.4	IMR90p2
17	D7	-1.11	IL1A_3	61.4	IMR90p2
18	D7	0.16	IL1A_3	61.4	IMR90p2
19	D7	4.09	IL1A_3	61.4	IMR90p2
20	D7	-2.91	IL1A_3	61.4	IMR90p2
21	D7	1.08	IL1A_3	61.4	IMR90p2
22	D7	0.59	IL1A_3	61.4	IMR90p2
23	D7	-0.85	IL1A_3	61.4	IMR90p2
24	D7	1.17	IL1A_3	61.4	IMR90p2
25	D7	-2.47	IL1A_3	61.4	IMR90p2
26	D7	-0.82	IL1A_3	61.4	IMR90p2
27	D7	0.26	IL1A_3	61.4	IMR90p2
28	D7	0.64	IL1A_3	61.4	IMR90p2
29	D7	3.8	IL1A_3	61.4	IMR90p2
30	D7	2.62	IL1A_3	61.4	IMR90p2
31	D7	8.44	IL1A_3	61.4	IMR90p2
32	D7	15.46	IL1A_3	61.4	IMR90p2
33	D7	36.7	IL1A_3	61.4	IMR90p2
34	D7	76.01	IL1A_3	61.4	IMR90p2
35	D7	146.47	IL1A_3	61.4	IMR90p2
36	D7	265.54	IL1A_3	61.4	IMR90p2
37	D7	441.3	IL1A_3	61.4	IMR90p2
38	D7	648.36	IL1A_3	61.4	IMR90p2
39	D7	850.93	IL1A_3	61.4	IMR90p2
40	D7	1049.04	IL1A_3	61.4	IMR90p2
1	E7	5.68	IL1A_3	59.0	IMR90p2
2	E7	0.35	IL1A_3	59.0	IMR90p2
3	E7	1.87	IL1A_3	59.0	IMR90p2
4	E7	0.66	IL1A_3	59.0	IMR90p2
5	E7	0.32	IL1A_3	59.0	IMR90p2
6	E7	-4.04	IL1A_3	59.0	IMR90p2
7	E7	0.44	IL1A_3	59.0	IMR90p2
8	E7	-1.82	IL1A_3	59.0	IMR90p2
9	E7	0.29	IL1A_3	59.0	IMR90p2
10	E7	-2.77	IL1A_3	59.0	IMR90p2
11	E7	0.8	IL1A_3	59.0	IMR90p2
12	E7	-2.59	IL1A_3	59.0	IMR90p2
13	E7	-0.23	IL1A_3	59.0	IMR90p2
14	E7	1.86	IL1A_3	59.0	IMR90p2
15	E7	7.56	IL1A_3	59.0	IMR90p2
16	E7	2.15	IL1A_3	59.0	IMR90p2
17	E7	1.65	IL1A_3	59.0	IMR90p2
18	E7	6.43	IL1A_3	59.0	IMR90p2
19	E7	-2.38	IL1A_3	59.0	IMR90p2
20	E7	4.03	IL1A_3	59.0	IMR90p2
21	E7	-0.17	IL1A_3	59.0	IMR90p2
22	E7	4.28	IL1A_3	59.0	IMR90p2
23	E7	2.24	IL1A_3	59.0	IMR90p2
24	E7	-2.14	IL1A_3	59.0	IMR90p2
25	E7	-2.15	IL1A_3	59.0	IMR90p2
26	E7	-2.16	IL1A_3	59.0	IMR90p2
27	E7	0.11	IL1A_3	59.0	IMR90p2
28	E7	-3.19	IL1A_3	59.0	IMR90p2
29	E7	-1.46	IL1A_3	59.0	IMR90p2
30	E7	-1.15	IL1A_3	59.0	IMR90p2
31	E7	7.0	IL1A_3	59.0	IMR90p2
32	E7	11.99	IL1A_3	59.0	IMR90p2
33	E7	24.69	IL1A_3	59.0	IMR90p2
34	E7	46.18	IL1A_3	59.0	IMR90p2
35	E7	85.6	IL1A_3	59.0	IMR90p2
36	E7	139.71	IL1A_3	59.0	IMR90p2
37	E7	226.68	IL1A_3	59.0	IMR90p2
38	E7	339.54	IL1A_3	59.0	IMR90p2
39	E7	515.21	IL1A_3	59.0	IMR90p2
40	E7	705.7	IL1A_3	59.0	IMR90p2
1	F7	4.65	IL1A_3	57.0	IMR90p2
2	F7	5.06	IL1A_3	57.0	IMR90p2
3	F7	-0.95	IL1A_3	57.0	IMR90p2
4	F7	-3.06	IL1A_3	57.0	IMR90p2
5	F7	1.54	IL1A_3	57.0	IMR90p2
6	F7	2.95	IL1A_3	57.0	IMR90p2
7	F7	0.36	IL1A_3	57.0	IMR90p2
8	F7	0.18	IL1A_3	57.0	IMR90p2
9	F7	-2.16	IL1A_3	57.0	IMR90p2
10	F7	2.06	IL1A_3	57.0	IMR90p2
11	F7	1.45	IL1A_3	57.0	IMR90p2
12	F7	4.58	IL1A_3	57.0	IMR90p2
13	F7	-0.85	IL1A_3	57.0	IMR90p2
14	F7	-0.39	IL1A_3	57.0	IMR90p2
15	F7	2.18	IL1A_3	57.0	IMR90p2
16	F7	0.44	IL1A_3	57.0	IMR90p2
17	F7	0.84	IL1A_3	57.0	IMR90p2
18	F7	-1.39	IL1A_3	57.0	IMR90p2
19	F7	2.33	IL1A_3	57.0	IMR90p2
20	F7	-2.86	IL1A_3	57.0	IMR90p2
21	F7	2.84	IL1A_3	57.0	IMR90p2
22	F7	-3.71	IL1A_3	57.0	IMR90p2
23	F7	1.12	IL1A_3	57.0	IMR90p2
24	F7	-3.87	IL1A_3	57.0	IMR90p2
25	F7	0.24	IL1A_3	57.0	IMR90p2
26	F7	1.59	IL1A_3	57.0	IMR90p2
27	F7	3.14	IL1A_3	57.0	IMR90p2
28	F7	2.7	IL1A_3	57.0	IMR90p2
29	F7	6.79	IL1A_3	57.0	IMR90p2
30	F7	10.34	IL1A_3	57.0	IMR90p2
31	F7	27.81	IL1A_3	57.0	IMR90p2
32	F7	48.14	IL1A_3	57.0	IMR90p2
33	F7	87.01	IL1A_3	57.0	IMR90p2
34	F7	144.81	IL1A_3	57.0	IMR90p2
35	F7	214.45	IL1A_3	57.0	IMR90p2
36	F7	313.87	IL1A_3	57.0	IMR90p2
37	F7	450.1	IL1A_3	57.0	IMR90p2
38	F7	606.51	IL1A_3	57.0	IMR90p2
39	F7	781.55	IL1A_3	57.0	IMR90p2
40	F7	968.91	IL1A_3	57.0	IMR90p2
1	G7	6.07	IL1A_3	55.7	IMR90p2
2	G7	1.31	IL1A_3	55.7	IMR90p2
3	G7	6.17	IL1A_3	55.7	IMR90p2
4	G7	2.92	IL1A_3	55.7	IMR90p2
5	G7	4.46	IL1A_3	55.7	IMR90p2
6	G7	1.82	IL1A_3	55.7	IMR90p2
7	G7	4.22	IL1A_3	55.7	IMR90p2
8	G7	-3.49	IL1A_3	55.7	IMR90p2
9	G7	3.17	IL1A_3	55.7	IMR90p2
10	G7	0.76	IL1A_3	55.7	IMR90p2
11	G7	-1.5	IL1A_3	55.7	IMR90p2
12	G7	0.08	IL1A_3	55.7	IMR90p2
13	G7	-2.74	IL1A_3	55.7	IMR90p2
14	G7	-1.0	IL1A_3	55.7	IMR90p2
15	G7	0.65	IL1A_3	55.7	IMR90p2
16	G7	-3.12	IL1A_3	55.7	IMR90p2
17	G7	-3.6	IL1A_3	55.7	IMR90p2
18	G7	-2.77	IL1A_3	55.7	IMR90p2
19	G7	-2.83	IL1A_3	55.7	IMR90p2
20	G7	-3.88	IL1A_3	55.7	IMR90p2
21	G7	-1.95	IL1A_3	55.7	IMR90p2
22	G7	-2.42	IL1A_3	55.7	IMR90p2
23	G7	-0.78	IL1A_3	55.7	IMR90p2
24	G7	-2.77	IL1A_3	55.7	IMR90p2
25	G7	-1.23	IL1A_3	55.7	IMR90p2
26	G7	1.81	IL1A_3	55.7	IMR90p2
27	G7	-1.95	IL1A_3	55.7	IMR90p2
28	G7	0.15	IL1A_3	55.7	IMR90p2
29	G7	5.74	IL1A_3	55.7	IMR90p2
30	G7	16.56	IL1A_3	55.7	IMR90p2
31	G7	19.51	IL1A_3	55.7	IMR90p2
32	G7	45.27	IL1A_3	55.7	IMR90p2
33	G7	81.56	IL1A_3	55.7	IMR90p2
34	G7	133.74	IL1A_3	55.7	IMR90p2
35	G7	199.94	IL1A_3	55.7	IMR90p2
36	G7	277.66	IL1A_3	55.7	IMR90p2
37	G7	367.53	IL1A_3	55.7	IMR90p2
38	G7	461.82	IL1A_3	55.7	IMR90p2
39	G7	566.86	IL1A_3	55.7	IMR90p2
40	G7	678.57	IL1A_3	55.7	IMR90p2
1	H7	1.66	IL1A_3	55.0	IMR90p2
2	H7	0.64	IL1A_3	55.0	IMR90p2
3	H7	-0.88	IL1A_3	55.0	IMR90p2
4	H7	1.95	IL1A_3	55.0	IMR90p2
5	H7	4.32	IL1A_3	55.0	IMR90p2
6	H7	2.96	IL1A_3	55.0	IMR90p2
7	H7	2.82	IL1A_3	55.0	IMR90p2
8	H7	-3.7	IL1A_3	55.0	IMR90p2
9	H7	4.02	IL1A_3	55.0	IMR90p2
10	H7	-1.54	IL1A_3	55.0	IMR90p2
11	H7	-0.53	IL1A_3	55.0	IMR90p2
12	H7	4.21	IL1A_3	55.0	IMR90p2
13	H7	-6.15	IL1A_3	55.0	IMR90p2
14	H7	-2.53	IL1A_3	55.0	IMR90p2
15	H7	1.96	IL1A_3	55.0	IMR90p2
16	H7	-0.12	IL1A_3	55.0	IMR90p2
17	H7	-7.1	IL1A_3	55.0	IMR90p2
18	H7	-2.48	IL1A_3	55.0	IMR90p2
19	H7	3.93	IL1A_3	55.0	IMR90p2
20	H7	0.26	IL1A_3	55.0	IMR90p2
21	H7	3.63	IL1A_3	55.0	IMR90p2
22	H7	-1.12	IL1A_3	55.0	IMR90p2
23	H7	-1.88	IL1A_3	55.0	IMR90p2
24	H7	0.83	IL1A_3	55.0	IMR90p2
25	H7	2.82	IL1A_3	55.0	IMR90p2
26	H7	6.14	IL1A_3	55.0	IMR90p2
27	H7	-0.66	IL1A_3	55.0	IMR90p2
28	H7	4.68	IL1A_3	55.0	IMR90p2
29	H7	7.7	IL1A_3	55.0	IMR90p2
30	H7	16.82	IL1A_3	55.0	IMR90p2
31	H7	24.87	IL1A_3	55.0	IMR90p2
32	H7	47.32	IL1A_3	55.0	IMR90p2
33	H7	93.9	IL1A_3	55.0	IMR90p2
34	H7	141.68	IL1A_3	55.0	IMR90p2
35	H7	227.96	IL1A_3	55.0	IMR90p2
36	H7	337.03	IL1A_3	55.0	IMR90p2
37	H7	483.75	IL1A_3	55.0	IMR90p2
38	H7	646.45	IL1A_3	55.0	IMR90p2
39	H7	825.6	IL1A_3	55.0	IMR90p2
40	H7	1013.96	IL1A_3	55.0	IMR90p2
1	A7	-13.6780570538122	IL1A_3	65.0	IMR90p11
2	A7	-13.9000841135862	IL1A_3	65.0	IMR90p11
3	A7	-14.7796422945107	IL1A_3	65.0	IMR90p11
4	A7	-15.2911784392545	IL1A_3	65.0	IMR90p11
5	A7	-10.6632346588885	IL1A_3	65.0	IMR90p11
6	A7	-8.45369099907748	IL1A_3	65.0	IMR90p11
7	A7	8.13678593403984	IL1A_3	65.0	IMR90p11
8	A7	13.7378888376879	IL1A_3	65.0	IMR90p11
9	A7	11.2150441746403	IL1A_3	65.0	IMR90p11
10	A7	5.37966379327281	IL1A_3	65.0	IMR90p11
11	A7	7.53616947315413	IL1A_3	65.0	IMR90p11
12	A7	6.64379514656548	IL1A_3	65.0	IMR90p11
13	A7	8.10419049195707	IL1A_3	65.0	IMR90p11
14	A7	7.40864332912315	IL1A_3	65.0	IMR90p11
15	A7	4.938724851183	IL1A_3	65.0	IMR90p11
16	A7	1.850408513606	IL1A_3	65.0	IMR90p11
17	A7	3.7312871028721	IL1A_3	65.0	IMR90p11
18	A7	-0.946168800913711	IL1A_3	65.0	IMR90p11
19	A7	-0.68294570399712	IL1A_3	65.0	IMR90p11
20	A7	4.74742729259651	IL1A_3	65.0	IMR90p11
21	A7	0.358616945849008	IL1A_3	65.0	IMR90p11
22	A7	-0.757769305583679	IL1A_3	65.0	IMR90p11
23	A7	-2.92562791560658	IL1A_3	65.0	IMR90p11
24	A7	-4.79127435399732	IL1A_3	65.0	IMR90p11
25	A7	-4.18512814996438	IL1A_3	65.0	IMR90p11
26	A7	-7.07552985071516	IL1A_3	65.0	IMR90p11
27	A7	-4.86587432917759	IL1A_3	65.0	IMR90p11
28	A7	-1.05304507531355	IL1A_3	65.0	IMR90p11
29	A7	4.24548988012339	IL1A_3	65.0	IMR90p11
30	A7	-0.53806226963161	IL1A_3	65.0	IMR90p11
31	A7	1.61964303067589	IL1A_3	65.0	IMR90p11
32	A7	5.87916495893433	IL1A_3	65.0	IMR90p11
33	A7	14.4113242340009	IL1A_3	65.0	IMR90p11
34	A7	42.332544961394	IL1A_3	65.0	IMR90p11
35	A7	84.1480077104584	IL1A_3	65.0	IMR90p11
36	A7	165.489270269014	IL1A_3	65.0	IMR90p11
37	A7	314.067245776959	IL1A_3	65.0	IMR90p11
38	A7	519.313530932681	IL1A_3	65.0	IMR90p11
39	A7	736.946337475837	IL1A_3	65.0	IMR90p11
40	A7	945.973723861921	IL1A_3	65.0	IMR90p11
1	B7	-6.7357428690716	IL1A_3	64.5	IMR90p11
2	B7	-7.17905315448206	IL1A_3	64.5	IMR90p11
3	B7	-11.3427872495972	IL1A_3	64.5	IMR90p11
4	B7	-10.7078164821983	IL1A_3	64.5	IMR90p11
5	B7	-12.7818167908908	IL1A_3	64.5	IMR90p11
6	B7	-14.3959561231131	IL1A_3	64.5	IMR90p11
7	B7	2.09226014389333	IL1A_3	64.5	IMR90p11
8	B7	8.98255332522922	IL1A_3	64.5	IMR90p11
9	B7	11.9039751563264	IL1A_3	64.5	IMR90p11
10	B7	8.33289455026488	IL1A_3	64.5	IMR90p11
11	B7	7.21815113201956	IL1A_3	64.5	IMR90p11
12	B7	8.14154558895507	IL1A_3	64.5	IMR90p11
13	B7	6.22581313109367	IL1A_3	64.5	IMR90p11
14	B7	6.46580032875318	IL1A_3	64.5	IMR90p11
15	B7	9.76868168106648	IL1A_3	64.5	IMR90p11
16	B7	4.38227643521941	IL1A_3	64.5	IMR90p11
17	B7	7.80331630934052	IL1A_3	64.5	IMR90p11
18	B7	4.80943556652028	IL1A_3	64.5	IMR90p11
19	B7	-1.49709276417252	IL1A_3	64.5	IMR90p11
20	B7	0.912760274709399	IL1A_3	64.5	IMR90p11
21	B7	0.863105475566499	IL1A_3	64.5	IMR90p11
22	B7	-0.776998287657534	IL1A_3	64.5	IMR90p11
23	B7	-5.44001849948017	IL1A_3	64.5	IMR90p11
24	B7	-3.26821167808885	IL1A_3	64.5	IMR90p11
25	B7	1.00807368614687	IL1A_3	64.5	IMR90p11
26	B7	-8.1776918427895	IL1A_3	64.5	IMR90p11
27	B7	-0.904498096545012	IL1A_3	64.5	IMR90p11
28	B7	-3.92434334629434	IL1A_3	64.5	IMR90p11
29	B7	2.29582363074269	IL1A_3	64.5	IMR90p11
30	B7	-5.15361903727353	IL1A_3	64.5	IMR90p11
31	B7	-0.313081959806368	IL1A_3	64.5	IMR90p11
32	B7	7.87901552757467	IL1A_3	64.5	IMR90p11
33	B7	18.0303604066044	IL1A_3	64.5	IMR90p11
34	B7	41.8132671827184	IL1A_3	64.5	IMR90p11
35	B7	80.1606527329304	IL1A_3	64.5	IMR90p11
36	B7	161.477460846316	IL1A_3	64.5	IMR90p11
37	B7	304.800305283741	IL1A_3	64.5	IMR90p11
38	B7	514.491598368151	IL1A_3	64.5	IMR90p11
39	B7	744.894691186653	IL1A_3	64.5	IMR90p11
40	B7	965.960420201081	IL1A_3	64.5	IMR90p11
1	C7	-8.1492379976321	IL1A_3	63.3	IMR90p11
2	C7	-6.77394868721512	IL1A_3	63.3	IMR90p11
3	C7	-10.1441970858609	IL1A_3	63.3	IMR90p11
4	C7	-10.4123048894617	IL1A_3	63.3	IMR90p11
5	C7	-14.5318134666354	IL1A_3	63.3	IMR90p11
6	C7	-14.3393057599524	IL1A_3	63.3	IMR90p11
7	C7	3.29581000868666	IL1A_3	63.3	IMR90p11
8	C7	9.37741090337795	IL1A_3	63.3	IMR90p11
9	C7	10.7525888660807	IL1A_3	63.3	IMR90p11
10	C7	3.25455938841787	IL1A_3	63.3	IMR90p11
11	C7	9.38786692809936	IL1A_3	63.3	IMR90p11
12	C7	5.05871576154186	IL1A_3	63.3	IMR90p11
13	C7	5.75059877379272	IL1A_3	63.3	IMR90p11
14	C7	4.18068630621428	IL1A_3	63.3	IMR90p11
15	C7	5.84561737846434	IL1A_3	63.3	IMR90p11
16	C7	10.6643045375099	IL1A_3	63.3	IMR90p11
17	C7	6.28233965495247	IL1A_3	63.3	IMR90p11
18	C7	6.93411080377291	IL1A_3	63.3	IMR90p11
19	C7	4.87883766030973	IL1A_3	63.3	IMR90p11
20	C7	2.69125830350322	IL1A_3	63.3	IMR90p11
21	C7	4.64507928453304	IL1A_3	63.3	IMR90p11
22	C7	-3.48341210198851	IL1A_3	63.3	IMR90p11
23	C7	-0.517894799600526	IL1A_3	63.3	IMR90p11
24	C7	-3.45449043450526	IL1A_3	63.3	IMR90p11
25	C7	-9.0582620914638	IL1A_3	63.3	IMR90p11
26	C7	-3.7931258047247	IL1A_3	63.3	IMR90p11
27	C7	-2.49563934265052	IL1A_3	63.3	IMR90p11
28	C7	1.66573768782746	IL1A_3	63.3	IMR90p11
29	C7	-1.91537271254901	IL1A_3	63.3	IMR90p11
30	C7	-3.90479284879211	IL1A_3	63.3	IMR90p11
31	C7	-3.96216982708029	IL1A_3	63.3	IMR90p11
32	C7	2.86758419619264	IL1A_3	63.3	IMR90p11
33	C7	15.5216663300816	IL1A_3	63.3	IMR90p11
34	C7	39.308800429515	IL1A_3	63.3	IMR90p11
35	C7	77.8182164976688	IL1A_3	63.3	IMR90p11
36	C7	155.906602370501	IL1A_3	63.3	IMR90p11
37	C7	293.397395197982	IL1A_3	63.3	IMR90p11
38	C7	511.099172512482	IL1A_3	63.3	IMR90p11
39	C7	761.27270380297	IL1A_3	63.3	IMR90p11
40	C7	999.21239962721	IL1A_3	63.3	IMR90p11
1	D7	-7.23006319417027	IL1A_3	61.4	IMR90p11
2	D7	-12.7399049410005	IL1A_3	61.4	IMR90p11
3	D7	-9.44250356988778	IL1A_3	61.4	IMR90p11
4	D7	-10.2070300927894	IL1A_3	61.4	IMR90p11
5	D7	-19.5021769456398	IL1A_3	61.4	IMR90p11
6	D7	-13.4576200864567	IL1A_3	61.4	IMR90p11
7	D7	7.07299202734794	IL1A_3	61.4	IMR90p11
8	D7	10.685998629539	IL1A_3	61.4	IMR90p11
9	D7	11.3540277255352	IL1A_3	61.4	IMR90p11
10	D7	10.0641421893411	IL1A_3	61.4	IMR90p11
11	D7	6.93258662621156	IL1A_3	61.4	IMR90p11
12	D7	8.14012213720434	IL1A_3	61.4	IMR90p11
13	D7	7.24486653143458	IL1A_3	61.4	IMR90p11
14	D7	4.87683053257706	IL1A_3	61.4	IMR90p11
15	D7	4.7826727152642	IL1A_3	61.4	IMR90p11
16	D7	5.26668817862173	IL1A_3	61.4	IMR90p11
17	D7	5.12069292916067	IL1A_3	61.4	IMR90p11
18	D7	1.12218651910325	IL1A_3	61.4	IMR90p11
19	D7	2.15874834671558	IL1A_3	61.4	IMR90p11
20	D7	6.45516192136938	IL1A_3	61.4	IMR90p11
21	D7	-5.29851413383585	IL1A_3	61.4	IMR90p11
22	D7	2.2176212908098	IL1A_3	61.4	IMR90p11
23	D7	-2.6997863296001	IL1A_3	61.4	IMR90p11
24	D7	-5.92304825438669	IL1A_3	61.4	IMR90p11
25	D7	-4.662586481164	IL1A_3	61.4	IMR90p11
26	D7	1.67074777194102	IL1A_3	61.4	IMR90p11
27	D7	-1.01278107691132	IL1A_3	61.4	IMR90p11
28	D7	-2.05313982517282	IL1A_3	61.4	IMR90p11
29	D7	2.40119016883227	IL1A_3	61.4	IMR90p11
30	D7	-7.98480864676321	IL1A_3	61.4	IMR90p11
31	D7	-1.30965709942166	IL1A_3	61.4	IMR90p11
32	D7	1.39615521349515	IL1A_3	61.4	IMR90p11
33	D7	4.52293864529429	IL1A_3	61.4	IMR90p11
34	D7	9.51555583112304	IL1A_3	61.4	IMR90p11
35	D7	29.3885020801308	IL1A_3	61.4	IMR90p11
36	D7	63.4055708437304	IL1A_3	61.4	IMR90p11
37	D7	131.205319732993	IL1A_3	61.4	IMR90p11
38	D7	245.813960714461	IL1A_3	61.4	IMR90p11
39	D7	442.920003831687	IL1A_3	61.4	IMR90p11
40	D7	689.437252010281	IL1A_3	61.4	IMR90p11
1	E7	-2.5107064038134	IL1A_3	59.0	IMR90p11
2	E7	-3.0329149450431	IL1A_3	59.0	IMR90p11
3	E7	-15.1498598508247	IL1A_3	59.0	IMR90p11
4	E7	-11.3743098513032	IL1A_3	59.0	IMR90p11
5	E7	-11.4630906483885	IL1A_3	59.0	IMR90p11
6	E7	-11.8285848208639	IL1A_3	59.0	IMR90p11
7	E7	9.06214873684621	IL1A_3	59.0	IMR90p11
8	E7	10.4979846797837	IL1A_3	59.0	IMR90p11
9	E7	6.3471652086032	IL1A_3	59.0	IMR90p11
10	E7	9.70223314466512	IL1A_3	59.0	IMR90p11
11	E7	7.62835042771894	IL1A_3	59.0	IMR90p11
12	E7	6.65871638637145	IL1A_3	59.0	IMR90p11
13	E7	3.74385135882267	IL1A_3	59.0	IMR90p11
14	E7	6.58637177238961	IL1A_3	59.0	IMR90p11
15	E7	3.86821979927572	IL1A_3	59.0	IMR90p11
16	E7	5.13308184189782	IL1A_3	59.0	IMR90p11
17	E7	5.46501155647002	IL1A_3	59.0	IMR90p11
18	E7	4.24538018267049	IL1A_3	59.0	IMR90p11
19	E7	4.56329338212527	IL1A_3	59.0	IMR90p11
20	E7	6.10498151512638	IL1A_3	59.0	IMR90p11
21	E7	2.49280718826321	IL1A_3	59.0	IMR90p11
22	E7	-4.16834362019426	IL1A_3	59.0	IMR90p11
23	E7	-3.2720298385766	IL1A_3	59.0	IMR90p11
24	E7	-3.01910820691592	IL1A_3	59.0	IMR90p11
25	E7	-2.1087623898602	IL1A_3	59.0	IMR90p11
26	E7	-2.81596021848782	IL1A_3	59.0	IMR90p11
27	E7	-3.00939066695491	IL1A_3	59.0	IMR90p11
28	E7	-0.469664459459636	IL1A_3	59.0	IMR90p11
29	E7	-1.38661613840213	IL1A_3	59.0	IMR90p11
30	E7	-2.97380453904862	IL1A_3	59.0	IMR90p11
31	E7	-8.83375973053671	IL1A_3	59.0	IMR90p11
32	E7	-4.87442196276061	IL1A_3	59.0	IMR90p11
33	E7	0.41368211768895	IL1A_3	59.0	IMR90p11
34	E7	9.95930175504463	IL1A_3	59.0	IMR90p11
35	E7	8.41113730063307	IL1A_3	59.0	IMR90p11
36	E7	24.0697464622513	IL1A_3	59.0	IMR90p11
37	E7	53.4390556703388	IL1A_3	59.0	IMR90p11
38	E7	103.406068799951	IL1A_3	59.0	IMR90p11
39	E7	196.251407489571	IL1A_3	59.0	IMR90p11
40	E7	348.971965238885	IL1A_3	59.0	IMR90p11
1	F7	-1.59123050358585	IL1A_3	57.0	IMR90p11
2	F7	-9.11290793389435	IL1A_3	57.0	IMR90p11
3	F7	-10.6407320532144	IL1A_3	57.0	IMR90p11
4	F7	-9.81591347891799	IL1A_3	57.0	IMR90p11
5	F7	-6.41452217669439	IL1A_3	57.0	IMR90p11
6	F7	-11.9253599478138	IL1A_3	57.0	IMR90p11
7	F7	6.44829588841321	IL1A_3	57.0	IMR90p11
8	F7	7.3389814971506	IL1A_3	57.0	IMR90p11
9	F7	2.72228048795432	IL1A_3	57.0	IMR90p11
10	F7	5.57122470238846	IL1A_3	57.0	IMR90p11
11	F7	8.85481140408001	IL1A_3	57.0	IMR90p11
12	F7	3.35690032373532	IL1A_3	57.0	IMR90p11
13	F7	5.99609084695294	IL1A_3	57.0	IMR90p11
14	F7	7.24152225803709	IL1A_3	57.0	IMR90p11
15	F7	2.13824090867911	IL1A_3	57.0	IMR90p11
16	F7	5.02719761665321	IL1A_3	57.0	IMR90p11
17	F7	3.82813666571838	IL1A_3	57.0	IMR90p11
18	F7	4.61308518430451	IL1A_3	57.0	IMR90p11
19	F7	3.86048912963588	IL1A_3	57.0	IMR90p11
20	F7	6.09189164174359	IL1A_3	57.0	IMR90p11
21	F7	-1.03515461561801	IL1A_3	57.0	IMR90p11
22	F7	2.58989163329079	IL1A_3	57.0	IMR90p11
23	F7	-0.515246377281528	IL1A_3	57.0	IMR90p11
24	F7	-5.51376639131286	IL1A_3	57.0	IMR90p11
25	F7	-4.95149849633981	IL1A_3	57.0	IMR90p11
26	F7	-0.499272277330419	IL1A_3	57.0	IMR90p11
27	F7	-1.31662977108817	IL1A_3	57.0	IMR90p11
28	F7	5.13472739455847	IL1A_3	57.0	IMR90p11
29	F7	-1.99365402224521	IL1A_3	57.0	IMR90p11
30	F7	-7.83302485891636	IL1A_3	57.0	IMR90p11
31	F7	-4.64140087982105	IL1A_3	57.0	IMR90p11
32	F7	-3.19914230017457	IL1A_3	57.0	IMR90p11
33	F7	-0.310313786522329	IL1A_3	57.0	IMR90p11
34	F7	6.03628271809339	IL1A_3	57.0	IMR90p11
35	F7	9.55534841088456	IL1A_3	57.0	IMR90p11
36	F7	10.6040796612642	IL1A_3	57.0	IMR90p11
37	F7	26.2174058154569	IL1A_3	57.0	IMR90p11
38	F7	55.5272896399165	IL1A_3	57.0	IMR90p11
39	F7	98.7182500696335	IL1A_3	57.0	IMR90p11
40	F7	181.750978835487	IL1A_3	57.0	IMR90p11
1	G7	-3.55345819978538	IL1A_3	55.7	IMR90p11
2	G7	-6.25948740944023	IL1A_3	55.7	IMR90p11
3	G7	-9.55721787284756	IL1A_3	55.7	IMR90p11
4	G7	-9.65961650737199	IL1A_3	55.7	IMR90p11
5	G7	-16.0592648903198	IL1A_3	55.7	IMR90p11
6	G7	-12.5474340251835	IL1A_3	55.7	IMR90p11
7	G7	10.352360976266	IL1A_3	55.7	IMR90p11
8	G7	5.74098506629889	IL1A_3	55.7	IMR90p11
9	G7	10.5664603939881	IL1A_3	55.7	IMR90p11
10	G7	5.44192140265432	IL1A_3	55.7	IMR90p11
11	G7	6.21926833876159	IL1A_3	55.7	IMR90p11
12	G7	6.37918389590141	IL1A_3	55.7	IMR90p11
13	G7	5.51337990221873	IL1A_3	55.7	IMR90p11
14	G7	9.41984090931419	IL1A_3	55.7	IMR90p11
15	G7	2.99348531648229	IL1A_3	55.7	IMR90p11
16	G7	1.7728047681544	IL1A_3	55.7	IMR90p11
17	G7	3.66721519809926	IL1A_3	55.7	IMR90p11
18	G7	2.84128766540016	IL1A_3	55.7	IMR90p11
19	G7	7.03628217981804	IL1A_3	55.7	IMR90p11
20	G7	5.49999489338188	IL1A_3	55.7	IMR90p11
21	G7	-4.04010649204292	IL1A_3	55.7	IMR90p11
22	G7	-0.568398233555854	IL1A_3	55.7	IMR90p11
23	G7	-1.61810257789239	IL1A_3	55.7	IMR90p11
24	G7	-0.603929165682985	IL1A_3	55.7	IMR90p11
25	G7	-4.88762453748041	IL1A_3	55.7	IMR90p11
26	G7	-2.16505350911075	IL1A_3	55.7	IMR90p11
27	G7	-0.335520171333428	IL1A_3	55.7	IMR90p11
28	G7	4.56983082723946	IL1A_3	55.7	IMR90p11
29	G7	1.99465373620342	IL1A_3	55.7	IMR90p11
30	G7	-6.29802307469345	IL1A_3	55.7	IMR90p11
31	G7	-1.33949873785014	IL1A_3	55.7	IMR90p11
32	G7	-2.94175945212783	IL1A_3	55.7	IMR90p11
33	G7	-1.83551247509877	IL1A_3	55.7	IMR90p11
34	G7	-0.0190291723529299	IL1A_3	55.7	IMR90p11
35	G7	11.1161352075419	IL1A_3	55.7	IMR90p11
36	G7	11.9064074617613	IL1A_3	55.7	IMR90p11
37	G7	28.7471199151018	IL1A_3	55.7	IMR90p11
38	G7	50.3201030751079	IL1A_3	55.7	IMR90p11
39	G7	87.4955933333626	IL1A_3	55.7	IMR90p11
40	G7	154.997357605007	IL1A_3	55.7	IMR90p11
1	H7	-3.38800799344881	IL1A_3	55.0	IMR90p11
2	H7	-11.6990118879717	IL1A_3	55.0	IMR90p11
3	H7	-12.2681372865272	IL1A_3	55.0	IMR90p11
4	H7	-12.6270311943981	IL1A_3	55.0	IMR90p11
5	H7	-14.6546776135792	IL1A_3	55.0	IMR90p11
6	H7	2.39002755785759	IL1A_3	55.0	IMR90p11
7	H7	12.2449279573334	IL1A_3	55.0	IMR90p11
8	H7	4.20929582944382	IL1A_3	55.0	IMR90p11
9	H7	8.66120908738594	IL1A_3	55.0	IMR90p11
10	H7	1.29629362942569	IL1A_3	55.0	IMR90p11
11	H7	4.78907492048756	IL1A_3	55.0	IMR90p11
12	H7	7.49295812586388	IL1A_3	55.0	IMR90p11
13	H7	7.31772216920945	IL1A_3	55.0	IMR90p11
14	H7	6.55213036738769	IL1A_3	55.0	IMR90p11
15	H7	1.93414063812816	IL1A_3	55.0	IMR90p11
16	H7	3.8625481563231	IL1A_3	55.0	IMR90p11
17	H7	-2.31969684737578	IL1A_3	55.0	IMR90p11
18	H7	4.44609442147748	IL1A_3	55.0	IMR90p11
19	H7	4.20586286882872	IL1A_3	55.0	IMR90p11
20	H7	6.42304746880882	IL1A_3	55.0	IMR90p11
21	H7	-2.2696582330741	IL1A_3	55.0	IMR90p11
22	H7	-1.7736745119646	IL1A_3	55.0	IMR90p11
23	H7	1.31081094981027	IL1A_3	55.0	IMR90p11
24	H7	-8.55089950572392	IL1A_3	55.0	IMR90p11
25	H7	-2.4824182014022	IL1A_3	55.0	IMR90p11
26	H7	1.06243160384111	IL1A_3	55.0	IMR90p11
27	H7	-1.29351236335242	IL1A_3	55.0	IMR90p11
28	H7	4.91972682104461	IL1A_3	55.0	IMR90p11
29	H7	1.1958740134005	IL1A_3	55.0	IMR90p11
30	H7	-6.27428012079736	IL1A_3	55.0	IMR90p11
31	H7	-2.68906808370821	IL1A_3	55.0	IMR90p11
32	H7	2.09064681141172	IL1A_3	55.0	IMR90p11
33	H7	-1.61905992438324	IL1A_3	55.0	IMR90p11
34	H7	4.13357142104041	IL1A_3	55.0	IMR90p11
35	H7	0.593618971887281	IL1A_3	55.0	IMR90p11
36	H7	8.38537732730947	IL1A_3	55.0	IMR90p11
37	H7	17.4121196205483	IL1A_3	55.0	IMR90p11
38	H7	33.5767111071482	IL1A_3	55.0	IMR90p11
39	H7	60.2168024440039	IL1A_3	55.0	IMR90p11
40	H7	109.900306713457	IL1A_3	55.0	IMR90p11
1	A7	-1.2904712014506	IL1A_3	65.0	IMR90p8
2	A7	-2.43046363217263	IL1A_3	65.0	IMR90p8
3	A7	-1.40256485060308	IL1A_3	65.0	IMR90p8
4	A7	1.17567094002743	IL1A_3	65.0	IMR90p8
5	A7	2.26955685908979	IL1A_3	65.0	IMR90p8
6	A7	1.89064144459371	IL1A_3	65.0	IMR90p8
7	A7	-1.4449619216366	IL1A_3	65.0	IMR90p8
8	A7	4.90642872266199	IL1A_3	65.0	IMR90p8
9	A7	-1.01865904743136	IL1A_3	65.0	IMR90p8
10	A7	-0.609399910912998	IL1A_3	65.0	IMR90p8
11	A7	-3.51170292466213	IL1A_3	65.0	IMR90p8
12	A7	-1.98418761434459	IL1A_3	65.0	IMR90p8
13	A7	5.61718959095469	IL1A_3	65.0	IMR90p8
14	A7	-2.80665190623495	IL1A_3	65.0	IMR90p8
15	A7	-2.22533366498737	IL1A_3	65.0	IMR90p8
16	A7	1.56277963481853	IL1A_3	65.0	IMR90p8
17	A7	-0.82684603998996	IL1A_3	65.0	IMR90p8
18	A7	0.306905332352471	IL1A_3	65.0	IMR90p8
19	A7	0.611397258458965	IL1A_3	65.0	IMR90p8
20	A7	-1.77822841634952	IL1A_3	65.0	IMR90p8
21	A7	-1.56579656228996	IL1A_3	65.0	IMR90p8
22	A7	0.514152111721614	IL1A_3	65.0	IMR90p8
23	A7	0.083419990994571	IL1A_3	65.0	IMR90p8
24	A7	2.24117281733015	IL1A_3	65.0	IMR90p8
25	A7	1.23191020160857	IL1A_3	65.0	IMR90p8
26	A7	0.10408840332002	IL1A_3	65.0	IMR90p8
27	A7	1.72309038129424	IL1A_3	65.0	IMR90p8
28	A7	-1.54676967015712	IL1A_3	65.0	IMR90p8
29	A7	-1.09715737590932	IL1A_3	65.0	IMR90p8
30	A7	-1.43607321894933	IL1A_3	65.0	IMR90p8
31	A7	-0.0005077796258774	IL1A_3	65.0	IMR90p8
32	A7	3.70871563981427	IL1A_3	65.0	IMR90p8
33	A7	4.48672738276082	IL1A_3	65.0	IMR90p8
34	A7	9.36580465403995	IL1A_3	65.0	IMR90p8
35	A7	16.2569447304154	IL1A_3	65.0	IMR90p8
36	A7	41.1303098011467	IL1A_3	65.0	IMR90p8
37	A7	73.0486108161103	IL1A_3	65.0	IMR90p8
38	A7	144.361984557028	IL1A_3	65.0	IMR90p8
39	A7	266.415538347973	IL1A_3	65.0	IMR90p8
40	A7	420.975701764866	IL1A_3	65.0	IMR90p8
1	B7	1.1005419220096	IL1A_3	64.5	IMR90p8
2	B7	-7.14694274767226	IL1A_3	64.5	IMR90p8
3	B7	2.02329979168644	IL1A_3	64.5	IMR90p8
4	B7	-1.82035573841176	IL1A_3	64.5	IMR90p8
5	B7	0.553509307469994	IL1A_3	64.5	IMR90p8
6	B7	-0.490041164374361	IL1A_3	64.5	IMR90p8
7	B7	0.174791718319284	IL1A_3	64.5	IMR90p8
8	B7	-1.69715153604511	IL1A_3	64.5	IMR90p8
9	B7	1.66301841721133	IL1A_3	64.5	IMR90p8
10	B7	1.32861957160276	IL1A_3	64.5	IMR90p8
11	B7	2.09919600515559	IL1A_3	64.5	IMR90p8
12	B7	0.726977631337832	IL1A_3	64.5	IMR90p8
13	B7	4.74326388519557	IL1A_3	64.5	IMR90p8
14	B7	-3.21449384391372	IL1A_3	64.5	IMR90p8
15	B7	-1.07710267487391	IL1A_3	64.5	IMR90p8
16	B7	-0.950909562792276	IL1A_3	64.5	IMR90p8
17	B7	0.778681078569662	IL1A_3	64.5	IMR90p8
18	B7	-2.95923092896692	IL1A_3	64.5	IMR90p8
19	B7	0.873264108111925	IL1A_3	64.5	IMR90p8
20	B7	-2.64196734812685	IL1A_3	64.5	IMR90p8
21	B7	3.25454271521221	IL1A_3	64.5	IMR90p8
22	B7	0.396730615387241	IL1A_3	64.5	IMR90p8
23	B7	-3.44714293540392	IL1A_3	64.5	IMR90p8
24	B7	2.41056146328992	IL1A_3	64.5	IMR90p8
25	B7	-4.14060027362939	IL1A_3	64.5	IMR90p8
26	B7	-0.991403572234049	IL1A_3	64.5	IMR90p8
27	B7	3.61731525705181	IL1A_3	64.5	IMR90p8
28	B7	-3.38129336512702	IL1A_3	64.5	IMR90p8
29	B7	3.22556200352346	IL1A_3	64.5	IMR90p8
30	B7	4.13979543455935	IL1A_3	64.5	IMR90p8
31	B7	-2.70090084890398	IL1A_3	64.5	IMR90p8
32	B7	1.72391752549311	IL1A_3	64.5	IMR90p8
33	B7	4.92628475049969	IL1A_3	64.5	IMR90p8
34	B7	12.2553278526457	IL1A_3	64.5	IMR90p8
35	B7	29.9561008287214	IL1A_3	64.5	IMR90p8
36	B7	61.8413341326896	IL1A_3	64.5	IMR90p8
37	B7	115.716466052179	IL1A_3	64.5	IMR90p8
38	B7	216.427076609122	IL1A_3	64.5	IMR90p8
39	B7	368.102016206268	IL1A_3	64.5	IMR90p8
40	B7	551.639179539743	IL1A_3	64.5	IMR90p8
1	C7	-2.48660522814498	IL1A_3	63.3	IMR90p8
2	C7	-1.73319404391623	IL1A_3	63.3	IMR90p8
3	C7	3.87051946933252	IL1A_3	63.3	IMR90p8
4	C7	-3.21015487642853	IL1A_3	63.3	IMR90p8
5	C7	-1.43187662238279	IL1A_3	63.3	IMR90p8
6	C7	1.41162256061762	IL1A_3	63.3	IMR90p8
7	C7	-0.793006322014662	IL1A_3	63.3	IMR90p8
8	C7	-0.42129850699439	IL1A_3	63.3	IMR90p8
9	C7	-0.416926627458452	IL1A_3	63.3	IMR90p8
10	C7	1.25647452008161	IL1A_3	63.3	IMR90p8
11	C7	0.129772336308633	IL1A_3	63.3	IMR90p8
12	C7	4.27507570784837	IL1A_3	63.3	IMR90p8
13	C7	1.41291544500245	IL1A_3	63.3	IMR90p8
14	C7	-0.76464048102298	IL1A_3	63.3	IMR90p8
15	C7	0.343511501820103	IL1A_3	63.3	IMR90p8
16	C7	-1.189771751433	IL1A_3	63.3	IMR90p8
17	C7	-0.476249705062401	IL1A_3	63.3	IMR90p8
18	C7	-0.826618748244528	IL1A_3	63.3	IMR90p8
19	C7	-2.50575410410011	IL1A_3	63.3	IMR90p8
20	C7	-1.8832066969785	IL1A_3	63.3	IMR90p8
21	C7	0.512381785137677	IL1A_3	63.3	IMR90p8
22	C7	-0.889816514651557	IL1A_3	63.3	IMR90p8
23	C7	3.56989612759844	IL1A_3	63.3	IMR90p8
24	C7	-0.106180192254669	IL1A_3	63.3	IMR90p8
25	C7	0.568207094046102	IL1A_3	63.3	IMR90p8
26	C7	1.17696299658019	IL1A_3	63.3	IMR90p8
27	C7	0.169173103179219	IL1A_3	63.3	IMR90p8
28	C7	-3.48116057967218	IL1A_3	63.3	IMR90p8
29	C7	-1.40106785188755	IL1A_3	63.3	IMR90p8
30	C7	3.09875504912316	IL1A_3	63.3	IMR90p8
31	C7	-0.130740615919876	IL1A_3	63.3	IMR90p8
32	C7	1.62168382756818	IL1A_3	63.3	IMR90p8
33	C7	8.54012863952175	IL1A_3	63.3	IMR90p8
34	C7	17.8240470627325	IL1A_3	63.3	IMR90p8
35	C7	35.310936222706	IL1A_3	63.3	IMR90p8
36	C7	63.6693977937125	IL1A_3	63.3	IMR90p8
37	C7	136.075081865322	IL1A_3	63.3	IMR90p8
38	C7	243.801730475458	IL1A_3	63.3	IMR90p8
39	C7	409.317966052658	IL1A_3	63.3	IMR90p8
40	C7	582.633833829816	IL1A_3	63.3	IMR90p8
1	D7	0.163626626703262	IL1A_3	61.4	IMR90p8
2	D7	-3.26381838704901	IL1A_3	61.4	IMR90p8
3	D7	1.58973382939303	IL1A_3	61.4	IMR90p8
4	D7	5.99779173006937	IL1A_3	61.4	IMR90p8
5	D7	-2.39886866415327	IL1A_3	61.4	IMR90p8
6	D7	3.61150042675763	IL1A_3	61.4	IMR90p8
7	D7	-2.15545492601814	IL1A_3	61.4	IMR90p8
8	D7	-1.6656248472691	IL1A_3	61.4	IMR90p8
9	D7	-1.26776811925447	IL1A_3	61.4	IMR90p8
10	D7	0.996189213295111	IL1A_3	61.4	IMR90p8
11	D7	-1.62895893329096	IL1A_3	61.4	IMR90p8
12	D7	-3.83326950673927	IL1A_3	61.4	IMR90p8
13	D7	-0.0049386321334168	IL1A_3	61.4	IMR90p8
14	D7	1.4451021680029	IL1A_3	61.4	IMR90p8
15	D7	0.607251927277048	IL1A_3	61.4	IMR90p8
16	D7	0.636465607541595	IL1A_3	61.4	IMR90p8
17	D7	-1.6211255851058	IL1A_3	61.4	IMR90p8
18	D7	-1.60483859620945	IL1A_3	61.4	IMR90p8
19	D7	0.976055180088224	IL1A_3	61.4	IMR90p8
20	D7	-1.54421613714658	IL1A_3	61.4	IMR90p8
21	D7	0.995347794422742	IL1A_3	61.4	IMR90p8
22	D7	0.618091218448626	IL1A_3	61.4	IMR90p8
23	D7	-0.074993281661591	IL1A_3	61.4	IMR90p8
24	D7	4.0423363313439	IL1A_3	61.4	IMR90p8
25	D7	1.11439752965771	IL1A_3	61.4	IMR90p8
26	D7	2.27566121064365	IL1A_3	61.4	IMR90p8
27	D7	2.3706168932863	IL1A_3	61.4	IMR90p8
28	D7	0.665702790000068	IL1A_3	61.4	IMR90p8
29	D7	0.340286102272785	IL1A_3	61.4	IMR90p8
30	D7	-4.13898852116654	IL1A_3	61.4	IMR90p8
31	D7	-0.0336100484018971	IL1A_3	61.4	IMR90p8
32	D7	-4.22446210007456	IL1A_3	61.4	IMR90p8
33	D7	0.0777435767840871	IL1A_3	61.4	IMR90p8
34	D7	4.72154217550997	IL1A_3	61.4	IMR90p8
35	D7	6.48696749614737	IL1A_3	61.4	IMR90p8
36	D7	14.706205107474	IL1A_3	61.4	IMR90p8
37	D7	35.2022736203339	IL1A_3	61.4	IMR90p8
38	D7	74.6663179819443	IL1A_3	61.4	IMR90p8
39	D7	137.607657935372	IL1A_3	61.4	IMR90p8
40	D7	257.703395637332	IL1A_3	61.4	IMR90p8
1	E7	7.45676190553604	IL1A_3	59.0	IMR90p8
2	E7	1.28407271366996	IL1A_3	59.0	IMR90p8
3	E7	3.1167753797813	IL1A_3	59.0	IMR90p8
4	E7	0.427930681846192	IL1A_3	59.0	IMR90p8
5	E7	-2.09040715631409	IL1A_3	59.0	IMR90p8
6	E7	-1.83427296512764	IL1A_3	59.0	IMR90p8
7	E7	-1.88168259325403	IL1A_3	59.0	IMR90p8
8	E7	0.306514555096783	IL1A_3	59.0	IMR90p8
9	E7	1.4039709010317	IL1A_3	59.0	IMR90p8
10	E7	-2.14045365075071	IL1A_3	59.0	IMR90p8
11	E7	-0.175801178801521	IL1A_3	59.0	IMR90p8
12	E7	2.66992923822772	IL1A_3	59.0	IMR90p8
13	E7	0.216468489205454	IL1A_3	59.0	IMR90p8
14	E7	0.235887652024758	IL1A_3	59.0	IMR90p8
15	E7	2.73882717480001	IL1A_3	59.0	IMR90p8
16	E7	-0.830119747727167	IL1A_3	59.0	IMR90p8
17	E7	-0.613985097864315	IL1A_3	59.0	IMR90p8
18	E7	0.693113523471766	IL1A_3	59.0	IMR90p8
19	E7	-0.734148929233925	IL1A_3	59.0	IMR90p8
20	E7	1.28221041847064	IL1A_3	59.0	IMR90p8
21	E7	4.69332088617921	IL1A_3	59.0	IMR90p8
22	E7	4.12030771162654	IL1A_3	59.0	IMR90p8
23	E7	-2.91944563323614	IL1A_3	59.0	IMR90p8
24	E7	0.885299060294983	IL1A_3	59.0	IMR90p8
25	E7	-0.305248550847409	IL1A_3	59.0	IMR90p8
26	E7	1.29049547809927	IL1A_3	59.0	IMR90p8
27	E7	-1.24052563547275	IL1A_3	59.0	IMR90p8
28	E7	0.46120282410493	IL1A_3	59.0	IMR90p8
29	E7	-6.32868505650595	IL1A_3	59.0	IMR90p8
30	E7	-1.6699151071407	IL1A_3	59.0	IMR90p8
31	E7	1.96385599940868	IL1A_3	59.0	IMR90p8
32	E7	2.87621249657832	IL1A_3	59.0	IMR90p8
33	E7	2.48807553773122	IL1A_3	59.0	IMR90p8
34	E7	12.1950845497558	IL1A_3	59.0	IMR90p8
35	E7	14.6188877386453	IL1A_3	59.0	IMR90p8
36	E7	36.6814874865559	IL1A_3	59.0	IMR90p8
37	E7	57.7981308794274	IL1A_3	59.0	IMR90p8
38	E7	107.872884812366	IL1A_3	59.0	IMR90p8
39	E7	167.135823754034	IL1A_3	59.0	IMR90p8
40	E7	249.876687795339	IL1A_3	59.0	IMR90p8
1	F7	2.99086311361179	IL1A_3	57.0	IMR90p8
2	F7	-0.18749767499321	IL1A_3	57.0	IMR90p8
3	F7	-2.09234515026537	IL1A_3	57.0	IMR90p8
4	F7	-1.40637649084329	IL1A_3	57.0	IMR90p8
5	F7	0.0947249197624842	IL1A_3	57.0	IMR90p8
6	F7	-4.41228979854304	IL1A_3	57.0	IMR90p8
7	F7	1.13679767001531	IL1A_3	57.0	IMR90p8
8	F7	1.75644493007667	IL1A_3	57.0	IMR90p8
9	F7	-0.738283905074695	IL1A_3	57.0	IMR90p8
10	F7	-0.0537592473488075	IL1A_3	57.0	IMR90p8
11	F7	2.87987802452562	IL1A_3	57.0	IMR90p8
12	F7	1.98854683314175	IL1A_3	57.0	IMR90p8
13	F7	4.76426841055172	IL1A_3	57.0	IMR90p8
14	F7	1.59783966681243	IL1A_3	57.0	IMR90p8
15	F7	-0.661394338128957	IL1A_3	57.0	IMR90p8
16	F7	-0.671871844750058	IL1A_3	57.0	IMR90p8
17	F7	2.82614980571452	IL1A_3	57.0	IMR90p8
18	F7	2.04055861670031	IL1A_3	57.0	IMR90p8
19	F7	2.30471232668469	IL1A_3	57.0	IMR90p8
20	F7	2.16252890801434	IL1A_3	57.0	IMR90p8
21	F7	-1.174854928071	IL1A_3	57.0	IMR90p8
22	F7	-0.856442903205789	IL1A_3	57.0	IMR90p8
23	F7	-0.552402241496566	IL1A_3	57.0	IMR90p8
24	F7	-2.78567024213817	IL1A_3	57.0	IMR90p8
25	F7	-2.36260641892295	IL1A_3	57.0	IMR90p8
26	F7	-0.270066949250122	IL1A_3	57.0	IMR90p8
27	F7	0.678356941746642	IL1A_3	57.0	IMR90p8
28	F7	-1.44892717478888	IL1A_3	57.0	IMR90p8
29	F7	0.761303213325391	IL1A_3	57.0	IMR90p8
30	F7	0.907653274271524	IL1A_3	57.0	IMR90p8
31	F7	3.05214366414566	IL1A_3	57.0	IMR90p8
32	F7	5.88079105609722	IL1A_3	57.0	IMR90p8
33	F7	17.0683559771305	IL1A_3	57.0	IMR90p8
34	F7	26.9160659873855	IL1A_3	57.0	IMR90p8
35	F7	54.5222516405925	IL1A_3	57.0	IMR90p8
36	F7	89.2407873408006	IL1A_3	57.0	IMR90p8
37	F7	138.904170162853	IL1A_3	57.0	IMR90p8
38	F7	205.222130993861	IL1A_3	57.0	IMR90p8
39	F7	275.856347291567	IL1A_3	57.0	IMR90p8
40	F7	346.048332394784	IL1A_3	57.0	IMR90p8
1	G7	5.67004166581228	IL1A_3	55.7	IMR90p8
2	G7	4.55087372652042	IL1A_3	55.7	IMR90p8
3	G7	3.68158368609647	IL1A_3	55.7	IMR90p8
4	G7	3.38972897525628	IL1A_3	55.7	IMR90p8
5	G7	-2.52792410419488	IL1A_3	55.7	IMR90p8
6	G7	-0.348222420449474	IL1A_3	55.7	IMR90p8
7	G7	0.306985820549016	IL1A_3	55.7	IMR90p8
8	G7	3.99801035644077	IL1A_3	55.7	IMR90p8
9	G7	-4.65253554310902	IL1A_3	55.7	IMR90p8
10	G7	2.49503750745771	IL1A_3	55.7	IMR90p8
11	G7	-2.4364041341214	IL1A_3	55.7	IMR90p8
12	G7	0.690485075607285	IL1A_3	55.7	IMR90p8
13	G7	1.33251775475082	IL1A_3	55.7	IMR90p8
14	G7	1.0277364748581	IL1A_3	55.7	IMR90p8
15	G7	6.21740617151863	IL1A_3	55.7	IMR90p8
16	G7	2.79741161756056	IL1A_3	55.7	IMR90p8
17	G7	0.95520510998449	IL1A_3	55.7	IMR90p8
18	G7	-0.0850587331156021	IL1A_3	55.7	IMR90p8
19	G7	-2.33506576836999	IL1A_3	55.7	IMR90p8
20	G7	1.31705935503578	IL1A_3	55.7	IMR90p8
21	G7	-5.1918071754958	IL1A_3	55.7	IMR90p8
22	G7	-2.10491743536795	IL1A_3	55.7	IMR90p8
23	G7	-5.05235859654795	IL1A_3	55.7	IMR90p8
24	G7	-4.05544650837783	IL1A_3	55.7	IMR90p8
25	G7	-4.09682119998024	IL1A_3	55.7	IMR90p8
26	G7	-4.73037943320878	IL1A_3	55.7	IMR90p8
27	G7	0.840868654832775	IL1A_3	55.7	IMR90p8
28	G7	-3.47326252727362	IL1A_3	55.7	IMR90p8
29	G7	-0.333571128598578	IL1A_3	55.7	IMR90p8
30	G7	-1.91309746218167	IL1A_3	55.7	IMR90p8
31	G7	5.39350371739283	IL1A_3	55.7	IMR90p8
32	G7	16.4193269338421	IL1A_3	55.7	IMR90p8
33	G7	21.8069250812609	IL1A_3	55.7	IMR90p8
34	G7	48.068809006269	IL1A_3	55.7	IMR90p8
35	G7	82.965837862419	IL1A_3	55.7	IMR90p8
36	G7	139.158263002801	IL1A_3	55.7	IMR90p8
37	G7	216.908378144877	IL1A_3	55.7	IMR90p8
38	G7	329.259866190022	IL1A_3	55.7	IMR90p8
39	G7	457.262941174059	IL1A_3	55.7	IMR90p8
40	G7	600.917603096988	IL1A_3	55.7	IMR90p8
1	H7	3.07829899000535	IL1A_3	55.0	IMR90p8
2	H7	4.81972660114616	IL1A_3	55.0	IMR90p8
3	H7	2.17204775223536	IL1A_3	55.0	IMR90p8
4	H7	2.63908454496823	IL1A_3	55.0	IMR90p8
5	H7	1.23981404078813	IL1A_3	55.0	IMR90p8
6	H7	0.301385172117079	IL1A_3	55.0	IMR90p8
7	H7	-0.414248354406482	IL1A_3	55.0	IMR90p8
8	H7	-0.354997836183884	IL1A_3	55.0	IMR90p8
9	H7	0.625692025582339	IL1A_3	55.0	IMR90p8
10	H7	2.18346297560174	IL1A_3	55.0	IMR90p8
11	H7	4.01817512795378	IL1A_3	55.0	IMR90p8
12	H7	3.21059166109535	IL1A_3	55.0	IMR90p8
13	H7	-0.699139982372799	IL1A_3	55.0	IMR90p8
14	H7	0.07082053222166	IL1A_3	55.0	IMR90p8
15	H7	-3.70806585708397	IL1A_3	55.0	IMR90p8
16	H7	-3.03017052254881	IL1A_3	55.0	IMR90p8
17	H7	-0.972777709218462	IL1A_3	55.0	IMR90p8
18	H7	1.88680166842596	IL1A_3	55.0	IMR90p8
19	H7	-0.74795058491145	IL1A_3	55.0	IMR90p8
20	H7	-1.3707730817805	IL1A_3	55.0	IMR90p8
21	H7	-4.40051414782965	IL1A_3	55.0	IMR90p8
22	H7	-3.81445407549154	IL1A_3	55.0	IMR90p8
23	H7	-2.05985609488789	IL1A_3	55.0	IMR90p8
24	H7	2.00982550960043	IL1A_3	55.0	IMR90p8
25	H7	-0.0067559367380454	IL1A_3	55.0	IMR90p8
26	H7	-3.15504596694745	IL1A_3	55.0	IMR90p8
27	H7	-1.53020282628222	IL1A_3	55.0	IMR90p8
28	H7	1.68400674162922	IL1A_3	55.0	IMR90p8
29	H7	-3.63218010297305	IL1A_3	55.0	IMR90p8
30	H7	2.27639084217981	IL1A_3	55.0	IMR90p8
31	H7	4.13829149879666	IL1A_3	55.0	IMR90p8
32	H7	9.80992008936983	IL1A_3	55.0	IMR90p8
33	H7	12.9596122825164	IL1A_3	55.0	IMR90p8
34	H7	30.9363474651914	IL1A_3	55.0	IMR90p8
35	H7	63.0301306951419	IL1A_3	55.0	IMR90p8
36	H7	107.650602511209	IL1A_3	55.0	IMR90p8
37	H7	165.863493824889	IL1A_3	55.0	IMR90p8
38	H7	238.260497531671	IL1A_3	55.0	IMR90p8
39	H7	323.113595512157	IL1A_3	55.0	IMR90p8
40	H7	406.34561169684	IL1A_3	55.0	IMR90p8
